# Supplementary material for: Constrained Phosphine Chalcogenide Selenoethers Supported by peri-Substitution
Source: Molecules. 2023 Oct 27;28(21):7297. doi: 10.3390/molecules28217297 (PMC10650533; doi:10.3390/molecules28217297)
Supplement: Supplementary file 1 [file molecules-28-07297-s001.zip]

Archive with 15 entries (13 files):
- Supporting Information/MOL files/
- Supporting Information/MOL files/1-O.mol
- Supporting Information/MOL files/1-O2.mol
- Supporting Information/MOL files/1-S.mol
- Supporting Information/MOL files/1-Se.mol
- Supporting Information/SC XRD/
- Supporting Information/SC XRD/1-O.cif
- Supporting Information/SC XRD/1-O2.cif
- Supporting Information/SC XRD/1-O2checkcif.pdf
- Supporting Information/SC XRD/1-Ocheckcif.pdf
- Supporting Information/SC XRD/1-S.cif
- Supporting Information/SC XRD/1-Scheckcif.pdf
- Supporting Information/SC XRD/1-Se.cif
- Supporting Information/SC XRD/1-Secheckcif.pdf
- Supporting Information/Supporting Information v5.pdf
