# Supplementary material for: Constrained Phosphine Chalcogenide Selenoethers Supported by peri-Substitution
Source: Molecules. 2023 Oct 27;28(21):7297. doi: 10.3390/molecules28217297 (PMC10650533; doi:10.3390/molecules28217297)
Supplement: Supplementary file 1 [file molecules-28-07297-s001.zip › Supporting Information/MOL files/1-Se.mol]

1-Se.mol
  ChemDraw10032310522D

 27 30  0  0  0  0  0  0  0  0999 V2000
   -1.9620   -0.4785    0.0000 C   0  0  0  0  0  0  0  0  0  0  0  0
   -1.9620   -1.3035    0.0000 C   0  0  0  0  0  0  0  0  0  0  0  0
   -1.2478   -1.7160    0.0000 C   0  0  0  0  0  0  0  0  0  0  0  0
   -0.5330   -1.3035    0.0000 C   0  0  0  0  0  0  0  0  0  0  0  0
   -0.5330   -0.4785    0.0000 C   0  0  0  0  0  0  0  0  0  0  0  0
   -1.2478   -0.0660    0.0000 C   0  0  0  0  0  0  0  0  0  0  0  0
    0.1818   -1.7160    0.0000 C   0  0  0  0  0  0  0  0  0  0  0  0
    0.8960   -1.3035    0.0000 C   0  0  0  0  0  0  0  0  0  0  0  0
    0.8960   -0.4785    0.0000 C   0  0  0  0  0  0  0  0  0  0  0  0
    0.1818   -0.0660    0.0000 C   0  0  0  0  0  0  0  0  0  0  0  0
   -1.0339   -2.5133    0.0000 C   0  0  0  0  0  0  0  0  0  0  0  0
   -0.0321   -2.5133    0.0000 C   0  0  0  0  0  0  0  0  0  0  0  0
   -1.2478    0.7596    0.0000 P   0  0  0  0  0  0  0  0  0  0  0  0
    0.1818    0.7596    0.0000 Se  0  0  0  0  0  0  0  0  0  0  0  0
   -1.0339    1.5563    0.0000 Se  0  0  0  0  0  0  0  0  0  0  0  0
   -1.9620    0.3465    0.0000 C   0  0  0  0  0  0  0  0  0  0  0  0
   -1.9620   -0.4785    0.0000 C   0  0  0  0  0  0  0  0  0  0  0  0
   -2.6768    0.7590    0.0000 C   0  0  0  0  0  0  0  0  0  0  0  0
   -1.9620    1.1721    0.0000 C   0  0  0  0  0  0  0  0  0  0  0  0
   -2.6768    0.7596    0.0000 C   0  0  0  0  0  0  0  0  0  0  0  0
   -1.9620    1.9971    0.0000 C   0  0  0  0  0  0  0  0  0  0  0  0
    1.2166    1.3047    0.0000 C   0  0  0  0  0  0  0  0  0  0  0  0
    1.9149    0.8645    0.0000 C   0  0  0  0  0  0  0  0  0  0  0  0
    2.6444    1.2493    0.0000 C   0  0  0  0  0  0  0  0  0  0  0  0
    2.6768    2.0737    0.0000 C   0  0  0  0  0  0  0  0  0  0  0  0
    1.9785    2.5133    0.0000 C   0  0  0  0  0  0  0  0  0  0  0  0
    1.2490    2.1291    0.0000 C   0  0  0  0  0  0  0  0  0  0  0  0
 16 17  1  0        0
 16 18  1  0        0
 13 16  1  0        0
 19 20  1  0        0
 19 21  1  0        0
 13 19  1  0        0
 26 27  2  0        0
 25 26  1  0        0
 24 25  2  0        0
 23 24  1  0        0
 22 23  2  0        0
 22 27  1  0        0
 14 22  1  0        0
  1  2  2  0        0
  2  3  1  0        0
  3  4  2  0        0
  4  5  1  0        0
  5  6  2  0        0
  6  1  1  0        0
  4  7  1  0        0
  7  8  2  0        0
  8  9  1  0        0
  9 10  2  0        0
 10  5  1  0        0
  3 11  1  0        0
  7 12  1  0        0
 12 11  1  0        0
  6 13  1  0        0
 10 14  1  0        0
 13 15  2  0        0
M  STY  1   1 SUP
M  SLB  1   1   1
M  SAL   1  3  16  17  18
M  SBL   1  1   3
M  SMT   1 iPr
M  SBV   1   3    0.7142    0.4131
M  STY  1   2 SUP
M  SLB  1   2   2
M  SAL   2  3  19  20  21
M  SBL   2  1   6
M  SMT   2 iPr
M  SBV   2   6    0.7142   -0.4125
M  STY  1   3 SUP
M  SLB  1   3   3
M  SAL   3  6  22  23  24  25  26  27
M  SBL   3  1  13
M  SMT   3 Ph
M  SBV   3  13   -1.0348   -0.5451
M  END
