# Supplementary material for: Constrained Phosphine Chalcogenide Selenoethers Supported by peri-Substitution
Source: Molecules. 2023 Oct 27;28(21):7297. doi: 10.3390/molecules28217297 (PMC10650533; doi:10.3390/molecules28217297)
Supplement: Supplementary file 1 [file molecules-28-07297-s001.zip › Supporting Information/SC XRD/1-O.cif]

data_1.
_audit_creation_date                               2023-06-04
_audit_creation_method                            'by CrystalStructure 4.3'

_publ_section_references
;
    ENTER OTHER REFERENCES

    Rigaku (2019). CrystalStructure. Version 4.3. 
    Rigaku Corporation, Tokyo, Japan.

    Burla, M. C., Caliandro, R., Camalli, M., Carrozzini, B., 
    Cascarano, G. L., Giacovazzo, C., Mallamo, M., Mazzone, A., 
    Polidori, G. and Spagna, R. 
    (2012). J. Appl. Cryst. 45, 357-361.
    SIR2011

    Sheldrick, G.M. (2008) SHELXL Version 2018/3, Acta Cryst. A64, 112-122.

    Rigaku (1998). REQAB. 
    Rigaku Corporation, Tokyo, Japan.

;


_chemical_formula_sum                             'C24 H27 O P Se'
_chemical_formula_moiety                          'C24 H27 O P Se'
_chemical_formula_weight                           441.41
_chemical_melting_point                            ?

#==============================================================================
# CRYSTAL DATA
_space_group_crystal_system                        monoclinic
_space_group_name_H-M_alt                         'P 1 21/n 1'
_space_group_name_Hall                            '-P 2yn'
_space_group_IT_number                             14
loop_
_space_group_symop_id
_space_group_symop_operation_xyz
1   '+X,+Y,+Z'
2   '1/2-X,1/2+Y,1/2-Z'
3   '-X,-Y,-Z'
4   '-1/2+X,-1/2-Y,-1/2+Z'
#------------------------------------------------------------------------------
_cell_length_a                                     8.886(2)
_cell_length_b                                     11.950(2)
_cell_length_c                                     19.754(4)
_cell_angle_alpha                                  90.0000
_cell_angle_beta                                   96.223(6)
_cell_angle_gamma                                  90.0000
_cell_volume                                       2085.3(7)
_cell_formula_units_Z                              4
_cell_measurement_reflns_used                      5540
_cell_measurement_theta_min                        2.00
_cell_measurement_theta_max                        27.50
_cell_measurement_temperature                      93
#------------------------------------------------------------------------------
_exptl_crystal_description                         prism
_exptl_crystal_colour                              colorless
_exptl_crystal_size_max                            0.200
_exptl_crystal_size_mid                            0.200
_exptl_crystal_size_min                            0.200
_exptl_crystal_density_diffrn                      1.406
_exptl_crystal_density_meas                        ?
_exptl_crystal_density_method                     'not measured'
_exptl_crystal_F_000                               912.00
_exptl_absorpt_coefficient_mu                      1.889
_exptl_absorpt_correction_type                     multi-scan
_exptl_absorpt_process_details                    'REQAB (Rigaku, 1998)'
_exptl_absorpt_correction_T_min                    0.457
_exptl_absorpt_correction_T_max                    0.685

#==============================================================================
# EXPERIMENTAL DATA

_diffrn_ambient_temperature                        93
_diffrn_radiation_type                            'Mo K\a'
_diffrn_radiation_wavelength                       0.71075
_diffrn_measurement_device_type                   'Rigaku XtaLAB P200'
_diffrn_measurement_method                         \w
_diffrn_detector_area_resol_mean                   5.814
_diffrn_reflns_number                              24111
_diffrn_reflns_av_unetI/netI                       0.0260
_diffrn_reflns_av_R_equivalents                    0.0397
_diffrn_reflns_theta_max                           25.400
_diffrn_reflns_theta_min                           1.995
_diffrn_reflns_theta_full                          25.242
_diffrn_measured_fraction_theta_max                0.980
_diffrn_measured_fraction_theta_full               0.982
_diffrn_reflns_Laue_measured_fraction_max          0.980
_diffrn_reflns_Laue_measured_fraction_full         0.982
_diffrn_reflns_point_group_measured_fraction_max   0.980
_diffrn_reflns_point_group_measured_fraction_full  0.982
_diffrn_reflns_limit_h_min                        -10
_diffrn_reflns_limit_h_max                         10
_diffrn_reflns_limit_k_min                        -14
_diffrn_reflns_limit_k_max                         14
_diffrn_reflns_limit_l_min                        -21
_diffrn_reflns_limit_l_max                         23
_diffrn_standards_number                           0
_diffrn_standards_interval_count                   .
_diffrn_standards_decay_%                          ?
_reflns_number_total                               3760
_reflns_number_gt                                  3526
_reflns_threshold_expression                       F^2^>2.0\s(F^2^)
_reflns_Friedel_coverage          0.000
_reflns_Friedel_fraction_max      .
_reflns_Friedel_fraction_full     .

#==============================================================================
# REFINEMENT DATA

_refine_special_details
;
    Refinement was performed using all reflections. The weighted 
    R-factor (wR) and goodness of fit (S) are based on F^2^.
    R-factor (gt) are based on F. The threshold expression of
    F^2^ > 2.0 sigma(F^2^) is used only for calculating R-factor (gt).
;
_refine_ls_structure_factor_coef                   Fsqd
_refine_ls_R_factor_all                            0.0736
_refine_ls_R_factor_gt                             0.0713
_refine_ls_wR_factor_ref                           0.2117
_refine_ls_wR_factor_gt                            0.2110
_refine_ls_number_restraints                       0
_refine_ls_hydrogen_treatment                      constr
_refine_ls_number_reflns                           3760
_refine_ls_number_parameters                       248
_refine_ls_goodness_of_fit_ref                     1.252
_refine_ls_weighting_scheme                        calc
_refine_ls_weighting_details
                       'w = 1/[\s^2^(Fo^2^)+44.0792P] where P=(Fo^2^+2Fc^2^)/3'
_atom_sites_solution_hydrogens                     geom
_atom_sites_solution_primary                       direct
_atom_sites_solution_secondary                     difmap
_refine_ls_shift/su_max                            0.000
_refine_diff_density_max                           2.42
_refine_diff_density_min                          -0.79
_refine_ls_extinction_method                       none
_refine_ls_extinction_coef                         ?

loop_
_atom_type_symbol
_atom_type_description
_atom_type_scat_dispersion_real
_atom_type_scat_dispersion_imag
_atom_type_scat_source
  'C' 'C'  0.0033 0.0016 
;
International Tables for Crystallography
(Vol. C, Tables 4.2.6.8 and 6.1.1.4)
;
  'H' 'H'  0.0000 0.0000 
;
International Tables for Crystallography
(Vol. C, Table 6.1.1.4)
;
  'O' 'O'  0.0106 0.0060 
;
International Tables for Crystallography
(Vol. C, Tables 4.2.6.8 and 6.1.1.4)
;
  'P' 'P'  0.1023 0.0942 
;
International Tables for Crystallography
(Vol. C, Tables 4.2.6.8 and 6.1.1.4)
;
  'Se' 'Se'  -0.0929 2.2259 
;
International Tables for Crystallography
(Vol. C, Tables 4.2.6.8 and 6.1.1.4)
;

#==============================================================================
# ATOMIC COORDINATES AND THERMAL PARAMETERS

loop_
 _atom_site_label
 _atom_site_type_symbol
 _atom_site_fract_x
 _atom_site_fract_y
 _atom_site_fract_z
 _atom_site_U_iso_or_equiv
 _atom_site_adp_type
 _atom_site_occupancy
 _atom_site_site_symmetry_order  
 _atom_site_calc_flag
 _atom_site_refinement_flags_posn
 _atom_site_refinement_flags_adp
 _atom_site_refinement_flags_occupancy
 _atom_site_disorder_assembly
 _atom_site_disorder_group
Se1 Se 0.09840(10) 0.64838(7) 0.45740(4) 0.0182(3) Uani 1 1 d . . . . .
P1 P 0.2723(2) 0.69151(17) 0.61267(11) 0.0160(5) Uani 1 1 d . . . . .
O1 O 0.1087(6) 0.6616(5) 0.6006(3) 0.0195(12) Uani 1 1 d . . . . .
C1 C 0.1201(10) 0.8094(7) 0.4637(4) 0.0194(17) Uani 1 1 d . . . . .
C2 C 0.0356(9) 0.8694(7) 0.4128(4) 0.0203(18) Uani 1 1 d . . . . .
H2 H -0.035771 0.829869 0.382424 0.024 Uiso 1 1 calc R U . . .
C3 C 0.0496(10) 0.9851(7) 0.4037(4) 0.0207(18) Uani 1 1 d . . . . .
H3 H -0.012080 1.023556 0.368960 0.025 Uiso 1 1 calc R U . . .
C4 C 0.1563(9) 1.0410(7) 0.4471(4) 0.0178(17) Uani 1 1 d . . . . .
C5 C 0.2372(9) 0.9833(7) 0.5000(4) 0.0179(17) Uani 1 1 d . . . . .
C6 C 0.3358(10) 1.0552(7) 0.5396(4) 0.0200(18) Uani 1 1 d . . . . .
C7 C 0.4259(11) 1.0132(7) 0.5932(4) 0.0228(19) Uani 1 1 d . . . . .
H7 H 0.498452 1.059100 0.618904 0.027 Uiso 1 1 calc R U . . .
C8 C 0.4088(10) 0.8978(7) 0.6102(4) 0.0221(18) Uani 1 1 d . . . . .
H8 H 0.470240 0.868781 0.648547 0.027 Uiso 1 1 calc R U . . .
C9 C 0.3076(10) 0.8263(7) 0.5739(4) 0.0195(17) Uani 1 1 d . . . . .
C10 C 0.2225(9) 0.8665(7) 0.5131(4) 0.0185(17) Uani 1 1 d . . . . .
C11 C 0.2049(10) 1.1622(7) 0.4469(5) 0.0234(19) Uani 1 1 d . . . . .
H11A H 0.117113 1.212752 0.448634 0.028 Uiso 1 1 calc R U . . .
H11B H 0.254941 1.179693 0.405796 0.028 Uiso 1 1 calc R U . . .
C12 C 0.3175(10) 1.1739(7) 0.5122(5) 0.0234(19) Uani 1 1 d . . . . .
H12A H 0.415718 1.204276 0.501312 0.028 Uiso 1 1 calc R U . . .
H12B H 0.276159 1.223750 0.545689 0.028 Uiso 1 1 calc R U . . .
C13 C 0.3249(10) 0.7057(7) 0.7050(4) 0.0221(18) Uani 1 1 d . . . . .
H13 H 0.432844 0.730345 0.713455 0.026 Uiso 1 1 calc R U . . .
C14 C 0.3080(10) 0.5911(8) 0.7382(4) 0.0240(19) Uani 1 1 d . . . . .
H14A H 0.208072 0.560041 0.722801 0.029 Uiso 1 1 calc R U . . .
H14B H 0.318315 0.599573 0.787850 0.029 Uiso 1 1 calc R U . . .
H14C H 0.386751 0.540536 0.725224 0.029 Uiso 1 1 calc R U . . .
C15 C 0.2240(13) 0.7932(8) 0.7336(5) 0.032(2) Uani 1 1 d . . . . .
H15A H 0.236633 0.865225 0.711166 0.038 Uiso 1 1 calc R U . . .
H15B H 0.252570 0.801147 0.782722 0.038 Uiso 1 1 calc R U . . .
H15C H 0.118019 0.769557 0.725391 0.038 Uiso 1 1 calc R U . . .
C16 C 0.4017(9) 0.5904(7) 0.5790(4) 0.0200(18) Uani 1 1 d . . . . .
H16 H 0.403885 0.609801 0.529826 0.024 Uiso 1 1 calc R U . . .
C17 C 0.5627(10) 0.6013(8) 0.6116(5) 0.028(2) Uani 1 1 d . . . . .
H17A H 0.593706 0.680015 0.611163 0.033 Uiso 1 1 calc R U . . .
H17B H 0.629685 0.556496 0.586067 0.033 Uiso 1 1 calc R U . . .
H17C H 0.569266 0.574577 0.658709 0.033 Uiso 1 1 calc R U . . .
C18 C 0.3448(10) 0.4697(7) 0.5804(5) 0.027(2) Uani 1 1 d . . . . .
H18A H 0.351927 0.443378 0.627619 0.032 Uiso 1 1 calc R U . . .
H18B H 0.406846 0.421944 0.554192 0.032 Uiso 1 1 calc R U . . .
H18C H 0.239065 0.466580 0.560318 0.032 Uiso 1 1 calc R U . . .
C19 C 0.1439(9) 0.6273(7) 0.3650(4) 0.0200(18) Uani 1 1 d . . . . .
C20 C 0.0899(10) 0.5295(7) 0.3345(4) 0.0195(17) Uani 1 1 d . . . . .
H20 H 0.025951 0.481953 0.357198 0.023 Uiso 1 1 calc R U . . .
C21 C 0.1287(10) 0.5000(7) 0.2706(4) 0.0230(19) Uani 1 1 d . . . . .
H21 H 0.091395 0.432340 0.249918 0.028 Uiso 1 1 calc R U . . .
C22 C 0.2224(10) 0.5695(8) 0.2366(5) 0.026(2) Uani 1 1 d . . . . .
H22 H 0.249958 0.548770 0.193222 0.031 Uiso 1 1 calc R U . . .
C23 C 0.2749(11) 0.6690(8) 0.2667(5) 0.029(2) Uani 1 1 d . . . . .
H23 H 0.337137 0.717398 0.243639 0.035 Uiso 1 1 calc R U . . .
C24 C 0.2361(10) 0.6976(8) 0.3308(5) 0.026(2) Uani 1 1 d . . . . .
H24 H 0.272559 0.765512 0.351563 0.031 Uiso 1 1 calc R U . . .

loop_
 _atom_site_aniso_label
 _atom_site_aniso_U_11
 _atom_site_aniso_U_22
 _atom_site_aniso_U_33
 _atom_site_aniso_U_23
 _atom_site_aniso_U_13
 _atom_site_aniso_U_12
Se1 0.0243(4) 0.0146(4) 0.0154(4) -0.0005(3) 0.0004(3) -0.0035(3)
P1 0.0204(10) 0.0117(10) 0.0154(10) 0.0013(8) -0.0006(8) 0.0002(8)
O1 0.022(3) 0.017(3) 0.019(3) 0.003(2) 0.000(2) 0.000(2)
C1 0.023(4) 0.015(4) 0.021(4) 0.000(3) 0.006(3) 0.001(3)
C2 0.019(4) 0.024(4) 0.018(4) 0.002(3) 0.000(3) 0.000(3)
C3 0.031(5) 0.018(4) 0.014(4) 0.002(3) 0.005(3) -0.002(4)
C4 0.019(4) 0.017(4) 0.020(4) 0.002(3) 0.012(3) 0.004(3)
C5 0.020(4) 0.019(4) 0.016(4) -0.002(3) 0.005(3) -0.002(3)
C6 0.021(4) 0.017(4) 0.023(4) -0.002(3) 0.006(3) -0.001(3)
C7 0.035(5) 0.015(4) 0.018(4) -0.004(3) -0.001(4) -0.012(4)
C8 0.025(4) 0.020(4) 0.021(4) 0.001(4) 0.000(3) 0.001(4)
C9 0.027(4) 0.012(4) 0.020(4) 0.000(3) 0.004(3) -0.002(3)
C10 0.021(4) 0.016(4) 0.019(4) 0.002(3) 0.004(3) 0.004(3)
C11 0.030(5) 0.013(4) 0.027(5) -0.001(4) 0.005(4) -0.002(4)
C12 0.029(5) 0.014(4) 0.027(5) -0.001(4) 0.006(4) -0.001(4)
C13 0.028(5) 0.020(4) 0.017(4) 0.001(3) -0.001(3) -0.004(4)
C14 0.029(5) 0.026(5) 0.015(4) 0.001(4) -0.004(3) -0.001(4)
C15 0.053(6) 0.023(5) 0.020(5) -0.002(4) 0.009(4) 0.005(5)
C16 0.021(4) 0.016(4) 0.022(4) 0.001(3) 0.003(3) 0.001(3)
C17 0.030(5) 0.020(4) 0.032(5) 0.006(4) -0.002(4) 0.001(4)
C18 0.025(5) 0.020(4) 0.036(5) -0.002(4) 0.006(4) 0.000(4)
C19 0.021(4) 0.022(4) 0.017(4) 0.003(3) 0.001(3) 0.003(3)
C20 0.023(4) 0.016(4) 0.019(4) 0.002(3) 0.001(3) 0.000(3)
C21 0.032(5) 0.020(4) 0.017(4) -0.001(3) -0.002(4) 0.001(4)
C22 0.030(5) 0.029(5) 0.019(4) 0.000(4) 0.004(4) 0.005(4)
C23 0.034(5) 0.026(5) 0.028(5) 0.008(4) 0.005(4) 0.001(4)
C24 0.029(5) 0.020(4) 0.029(5) -0.002(4) 0.009(4) -0.007(4)

#==============================================================================
_computing_data_collection
                                'CrystalClear-SM Expert 2.1 b45 (Rigaku, 2015)'
_computing_cell_refinement
                                               'CrystalClear-SM Expert 2.1 b45'
_computing_data_reduction
                                               'CrystalClear-SM Expert 2.1 b45'
_computing_structure_solution
                                                'SIR2011 (Burla, et al., 2012)'
_computing_structure_refinement
                                      'SHELXL Version 2018/3 (Sheldrick, 2008)'
_computing_publication_material
                                          'CrystalStructure 4.3 (Rigaku, 2019)'
_computing_molecular_graphics                     'CrystalStructure 4.3'

#==============================================================================
# MOLECULAR GEOMETRY

_geom_special_details
;
 All esds (except the esd in the dihedral angle between two l.s. planes)
 are estimated using the full covariance matrix.  The cell esds are taken
 into account individually in the estimation of esds in distances, angles
 and torsion angles; correlations between esds in cell parameters are only
 used when they are defined by crystal symmetry.  An approximate (isotropic)
 treatment of cell esds is used for estimating esds involving l.s. planes.
;

loop_
 _geom_bond_atom_site_label_1
 _geom_bond_atom_site_label_2
 _geom_bond_distance
 _geom_bond_site_symmetry_2
 _geom_bond_publ_flag
Se1 C19 1.928(8) . ?
Se1 C1 1.937(8) . ?
P1 O1 1.491(6) . ?
P1 C9 1.825(8) . ?
P1 C16 1.842(9) . ?
P1 C13 1.841(9) . ?
C1 C2 1.387(12) . ?
C1 C10 1.433(12) . ?
C2 C3 1.401(12) . ?
C2 H2 0.9500 . ?
C3 C4 1.379(12) . ?
C3 H3 0.9500 . ?
C4 C5 1.386(12) . ?
C4 C11 1.512(11) . ?
C5 C6 1.403(12) . ?
C5 C10 1.429(12) . ?
C6 C7 1.354(13) . ?
C6 C12 1.520(12) . ?
C7 C8 1.431(12) . ?
C7 H7 0.9500 . ?
C8 C9 1.384(12) . ?
C8 H8 0.9500 . ?
C9 C10 1.431(12) . ?
C11 C12 1.550(12) . ?
C11 H11A 0.9900 . ?
C11 H11B 0.9900 . ?
C12 H12A 0.9900 . ?
C12 H12B 0.9900 . ?
C13 C15 1.525(13) . ?
C13 C14 1.533(12) . ?
C13 H13 1.0000 . ?
C14 H14A 0.9800 . ?
C14 H14B 0.9800 . ?
C14 H14C 0.9800 . ?
C15 H15A 0.9800 . ?
C15 H15B 0.9800 . ?
C15 H15C 0.9800 . ?
C16 C17 1.510(12) . ?
C16 C18 1.530(12) . ?
C16 H16 1.0000 . ?
C17 H17A 0.9800 . ?
C17 H17B 0.9800 . ?
C17 H17C 0.9800 . ?
C18 H18A 0.9800 . ?
C18 H18B 0.9800 . ?
C18 H18C 0.9800 . ?
C19 C20 1.378(12) . ?
C19 C24 1.397(12) . ?
C20 C21 1.388(12) . ?
C20 H20 0.9500 . ?
C21 C22 1.398(13) . ?
C21 H21 0.9500 . ?
C22 C23 1.387(13) . ?
C22 H22 0.9500 . ?
C23 C24 1.391(13) . ?
C23 H23 0.9500 . ?
C24 H24 0.9500 . ?

loop_
 _geom_angle_atom_site_label_1
 _geom_angle_atom_site_label_2
 _geom_angle_atom_site_label_3
 _geom_angle
 _geom_angle_site_symmetry_1
 _geom_angle_site_symmetry_3
 _geom_angle_publ_flag
C19 Se1 C1 99.3(4) . . ?
O1 P1 C9 110.7(4) . . ?
O1 P1 C16 114.9(4) . . ?
C9 P1 C16 106.5(4) . . ?
O1 P1 C13 108.6(4) . . ?
C9 P1 C13 107.3(4) . . ?
C16 P1 C13 108.5(4) . . ?
C2 C1 C10 120.1(8) . . ?
C2 C1 Se1 115.1(6) . . ?
C10 C1 Se1 124.6(6) . . ?
C1 C2 C3 123.6(8) . . ?
C1 C2 H2 118.2 . . ?
C3 C2 H2 118.2 . . ?
C4 C3 C2 117.6(8) . . ?
C4 C3 H3 121.2 . . ?
C2 C3 H3 121.2 . . ?
C3 C4 C5 119.5(8) . . ?
C3 C4 C11 129.9(8) . . ?
C5 C4 C11 110.7(8) . . ?
C4 C5 C6 110.9(8) . . ?
C4 C5 C10 124.9(8) . . ?
C6 C5 C10 124.1(8) . . ?
C7 C6 C5 119.3(8) . . ?
C7 C6 C12 131.0(8) . . ?
C5 C6 C12 109.7(7) . . ?
C6 C7 C8 118.2(8) . . ?
C6 C7 H7 120.9 . . ?
C8 C7 H7 120.9 . . ?
C9 C8 C7 123.6(8) . . ?
C9 C8 H8 118.2 . . ?
C7 C8 H8 118.2 . . ?
C8 C9 C10 118.8(8) . . ?
C8 C9 P1 117.3(7) . . ?
C10 C9 P1 123.3(6) . . ?
C5 C10 C1 113.9(7) . . ?
C5 C10 C9 115.5(8) . . ?
C1 C10 C9 130.6(8) . . ?
C4 C11 C12 104.1(7) . . ?
C4 C11 H11A 110.9 . . ?
C12 C11 H11A 110.9 . . ?
C4 C11 H11B 110.9 . . ?
C12 C11 H11B 110.9 . . ?
H11A C11 H11B 109.0 . . ?
C6 C12 C11 104.3(7) . . ?
C6 C12 H12A 110.9 . . ?
C11 C12 H12A 110.9 . . ?
C6 C12 H12B 110.9 . . ?
C11 C12 H12B 110.9 . . ?
H12A C12 H12B 108.9 . . ?
C15 C13 C14 111.4(7) . . ?
C15 C13 P1 109.5(6) . . ?
C14 C13 P1 108.4(6) . . ?
C15 C13 H13 109.2 . . ?
C14 C13 H13 109.2 . . ?
P1 C13 H13 109.2 . . ?
C13 C14 H14A 109.5 . . ?
C13 C14 H14B 109.5 . . ?
H14A C14 H14B 109.5 . . ?
C13 C14 H14C 109.5 . . ?
H14A C14 H14C 109.5 . . ?
H14B C14 H14C 109.5 . . ?
C13 C15 H15A 109.5 . . ?
C13 C15 H15B 109.5 . . ?
H15A C15 H15B 109.5 . . ?
C13 C15 H15C 109.5 . . ?
H15A C15 H15C 109.5 . . ?
H15B C15 H15C 109.5 . . ?
C17 C16 C18 111.9(7) . . ?
C17 C16 P1 112.9(6) . . ?
C18 C16 P1 113.0(6) . . ?
C17 C16 H16 106.1 . . ?
C18 C16 H16 106.1 . . ?
P1 C16 H16 106.1 . . ?
C16 C17 H17A 109.5 . . ?
C16 C17 H17B 109.5 . . ?
H17A C17 H17B 109.5 . . ?
C16 C17 H17C 109.5 . . ?
H17A C17 H17C 109.5 . . ?
H17B C17 H17C 109.5 . . ?
C16 C18 H18A 109.5 . . ?
C16 C18 H18B 109.5 . . ?
H18A C18 H18B 109.5 . . ?
C16 C18 H18C 109.5 . . ?
H18A C18 H18C 109.5 . . ?
H18B C18 H18C 109.5 . . ?
C20 C19 C24 119.5(8) . . ?
C20 C19 Se1 115.2(6) . . ?
C24 C19 Se1 125.0(7) . . ?
C19 C20 C21 120.3(8) . . ?
C19 C20 H20 119.9 . . ?
C21 C20 H20 119.9 . . ?
C20 C21 C22 120.3(8) . . ?
C20 C21 H21 119.8 . . ?
C22 C21 H21 119.8 . . ?
C23 C22 C21 119.6(8) . . ?
C23 C22 H22 120.2 . . ?
C21 C22 H22 120.2 . . ?
C22 C23 C24 119.7(9) . . ?
C22 C23 H23 120.1 . . ?
C24 C23 H23 120.1 . . ?
C23 C24 C19 120.6(9) . . ?
C23 C24 H24 119.7 . . ?
C19 C24 H24 119.7 . . ?

loop_
 _geom_torsion_atom_site_label_1
 _geom_torsion_atom_site_label_2
 _geom_torsion_atom_site_label_3
 _geom_torsion_atom_site_label_4
 _geom_torsion
 _geom_torsion_site_symmetry_1
 _geom_torsion_site_symmetry_2
 _geom_torsion_site_symmetry_3
 _geom_torsion_site_symmetry_4
 _geom_torsion_publ_flag
C10 C1 C2 C3 3.7(13) . . . . ?
Se1 C1 C2 C3 -172.0(7) . . . . ?
C1 C2 C3 C4 1.6(13) . . . . ?
C2 C3 C4 C5 -4.2(12) . . . . ?
C2 C3 C4 C11 175.2(8) . . . . ?
C3 C4 C5 C6 -177.9(8) . . . . ?
C11 C4 C5 C6 2.5(10) . . . . ?
C3 C4 C5 C10 1.7(12) . . . . ?
C11 C4 C5 C10 -177.8(8) . . . . ?
C4 C5 C6 C7 -179.1(8) . . . . ?
C10 C5 C6 C7 1.2(13) . . . . ?
C4 C5 C6 C12 1.6(10) . . . . ?
C10 C5 C6 C12 -178.1(8) . . . . ?
C5 C6 C7 C8 -4.3(13) . . . . ?
C12 C6 C7 C8 174.7(9) . . . . ?
C6 C7 C8 C9 1.5(14) . . . . ?
C7 C8 C9 C10 4.6(13) . . . . ?
C7 C8 C9 P1 -167.3(7) . . . . ?
O1 P1 C9 C8 140.0(7) . . . . ?
C16 P1 C9 C8 -94.5(7) . . . . ?
C13 P1 C9 C8 21.6(8) . . . . ?
O1 P1 C9 C10 -31.6(8) . . . . ?
C16 P1 C9 C10 94.0(8) . . . . ?
C13 P1 C9 C10 -150.0(7) . . . . ?
C4 C5 C10 C1 3.3(12) . . . . ?
C6 C5 C10 C1 -177.0(8) . . . . ?
C4 C5 C10 C9 -174.9(8) . . . . ?
C6 C5 C10 C9 4.8(12) . . . . ?
C2 C1 C10 C5 -5.8(12) . . . . ?
Se1 C1 C10 C5 169.4(6) . . . . ?
C2 C1 C10 C9 172.0(9) . . . . ?
Se1 C1 C10 C9 -12.7(13) . . . . ?
C8 C9 C10 C5 -7.3(12) . . . . ?
P1 C9 C10 C5 164.1(6) . . . . ?
C8 C9 C10 C1 174.8(9) . . . . ?
P1 C9 C10 C1 -13.7(13) . . . . ?
C3 C4 C11 C12 175.1(8) . . . . ?
C5 C4 C11 C12 -5.4(9) . . . . ?
C7 C6 C12 C11 176.0(9) . . . . ?
C5 C6 C12 C11 -4.8(10) . . . . ?
C4 C11 C12 C6 5.9(9) . . . . ?
O1 P1 C13 C15 -57.1(7) . . . . ?
C9 P1 C13 C15 62.6(7) . . . . ?
C16 P1 C13 C15 177.3(6) . . . . ?
O1 P1 C13 C14 64.6(7) . . . . ?
C9 P1 C13 C14 -175.6(6) . . . . ?
C16 P1 C13 C14 -60.9(7) . . . . ?
O1 P1 C16 C17 -160.5(6) . . . . ?
C9 P1 C16 C17 76.5(7) . . . . ?
C13 P1 C16 C17 -38.7(7) . . . . ?
O1 P1 C16 C18 -32.2(8) . . . . ?
C9 P1 C16 C18 -155.2(6) . . . . ?
C13 P1 C16 C18 89.6(7) . . . . ?
C24 C19 C20 C21 1.0(13) . . . . ?
Se1 C19 C20 C21 -173.5(7) . . . . ?
C19 C20 C21 C22 -0.2(13) . . . . ?
C20 C21 C22 C23 -0.9(13) . . . . ?
C21 C22 C23 C24 1.1(14) . . . . ?
C22 C23 C24 C19 -0.4(14) . . . . ?
C20 C19 C24 C23 -0.7(14) . . . . ?
Se1 C19 C24 C23 173.2(7) . . . . ?


#==============================================================================
# Additional structures and associated data_? identifiers
# should be added at this point if there is more than one 
# structure analysis in the CIF.

_shelx_res_file
;
TITL 1
    shelxl.res
    created by SHELXL-2018/3 at 17:22:35 on 04-Jun-2023
CELL  0.71075 8.88600 11.95000 19.75400 90.00000 96.22300 90.00000
ZERR  4 0.00200 0.00200 0.00400 0.00000 0.00600 0.00000
LATT 1
SYMM .50-X, .50+Y, .50-Z
SFAC C H O P SE
UNIT 96 108 4 4 4
OMIT     0   8  -7
OMIT     0   8   7
L.S. 20
FMAP 2
PLAN 5
WPDB -2
HTAB
BOND $H
CONF
LIST 4
TEMP -180.0
ACTA
SIZE 0.200 0.200 0.200
WGHT    0.000000   44.079197
FVAR       0.37220
SE1   5    0.098400    0.648380    0.457398    11.00000    0.02434    0.01461 =
         0.01536   -0.00045    0.00041   -0.00345
P1    4    0.272275    0.691508    0.612666    11.00000    0.02044    0.01171 =
         0.01539    0.00129   -0.00056    0.00020
O1    3    0.108706    0.661648    0.600554    11.00000    0.02204    0.01723 =
         0.01890    0.00274    0.00035   -0.00001
C1    1    0.120056    0.809419    0.463688    11.00000    0.02272    0.01530 =
         0.02098   -0.00040    0.00555    0.00070
C2    1    0.035561    0.869399    0.412799    11.00000    0.01913    0.02361 =
         0.01757    0.00203   -0.00014    0.00037
AFIX  43
H2    2   -0.035771    0.829869    0.382424    11.00000   -1.20000
AFIX   0
C3    1    0.049623    0.985052    0.403731    11.00000    0.03055    0.01800 =
         0.01397    0.00226    0.00470   -0.00201
AFIX  43
H3    2   -0.012080    1.023556    0.368960    11.00000   -1.20000
AFIX   0
C4    1    0.156253    1.041033    0.447089    11.00000    0.01886    0.01708 =
         0.01965    0.00245    0.01164    0.00370
C5    1    0.237170    0.983333    0.499980    11.00000    0.01957    0.01889 =
         0.01578   -0.00220    0.00503   -0.00195
C6    1    0.335772    1.055231    0.539570    11.00000    0.02066    0.01749 =
         0.02267   -0.00188    0.00597   -0.00094
C7    1    0.425879    1.013240    0.593231    11.00000    0.03487    0.01504 =
         0.01775   -0.00367   -0.00087   -0.01216
AFIX  43
H7    2    0.498452    1.059100    0.618904    11.00000   -1.20000
AFIX   0
C8    1    0.408781    0.897837    0.610216    11.00000    0.02510    0.02005 =
         0.02058    0.00110    0.00007    0.00092
AFIX  43
H8    2    0.470240    0.868781    0.648547    11.00000   -1.20000
AFIX   0
C9    1    0.307649    0.826266    0.573871    11.00000    0.02711    0.01196 =
         0.01982   -0.00038    0.00389   -0.00164
C10   1    0.222464    0.866508    0.513110    11.00000    0.02128    0.01563 =
         0.01884    0.00213    0.00375    0.00381
C11   1    0.204938    1.162242    0.446949    11.00000    0.03011    0.01297 =
         0.02737   -0.00096    0.00491   -0.00193
AFIX  23
H11A  2    0.117113    1.212752    0.448634    11.00000   -1.20000
H11B  2    0.254941    1.179693    0.405796    11.00000   -1.20000
AFIX   0
C12   1    0.317525    1.173902    0.512207    11.00000    0.02907    0.01444 =
         0.02731   -0.00144    0.00640   -0.00148
AFIX  23
H12A  2    0.415718    1.204276    0.501312    11.00000   -1.20000
H12B  2    0.276159    1.223750    0.545689    11.00000   -1.20000
AFIX   0
C13   1    0.324883    0.705727    0.705016    11.00000    0.02826    0.02015 =
         0.01713    0.00091   -0.00071   -0.00352
AFIX  13
H13   2    0.432844    0.730345    0.713455    11.00000   -1.20000
AFIX   0
C14   1    0.307981    0.591140    0.738216    11.00000    0.02872    0.02635 =
         0.01546    0.00093   -0.00432   -0.00065
AFIX 137
H14A  2    0.208072    0.560041    0.722801    11.00000   -1.20000
H14B  2    0.318315    0.599573    0.787850    11.00000   -1.20000
H14C  2    0.386751    0.540536    0.725224    11.00000   -1.20000
AFIX   0
C15   1    0.224012    0.793234    0.733631    11.00000    0.05341    0.02335 =
         0.02028   -0.00193    0.00892    0.00541
AFIX 137
H15A  2    0.236633    0.865225    0.711166    11.00000   -1.20000
H15B  2    0.252570    0.801147    0.782722    11.00000   -1.20000
H15C  2    0.118019    0.769557    0.725391    11.00000   -1.20000
AFIX   0
C16   1    0.401735    0.590430    0.578959    11.00000    0.02143    0.01634 =
         0.02224    0.00058    0.00253    0.00137
AFIX  13
H16   2    0.403885    0.609801    0.529826    11.00000   -1.20000
AFIX   0
C17   1    0.562716    0.601336    0.611586    11.00000    0.03006    0.02029 =
         0.03182    0.00609   -0.00150    0.00100
AFIX 137
H17A  2    0.593706    0.680015    0.611163    11.00000   -1.20000
H17B  2    0.629685    0.556496    0.586067    11.00000   -1.20000
H17C  2    0.569266    0.574577    0.658709    11.00000   -1.20000
AFIX   0
C18   1    0.344776    0.469740    0.580402    11.00000    0.02523    0.01965 =
         0.03565   -0.00182    0.00569    0.00003
AFIX 137
H18A  2    0.351927    0.443378    0.627619    11.00000   -1.20000
H18B  2    0.406846    0.421944    0.554192    11.00000   -1.20000
H18C  2    0.239065    0.466580    0.560318    11.00000   -1.20000
AFIX   0
C19   1    0.143920    0.627314    0.365023    11.00000    0.02088    0.02163 =
         0.01708    0.00335    0.00058    0.00259
C20   1    0.089945    0.529466    0.334478    11.00000    0.02286    0.01598 =
         0.01922    0.00228    0.00053    0.00017
AFIX  43
H20   2    0.025951    0.481953    0.357198    11.00000   -1.20000
AFIX   0
C21   1    0.128722    0.500044    0.270625    11.00000    0.03174    0.01982 =
         0.01667   -0.00086   -0.00156    0.00139
AFIX  43
H21   2    0.091395    0.432340    0.249918    11.00000   -1.20000
AFIX   0
C22   1    0.222431    0.569546    0.236638    11.00000    0.03035    0.02906 =
         0.01896    0.00006    0.00369    0.00492
AFIX  43
H22   2    0.249958    0.548770    0.193222    11.00000   -1.20000
AFIX   0
C23   1    0.274928    0.669008    0.266720    11.00000    0.03403    0.02560 =
         0.02816    0.00763    0.00463    0.00127
AFIX  43
H23   2    0.337137    0.717398    0.243639    11.00000   -1.20000
AFIX   0
C24   1    0.236093    0.697600    0.330835    11.00000    0.02905    0.01986 =
         0.02907   -0.00155    0.00856   -0.00697
AFIX  43
H24   2    0.272559    0.765512    0.351563    11.00000   -1.20000
AFIX   0
HKLF 4


REM  1
REM wR2 = 0.2117, GooF = S = 1.252, Restrained GooF = 1.252 for all data
REM R1 = 0.0713 for 3526 Fo > 4sig(Fo) and 0.0736 for all 3760 data
REM 248 parameters refined using 0 restraints

END

WGHT      0.0000     43.4345

REM Instructions for potential hydrogen bonds
HTAB C16 Se1
HTAB C18 Se1
EQIV $1 -x, -y+1, -z+1
HTAB C20 O1_$1

REM Highest difference peak  2.422,  deepest hole -0.793,  1-sigma level  0.170
Q1    1   0.3991  0.3529  0.5415  11.00000  0.05    2.42
Q2    1   0.7717  0.6922  0.6134  11.00000  0.05    1.36
Q3    1   0.1208  0.3435  0.5431  11.00000  0.05    1.04
Q4    1   0.0050  0.6033  0.6120  11.00000  0.05    0.95
Q5    1   0.3778  0.6550  0.4571  11.00000  0.05    0.91
;

_shelx_res_checksum   56964

_shelx_hkl_file
;
   0  -1   1   16.93    1.86
   0   1   1   21.42    3.03
   0  -1   1   15.57    2.28
   0  -1  -1   16.93    2.13
   0  -1  -1   16.28    2.34
   0  -1   1   15.68    1.71
  -1   0   0   -0.19    2.14
  -1   0   0    0.29    1.54
   1   0  -1 1631.97   44.72
  -1   0   1 1581.08   44.62
  -1   0   1 1586.68   43.71
   1   0   1  935.53   26.27
  -1   0  -1  942.08   78.34
   1   0   1  925.96   58.64
  -1   0  -1  977.65   68.12
   1   0   1  992.49   28.15
   0  -1  -2  239.70    7.03
   0   1   2  235.19    7.06
   0  -1   2  257.32    7.31
   0  -1   2  232.48    7.10
   0   1   2  229.40    6.95
   0  -1  -2  243.34    6.66
   0  -1   2  235.23    6.76
   0  -1   2  238.26    7.47
   1  -1   0  308.74  119.15
  -1   1   0  287.58   11.17
   1   1   0  292.34   94.81
  -1  -1   0  281.41    9.11
  -1  -1   0  280.77    7.85
  -1   1   0  296.89    8.70
  -1   1   0  344.40    6.65
  -1   1   1 5552.34  148.65
   1  -1  -1 5282.24  142.06
   1   1  -1 5221.47  140.69
  -1   1   1 5372.88  146.15
   1  -1  -1 5207.35  139.95
   1  -1  -1 5334.64  142.63
  -1   1   1 5508.39  147.39
  -1  -1   1 5380.88  144.41
   1   1   1  648.95  146.73
  -1   1  -1  656.05   92.95
   1  -1   1  659.06   21.15
   1  -1   1  673.81   20.76
   1   1   1  670.96   19.58
  -1  -1  -1  678.69  109.93
   1  -1   1  671.41   19.76
  -1   1  -1  661.77   38.18
   1  -1  -2    3.80    1.61
  -1  -1   2    2.20    1.06
   0   2   0   10.30    2.41
   0  -2   0   10.48    2.13
   0   2   0    8.32    2.14
   0  -2   0    8.86    1.52
   0  -2   0    8.61    3.19
   0  -2   0    7.09    1.91
   0   1   3 1003.58   28.21
   0   1   3 1015.87   28.50
   0  -1  -3 1038.37   28.61
   0   1   3 1001.34   28.20
   0   1   3 1022.08   28.16
   0  -1  -3  969.30   27.18
   0  -1  -3 1005.78   28.31
   0  -1   3 1008.21   28.42
   0  -1   3 1042.04   29.18
   0   1  -3 1011.00   28.34
   0  -1   3 1019.21   28.44
   0  -1   3 1036.44   28.68
   0   2  -1  128.11    4.80
   0  -2   1  127.07    4.83
   0   2   1  126.17    4.85
   0  -2  -1  115.35    4.50
   0  -2  -1  126.05    4.14
   0   2   1  121.84    4.19
   0  -2   1  121.54    4.59
   0   2   1  122.01    4.59
   0  -2  -1  124.46    4.66
   0  -2  -1  121.70    4.59
   0   2   1  124.09    4.60
   0  -2   1  124.37    4.69
   0  -2   1  120.29    4.75
   0   2  -1  125.29    4.75
  -1   0   3 1016.62   28.60
   1   0  -3 1021.05   28.26
  -1   0   3 1046.33   29.28
  -1   0   3 1053.65   29.94
   1  -1   2   44.39    7.49
   1   1   2   62.16    3.62
  -1  -1  -2   52.50    7.20
  -1  -1  -2   50.19    4.13
   1  -1   2   45.08    2.73
   1   1   2   92.12    6.38
  -1   1  -2   44.50    2.53
   1  -1   2   44.09    5.70
  -1   1  -2   45.22    2.55
   0  -2   2    8.05    1.98
   0  -2   2    7.98    2.57
   0   2   2    7.65    1.59
   0  -2  -2    7.71    1.43
   0   2   2    8.06    2.02
   0   2  -2    7.33    1.95
   0  -2   2    7.89    1.72
   0   2   2    7.12    1.74
   0  -2  -2    7.42    1.70
   0  -2  -2    7.18    1.74
   0   2   2    8.87    2.09
   0  -2   2    7.88    2.17
   0   2  -2    7.54    1.67
  -1   1   3  206.27   20.66
  -1   1   3  217.42    6.19
   1  -1  -3  199.93    5.81
   1  -1  -3  192.46   48.61
  -1   1   3  207.31   68.34
  -1  -1   3  207.30   68.47
  -1  -1   3  212.63   31.19
  -1   1   3  207.96    6.30
   1  -1  -3  206.15    6.34
   1   0   3  186.12   42.01
   1   0   3  167.66   47.13
   1   0   3  206.40    6.66
   1   0   3  188.93   15.19
   1   2   0 4568.92  187.49
  -1   2   0 5430.13  145.80
  -1   2   0 4394.74  117.98
   1  -2   0 4425.99  118.79
   1   2   0 4359.16  117.12
   1  -2   0 4452.88  119.51
  -1   2   0 4437.10  118.81
  -1  -2   0 4493.43  120.63
   0   0   4  224.76    6.79
   0   0   4  219.96    6.89
   1  -2  -1 1181.18   32.93
  -1   2   1 1190.37   33.21
   1  -2  -1 1179.12   32.91
  -1   2   1 1188.47   33.12
  -1  -2   1 1201.50   33.60
   1   2  -1 1217.10  169.90
  -1  -2   1 1171.82  114.65
   1  -2  -1 1134.19   31.33
  -1   2   1 1165.80   32.21
  -1  -2   1 1225.45   34.20
   1   2  -1 1102.38  121.25
  -1  -2   1 1157.61  161.13
   1  -2   1    2.13    1.88
  -1  -2  -1    2.60    1.80
  -1   2  -1    1.86    1.53
  -1   2  -1    2.33    1.92
   1  -2   1    1.48    1.50
  -1   2  -1    1.93    1.80
   1   1   3 2553.62   69.57
  -1  -1  -3 2344.41   63.77
   1  -1   3 2619.12   70.90
  -1   1  -3 2606.05   70.53
   1   1   3 2478.18   67.87
   1  -1   3 2653.03   75.96
   1  -1   3 2602.59   70.79
  -1  -1  -3 2488.67   67.76
  -1   1  -3 2463.19   66.58
   1  -1   3 2585.06   69.85
  -1   1  -3 2844.96   77.50
   0   1   4  284.65    8.28
   0  -1  -4  293.41    8.10
   0   1   4  290.40    8.05
   0  -1   4  299.03    8.26
   0  -1   4  294.46    8.30
   0   1   4  287.70    8.21
   0  -1  -4  281.81    8.26
   0  -1  -4  298.72    7.78
   0   1   4  300.71    7.78
   0  -1   4  292.96    7.88
   0   1  -4  282.26    7.80
   1  -2  -2  572.93   16.50
  -1  -2   2  547.44   16.03
   1  -2  -2  572.53   16.77
  -1   2   2  569.65   17.48
  -1  -2   2  573.55   17.42
  -1  -2   2  573.40   16.96
  -1   2   2  593.54   17.45
   1  -2  -2  564.52   16.64
  -1  -2   2  566.35   16.81
   1   2  -2  582.65   17.71
  -1   2   2  555.98   16.02
   1   2  -2  552.62   15.93
  -2   0   0 2262.60   61.27
   2   0   0 2190.83   59.69
  -2   0   0 2217.78   60.30
   2   0   0 2179.17   59.17
  -2   0   0 2360.97   64.11
   0   2   3   30.61    2.39
   0  -2  -3   31.20    2.51
   0  -2  -3   31.62    1.98
   0   2   3   33.63    2.75
   0  -2  -3   30.28    2.38
   0   2   3   33.76    2.69
   0   2   3   31.40    1.98
   0  -2   3   30.11    2.29
   0  -2   3   29.91    2.30
   0   2  -3   30.41    3.09
   0   2  -3   30.65    2.36
   0  -2   3   31.96    2.59
   0   2  -3   28.52    2.27
   0  -2   3   32.35    3.22
   2   0  -1  387.56   12.20
  -2   0   1  392.08   11.86
   2   0  -1  461.70   13.86
  -2   0   1  385.35   11.66
  -1   2  -2  165.27    5.40
   1  -2   2  162.98    5.15
   1  -2   2  167.91    5.68
   1   2   2  159.44    7.31
  -1   2  -2  152.05   16.37
   1  -2   2  165.18    5.03
   1   2   2  163.59    8.55
  -1  -2  -2  166.12    8.72
  -1  -2  -2  167.29    5.60
   1  -2   2  165.90    5.48
  -1  -2  -2  163.61    5.35
   1  -1  -4  186.39    5.81
  -1   1   4  209.50    6.08
  -1  -1   4  194.85   85.89
  -1  -1   4  198.32   20.28
  -1   1   4  198.36   79.51
  -1   1   4  202.66    6.31
  -1  -1   4  195.90    5.76
  -2   0  -1  478.21   14.07
   2   0   1  435.40   12.96
  -2   0  -1  480.08   14.25
   2   0   1  474.55   14.16
   2   0   1  501.41   14.93
  -2   0   2 2863.33   77.22
  -2   0   2 2959.75   80.10
   2   0  -2 2793.12   75.63
  -2   0   2 3065.39   82.74
   2   0  -2 2706.31   72.96
  -2  -1   0 1770.50   48.55
   2   1   0 1833.72   50.30
   2  -1   0 1694.15   46.17
  -2  -1   0 1830.06   49.82
  -2   1   0 1828.12   49.84
   2  -1   0 1777.08   48.47
   2  -1   0 1750.23   47.79
  -2   1   0 1874.29   51.34
  -2  -1   1  309.18    8.42
  -2   1   1  301.98    9.05
   2  -1  -1  273.67    7.56
  -2   1   1  323.30   68.80
   2   1  -1  280.29    7.65
   2  -1  -1  370.03   44.81
  -2   1   1  269.36    8.00
  -2  -1   1  313.61    8.71
   2   1  -1  320.66    8.74
   2  -1  -1  330.72   24.00
   1   0   4    0.21    1.46
   1   0   4   -0.13    1.95
   1   0   4    0.49    1.59
   1   0   4    0.24    1.68
  -1   2   3   10.69    1.86
   1  -2  -3   24.97    2.21
  -1   2   3   87.39   19.33
   1  -2  -3   12.91    1.84
  -1  -2   3    7.77    1.09
  -1  -2   3    8.32    1.69
   1   2  -3    9.59    1.77
   1   2  -3    8.48    1.71
   0  -3   0   -0.36    1.70
   0  -3   0    0.26    1.63
   0  -3   0    0.35    1.44
   0  -3   0   -0.80    1.94
   0   3   0   -0.95    1.89
  -2  -1  -1 1770.94   48.24
   2   1   1 1747.91   48.06
   2  -1   1 1643.68   44.94
  -2  -1  -1 1643.73   45.19
  -2   1  -1 1585.89   43.57
   2   1   1 1696.53   46.53
  -2  -1  -1 1704.13   46.67
   2  -1   1 1689.42   46.39
  -2   1  -1 1619.38   44.27
   2  -1   1 1859.07   50.82
   2  -1  -2 3985.65  106.89
   2  -1  -2 4147.69  111.03
  -2   1   2 4043.66  108.32
   2   1  -2 3955.94  106.22
  -2  -1   2 4032.53  108.29
  -2  -1   2 4142.25  111.23
  -2   1   2 4331.50  116.35
   2   1  -2 4151.79  111.51
  -2  -1   2 4062.04  109.06
  -2   1   2 4047.17  108.62
  -2   1   2 4099.76  109.87
   2   1  -2 4153.93  111.43
  -2  -1   2 4077.20  109.31
   0   0   5   -0.90    1.51
   0   0  -5    0.11    1.38
   0  -3   1 2474.80   67.28
   0  -3  -1 2313.24   62.86
   0  -3  -1 2323.87   63.25
   0   3  -1 2400.00   65.41
   0   3   1 2370.37   64.67
   0  -3   1 2337.96   63.61
   0  -3   1 2379.13   64.79
   0   3  -1 2283.28   61.85
   0  -3   1 2294.44   62.05
   0  -3  -1 2358.05   63.67
   0   3  -1 2276.07   62.01
   1   1   4   37.15    2.42
  -1   1  -4   50.60    2.75
  -1   1  -4   51.92    4.50
   1  -1   4   52.39    4.99
   1  -1   4   49.68    4.93
   1  -1   4   50.17    8.28
   1   1   4   50.42    8.79
  -1   1  -4   48.34    7.52
   1  -1   4   51.73    5.97
  -2   0  -2 8236.47  219.34
   2   0   2 7505.89  200.22
   2   0   2 8486.98  226.41
   2   0   2 7976.33  212.49
   2   0   2 8123.12  216.43
  -2   0  -2 8216.92  219.02
  -2   0   3 1292.62   36.14
   2   0  -3 1235.88   35.08
  -2   0   3 1346.07   37.24
   2   0  -3 1494.99   43.85
  -2   0   3 1440.18   39.55
   2   0  -3 1548.01   42.29
   1   2   3  687.29   47.99
  -1   2  -3  760.97   21.68
   1   2   3  774.45   28.17
  -1  -2  -3  796.57   23.08
   1  -2   3  769.29   21.96
  -1  -2  -3  728.53   20.81
  -1  -2  -3  780.45   22.39
   1  -2   3  792.46   30.31
   1  -2   3  776.68   21.94
   1   2   3  781.21   35.52
   1  -2   3  765.85   21.72
  -1   2  -3  790.00   22.65
   0  -2   4   30.08    2.31
   0  -2  -4   32.77    2.43
   0  -2  -4   33.24    1.99
   0  -2  -4   31.61    2.39
   0   2   4   33.21    2.60
   0   2   4   33.32    2.44
   0  -2   4   31.17    2.31
   0   2   4   31.86    2.01
   0  -2   4   32.73    2.60
   0  -2   4   30.78    2.22
   0   2  -4   33.16    3.00
   0   2   4   31.73    2.41
   0  -2  -4   31.40    2.25
   0  -1   5   12.23    1.63
   0   1  -5   12.97    1.88
   0  -1  -5   18.17    2.62
   0   1   5   12.62    2.09
   0  -1   5   12.61    1.85
   0  -1   5   12.28    2.03
   0   1   5   13.40    2.10
   0  -1  -5   12.84    1.53
   0   1   5   12.16    4.39
   0  -3  -2   86.29    3.29
   0   3  -2   85.85    3.97
   0   3   2   84.34    3.86
   0  -3   2   87.93    4.07
   0  -3   2   84.30    3.76
   0  -3  -2   82.48    3.67
   0  -3   2   82.53    4.28
   0   3  -2   84.07    4.46
   0  -3  -2   82.40    3.57
   0   3  -2   79.97    4.20
   0  -3   2   91.44    5.14
  -2   1  -2  839.27   23.94
   2   1   2  841.45   24.02
  -2  -1  -2  861.05   24.71
  -2   1  -2  820.27   23.25
   2  -1   2  804.76   22.80
   2   1   2  822.63   23.25
  -2  -1  -2  844.53   24.06
   2  -1   2  849.96   24.17
   2  -1   2  813.98   22.99
  -2   1  -2  820.82   23.14
  -2   1  -2  765.15   21.98
  -2  -1   3 2264.00   61.40
   2   1  -3 2314.02   63.17
  -2   1   3 2447.48   67.54
   2  -1  -3 2095.55   56.86
  -2   1   3 2226.77   60.47
  -2  -1   3 2234.67   60.68
   2   1  -3 2203.05   59.83
  -2   1   3 2265.84   61.67
  -2  -1   3 2175.91   59.11
  -2  -1   3 2086.53   56.68
  -2   1   3 2231.09   60.34
   2  -1  -3 2220.51   60.01
  -1  -3   0  519.38   15.50
  -1  -3   0  530.16   15.76
   1  -3   0  489.37   14.66
   1   3   0  501.79   14.95
   1   3   0  515.07   18.36
   1   3   0  513.91   14.80
   1  -3   0  490.63   14.32
  -1  -3   0  508.65   23.67
   1  -3   0  575.10   17.14
  -1   3   0  516.69   15.50
  -1   3   0  516.82   15.46
   1  -3  -1  241.16    6.74
   1   3  -1  259.38   10.73
  -1  -3   1  239.55   12.51
  -1   3   1  233.60    6.59
   1  -3  -1  252.44    7.37
  -1   3   1  253.76    7.68
   1   3  -1  249.61   14.79
   1   3  -1  250.42    7.40
  -1  -3   1  243.29    7.17
  -1   3   1  247.59    7.29
  -1  -3   1  243.96    7.21
   1  -3  -1  241.03    7.11
  -1   2   4  970.73   27.32
   1  -2  -4  977.65   27.55
   1   2  -4  941.18   26.33
  -1  -2   4  936.91   26.33
  -1  -2   4  949.26   26.61
  -1   2   4 1027.72   28.54
   1  -2  -4  990.45   27.47
  -1   2   4  972.86   32.99
  -1  -2   4  976.26   37.93
   1   2  -4  956.06   40.28
   1   2  -4  954.95   26.85
  -1  -2   4  973.26   27.40
  -1  -1   5  294.06   12.01
  -1   1   5  299.32   18.97
  -1  -1   5  289.90   19.53
  -1   1   5  304.90   16.88
  -1   1   5  300.81   19.90
  -1  -1   5  286.43   16.03
   1   1  -5  280.99   16.21
   1  -1  -5  249.23    7.10
  -1  -1   5  295.58   17.22
   2  -2   0  959.63   26.83
   2   2   0  947.67   26.66
  -2  -2   0  956.70   26.99
   2   2   0  979.37   27.68
  -2   2   0  883.13   24.72
  -2  -2   0  933.20   26.30
   2  -2   0 1006.28   27.95
   2  -2   0  985.61   27.90
   2   2   0  986.08   27.94
   2   2   0  962.27   26.83
  -2   2   0  973.03   27.49
  -2   2   0  999.17   27.91
  -2  -2   1  978.51   27.59
  -2   2   1  989.74   27.60
   2  -2  -1 1033.26   28.85
   2  -2  -1 1003.05   28.12
  -2   2   1  974.58   27.51
   2   2  -1  977.34   27.70
   2  -2  -1 1005.46   27.86
   2   2  -1  977.44   27.54
  -2   2   1 1054.33   29.73
   2   2  -1  993.87   27.72
   2   2  -1  969.49   27.25
  -2  -2   1  944.08   27.36
  -1   3  -1  286.00   15.89
   1   3   1  286.56   28.03
  -1   3  -1  296.97    8.39
   1   3   1  288.98    8.19
  -1  -3  -1  292.70    8.26
   1  -3   1  288.49    8.31
  -1  -3  -1  289.15    8.27
   1  -3   1  299.88    8.13
   1   3   1  269.33   30.24
  -1  -3  -1  278.09   45.07
   1  -3   1  291.73    8.31
  -2   0  -3 1916.38   52.11
  -2   0  -3 1558.87   47.04
  -2   0  -3 1855.55   50.62
   2   0   3 1648.02   45.20
   2   0   3 1830.65   50.48
   2   0   3 1732.62   47.29
   2   0   3 2004.83   54.66
   2   0  -4 9352.52  249.00
  -2   0   4 9999.00   29.60
  -2   0   4 9893.00   27.28
  -2   0   4 9833.57   28.52
   2   0  -4 9492.37  253.85
  -1   3   2 1277.49   35.52
  -1  -3   2 1360.41   37.93
  -1   3   2 1223.33   33.69
   1   3  -2 1222.76   34.49
   1  -3  -2 1252.34   34.89
   1  -3  -2 1242.23   34.22
   1   3  -2 1260.27   35.15
  -1  -3   2 1288.25   54.46
   1  -3  -2 1207.59   33.63
   1   3  -2 1271.37   35.30
  -1   3   2 1385.73   44.00
  -1  -3   2 1262.27   49.85
  -1  -3   2 1245.18   34.65
   1   3  -2 1248.39   40.66
   1   0   5  606.94   17.38
   1   0   5  577.30   16.79
   1   0   5  609.16   18.65
  -1   0  -5  607.80   17.78
   1   0   5  642.73   18.89
   2   2   1 2998.96   81.14
  -2   2  -1 3172.30   85.44
   2   2   1 2835.44   76.39
  -2   2  -1 3236.11   87.12
   2  -2   1 3081.64   83.06
   2  -2   1 3168.65   85.54
   2  -2   1 3126.22   84.15
  -2  -2  -1 3168.80   85.64
   2   2   1 3020.88   81.56
  -2  -2  -1 2751.57   74.28
  -2   2  -1 3219.42   86.86
   2   2   1 3050.00   82.41
  -2   2   2 1110.85   31.09
   2   2  -2 1124.07   31.29
   2   2  -2 1165.78   32.47
  -2   2   2 1079.91   29.99
   2  -2  -2 1042.19   28.94
   2  -2  -2 1123.95   31.31
   2   2  -2 1121.78   31.25
  -2  -2   2  960.62   32.00
   2  -2  -2 1205.16   33.15
  -2  -2   2 1142.21   31.98
  -2   2   2 1111.47   31.16
   0   3   3    6.53    2.18
   0  -3   3    5.46    2.65
   0   3  -3   22.18    3.27
   0   3  -3    6.08    2.03
   0   3  -3    6.79    1.67
   0  -3   3    6.35    1.46
   0   3   3    7.00    1.63
   0  -3  -3    6.43    1.32
   0  -3  -3    7.13    2.01
   0   3   3    6.99    1.85
   0  -3   3    6.62    2.03
   0  -3   3    6.18    1.82
   0  -3  -3    6.84    1.80
   0  -3  -3    5.76    1.83
  -1   2  -4  126.76    4.75
   1  -2   4  114.84    4.07
   1   2   4  114.43   38.95
   1   2   4  123.42   18.52
   1   2   4  121.03   33.45
  -1   2  -4  128.75    4.71
  -1  -2  -4  121.30    9.89
  -1  -2  -4  118.93    4.33
   1  -2   4  121.97    4.36
  -1   2  -4  123.80    4.39
   1  -2   4  126.47   29.30
  -1  -2  -4  139.45   18.76
   1  -2   4  122.92    4.27
   1  -3   2 1554.76   42.91
  -1  -3  -2 1579.88   43.69
   1   3   2 1532.02   51.24
  -1   3  -2 1579.48   43.44
  -1  -3  -2 1535.70   42.80
   1   3   2 1461.51   45.95
   1  -3   2 1509.91   41.44
  -1  -3  -2 1500.13   70.30
   1  -3   2 1518.41   41.89
   1   3   2 1528.61   42.16
  -1  -3  -2 1503.69   41.46
   2  -1   3  341.49    5.75
   2   1   3  302.97    8.10
  -2   1  -3  332.89    5.21
   2  -1   3  323.30    8.63
   2  -1   3  327.03    8.96
  -2   1  -3  340.70    6.42
  -2  -1  -3  329.32    5.70
   2   1   3  322.89    8.62
  -2   1  -3  334.78    5.46
   2   1   3  317.65    8.75
  -2   1  -3  332.33    5.70
   2   1  -4 1417.39   38.97
  -2   1   4 1432.92   39.51
  -2  -1   4 1413.71   38.98
   2   1  -4 1389.01   38.30
  -2   1   4 1362.49   37.68
  -2  -1   4 1416.48   39.02
  -2   1   4 1415.73   38.77
   2  -1  -4 1364.67   37.53
  -2  -1   4 1318.06   36.32
  -2  -1   4 1461.60   40.20
  -2   1   4 1340.95   36.81
   1  -1   5  634.01   20.02
  -1   1  -5  623.45   18.04
   1   1   5  634.27   19.18
  -1   1  -5  650.86   19.38
   1  -1   5  662.79   19.64
   1   1   5  551.51   18.01
   1  -1   5  632.07   20.46
   1  -1   5  620.91   18.73
   1   1   5  641.10   20.55
  -1   1  -5  664.50   19.90
   0   2  -5 1763.37   48.04
   0  -2   5 1737.15   47.72
   0   2   5 1677.96   46.24
   0  -2   5 1636.87   44.67
   0  -2  -5 1722.89   47.18
   0  -2  -5 1771.94   48.03
   0   2   5 1752.25   47.48
   0  -2   5 1749.35   47.74
   0   2   5 1766.57   48.57
   0  -2  -5 1726.77   47.35
   0  -2  -5 1670.88   45.77
   0   2   5 1768.32   48.46
   0  -2   5 1738.76   47.62
   0   0   6 3702.82   99.39
   0   0   6 3898.30  104.76
   0   0   6 3912.68  104.65
   0   0   6 3788.90  102.06
  -2  -2  -2   15.54    2.03
   2   2   2   17.73    2.00
  -2   2  -2   13.74    1.87
   2   2   2   15.78    1.89
  -2  -2  -2   18.74    2.11
  -2  -2  -2   16.09    2.35
   2   2   2   15.02    2.17
  -2   2  -2   14.90    1.83
   2  -2   2   16.07    1.76
  -2   2  -2   15.65    1.96
   2  -2   2   14.05    1.76
   2  -2   2   15.01    2.12
  -2   2   3   72.12    3.08
   2   2  -3   71.20    3.21
  -2  -2   3   74.60    3.47
   2   2  -3   70.17    3.72
  -2  -2   3   72.82    3.14
  -2   2   3   74.58    3.33
   2  -2  -3   73.98    3.26
   2  -2  -3   64.64    2.89
  -2   2   3   75.56    3.27
  -2  -2   3   72.28    3.41
  -2   2   3   77.51    3.55
  -2  -2   3   70.33    3.75
  -1   3   3  855.59   23.99
   1   3  -3  868.12   24.47
  -1  -3   3  896.35   25.13
   1  -3  -3  860.43   24.10
  -1  -3   3  851.46   24.17
  -1  -3   3  833.06   23.73
   1  -3  -3  836.69   23.85
   1   3  -3  853.05   24.34
  -1   3   3  875.71   24.90
   1   3  -3  840.23   23.79
   1   3  -3  873.83   52.03
  -1  -3   3  837.59   44.02
  -1   3   3  833.59   23.92
  -1  -2   5  387.52   11.80
  -1   2   5  406.44   14.00
   1  -2  -5  349.77   11.48
  -1  -2   5  372.45   11.30
  -1   2   5  389.21   13.71
   1   2  -5  377.06   11.29
   1  -2  -5  390.59   12.14
  -1   2   5  384.44   11.85
   1   2  -5  376.19   11.45
  -1  -2   5  395.61   12.09
  -1  -2   5  393.14   12.90
   1  -2  -5  355.41   17.10
   0   1   6 2048.66   61.17
   0   1   6 2070.51   56.15
   0  -1   6 1999.47   54.26
   0  -1   6 1998.55   54.49
   0   1  -6 2001.85   56.02
   0  -1   6 2016.76   55.09
   0  -1  -6 2052.80   55.93
   0   1   6 1938.85   52.81
   0   1   6 1937.38   54.92
   1  -3   3    0.60    1.49
  -1   3  -3    1.18    1.79
   1  -3   3    0.36    1.70
   1   3   3    1.03    1.74
  -1  -3  -3   -0.04    1.79
  -1   3  -3    0.75    1.59
  -2   0   5   82.28    3.37
   2   0  -5   82.67    3.24
  -2   0   5  100.57    3.83
  -2   0   5   94.48    3.85
  -2   0   5   98.78    3.71
   2   0  -5  100.37    3.83
   0  -3  -4  106.24    4.10
   0  -3  -4  106.92    4.22
   0   3   4  126.15    5.05
   0   3   4  108.91    3.81
   0  -3  -4  108.25    3.65
   0  -3  -4  104.95    4.11
   0   3   4  104.13    4.37
   0  -3   4  104.24    4.63
   0  -3   4  104.48    4.24
   0   3  -4  106.87    3.92
   0  -3   4  105.94    3.88
   0  -3   4  110.71    4.61
   2  -1   4  155.71    5.30
  -2   1  -4  171.16    5.81
   2   1   4  158.78    5.46
  -2   1  -4  154.19    5.11
   2   1   4  142.89    4.72
   2   1   4  149.22    4.77
  -2   1  -4  154.43    4.98
   2  -1   4  150.38    4.93
   2  -1   4  151.16    5.15
  -2   1  -4  150.81    5.32
  -2  -1  -4  144.64    5.03
   2  -2   3  122.09    4.56
   2  -2   3  125.34    4.31
  -2   2  -3  132.05    4.65
   2   2   3  131.78    4.59
  -2  -2  -3  139.73    4.63
  -2  -2  -3  134.29    4.84
  -2   2  -3  126.81    4.43
  -2   2  -3  134.33    4.77
   2  -2   3  131.49    4.40
   2   2   3  145.18    5.33
   2   2   3  133.12    4.61
  -2  -2  -3  126.33    4.70
  -2   2  -3  121.61    4.66
  -2  -1   5  198.24    5.90
   2  -1  -5  199.64    5.72
   2   1  -5  203.52    8.07
   2  -1  -5  195.50    5.73
  -2   1   5  203.15    6.20
  -2  -1   5  190.47    5.60
  -2   1   5  197.07    5.79
  -2  -1   5  204.85    6.17
   2   1  -5  200.13    6.08
  -2   1   5  198.40    6.09
   2  -1  -5  189.90    5.96
  -2  -1   5  196.62    5.92
  -2   1   5  206.13    5.93
   1  -2   5   22.11    2.14
  -1   2  -5   23.47    2.33
  -1   2  -5   22.91    2.02
  -1   2  -5   22.78    2.33
   1   2   5   17.15   20.23
   1  -2   5   22.53    3.87
   0   4   0 1534.45   41.93
   0  -4   0 1481.34   41.07
   0  -4   0 1548.11   42.65
   0  -4   0 1628.64   44.46
   0   4   0 1542.83   42.65
   0  -4   0 1609.06   44.28
   0   4   0 1657.82   45.90
  -1   3   4   71.83    3.49
   1  -3  -4   68.16    3.32
   1  -3  -4   69.16    3.04
  -1   3   4   72.11    4.45
  -1   3   4   63.66    7.00
  -1  -3   4   67.13    8.09
  -1  -3   4   67.44    3.22
   1   3  -4   64.27    3.07
  -1  -3   4   74.55    5.30
   1   3  -4   69.30    3.23
  -1  -3   4   66.17    3.17
   1   3  -4   69.86    3.19
   1   3  -4   70.29    3.74
   3   0  -1  340.73    5.41
   3   0  -1  351.78    6.36
  -3   0   1  371.68   11.53
   3   0  -1  379.10   11.71
  -3   0   1  348.69    5.29
  -3   0   1  334.47    5.46
   2   3   0  496.01   14.26
   2   3   0  485.29   14.50
  -2  -3   0  490.08   15.18
  -2  -3   0  551.96   16.52
  -2  -3   0  487.75   14.64
   2   3   0  499.52   14.94
  -2   3   0  505.38   14.79
  -2   3   0  513.11   15.48
   2  -3   0  507.63   15.11
   2  -3   0  522.24   15.33
  -2   3   0  499.28   14.94
  -2   3   0  502.94   14.60
  -2  -3   1  242.37    9.51
  -2  -3   1  238.66    7.11
   2   3  -1  261.82    7.87
   2   3  -1  237.52    7.07
   2   3  -1  244.77    7.33
  -2   3   1  250.96    6.87
  -2   3   1  255.76    7.60
  -2   3   1  233.52    6.66
   2  -3  -1  236.41    6.68
  -2   3   1  231.50    6.95
   2  -3  -1  238.12    7.05
   0  -4   1   23.32    2.58
   0   4  -1   21.04    5.02
   0  -4  -1   23.17    1.98
   0   4  -1   22.57    2.01
   0   4   1   23.05    1.87
   0  -4   1   22.54    1.98
   0  -4   1   20.97    2.45
   0  -4  -1   22.68    2.21
   0   4  -1   22.95    5.96
   0   4   1   21.73    2.53
   0  -4   1   24.02    2.36
   0   4   1   21.16    2.32
   0  -4  -1   21.51    2.28
   3   0   0    0.21    1.53
  -3   0   0    0.21    1.60
   3   0  -2    0.02    1.45
   3   0  -2   -0.02    1.50
   3   0  -2   -0.37    1.37
  -3   0   2   -0.20    1.48
  -2   3  -1  168.12    5.37
   2  -3   1  167.13    5.27
   2   3   1  164.52    4.86
   2  -3   1  171.02    5.59
  -2  -3  -1  165.42    5.51
   2   3   1  168.82    8.85
  -2   3  -1  178.08    5.82
   2   3   1  174.27    5.69
  -2  -3  -1  165.52    5.39
  -2  -3  -1  165.23    5.50
   2   3   1  161.29    5.45
  -2   3  -1  164.68    5.07
   2  -3   1  169.35    5.07
  -2  -3   2   55.23    6.53
  -2   3   2   59.98    3.06
   2  -3  -2   55.64    2.75
   2   3  -2   63.81    3.10
  -2   3   2   54.17    3.00
   2   3  -2   57.83    3.06
   2   3  -2   57.56    2.95
  -2   3   2   57.44    3.18
  -2  -3   2   54.21    2.86
   2  -3  -2   58.64    3.05
   1  -1   6  554.43   16.63
   1   1   6  510.37   16.41
   1  -1   6  566.72   16.91
  -1   1  -6  586.08   17.31
  -1   1  -6  544.80   16.17
   1   1   6  539.09   15.95
  -1   1  -6  537.38   15.70
  -1  -1  -6  554.15   16.51
   1  -1   6  568.72   17.23
   1  -1   6  574.70   17.13
   1   1   6  558.92   17.01
  -3  -1   1  388.69   11.98
   3  -1  -1  357.17   10.77
   3   1  -1  383.37   11.64
  -3  -1   1  378.93   11.85
   3  -1  -1  381.21   11.77
   3   1  -1  369.58   11.35
  -3   1   1  392.69   12.09
  -3  -1   1  373.97   11.46
  -3  -1   1  364.43   16.11
   3  -1  -1  364.23   14.43
  -3   1   1  398.67   12.04
   0   2   6   85.55    3.30
   0   2   6   88.72    3.74
   0   2   6   82.98    3.76
   0  -2  -6   80.34    3.40
   0   2   6   88.66    3.86
   0  -2  -6   88.21    3.58
   0  -2  -6   87.06    3.22
   0  -2   6   85.41    3.75
   0  -2   6   84.17    3.92
   0   2  -6   86.10    3.76
   0  -2   6   85.63    3.76
   0  -2   6   86.15    3.46
   3   0   1  306.01    8.54
   3   0   1  323.38    8.86
  -3   0  -1  323.63    9.43
  -3   0  -1  317.34    8.56
  -3   0  -1  324.21    8.61
  -1  -3  -4  266.33    7.79
  -1  -3  -4  273.30    7.73
   1   3   4  280.47    8.53
   1   3   4  281.41    8.51
   1   3   4  265.35    7.60
  -1  -3  -4  282.87    8.25
  -1  -3  -4  276.90   15.59
  -1   3  -4  275.30    7.69
  -1   3  -4  255.74    7.47
   1  -3   4  272.03    7.48
  -1   3  -4  274.41    7.52
   1  -3   4  284.46    8.27
   1  -3   4  279.14    7.92
  -3   1   0   36.66    2.48
  -3  -1   0   28.49   18.90
   3  -1   0   35.32    2.56
  -3  -1   0   34.78    2.74
   3   1   0   34.37    2.48
   3  -1   0   32.38    2.11
  -3  -1   0   34.99    2.79
   3   1   0   34.87    2.31
  -3   1   0   35.06    2.34
  -3  -1   0   31.24    8.47
   0  -4  -2 1701.24   46.77
   0  -4   2 1630.54   44.87
   0  -4   2 1806.15   49.58
   0  -4  -2 1685.04   46.24
   0   4  -2 1665.09   45.47
   0  -4   2 1622.82   44.28
   0  -4  -2 1688.17   45.92
   0   4   2 1718.91   47.75
   0  -4   2 1737.17   47.82
   0   4  -2 1640.75   45.14
   0   4  -2 1725.22   47.60
   1   4   0  865.16   24.69
   1  -4   0  797.31   22.77
  -1  -4   0  833.54   23.80
  -1   4   0  778.88   33.10
  -1  -4   0  811.76   24.41
   1   4   0  747.80   21.57
   1  -4   0  780.65   21.98
   1   4   0  835.48   23.50
   1   4   0  821.79   30.31
   1  -4   0  987.05   28.22
  -1   4   0  798.18   22.80
  -1   4   0  831.60   25.02
  -1  -4   0  797.72   34.84
   3  -1  -2  567.95   16.47
  -3  -1   2  576.46   16.68
  -3  -1   2  564.15   16.86
  -3   1   2  593.38   17.40
   3  -1  -2  598.31   17.57
  -3  -1   2  569.75   16.83
   3   1  -2  564.60   16.51
   3  -1  -2  551.07   37.83
  -3   1   2  595.81   17.21
   3   1  -2  576.84   16.72
   1  -4  -1  381.20   11.81
  -1  -4   1  374.21   11.56
  -1   4   1  365.85   36.86
  -1  -4   1  386.20   15.46
   1  -4  -1  371.51   11.17
  -1   4   1  388.75   12.05
   1   4  -1  372.42   11.55
  -1   4   1  369.81   14.06
   1   4  -1  387.36   11.59
  -1  -4   1  369.99   25.33
   1   4  -1  475.52   14.84
   1  -4  -1  401.77   12.50
   1   4  -1  379.14   29.16
   1   2  -6  576.70   16.58
  -1  -2   6  596.41   46.21
   1  -2  -6  575.19   16.83
  -1   2   6  585.87   51.13
  -1   2   6  595.62   50.14
  -1   2   6  584.35   51.20
   1  -2  -6  559.28   16.71
  -1  -2   6  569.95   42.77
   1   2  -6  551.57   16.05
  -1  -2   6  597.56   60.86
  -1  -2   6  580.93   34.43
  -1  -2   6  596.77   60.86
   0   0   7    0.19    1.53
   0   0   7   -0.42    1.42
   0   0   7    0.12    1.58
  -3   0   3 1681.45   46.25
  -3   0   3 1610.21   44.37
   3   0  -3 1632.74   44.90
  -3   0   3 1623.82   44.43
   3   0  -3 1533.70   42.25
  -3   0   3 1578.89   43.33
   3   0  -3 1672.22   45.81
   0   3   5  365.67   11.81
   0  -3  -5  317.40    8.79
   0  -3   5  320.89    9.01
   0   3   5  401.23   12.88
   0   3   5  282.65    8.04
   0  -3  -5  329.15    5.02
   0  -3   5  291.62    8.21
   0   3  -5  313.89    8.40
   0  -3  -5  348.46    6.71
   0  -3   5  302.46    8.31
   0  -3  -5  328.29    6.10
   0  -3   5  310.20    8.30
   0   3   5  319.56    8.80
   2   0   5  650.44   19.03
  -2   0  -5  651.31   19.05
   2   0   5  641.86   18.41
   2   0   5  634.77   18.53
  -3   1  -1 1229.98   34.13
   3   1   1 1248.31   34.96
   3   1   1 1164.65   32.34
  -3  -1  -1 1205.89   43.10
   3   1   1 1219.53   36.03
  -3  -1  -1 1250.87   35.64
  -3   1  -1 1201.57   33.46
   3  -1   1 1346.34   37.32
  -3   1  -1 1220.07   34.11
   3  -1   1 1225.52   41.74
  -3   1  -1 1222.77   33.76
   3  -1   1 1226.80   34.20
  -3  -1  -1 1106.47   30.99
   1   4   1  723.42   21.70
  -1  -4  -1  737.16   21.44
  -1   4  -1  701.42   22.66
   1   4   1  724.49   20.42
  -1   4  -1  699.03   19.92
  -1  -4  -1  706.45   25.21
   1  -4   1  726.53   20.94
   1  -4   1  730.05   23.35
   1  -4   1  713.58   20.29
  -1   4  -1  741.05   23.76
  -1  -4  -1  720.32   22.07
   1   4   1  716.83   20.66
  -1  -4  -1  757.15   21.77
  -1   4  -1  741.09   21.32
  -2   0   6 3570.76   96.07
  -2   0   6 3642.35   97.80
  -2   0   6 3533.42   94.99
   2   0  -6 3847.60  103.57
  -2   0   6 3603.97   96.72
   2   0  -6 3492.52   93.62
   2  -3   2  235.38    6.69
   2   3   2  232.11    6.29
   2  -3   2  244.24    7.25
  -2  -3  -2  240.07    7.22
   2   3   2  241.56    7.22
  -2   3  -2  245.38    7.15
   2   3   2  238.25    7.02
  -2  -3  -2  231.01    6.75
  -2  -3  -2  244.47    7.25
   2   3   2  248.12    7.51
  -2   3  -2  233.27    6.59
   2  -3   2  242.25    6.64
   2  -3   2  206.97    6.39
  -2  -3   3   99.24    3.98
  -2   3   3  104.03    4.21
   2  -3  -3  103.94    4.08
  -2  -3   3   98.23    4.04
   2   3  -3  102.26    4.12
   2   3  -3  102.52    3.92
  -2  -3   3   98.15    3.93
   2   3  -3  101.48    4.08
  -2   3   3   95.61    3.94
   2   3  -3  103.93    3.61
   2  -3  -3   94.86    3.58
  -2   3   3   98.42    3.68
  -2   2  -4  786.10   22.50
   2   2   4  829.50   23.84
  -2   2  -4  801.17   22.74
  -2  -2  -4  814.08   23.52
   2  -2   4  809.69   23.23
   2  -2   4  756.86   21.50
   2   2   4  757.06   21.56
   2  -2   4  784.20   22.22
   2   2   4  763.79   23.15
  -2   2  -4  801.16   23.12
   1   0  -7 2462.35   80.35
  -1   0   7 2545.41   75.01
  -1   0   7 2554.99   74.11
  -1   0   7 2519.80   79.25
  -1   0   7 2631.02   80.42
   2   2  -5  655.70   18.95
  -2  -2   5  683.30   19.70
  -2   2   5  652.16   18.91
  -2  -2   5  633.38   18.27
  -2   2   5  665.60   18.85
  -2  -2   5  627.13   18.33
  -2   2   5  634.86   18.13
   2   2  -5  625.67   17.94
  -2   2   5  654.26   18.93
  -2  -2   5  663.23   19.18
  -1   4   2  255.50    7.42
   1  -4  -2  248.09    6.87
  -1  -4   2  238.95   16.20
  -1   4   2  241.87   16.17
   1  -4  -2  250.00    7.36
  -1  -4   2  238.18   28.35
   1   4  -2  238.88   12.58
   1   4  -2  239.40    6.67
  -1  -4   2  249.22   11.79
   1   4  -2  249.20    7.27
   1   4  -2  244.10   44.89
  -1   4   2  214.90   25.60
  -1  -4   2  252.18    7.44
   3   0   2    0.55    1.58
  -3   0  -2    0.26    1.60
   0   1   7   92.54    3.66
   0  -1   7   95.34    4.03
   0  -1   7   97.61    3.88
   0   1   7   95.58    4.30
   0  -1   7   95.74    3.60
   0   1   7   99.16    3.54
   0   1   7   97.22    3.84
   0  -1   7   99.37    4.04
   0   1  -7   96.80    3.84
   0   1   7  101.72    3.86
   1   3  -5   45.74   15.04
   1   3  -5   49.07    2.84
  -1  -3   5   45.23    2.64
  -1   3   5   46.97    2.76
   1  -3  -5   48.42    2.86
  -1  -3   5   48.14    3.06
  -1  -3   5   48.26    2.81
   1   3  -5   48.07    2.66
  -1  -3   5   45.50    8.59
  -1   3   5   47.00    4.62
   1  -3  -5   47.22    2.42
   1   3  -5   47.89    8.02
   1  -3  -5   46.63    2.72
  -1   3   5   49.34    2.60
   3  -1  -3  765.72   21.76
  -3   1   3  761.63   21.87
   3   1  -3  785.86   22.40
  -3  -1   3  752.53   21.51
   3  -1  -3  792.01   22.69
  -3  -1   3  811.04   23.69
  -3   1   3  821.99   23.46
  -3   1   3  796.07   26.96
  -3  -1   3  781.39   22.10
   3  -1  -3  811.96   23.00
   3   1  -3  770.12   21.99
  -3   1   3  793.51   22.44
   0  -4  -3   35.98    4.84
   0   4   3   33.25    2.62
   0   4  -3   34.09    2.64
   0  -4   3   35.69    2.71
   0  -4  -3   33.77    2.44
   0  -4  -3   32.27    2.60
   0  -4   3   34.02    2.95
   0   4  -3   34.64    2.34
   0  -4   3   32.65    2.10
   0  -4  -3   33.03    2.04
   2   1   5 1693.27   46.20
  -2  -1  -5 1785.33   49.14
  -2   1  -5 1755.02   47.99
   2  -1   5 1774.90   49.61
  -2   1  -5 1750.03   48.08
  -2   1  -5 1717.49   46.84
  -2   1  -5 1853.96   51.05
   2   1   5 1855.15   51.14
   2  -1   5 1749.65   47.80
   2  -1   5 1738.48   47.74
   2   1   5 1668.55   45.61
   2   1  -6  679.93   19.48
  -2   1   6  655.59   18.97
  -2  -1   6  694.55   19.95
   2  -1  -6  640.40   18.52
  -2   1   6  730.20   20.92
   2   1  -6  687.83   19.40
   2  -1  -6  638.42   18.15
  -2  -1   6  639.45   18.75
  -2   1   6  641.80   18.33
  -2  -1   6  657.96   18.88
  -2  -1   6  672.93   19.28
  -2   1   6  688.77   19.57
   1  -4   2  404.61   12.52
  -1  -4  -2  393.41   12.91
  -1  -4  -2  391.38   14.30
   1   4   2  398.04   13.12
   1  -4   2  443.84   13.30
  -1   4  -2  411.65   12.36
  -1   4  -2  414.64   12.63
   1  -4   2  395.10   12.16
   1   4   2  410.51   12.61
  -1  -4  -2  395.52   12.13
  -1   4  -2  408.79   13.55
  -1  -4  -2  401.46   12.46
  -1   4  -2  412.61   12.96
   1   4   2  409.43   13.27
  -1  -1   7  120.21   30.21
   1   1  -7  114.80   34.75
  -1  -1   7  113.51   22.25
  -1  -1   7  121.15   21.83
  -1   1   7  122.91   18.52
  -1   1   7  117.21   25.66
   1  -1  -7  113.22    3.82
  -1  -1   7  116.52   21.78
  -1   1   7  118.14   23.29
  -3  -1  -2  334.90   12.70
  -3   1  -2  334.99    5.29
   3  -1   2  334.48    5.41
  -3  -1  -2  344.54    5.61
   3  -1   2  317.87   18.10
  -3   1  -2  344.24    5.91
  -3   1  -2  326.34    8.94
  -3  -1  -2  324.27   18.22
   3  -1   2  338.03    5.75
   3   1   2  350.67    6.15
   3  -1   2  314.78    8.50
  -3   1  -2  303.41    8.24
   3   1   2  328.78    5.50
   1  -2   6 2039.02   58.89
   1   2   6 2115.23   63.93
  -1  -2  -6 2292.03   77.96
   1  -2   6 2069.87   64.34
  -1   2  -6 2085.15   56.73
  -1   2  -6 2143.06   58.61
   1   2   6 1838.38   55.12
  -1  -2  -6 2100.09   58.09
   1   2   6 2028.67   62.24
   1  -2   6 2105.51   62.41
  -1   2  -6 2115.16   57.37
   1  -2   6 2115.99   61.63
   3   0  -4   -0.21    1.40
  -3   0   4   -0.19    1.47
   3   0  -4    0.06    1.53
  -3   0   4   -0.30    1.57
   3   2  -1   29.21    2.65
  -3  -2   1   26.89    2.59
  -3  -2   1   33.08    6.59
  -3   2   1   28.03    2.42
   3   2  -1   25.69   10.37
   3  -2  -1   27.80    7.58
  -3   2   1   29.07    2.15
   3   2  -1   28.23    2.14
   3  -2  -1   28.17    2.53
   3  -2  -1   26.66    2.29
  -3   2   1   25.65    1.95
  -3  -2   1   25.04    5.75
   3  -2   0  273.83   12.38
  -3   2   0  279.41    9.70
  -3   2   0  283.41    8.32
   3   2   0  263.87    7.64
  -3  -2   0  282.46    7.65
   3  -2   0  268.42   13.10
   3   2   0  271.67   12.69
  -3  -2   0  270.19   13.92
   3   2   0  278.15    7.65
   3   2   0  293.74    8.46
   3  -2   0  278.14    7.98
   3  -2   0  275.44    8.33
  -3   2   0  290.99    8.23
  -3  -2   0  269.22    7.72
   1  -4  -3   64.46    2.88
   1   4  -3   62.30   13.34
   1   4  -3   65.73    3.19
  -1  -4   3   64.74    3.39
  -1   4   3   62.56    2.97
   1   4  -3   65.84    3.39
  -1   4   3   65.52    3.25
   1   4  -3   64.69    4.83
  -1  -4   3   60.22   15.81
   1  -4  -3   63.83    3.40
   2  -3   3 2226.80   65.11
  -2   3  -3 2062.17   56.51
  -2  -3  -3 2024.87   55.47
  -2  -3  -3 1881.25   51.27
  -2  -3  -3 2099.55   57.44
  -2   3  -3 1976.96   53.81
   2  -3   3 2112.29   57.18
   2   3   3 1981.08   54.09
   2  -3   3 1925.86   52.69
  -2   3  -3 2073.02   60.47
   2  -3   3 2012.83   54.75
   2   3   3 2080.35   56.89
   2   3   3 1942.57   56.33
   2   3   3 2118.89   58.51
   2   3  -4  405.05   13.10
  -2  -3   4  380.05   12.43
  -2  -3   4  369.79   12.00
  -2   3   4  390.78   12.81
   2   3  -4  433.22   13.82
   2   3  -4  432.46   13.88
  -2  -3   4  418.36   13.56
  -2   3   4  333.97    5.92
   2  -3  -4  403.95   13.03
  -2   3   4  360.31   11.50
   3  -2  -2  489.42   15.55
  -3  -2   2  483.71   15.32
  -3   2   2  468.86   14.93
   3   2  -2  442.02   14.23
   3  -2  -2  491.76   15.27
  -3  -2   2  482.31   15.49
   3   2  -2  488.64   15.29
  -3   2   2  486.58   15.16
   3  -2  -2  463.71   14.56
   3   2  -2  483.71   17.00
  -3   2   2  512.66   16.22
  -1   3  -5    0.38    2.00
  -1  -3  -5    0.65    1.57
  -1   3  -5    0.25    1.38
   1  -3   5    0.17    1.69
   1  -3   5    1.12    1.74
  -1   3  -5    1.27    1.68
  -1   0  -7 1455.32   58.90
   1   0   7 1452.35   81.96
  -1   0  -7 1390.02   46.30
   1   0   7 1392.14   99.76
   1   0   7 1483.67   52.02
   1   0   7 1441.04  125.86
  -3  -1   4    9.16    1.59
  -3   1   4   10.64    1.64
   3   1  -4    9.55    1.64
   3  -1  -4    9.22    1.69
  -3   1   4    9.85    1.70
   3  -1  -4    9.71    3.57
   3  -1  -4    9.16    1.98
  -3  -2  -1    3.50    2.16
   3  -2   1    3.75    1.96
   3   2   1    2.54    1.98
  -3   2  -1    3.10    1.71
   3  -2   1    3.13    2.35
  -3   0  -3  403.63   12.79
   3   0   3  423.84   13.75
  -3   0  -3  389.42   12.61
   3   0   3  402.89   12.94
  -3   0  -3  417.23   13.33
  -3   0  -3  426.96   13.85
   3   0   3  354.68   15.69
  -1   4  -3 1187.09   36.32
   1  -4   3 1282.59   38.08
   1   4   3 1321.44   39.21
  -1  -4  -3 1281.28   38.61
   1   4   3 1307.73   39.24
  -1  -4  -3 1290.01   38.69
   1  -4   3 1305.50   38.85
  -1  -4  -3 1285.87   38.23
  -1   4  -3 1324.65   39.10
   1  -4   3 1283.39   37.88
   1   4   3 1244.16   37.19
  -1   4  -3 1317.16   38.99
  -1  -4  -3 1282.55   38.50
   1   4   3 1185.57   36.84
   0  -4   4   31.31    2.33
   0  -4  -4   29.95    2.39
   0   4   4   30.33    2.81
   0  -4   4   29.71    3.19
   0   4  -4   33.23    2.90
   0  -4  -4   31.19    2.53
   0   4  -4   31.71    2.11
   0  -4   4   31.11    2.16
   0  -4  -4   30.90    1.94
   0  -4  -4   29.49    2.26
   0   4   4   30.67    2.64
   0  -4   4   32.05    2.79
   0   2   7 3301.72   97.94
   0  -2   7 3288.11   94.96
   0  -2  -7 3279.36   94.78
   0  -2   7 3414.20   98.44
   0   2   7 3341.24   97.54
   0   2   7 3316.90   96.37
   0  -2   7 3395.60   98.15
   0   2  -7 3414.16   98.78
   0  -2   7 3276.71   94.91
   0   2   7 3419.34   99.59
   0  -2  -7 3254.32   94.04
   0  -2  -7 3235.30   93.23
  -3  -2   3  554.54   46.94
   3   2  -3  538.30   16.69
  -3   2   3  547.04   16.88
   3  -2  -3  547.15   51.73
  -3  -2   3  555.60   32.54
  -3  -2   3  553.00   41.98
   3   2  -3  535.57   93.05
   3  -2  -3  535.23   70.93
  -3   2   3  542.99   96.46
  -3  -2   3  483.12   32.29
  -3   2   3  575.19   17.96
   3  -2  -3  556.94   17.46
   1  -1   7  784.30   28.80
   1  -1   7  788.04   34.72
   1   1   7  717.88   26.11
  -1   1  -7  804.01   24.52
   1   1   7  767.95   25.08
   1  -1   7  802.07   27.06
   1   1   7  789.33   29.58
  -1  -1  -7  750.79   24.92
  -1   1  -7  745.23   25.22
   1  -1   7  766.65   25.47
   0  -3  -6   64.64    2.84
   0   3   6   59.84    2.77
   0  -3   6   62.51    2.77
   0   3  -6   65.21    3.13
   0  -3   6   65.51    3.10
   0   3   6   65.16    3.14
   0  -3  -6   67.11    2.44
   0   3   6   63.42    2.44
   0  -3   6   64.36    2.65
   0   3  -6   65.89    2.58
   0  -3  -6   65.25    2.86
   0  -3   6   63.58    3.07
   0   3   6   75.81    3.70
  -2  -2  -5  163.71    4.61
  -2   2  -5  166.89    4.63
  -2   2  -5  157.23    3.95
   2  -2   5  155.12    3.88
  -2   2  -5  165.48    4.37
   2   2   5  145.61    3.71
   2   2   5  152.40    4.24
   2  -2   5  148.47    3.82
  -3   1  -3 1128.90   33.80
   3  -1   3 1100.44   32.80
  -3  -1  -3 1116.10   33.26
   3  -1   3 1109.37   32.97
  -3  -1  -3 1084.97   32.35
   3   1   3 1127.97   33.80
  -3  -1  -3 1105.94   32.75
   3  -1   3 1072.15   32.07
  -3   1  -3 1087.13   32.53
   3  -1   3 1100.10   32.86
  -3   1  -3 1125.23   33.47
   3   1   3 1086.68   32.42
  -3   1  -3 1105.83   32.75
  -2   2   6   34.73    2.07
  -2   2   6   31.89    2.19
   2   2  -6   34.19    2.36
  -2  -2   6   35.93    2.45
  -2   2   6   28.71    2.17
  -2  -2   6   31.59    2.17
   2   2  -6   34.30    2.16
  -2  -2   6   23.69    2.36
  -2   2   6   30.78    2.29
  -2  -2   6   34.05    2.40
  -1  -2   7  856.57   57.24
  -1   2   7  900.39   28.26
  -1  -2   7  889.36   90.67
  -1  -2   7  879.19   67.09
  -1   2   7  878.82   55.75
   1  -2  -7  855.63   25.76
  -1   2   7  898.35   63.17
  -1  -2   7  866.26   62.59
   1  -2  -7  848.28   25.60
  -1  -2   7  862.80   41.54
   1   2  -7  846.44   25.27
   2   0   6 2870.60   89.70
   2   0   6 2936.11   84.90
   2   0   6 3613.63  104.94
  -2   0  -6 2904.95   84.40
   2   0  -7  528.35   16.16
  -2   0   7  422.48   13.29
  -2   0   7  554.34   17.21
  -2   0   7  530.19   16.48
   2   0  -7  586.93   18.20
  -2   0   7  524.84   16.40
   3  -2   2 3023.24   87.62
  -3  -2  -2 3358.68   97.52
   3  -2   2 2843.59   82.26
   3   2   2 3079.03   89.62
  -3   2  -2 3004.90   86.84
  -3   2  -2 2908.06   84.26
   3  -2   2 3175.99   93.33
  -3   2  -2 2956.00   85.81
  -3  -2  -2 2928.41   85.97
   3   2   2 2788.23   81.88
   3   2   2 2786.27   81.62
   3   2   2 2965.07   87.77
  -3   2  -2 3018.56   87.40
   3  -2   2 2998.60   86.81
   1   4  -4  289.21   46.89
  -1  -4   4  273.03   35.08
  -1   4   4  311.16   27.66
   1  -4  -4  279.26   20.96
   1  -4  -4  288.87    5.90
  -1   4   4  296.85    6.94
  -1  -4   4  284.13    9.32
   1   4  -4  289.05   12.74
  -1  -4   4  287.78    5.33
   1   4  -4  279.06    5.07
   1   4  -4  294.69    5.56
  -1  -4   4  303.35    9.37
   1  -4  -4  280.94    5.36
  -1   4   4  297.69    5.47
   3   0  -5 1794.18   52.32
  -3   0   5 1772.07   51.87
   3   0  -5 1809.82   52.95
  -3   0   5 1814.40   53.43
   3   0  -5 1851.96   54.00
  -3   0   5 1864.20   54.63
   1   3  -6 1064.36   31.77
  -1   3   6 1061.75   38.14
  -1  -3   6 1007.46   31.40
   1   3  -6 1023.51   30.40
  -1   3   6 1039.61   35.29
   1  -3  -6 1012.53   30.44
   1  -3  -6 1027.12   30.37
  -1   3   6 1064.79   35.12
  -1  -3   6 1021.97   31.23
  -1  -3   6 1024.65   35.70
  -1   3   6 1033.26   36.00
   1  -3  -6 1077.11   32.26
  -1  -3   6 1028.46   31.16
  -2   4   0  141.28    4.12
  -2  -4   0  141.95    4.11
   2  -4   0  143.76    3.66
  -2   4   0  145.94    3.36
   2   4   0  149.16    4.28
  -2   4   0  140.67    4.00
   2   4   0  135.76    3.87
   2  -4   0  139.34    4.04
  -2  -4   0  144.26    3.93
  -2  -4   0  144.15    4.10
   2  -4   0  140.58    3.92
   2   4   0  143.07    3.11
   2   4  -1  187.59    4.62
   2  -4  -1  187.37    3.94
   2   4  -1  190.73    3.62
  -2   4   1  188.17    4.02
   2  -4  -1  195.67    4.47
  -2   4   1  231.43    5.54
  -2   4   1  190.88    3.74
  -2  -4   1  191.75    4.57
  -2  -4   1  197.08    4.56
   2  -4  -1  189.33    4.49
  -2   4   1  200.40    4.79
   2   4  -1  189.82    4.46
   2   4  -1  198.51    4.70
  -2  -4   1  180.58    4.58
   2  -3   4   89.73    3.31
  -2   3  -4   92.16    3.26
   2   3   4   98.83    3.56
  -2  -3  -4   76.92    3.24
  -2   3  -4   91.36    3.75
   2  -3   4  107.61    4.08
   2   3   4   90.01    3.28
  -2  -3  -4   97.04    3.54
   2   3   4   90.27    3.38
  -2   3  -4   95.04    3.34
   2  -3   4  105.12    3.08
  -2  -3  -4   99.89    3.30
   2  -3   4   88.76    3.07
   0   0   8   68.37    2.92
   0   0   8   65.55    2.95
   0   0   8   68.79    2.80
   0   0   8   70.54    2.39
   2   1   6   27.12    2.12
  -2   1  -6   25.64    2.11
   2   1   6   25.94    2.05
  -2   1  -6   25.29    2.37
   2  -1   6   27.31    2.61
   2  -1   6   25.89    2.12
   2   1   6   27.43    2.35
   2   1   6   25.96    2.38
   2  -1   6   25.11    2.21
  -2   1  -6   26.86    2.31
  -2  -1  -6   26.47    2.42
  -2   3   5  514.06   15.88
   2  -3  -5  466.24   14.55
   2   3  -5  520.45   16.39
   2   3  -5  515.14   16.09
  -2  -3   5  500.37   15.69
  -2   3   5  489.39   15.02
  -2   3   5  534.74   16.79
  -2  -3   5  521.35   16.41
   2   3  -5  531.12   16.60
  -2  -3   5  528.14   16.63
  -2   3   5  519.77   16.42
  -2  -1   7  154.26    4.04
  -2   1   7  141.34    3.35
   2   1  -7  138.43    3.34
  -2  -1   7  143.51    3.56
   2  -1  -7  133.76    3.74
  -2  -1   7  143.47    3.81
   2   1  -7  138.51    3.10
   2  -1  -7  141.08    3.32
  -2  -1   7  148.00    3.49
  -2   1   7  150.36    3.60
  -2   1   7  145.34    3.97
  -2   1   7  144.41    3.79
   2  -4   1  171.14    4.16
   2   4   1  157.01    3.29
  -2   4  -1  159.91    3.52
  -2  -4  -1  163.94    4.29
  -2  -4  -1  156.52    4.04
   2  -4   1  169.61    4.65
  -2   4  -1  167.64    4.40
   2   4   1  161.82    4.29
  -2  -4  -1  158.98    4.22
   2   4   1  161.05    4.14
   2  -4   1  159.79    4.17
   3  -1  -5   21.02    8.35
  -3  -1   5   21.05    2.81
  -3  -1   5   22.78    1.88
   3  -1  -5   24.82    2.42
  -3  -1   5   22.49    2.36
  -3   1   5   22.25    2.07
   3  -1  -5   22.62    2.60
   3   1  -5   23.37    1.95
  -3   1   5   24.01    2.21
   2  -4  -2   59.51    2.96
  -2  -4   2   79.18    3.87
   2   4  -2   61.26    2.98
  -2   4   2   63.81    2.51
  -2   4   2   65.89    2.83
   2  -4  -2   59.18    2.53
   2   4  -2   62.53    2.40
   2  -4  -2   60.41    3.04
  -2   4   2   65.29    3.33
   2   4  -2   62.65    3.19
   2   4  -2   60.76    2.80
  -2   4   2   59.09    3.02
  -2  -4   2   57.47    2.74
  -3   2   4  114.01   16.25
  -3  -2   4  113.13    4.73
  -3  -2   4  115.69    3.77
  -3   2   4  126.93    3.71
   3  -2  -4  120.65    3.70
  -3  -2   4  112.13    6.06
  -3   2   4  120.13    3.36
  -3  -2   4  121.17    4.61
   3  -2  -4  115.21    6.16
   3  -2  -4  117.95   14.27
  -1  -4  -4  595.51   22.45
  -1  -4  -4  609.48   19.29
   1  -4   4  621.43   21.99
   1   4   4  628.27   20.35
   1  -4   4  609.20   18.91
   1   4   4  603.14   18.76
   1   4   4  600.93   20.98
  -1   4  -4  607.76   18.76
   1  -4   4  601.84   18.45
  -1   4  -4  602.86   18.96
  -1   4  -4  616.09   18.91
  -1  -4  -4  604.40   18.80
  -1  -4  -4  616.85   20.02
  -3   0  -4    0.81    2.18
   0  -1   8 4335.58   18.20
   0   1   8 4407.72   16.85
   0   1   8 4350.52   24.21
   0  -1   8 4304.46  124.17
   0   1  -8 4291.29  123.74
   0   1   8 4446.76   20.50
   0  -1   8 4271.03  123.08
   0   1   8 4036.95  116.32
   0  -1   8 4285.70  124.49
   0   1   8 4308.28  124.61
   0   5   0    0.22    1.86
   0  -5   0   -0.14    1.73
   0  -5   0    1.15    1.74
   0   5   0    0.41    1.90
   0   5   0    0.38    1.91
   0   5   0   -0.06    1.52
   0  -5   0    0.25    1.51
  -1  -1   8  654.08   35.08
   1   1  -8  678.96   40.46
  -1   1   8  686.66   29.29
  -1   1   8  685.18   32.75
  -1  -1   8  669.99   27.26
  -1   1   8  665.55   23.95
  -1  -1   8  707.29   29.72
   1  -1  -8  669.00   30.14
  -1  -1   8  672.82   28.88
   1   2   7  195.21   32.41
  -1   2  -7  209.33    7.60
   1  -2   7  188.67   14.94
   1  -2   7  199.57   42.55
  -1  -2  -7  166.99   23.72
   1   2   7  190.37   34.84
   1   2   7  174.80   17.38
   1  -2   7  187.51   35.02
  -1   2  -7  209.04   26.78
  -1   2  -7  207.89    5.19
  -1  -2  -7  197.10   44.13
   1  -2   7  197.84   45.38
   1   3   6  769.94   34.37
   1  -3   6  802.13   24.35
  -1   3  -6  821.54   24.84
  -1   3  -6  824.34   25.21
   1  -3   6  828.48   34.69
   1   3   6  773.24   26.59
  -1  -3  -6  773.07   23.63
   1   3   6  779.05   42.25
   1  -3   6  796.30   24.02
  -1   3  -6  798.63   24.03
  -1  -3  -6  754.02   28.70
   1   3   6  805.06   41.63
  -1  -3  -6  744.22   22.84
   0  -4   5 1410.70   41.69
   0  -4  -5 1427.90   42.22
   0   4   5 1455.64   43.22
   0  -4   5 1368.66   40.63
   0  -4   5 1377.48   40.55
   0   4   5 1334.22   39.14
   0  -4  -5 1436.11   41.98
   0  -4  -5 1277.16   38.01
   0   4   5 1308.87   39.15
   0  -4   5 1454.61   43.08
   0  -4  -5 1387.44   41.38
   0   4  -5 1397.17   41.07
   3   3  -1  297.39    4.99
  -3   3   1  300.24    5.57
   3   3  -1  298.54    5.55
   3   3  -1  286.41   10.50
  -3  -3   1  299.11    8.66
   3  -3  -1  309.18    5.58
   3  -3  -1  315.19    5.33
  -3   3   1  303.69    5.12
   3  -3  -1  293.19    8.82
  -3   3   1  288.61    4.78
  -3  -3   1  283.04    5.23
  -3  -3   1  254.28    8.69
   3  -3  -1  293.46    5.37
   0   5  -1  138.98    4.25
   0  -5  -1  139.26    3.39
   0  -5   1  136.47    4.13
   0   5  -1  137.33    3.60
   0   5   1  133.45    3.42
   0  -5   1  137.46    3.55
   0  -5   1  133.15    3.82
   0   5  -1  126.17    3.79
   0   5   1  140.94    4.27
   0   5  -1  138.46    4.12
   0  -5   1  134.17    3.76
   0  -5  -1  131.45    3.70
   0  -5  -1  137.99    3.96
   0   5   1  134.02    3.97
   3  -2   3  174.90    5.98
   3  -2   3  166.88    3.95
  -3   2  -3  169.59    3.89
   3   2   3  155.53    7.52
   3   2   3  155.13    8.25
   3  -2   3  174.79    4.02
  -3   2  -3  165.50    4.20
   3   2   3  149.41    4.40
   3  -2   3  167.15    4.19
  -3   2  -3  165.51    4.06
   3   2   3  148.77    5.19
  -3  -2  -3  159.76    8.87
  -3   2  -3  180.25    5.77
  -3   3   0   45.71    2.30
  -3   3   0   50.79    2.77
   3  -3   0   45.79    2.81
  -3  -3   0   50.19    2.97
   3  -3   0   46.82   12.53
   3   3   0   46.40   17.43
   3   3   0   48.92    3.30
   3  -3   0   48.44    6.95
  -3   3   0   52.10    2.57
   3  -3   0   48.04    2.49
   2   4   2  469.27   14.99
   2  -4   2  453.84   14.52
  -2  -4  -2  468.49   14.88
  -2  -4  -2  478.02   15.28
   2   4   2  478.19   15.39
   2   4   2  518.17   16.88
  -2   4  -2  473.22   14.73
  -2   4  -2  487.99   15.44
  -2  -4  -2  453.55   14.77
   2  -4   2  467.52   14.96
   2   4   2  497.87   15.20
   2  -4   2  454.93   14.28
  -3  -1  -4   68.39    3.10
   3  -1   4   71.21    2.96
  -3  -1  -4   70.62    2.98
   3   1   4   67.77    3.16
   3   1   4   64.77    3.07
   3  -1   4   68.88    3.37
   3  -1   4   66.88    2.93
  -3   1  -4   69.22    2.68
  -3   1  -4   66.53    2.93
  -3  -1  -4   69.60    3.12
   3  -1   4   69.62    2.86
  -3   1  -4   71.39    2.86
  -3   1  -4   76.34    3.38
  -2   4   3 1198.20   35.38
  -2   4   3 1163.00   34.85
   2   4  -3 1248.53   37.35
  -2  -4   3 1226.09   36.53
   2  -4  -3 1171.55   34.96
  -2   4   3 1207.73   35.94
  -2  -4   3 1170.76   34.91
   2   4  -3 1192.15   35.43
   2   4  -3 1207.38   36.07
   2  -4  -3 1191.98   35.57
   2   4  -3 1214.06   35.83
   2  -4  -3 1190.35   35.12
  -3   3   2 1291.42   40.84
  -3  -3   2 1232.21   38.29
   3   3  -2 1281.17   38.05
  -3   3   2 1272.86   37.72
   3  -3  -2 1282.44   39.62
   3  -3  -2 1303.48   38.43
   3  -3  -2 1288.96   40.23
  -3   3   2 1296.91   38.22
   3   3  -2 1283.60   37.93
  -3   3   2 1400.47   41.54
   3  -3  -2 1291.77   38.39
  -3  -3   2 1276.13   38.37
  -3  -3   2 1235.59   36.83
   3   3  -2 1255.98   39.46
   1   4  -5  185.29    5.35
  -1  -4   5  183.67    5.96
  -1   4   5  190.10    6.46
   1  -4  -5  184.07    3.78
   1  -4  -5  184.49    4.72
  -1   4   5  183.18   13.85
  -1  -4   5  178.42   14.92
   1   4  -5  177.39    4.11
  -1  -4   5  177.11    4.40
  -1   4   5  165.84    8.13
   1   4  -5  192.09   24.35
   1  -4  -5  181.94    4.39
  -1   4   5  184.28    4.42
  -1  -4   5  182.97    4.24
   1   4  -5  183.41    4.22
   3   3   1  433.10   14.19
  -3   3  -1  432.87   13.71
   3  -3   1  445.88   45.39
   3  -3   1  439.21   13.85
   3   3   1  420.68   38.74
  -3   3  -1  457.67   14.41
   3  -3   1  451.84   33.20
  -3   3  -1  415.26   14.85
  -3  -3  -1  427.94   26.83
   3   3   1  422.60   37.77
  -3   3  -1  454.57   14.51
   3  -3   1  430.47   13.94
   3   3   1  448.07   14.36
  -3  -3  -1  545.27   26.75
  -3  -3  -1  567.40   18.49
   0   5   2   13.28    2.28
   0  -5  -2   14.09    2.11
   0   5  -2   13.47    1.77
   0   5  -2   12.93    2.05
   0   5   2   13.97    1.75
   0  -5   2   13.57    2.03
   0  -5  -2   13.01    1.96
   0  -5   2   12.89    2.66
   0   5  -2   12.61    2.23
   0   5  -2   14.11    2.29
   0   5   2   14.31    2.42
   0  -5   2   14.98    2.29
   0  -5  -2   13.87    2.41
   0  -5  -2   14.70    1.98
   0  -5   2   12.95    1.79
  -2   2  -6  434.92   14.35
  -2  -2  -6  360.76   11.99
   2  -2   6  411.42   13.08
   2  -2   6  421.50   13.62
  -2   2  -6  429.04   13.99
  -2   2  -6  417.36   13.36
   2   2   6  392.35   12.99
   2   2   6  390.50   12.50
   2  -2   6  408.64   13.32
   1  -5   0    6.49    2.44
   1   5   0    6.85    1.60
   1  -5   0    6.23    1.80
  -1  -5   0    6.90    1.87
   1  -5   0    6.21    1.99
   1   5   0    6.85    2.07
  -1   5   0    3.80    2.17
  -1   5   0    5.72    1.64
  -1   5   0    6.00    3.44
   2   2  -7  105.48    3.34
  -2  -2   7  104.68    3.48
   2  -2  -7  109.35    3.17
  -2   2   7  103.20    3.16
  -2   2   7   97.73    3.29
  -2  -2   7  106.99    3.49
  -2  -2   7   94.52    3.08
  -2  -2   7  106.58    3.45
  -2   2   7  101.58    3.00
  -2   2   7  102.52    3.56
   1   5  -1 2198.35   64.15
   1   5  -1 2226.81   66.07
  -1   5   1 2300.03   70.73
  -1  -5   1 2185.98   65.51
   1  -5  -1 2343.03   68.64
  -1  -5   1 2186.92   66.13
   1  -5  -1 2210.68   64.30
   1   5  -1 2178.31   63.27
  -1   5   1 2131.44   61.96
   1   5  -1 2264.75   66.30
  -1   5   1 2251.13   70.22
   1  -5  -1 2223.56   65.02
  -1  -5   1 2179.05   63.61
  -1   5   1 2311.05   67.43
  -3  -2   5  146.18   27.68
   3   2  -5  149.03   34.32
  -3  -2   5  158.84   18.73
  -3  -2   5  148.61   16.84
  -3   2   5  150.97   25.79
   3  -2  -5  152.95   29.56
  -3  -2   5  141.80   19.07
  -3  -2   5  152.02    6.41
  -3   2   5  154.03   28.87
   3  -2  -5  143.09   25.53
  -3   2   5  170.87   11.58
   0  -3   7   13.43    2.41
   0  -3  -7   13.96    1.99
   0   3   7   13.74    2.11
   0  -3   7   13.68    2.08
   0   3  -7   14.79    2.42
   0  -3   7   14.56    2.08
   0   3   7   13.87    2.12
   0  -3  -7   13.11    1.77
   0  -3  -7   13.86    1.91
   0   3   7   13.71    1.67
   0  -3   7   12.90    1.87
   0   3  -7   12.45    1.60
   0   3   7   17.54    2.76
   3   3  -3   60.47    4.54
  -3   3   3   61.55    2.66
  -3  -3   3   61.36    3.67
  -3   3   3   62.12    2.91
   3  -3  -3   58.86    2.87
  -3  -3   3   59.21    5.31
   3   3  -3   56.52    8.56
   3   3  -3   66.04   18.65
  -3   3   3   61.07    4.11
   3  -3  -3   59.13    3.87
   2  -3   5  466.08   14.54
  -2   3  -5  493.55   15.94
   2   3   5  459.87   14.86
  -2   3  -5  454.49   14.39
   2  -3   5  451.78   14.41
   2   3   5  452.12   14.38
   2   3   5  439.10   14.18
  -2   3  -5  452.62   14.47
  -2  -3  -5  412.35   13.38
  -2   3  -5  445.37   14.03
   2  -3   5  458.43   14.42
   2  -3   5  490.64   15.73
  -2  -3  -5  420.54   13.83
  -1   5  -1  919.81   42.26
  -1   5  -1  842.42   25.57
   1   5   1  831.63   27.48
  -1   5  -1 1012.03   68.18
  -1  -5  -1  894.57   27.10
   1   5   1  848.72   25.71
   1  -5   1  873.43   26.45
   1   5   1  911.16   42.08
  -1   5  -1  884.18   26.49
  -1  -5  -1  887.65   28.08
  -1  -5  -1  870.93   51.33
   1  -5   1  854.08   25.57
   1   5   1  896.79   26.77
  -1  -5  -1  863.70   72.63
   1  -5   1  873.27   52.85
  -2  -3   6  453.65   14.47
  -2   3   6  468.99   14.88
  -2  -3   6  453.97   14.42
   2   3  -6  441.84   13.94
  -2   3   6  482.46   15.03
   2   3  -6  462.23   14.74
  -2  -3   6  475.60   15.18
  -2   3   6  465.82   14.89
   2  -3  -6  432.30   13.74
   2   3  -6  449.18   14.10
  -3  -1   6  121.40    3.84
   3  -1  -6  114.87    3.54
  -3  -1   6  112.12    3.45
  -3   1   6  108.91    3.34
  -3  -1   6  111.82    4.19
  -3   1   6  116.08    4.28
  -3   1   6  110.07    3.49
   3  -1  -6  104.99    3.03
  -3  -1   6  109.54    3.14
  -3   1   6  109.81    3.14
   3  -1  -6  112.70    3.18
   3   1  -6  116.23    3.80
   0   2   8    3.79    1.49
   0  -2   8    3.71    1.69
   0  -2   8    4.07    1.73
   0  -2   8    3.80    1.75
   0   2   8    3.21    1.77
   0  -2  -8    4.65    2.39
   0   2   8    3.39    1.86
   0  -2   8    4.51    1.91
   0   2   8    4.02    2.17
   0   2  -8    4.45    1.83
   0  -2   8    3.23    1.60
  -2   4  -3  133.63    3.36
  -2   4  -3  128.01    3.68
   2  -4   3  121.06    3.36
   2   4   3  153.37    3.24
   2  -4   3  138.32    4.61
  -2   4  -3  115.78    4.01
  -2  -4  -3  119.93    3.98
   2   4   3  130.24    3.98
  -2   4  -3  131.79    3.81
   2  -4   3  124.30    3.89
   2   4   3  124.81    3.80
  -2  -4  -3  131.87    3.75
  -2  -4  -3  133.61    4.10
   2   4   3  135.55    4.11
   1  -3  -7   17.44    2.17
   1   3  -7   16.68    2.11
  -1   3   7   15.98    5.85
   1   3  -7   16.50    1.91
   1  -3  -7   17.61    2.25
   1  -3  -7   15.60    3.01
  -1  -3   7   16.47    3.96
  -1  -3   7   15.31    4.68
   2   4  -4  663.39   20.40
  -2   4   4  671.20   20.36
  -2   4   4  699.56   21.59
  -2  -4   4  674.51   20.80
   2   4  -4  702.54   21.69
   2   4  -4  696.98   21.32
  -2  -4   4  701.14   21.52
  -2   4   4  722.65   22.15
   2  -4  -4  697.62   21.11
   2   4  -4  692.38   21.29
  -2  -4   4  665.08   20.46
   2  -4  -4  655.22   20.27
   1  -5  -2  237.99    4.43
   1   5  -2  227.26    4.22
   1  -5  -2  238.67    5.07
  -1   5   2  229.77    4.85
   1   5  -2  237.97    5.12
  -1  -5   2  229.29   20.50
  -1   5   2  224.08   26.22
  -1  -5   2  235.61    4.21
  -1   5   2  235.89    9.31
   1   5  -2  231.90   30.44
   1   5  -2  236.46    4.86
  -1  -5   2  228.44    4.82
  -1  -1  -8  467.01   19.70
   1   1   8  488.82   21.26
   1  -1   8  507.63   21.36
   1   1   8  480.98   21.83
   1  -1   8  512.95   30.21
   1  -1   8  503.63   24.57
   1   1   8  514.14   27.91
  -1   1  -8  502.89   23.45
   1  -1   8  498.98   33.73
   2   0   7  493.17   15.37
   2   0   7  438.88   14.96
  -2   0  -7  466.40   15.03
   2   0   7  471.98   15.07
  -1  -4  -5  277.55   11.38
   1   4   5  253.58   14.09
   1   4   5  252.25    8.56
  -1   4  -5  249.84    4.52
   1  -4   5  252.05    4.63
  -1  -4  -5  243.15   16.87
  -1  -4  -5  252.15    5.42
   1  -4   5  251.43    9.74
  -1   4  -5  258.50    6.70
  -1   4  -5  250.22    4.89
   1  -4   5  257.36    5.10
   1   4   5  246.73    4.97
  -1  -4  -5  249.17    5.12
   3   3   2   94.82   13.46
  -3  -3  -2   94.27    4.23
   3  -3   2  100.41    7.97
  -3  -3  -2  104.88    3.73
  -3   3  -2  104.56    3.43
  -3   3  -2  103.65    3.43
   3  -3   2   98.28    3.16
  -3   3  -2  111.15    3.97
   3   3   2   95.85    7.31
  -3   3  -2   96.08    3.12
   3  -3   2   98.30    6.04
   3   3   2   92.31   13.13
  -3  -3  -2   91.14    3.90
   3   3   2   96.06    3.23
   3  -3   2   91.86    3.55
   1  -2  -8  873.16   34.86
  -1  -2   8  939.23   46.82
   1   2  -8  902.47   48.89
  -1   2   8  912.33   40.95
  -1  -2   8  902.81   40.12
  -1  -2   8  870.96   37.57
  -1   2   8  922.24   39.25
  -1   2   8  941.65   41.54
  -1  -2   8  915.90   41.27
  -1  -2   8  901.26   35.68
  -2   0   8 2717.50   79.04
  -2   0   8 2788.46   80.90
   2   0  -8 2614.11   75.49
  -2   0   8 2809.87   81.24
  -2   0   8 2647.57   76.80
   0   5   3 1023.44   30.39
   0  -5  -3 1030.58   30.46
   0  -5  -3 1241.84   37.40
   0   5   3 1084.91   32.79
   0   5  -3 1051.32   32.29
   0   5  -3 1025.28   30.72
   0   5  -3 1019.70   30.36
   0  -5   3 1016.82   30.56
   0  -5  -3  995.86   29.87
   0   5  -3 1055.77   31.83
   0  -5   3 1003.95   29.88
   0  -5  -3 1025.85   30.82
   0  -5   3 1048.10   32.24
   0  -5   3 1096.34   32.93
   3   0   5  362.47   18.48
  -3   0  -5  382.28   12.74
   3   0   5  368.78   20.17
   3   0   5  357.25   36.77
  -3   0  -5  394.80   12.99
  -3   0  -5  368.68   11.79
   3   0   5  357.84   39.18
  -3   2  -4 1112.82   33.12
  -3  -2  -4 1114.25   33.49
  -3   2  -4 1144.89   34.58
   3  -2   4 1158.28   35.09
  -3   2  -4 1081.15   32.36
   3   2   4 1057.90   31.96
  -3   2  -4 1119.64   33.17
   3   2   4 1015.32   30.55
   3  -2   4 1102.77   32.95
   3  -2   4 1114.63   33.22
   3  -2   4 1090.09   32.49
   1   5   2  284.81    5.40
  -1   5  -2  284.40    4.89
  -1   5  -2  280.53   15.55
  -1  -5  -2  281.24    5.33
   1  -5   2  287.63    5.56
   1   5   2  286.84   43.77
  -1   5  -2  298.80   10.87
  -1  -5  -2  264.78    7.02
   1  -5   2  279.59    9.22
  -1  -5  -2  266.40   59.91
   1   5   2  282.56   10.28
   1  -5   2  274.83    4.69
  -1  -5  -2  270.06   34.63
   4   0  -1   -0.01    1.49
  -4   0   1    0.02    1.85
   2   1   7  575.38   18.05
  -2   1  -7  563.67   18.16
   2   1   7  574.75   17.76
  -2   1  -7  564.81   17.44
   2   1   7  547.85   17.02
  -2   1  -7  590.84   18.59
   2  -1   7  556.55   17.96
   2  -1   7  588.79   18.12
  -2  -1  -7  551.96   18.00
   2   1   7  578.91   17.76
   2  -1   7  565.39   17.78
  -2  -1   8  239.52    4.93
  -2   1   8  225.70    4.20
   2  -1  -8  248.33    4.18
   2   1  -8  259.39    4.22
  -2   1   8  248.50    4.86
  -2  -1   8  230.29    4.51
  -2   1   8  236.77    4.78
   2  -1  -8  265.03    5.29
  -2  -1   8  262.04    5.00
  -2  -1   8  228.25    4.38
  -2   1   8  231.95    4.34
   2   1  -8  242.98    4.34
  -3  -3   4  503.74   16.11
   3   3  -4  523.88   22.80
  -3   3   4  540.67   21.39
  -3   3   4  555.66   17.39
  -3   3   4  558.89   17.37
   3  -3  -4  511.78   19.81
   3   3  -4  501.53   15.74
  -3  -3   4  525.84   16.78
   3  -3  -4  528.04   16.65
  -4   0   0  801.85   24.34
  -4   0   0  928.34   28.17
  -4   0   0  792.00   25.35
   4   0   0  827.82   27.12
   4   0   0  861.57   26.01
   4   0   0  843.60   25.61
   0  -4  -6   57.64    2.42
   0   4   6   59.70    3.33
   0   4   6   57.56    2.38
   0  -4  -6   57.72    3.02
   0  -4  -6   56.77    2.93
   0   4   6   52.97    2.93
   0  -4  -6   57.72    2.84
   0  -4   6   54.02    3.04
   0  -4   6   55.54    2.51
   0  -4   6   53.86    2.79
   0   4  -6   55.25    2.44
   0  -4   6   57.38    3.13
  -4   0   2 1120.82   33.53
   4   0  -2 1066.27   33.03
  -4   0   2 1067.15   31.97
  -4   0   2 1092.76   34.58
   4   0  -2 1091.50   32.89
  -4   0   2 1075.58   32.20
   4   0  -2 1068.15   31.75
  -3  -1  -5    4.40    2.14
  -3   1  -5    4.14    2.33
   3  -1   5    3.47    2.02
  -3   1  -5    3.60    1.83
  -3   1  -5    2.75    2.03
  -3   1  -5    3.78    1.87
  -1   5   3 1762.85   51.74
  -1  -5   3 1784.63   52.71
  -1   5   3 1675.58   50.64
   1  -5  -3 1768.66   51.98
   1   5  -3 1772.67   53.06
  -1  -5   3 1762.60   52.38
  -1   5   3 1773.42   52.85
   1   5  -3 1757.73   51.36
  -1  -5   3 1818.55   53.36
   1  -5  -3 1748.61   51.05
   1   5  -3 1777.14   52.13
  -1  -5   3 1754.71   51.56
   1   5  -3 1750.89   51.68
  -4   1   1  282.88    6.48
  -4  -1   1  276.06    5.61
  -4  -1   1  277.47    5.09
  -4   1   1  282.83    5.23
  -4  -1   1  283.06    5.58
   4  -1  -1  262.32    4.76
   4   1  -1  285.93    5.20
  -4   1   1  276.40    4.93
  -4  -1   1  271.34    5.26
   4  -1  -1  271.95    6.97
   4   1  -1  268.15    4.97
   4  -1  -1  266.61    4.61
   0   0   9    0.26    1.63
   0   0   9    0.72    1.72
   0   0   9    0.93    1.97
   1  -4  -6  355.05   11.26
   1  -4  -6  359.50   11.77
  -1   4   6  368.37   13.42
  -1   4   6  373.89   13.26
  -1   4   6  361.88   11.89
   1  -4  -6  364.29   12.01
  -1   4   6  355.20   13.52
   1   4  -6  367.11   11.94
  -1  -4   6  349.33   15.79
  -1  -4   6  352.68   13.23
  -1  -4   6  360.38   11.74
   1   4  -6  366.76   12.06
  -1  -4   6  343.85   11.59
   1   4  -6  361.43   11.72
  -1   0   9 3148.27   90.89
  -1   0   9 3341.86   96.61
  -1   0   9 3116.69   90.18
  -1   0   9 3278.04   94.70
  -1   3  -7  191.26    4.36
  -1   3  -7  195.03    4.72
   1  -3   7  191.99   17.94
   1   3   7  174.32   15.10
  -1  -3  -7  182.87    4.31
   1   3   7  180.79   27.39
  -1   3  -7  188.36    3.99
   1  -3   7  183.45   14.60
   1   3   7  182.65   30.38
  -1  -3  -7  181.79    4.99
   1   3   7  174.17   27.16
   1  -3   7  183.07   37.99
  -4   1   0  996.46   29.68
   4   1   0  992.02   29.99
   4  -1   0 1046.09   31.45
  -4  -1   0 1041.10   31.17
   4  -1   0  990.09   29.53
  -4  -1   0  972.13   29.10
  -4  -1   0 1011.65   30.59
  -4   1   0 1016.57   30.50
  -4   1   0  968.68   29.08
  -4  -1   0  898.91   27.17
  -4   1   0 1019.16   30.62
   4  -1   0  977.80   29.17
   4   1   0 1011.73   30.34
  -4  -1   0 1021.64   30.39
  -4  -1   2  121.24    8.62
  -4  -1   2  159.04    5.29
   4  -1  -2  133.98    8.53
   4   1  -2  146.27    6.09
  -4  -1   2  103.81    7.80
   4   0   1    0.52    1.60
  -4   0  -1    0.26    1.84
   4   0   1    0.11    1.74
  -4   0  -1    0.80    1.61
   4   0   1   -0.43    1.70
  -4   0  -1   -0.14    1.65
  -4   0  -1    0.38    1.40
   3  -3   3  423.01   13.72
   3   3   3  434.66   17.59
   3   3   3  437.36   13.98
  -3  -3  -3  460.01   14.73
   3   3   3  428.95   14.15
  -3   3  -3  443.49   14.14
  -3   3  -3  456.75   17.15
   3  -3   3  461.76   18.33
   3  -3   3  443.81   13.99
   3   3   3  435.75   20.78
   3  -3   3  440.92   20.94
  -3   3  -3  457.69   14.50
  -3  -3  -3  442.51   14.68
  -3   3  -3  446.39   14.07
   4   0  -3    0.33    1.75
  -4   0   3   -0.13    1.68
   4   0  -3   -0.18    1.35
  -4   0   3    1.54    1.86
  -4   0   3    0.16    1.74
   3  -2  -6   33.41    2.24
  -3   2   6   32.32    2.37
   3  -2  -6   33.88    2.41
  -3  -2   6   29.98    9.42
  -3  -2   6   32.31    3.60
   3   2  -6   31.13    2.21
  -3  -2   6   28.28   10.38
  -3   2   6   32.58    3.34
   2  -4   4  541.11   17.15
  -2   4  -4  494.84   15.50
  -2  -4  -4  501.80   16.01
  -2   4  -4  501.99   15.75
   2   4   4  481.49   15.47
  -2  -4  -4  476.99   15.01
   2   4   4  488.73   15.47
   2  -4   4  514.19   16.24
   2   4   4  508.25   16.21
  -2   4  -4  527.86   16.89
  -2   4  -4  503.76   15.69
   2   4   4  487.97   14.93
   2  -4   4  495.95   15.47
  -2  -4  -4  501.52   16.55
  -1  -5  -3  285.35    5.70
   1   5   3  278.47   39.80
  -1   5  -3  292.26    5.06
   1  -5   3  276.60   40.07
  -1  -5  -3  294.80   26.92
   1   5   3  294.66   39.33
  -1   5  -3  268.49   35.16
  -1  -5  -3  270.74   68.07
   1  -5   3  277.66    5.41
   1   5   3  295.10    5.58
   1  -5   3  316.66    5.36
  -1  -5  -3  286.68    5.46
  -2  -4   5  180.65    4.23
   2   4  -5  197.50    4.39
   2   4  -5  193.82    5.99
  -2  -4   5  180.97    6.15
  -2   4   5  167.88    4.32
   2  -4  -5  195.94    4.12
  -2   4   5  177.79    3.84
  -2  -4   5  183.53    4.44
   2   4  -5  183.28    4.19
   2  -4  -5  168.27    4.34
  -2   4   5  189.64    4.68
  -3   0   7 1425.46   42.70
  -3   0   7 1413.92   41.80
   3   0  -7 1482.15   44.02
  -3   0   7 1400.37   41.77
  -3   0   7 1420.28   42.07
   0  -5  -4  209.88    4.82
   0  -5  -4  212.28    4.71
   0   5  -4  215.89    5.03
   0  -5   4  224.59    5.10
   0  -5   4  215.20    4.82
   0   5  -4  213.64    4.58
   0   5  -4  216.08    4.34
   0   5  -4  215.88    4.83
   0  -5   4  252.87    5.45
   0  -5  -4  209.81    4.58
   0  -5   4  209.20    4.13
   0  -5  -4  216.24    3.94
   0   5   4  211.94    5.49
   1  -2   8 1341.42   52.53
   1   2   8 1294.44   42.64
   1   2   8 1212.51   37.25
   1  -2   8 1294.62   42.54
   1   2   8 1292.86   46.26
  -1   2  -8 1327.92   41.39
  -1   2  -8 1409.67   41.92
  -1  -2  -8 1226.14   39.73
   1  -2   8 1351.38   52.41
   1  -2   8 1315.27   43.06
   0  -1   9  221.93    5.43
   0   1   9  230.14    3.93
   0   1   9  236.97   10.31
   0   1   9  237.51    4.72
   0   1  -9  232.38    4.68
   0  -1   9  225.17    4.78
   0   1   9  210.19    4.31
   0   1   9  228.18    5.26
   0  -1   9  230.33    4.76
   0  -1   9  227.45    4.88
  -1   1   9  496.87   16.21
  -1  -1   9  485.20   15.69
  -1  -1   9  534.53   20.22
  -1   1   9  510.31   21.26
  -1   1   9  510.59   17.87
  -1  -1   9  504.67   19.12
   1  -1  -9  494.68   19.16
  -1  -1   9  516.50   20.42
   1   1  -9  504.24   31.69
  -1   1   9  523.72   16.62
  -1  -1   9  499.59   22.75
  -4   1  -1 1432.12   42.60
  -4  -1  -1 1309.27   38.76
  -4   1  -1 1371.35   40.51
   4   1   1 1401.14   41.58
   4  -1   1 1357.05   40.47
   4  -1   1 1364.47   40.26
   4  -1   1 1556.18   46.03
  -4   1  -1 1371.74   40.67
   4   1   1 1376.51   40.98
  -4   1  -1 1369.52   40.36
  -4  -1  -1 1412.48   41.75
   4   1   1 1384.01   40.84
  -4  -1  -1 1370.15   40.36
  -4  -1   3  185.19   17.53
  -4  -1   3  273.60    8.45
   4   1  -3  246.53   16.89
  -4   1   3  244.51    6.77
  -4  -1   3  274.44    9.69
  -4   1   3  229.81   16.88
   4  -1  -3  280.60   14.73
  -4  -1   3  315.48    6.55
   4   1  -3  296.94    5.14
  -2   3  -6  459.28   14.55
   2   3   6  409.17   13.49
  -2   3  -6  447.17   14.60
   2  -3   6  407.13   13.23
  -2  -3  -6  376.21   12.63
   2  -3   6  418.40   13.30
   2   3   6  413.15   13.45
   2  -3   6  401.03   12.76
  -2   3  -6  445.74   14.02
  -2   3  -6  459.31   14.77
  -2  -3  -6  517.25   16.31
   2   3   6  427.73   13.72
   2  -3   6  423.49   13.60
   3   1  -7  369.26   11.67
  -3  -1   7  371.22   12.09
  -3   1   7  369.95   12.04
  -3  -1   7  369.11   11.99
   3  -1  -7  367.25   11.97
  -3  -1   7  389.36   12.58
   3   1  -7  369.59   11.84
  -3   1   7  381.32   12.14
   3  -1  -7  394.20   12.50
  -3  -1   7  375.97   12.07
  -3   1   7  393.30   12.86
  -3   1   7  383.92   12.26
   2  -2   7  339.47   11.26
  -2   2  -7  349.17   11.25
   2  -2   7  341.65   11.12
  -2   2  -7  347.68   11.77
  -2   2  -7  351.61   11.47
   2   2   7  322.51    5.22
  -2  -2  -7  332.80    5.84
  -2   2  -7  330.95    5.75
   2   2   7  336.51    6.03
   2  -2   7  324.41    6.12
  -2  -3   7 1755.92   54.06
   2  -3  -7 1857.48   54.47
  -2   3   7 1978.51   58.02
  -2  -3   7 1991.30   58.35
  -2  -3   7 1976.53   57.82
  -2   3   7 1931.40   56.50
  -2  -3   7 1893.27   55.41
   2   3  -7 1896.18   55.32
  -2  -3   7 1735.51   51.80
  -2   3   7 1977.55   57.54
  -1  -5   4  146.17    4.25
  -1  -5   4  148.35    9.07
  -1   5   4  151.82    4.15
   1   5  -4  151.63   10.48
   1  -5  -4  147.70    4.15
   1   5  -4  156.98    4.40
  -1  -5   4  144.12    7.56
   1  -5  -4  141.77    4.61
   1  -5  -4  148.50    3.52
   1   5  -4  148.94    3.67
  -1  -5   4  151.84    3.54
  -1   5   4  148.93    7.95
   1   5  -4  147.63    3.87
  -3   3   5   62.85    2.95
   3   3  -5   60.33    2.95
  -3  -3   5   58.77    6.61
   3  -3  -5   58.31    2.91
   3   3  -5   61.75    2.59
  -3   3   5   61.95    8.26
  -2  -2   8  605.32   18.42
   2  -2  -8  609.01   18.50
   2   2  -8  618.10   18.92
  -2   2   8  610.92   18.91
  -2   2   8  603.92   18.35
  -2   2   8  603.42   18.69
  -2  -2   8  617.09   19.12
  -2  -2   8  631.23   19.49
  -2   2   8  637.53   19.43
  -2  -2   8  635.04   19.67
  -4   0  -2  976.91   29.39
   4   0   2 1040.60   31.17
   4   0   2 1037.66   31.25
  -4   0  -2 1028.83   30.62
  -4   0  -2 1057.97   31.86
  -4   0  -2 1032.57   30.89
  -1  -4  -6   69.64    3.09
   1   4   6   67.48    8.28
  -1  -4  -6   70.05    3.03
   1   4   6   68.62   15.57
  -1  -4  -6   67.50   10.20
   1   4   6   70.64    5.07
  -1  -4  -6   65.42   19.36
   1  -4   6   71.94    3.19
  -1   4  -6   71.47    2.80
   1  -4   6   70.30    2.87
   1  -4   6   69.55   13.41
  -1   4  -6   74.23    4.91
  -1   4  -6   72.12    3.10
  -3  -4   1  139.37    4.80
   3   4  -1  148.19    4.02
   3   4  -1  139.06    4.79
  -3  -4   1  162.20    4.59
  -3  -4   1  144.59    3.83
   3   4  -1  143.34    3.75
   3   4  -1  145.66    5.95
  -3   4   1  134.75    4.41
   3  -4  -1  150.10    4.19
   3  -4  -1  148.42    4.01
  -3   4   1  145.77    4.16
  -3   4   1  145.74    3.72
  -3   4   1  140.02    3.76
   2   5   0 1095.33   35.95
   2  -5   0 1141.25   38.51
  -2   5   0 1085.53   37.04
  -2  -5   0 1130.58   37.66
   2   5   0 1160.42   38.67
  -2   5   0 1125.81   37.33
   2  -5   0 1118.98   37.11
  -2  -5   0 1134.10   37.63
  -2  -5   0 1136.89   37.72
   2   5   0 1060.07   35.38
  -2   5   0 1102.07   36.50
   2  -5   0 1083.67   35.78
   2   5   0 1131.13   37.54
  -2  -5   1  415.67   14.26
  -2  -5   1  335.36   12.29
   2  -5  -1  354.40   12.73
  -2   5   1  305.74   11.29
   2   5  -1  374.28   13.67
   2   5  -1  321.87   11.75
  -2  -5   1  343.78   12.43
   2  -5  -1  353.72   12.81
  -2  -5   1  366.13   13.18
   2   5  -1  354.95   12.94
  -2   5   1  343.66   12.40
   2   5  -1  356.84   12.50
   2  -5  -1  342.06   12.08
  -4   0   4  337.96   13.69
   4   0  -4  373.95   13.91
  -4   0   4  357.28   13.12
   4   0  -4  383.21   14.21
  -4   0   4  255.44   13.21
   4   0  -4  325.34   13.35
   3  -2   5  431.76   15.05
  -3  -2  -5  455.92   16.79
  -3   2  -5  450.85   16.04
   3  -2   5  463.81   16.29
  -3  -2  -5  426.60   15.15
   3   2   5  423.40   14.99
  -3   2  -5  431.58   15.19
   3  -2   5  460.51   16.08
  -3   2  -5  475.57   16.51
   3  -2   5  468.41   16.23
   3   2   5  424.78   14.78
  -3   2  -5  455.57   15.73
  -3  -4   0   43.80    2.45
   3   4   0   43.78    2.56
   3   4   0   42.26    4.15
   3   4   0   43.34    4.05
   3   4   0   41.90    4.46
  -3  -4   0   48.25    3.06
  -3  -4   0   42.03    3.77
  -3   4   0   44.59    2.85
  -3   4   0   45.07    2.54
  -3   4   0   41.98    2.20
   3  -4   0   47.11    2.68
   3  -4   0   42.45    9.33
   0   3   8   55.16    2.33
   0   3   8   64.06    3.60
   0   3   8   53.47    2.92
   0   3   8   54.18    2.88
   0  -3  -8   53.63    2.67
   0  -3  -8   51.25    2.61
   0  -3  -8   55.98    2.41
   0  -3   8   56.97    3.08
   0  -3   8   53.53    2.55
   0   3  -8   57.49    3.16
   0  -3   8   53.90    2.48
   0  -3   8   57.01    2.86
   3   4  -2    3.34    1.87
   3   4  -2    3.00    1.61
  -3  -4   2    3.35    1.60
   3   4  -2    3.58    2.13
  -3   4   2    3.53    2.33
  -3   4   2    3.74    1.74
   3  -4  -2    3.19    1.79
  -4   2   1  559.72   20.83
  -4   2   1  597.54   20.41
  -4  -2   1  590.00   20.57
   4   2  -1  556.68   19.02
   4  -2  -1  610.77   20.76
  -4  -2   1  573.65   19.70
   4  -2  -1  593.42   20.15
  -4   2   1  554.49   19.20
   4   2  -1  592.31   20.70
  -4  -2   1  569.03   20.03
   4  -2  -1  531.33   18.67
  -4   2   1  546.05   19.36
  -3   0  -6    0.12    1.66
  -2  -5  -1  323.84   12.02
  -2  -5  -1  304.40   11.13
   2   5   1  294.83   10.92
   2  -5   1  294.02   10.81
  -2   5  -1  284.64   10.77
  -2   5  -1  361.17   12.60
   2   5   1  329.09   12.17
  -2   5  -1  292.20   10.56
   2  -5   1  308.13   11.05
  -2  -5  -1  277.27   10.57
   2   5   1  334.59   11.68
   2  -5   1  313.56   11.53
  -2   5  -1  326.63   11.89
   2   5  -2 1775.92   58.22
   2  -5  -2 1711.36   55.77
   2   5  -2 1758.79   57.28
  -2  -5   2 1663.53   54.11
   2  -5  -2 1679.72   54.93
  -2   5   2 1735.22   57.99
   2   5  -2 1769.39   57.90
   2   5  -2 1765.11   57.88
  -2  -5   2 1707.91   55.88
   2  -5  -2 1739.35   56.96
  -2  -5   2 1699.38   55.61
  -2   5   2 1787.89   58.45
  -1   3   8 1194.83   39.43
   1  -3  -8 1162.73   38.41
  -1   3   8 1183.19   39.82
   1  -3  -8 1155.98   38.22
  -1   3   8 1155.63   38.67
  -1   3   8 1175.86   39.04
   1   3  -8 1122.45   36.93
  -1  -3   8 1134.09   37.57
  -1  -3   8 1198.69   40.36
  -1  -3   8 1159.34   38.77
   1   3  -8 1173.10   39.36
   1   3  -8 1139.47   37.61
  -1  -3   8 1187.56   39.26
   4  -1   2  688.05   25.81
   4   1   2  658.13   22.51
  -4   1  -2  677.13   23.01
  -4  -1  -2  684.84   23.33
  -4   1  -2  697.44   23.76
   4  -1   2  697.41   23.55
   4   1   2  713.92   24.06
  -4   1  -2  674.16   23.46
  -4  -1  -2  694.96   23.66
  -4  -1  -2  691.77   23.62
   4  -1   2  681.49   23.04
   4   1   2  733.33   24.97
  -4   1  -2  685.42   23.66
   4  -2   0  118.53    3.70
   4   2   0  113.37    3.50
  -4  -2   0  115.24    3.68
   4   2   0  123.66    3.93
   4  -2   0  111.21    3.18
  -4  -2   0  113.62    3.44
  -4   2   0  124.32    3.87
   4  -2   0  124.81    3.60
  -4   2   0  121.68    3.51
   4   2   0  121.68    3.54
  -4  -2   0  119.21    3.56
  -4   2   0  127.95    3.86
  -4   2   0  110.26    3.35
   4   2   0  121.93    3.94
   4   2  -2   15.52    2.17
  -4  -2   2   17.35    2.05
   4  -2  -2   22.14    2.88
  -4   2   2   17.93    1.98
  -4  -2   2   15.71    1.80
   4  -2  -2   23.89    2.03
  -4   2   2   19.40    2.40
   4   2  -2   20.88    2.49
   4  -2  -2   14.49    2.80
  -4   2   2   14.29    2.50
  -4  -2   2   19.26    2.20
  -3  -4  -1  141.34    6.57
   3   4   1  140.78    8.89
   3   4   1  148.04    4.03
  -3  -4  -1  139.34    3.74
  -3  -4  -1  146.43    4.16
   3   4   1  137.15    8.70
  -3   4  -1  144.47    3.72
   3  -4   1  149.24    4.10
  -3   4  -1  151.76    4.12
   3  -4   1  147.03    3.76
  -3   4  -1  138.13    3.44
  -1  -5  -4  217.85   14.05
   1   5   4  196.91   15.51
   1  -5   4  205.84   13.58
  -1  -5  -4  197.67   17.59
  -1  -5  -4  185.30    4.56
   1  -5   4  205.31    4.25
  -1   5  -4  206.71    4.28
   1   5   4  205.71   11.06
   1  -5   4  197.30    4.75
   1   5   4  206.60    4.65
  -1  -5  -4  202.33    4.62
   3   3   4 1575.99   52.61
   3  -3   4 1627.63   53.19
  -3   3  -4 1675.06   55.29
  -3  -3  -4 1538.30   50.60
  -3   3  -4 1612.78   52.75
   3   3   4 1545.25   50.74
   3   3   4 1513.56   50.73
  -3   3  -4 1563.62   51.33
  -3  -3  -4 1571.73   51.88
   3  -3   4 1576.98   51.51
   3  -3   4 1712.54   56.17
   3   3   4 1588.22   52.02
   2   0   8   91.68    4.56
   2   0   8   80.46    2.86
   2   0   8   79.18    3.34
  -2   0  -8   73.92    2.97
   0  -2  -9 1276.54   42.03
   0  -2   9 1292.19   42.38
   0   2   9 1316.19   44.62
   0   2   9 1237.38   40.79
   0  -2   9 1266.17   41.82
   0   2  -9 1255.06   41.50
   0  -2   9 1196.82   39.67
   0   2   9 1272.03   43.81
   0   2   9 1241.16   40.52
   0  -2   9 1250.60   41.10
   0  -2   9 1223.38   41.05
  -3   1  -6   62.33    3.05
  -3  -1  -6   59.81    3.03
   3   1   6   55.95   11.07
  -3   1  -6   60.86    5.99
   3  -1   6   57.67   14.45
  -3   1  -6   63.45    3.04
   3   1   6   57.79   13.87
   3  -1   6   59.68   14.84
   3  -1   6   60.81    8.54
  -3  -1  -6   42.85    3.26
  -3   1  -6   63.92    3.18
  -3  -1  -6   55.25    5.05
   3  -1   6   59.63    5.26
   3   1   6   55.12   11.65
  -2   0   9   13.69    1.87
  -2   0   9   13.18    1.85
  -2   0   9   10.97    1.55
   2   0  -9   17.84    1.77
  -2   0   9   14.23    2.00
   0  -4  -7  639.18   21.82
   0   4   7  693.17   23.09
   0  -4  -7  718.26   23.95
   0   4   7  790.05   29.22
   0   4   7  736.44   25.45
   0  -4  -7  710.36   24.06
   0  -4   7  684.97   23.05
   0   4  -7  664.62   22.55
   0   4  -7  699.86   23.52
   0  -4   7  703.77   24.07
   0   4  -7  737.11   25.63
   0  -4   7  712.50   24.37
   0  -4   7  701.17   23.73
   3   4  -3  365.50   13.21
   3  -4  -3  349.02   12.34
  -3   4   3  350.87   12.45
   3   4  -3  345.16   12.04
  -3  -4   3  343.26   12.34
   3   4  -3  346.12   12.38
   3   4  -3  347.57   13.45
  -3   4   3  358.22   13.60
  -3  -4   3  337.92   12.22
  -3   4   3  355.66   12.78
  -3   4   3  361.19   13.45
   3  -4  -3  357.82   13.15
   1  -2  -9  112.11    3.90
  -1   2   9  105.49   16.41
  -1  -2   9  102.88   42.96
   1   2  -9  103.37   44.75
  -1  -2   9  100.57   31.16
  -1   2   9   99.74   27.54
   1  -2  -9   95.69   23.36
  -1   2   9   96.56   24.52
  -1  -2   9  101.20   28.43
  -1   2   9  105.43   30.61
   0   5   5    0.32    2.16
   0  -5  -5   -0.78    1.59
   0  -5  -5   -0.35    1.85
   0  -5  -5   -0.34    1.54
   0  -5  -5    0.90    1.91
   0  -5   5   -0.01    2.04
   0  -5   5    0.13    1.47
   0   5  -5    1.22    1.45
   0  -5   5    0.05    2.02
   0   5  -5    0.15    1.78
  -2   4  -5   89.38    3.07
   2  -4   5   84.14    3.06
   2  -4   5   88.72    3.43
   2   4   5   82.65    3.14
  -2  -4  -5   85.81    4.71
  -2   4  -5   86.97    3.78
  -2   4  -5   90.74    3.21
   2   4   5   79.22    9.57
  -2   4  -5   90.94    3.81
  -2  -4  -5   66.89    6.10
   2  -4   5   82.00    3.37
   2   4   5  105.30    4.87
  -2  -4  -5   89.98    3.04
   2   4   5   81.57    5.08
   4  -2   1  695.21   23.33
  -4   2  -1  653.13   22.22
   4   2   1  732.97   24.97
  -4  -2  -1  660.87   22.73
   4   2   1  645.23   21.79
  -4   2  -1  683.65   23.27
  -4  -2  -1  688.64   23.36
  -4   2  -1  750.26   25.44
   4  -2   1  701.95   23.68
  -4   2  -1  719.10   24.19
   4   2   1  719.25   24.21
  -4  -2  -1  715.82   24.11
   4  -2   1  668.07   22.86
  -4   2   3  374.18   16.43
   4  -2  -3  416.64   15.70
   4   2  -3  383.56   13.96
  -4  -2   3  394.82   14.12
   4  -2  -3  441.26   15.52
   4  -2  -3  412.92   14.45
  -4  -2   3  410.01   14.60
   4  -2  -3  406.91   16.62
  -4   2   3  391.05   13.75
   4   2  -3  380.22   14.67
  -4  -2   3  402.02   14.50
   2  -4  -6  483.77   18.34
  -2   4   6  489.79   16.82
   2  -4  -6  483.61   16.72
  -2   4   6  488.51   17.01
  -2   4   6  452.63   17.89
   2   4  -6  486.24   16.86
   2   4  -6  477.03   16.71
  -2  -4   6  456.09   15.96
  -2  -4   6  462.69   16.10
  -2  -4   6  467.29   16.33
   2   4  -6  490.73   17.04
  -2   5  -2  512.63   17.77
   2   5   2  485.88   16.45
  -2   5  -2  497.78   17.12
   2  -5   2  541.85   18.63
   2   5   2  508.11   18.01
  -2  -5  -2  498.36   17.54
  -2  -5  -2  491.69   17.11
  -2  -5  -2  500.19   17.42
   2  -5   2  529.35   18.51
  -2   5  -2  493.25   16.82
   2  -5   2  498.81   17.42
   2   5   2  481.76   16.80
   2   5  -3  867.62   29.31
  -2   5   3  826.12   27.82
   2  -5  -3  844.45   28.45
  -2   5   3  996.52   33.67
  -2  -5   3  828.88   27.90
  -2  -5   3  824.83   27.32
   2  -5  -3  821.45   27.67
   2   5  -3  835.21   28.05
   2   5  -3  851.71   28.73
   2   5  -3  810.05   26.96
  -2   5   3  801.58   27.02
  -2  -5   3  817.10   27.51
   1  -4  -7  439.12   15.47
  -1   4   7  445.53   15.88
  -1   4   7  425.12   15.31
   1  -4  -7  408.13   14.58
  -1   4   7  438.66   15.19
   1  -4  -7  418.24   14.37
  -1   4   7  420.97   14.81
   1   4  -7  431.11   15.10
  -1  -4   7  417.08   14.72
   1   4  -7  417.38   14.48
  -1  -4   7  421.15   14.62
  -1  -4   7  415.84   14.78
  -1  -4   7  419.43   14.73
  -4   0  -3    0.49    1.89
  -4   0  -3   -0.07    1.63
  -4   0  -3   -0.45    1.59
   4   0   3   -1.06    1.70
  -4   0  -3   -0.49    1.68
   4   0   3   -0.49    2.11
   3  -2  -7   16.28    2.09
   3   2  -7   27.72    3.97
  -3   2   7   15.82    2.87
   3  -2  -7   17.44    2.18
   2   1   8  153.33   11.17
   2   1   8  164.65    4.33
  -2  -1  -8  157.58    4.30
  -2   1  -8  154.66    4.08
   2   1   8  188.32    4.50
  -2   1  -8  136.43    4.19
   2  -1   8  146.81    4.25
   2  -1   8  163.88    3.91
   2   1   8  168.84    4.91
   4   0  -5   -0.03    1.44
  -4   0   5   -0.14    1.45
   4   0  -5   -0.57    1.72
  -4   0   5    0.27    1.62
   4   0  -5    0.98    1.58
  -4   0   5   -0.53    1.85
  -3  -4  -2  132.43    5.84
   3   4   2  124.34   15.44
   3   4   2  124.77    6.41
   3   4   2  135.85    3.84
  -3  -4  -2  129.72    4.10
  -3  -4  -2  123.06    7.76
   3   4   2  126.13   14.26
   3  -4   2  138.97   10.75
   3  -4   2  133.14    3.89
  -3   4  -2  134.87    7.90
  -3   4  -2  134.39    4.08
   3  -4   2  129.76   15.12
  -3   4  -2  143.25    3.99
  -2  -1   9  867.13   28.72
  -2   1   9  909.62   30.13
  -2  -1   9  810.17   27.06
  -2   1   9  866.09   29.02
   2  -1  -9  839.30   27.80
  -2   1   9  859.86   28.78
   2  -1  -9 1114.26   37.29
  -2  -1   9  843.68   28.36
  -2  -1   9  874.32   29.58
  -2   1   9  873.52   28.96
  -1   5   5  586.09   20.14
  -1   5   5  536.51   35.36
   1  -5  -5  551.60   18.77
   1  -5  -5  549.37   20.34
  -1   5   5  586.69   35.61
   1  -5  -5  555.54   19.17
   1   5  -5  550.40   19.03
  -1  -5   5  537.23   19.98
   1   5  -5  551.36   18.80
  -1  -5   5  555.79   19.15
   1   5  -5  544.21   18.69
   1   5  -5  569.48   49.37
  -1  -5   5  559.41   19.01
  -1  -5   5  548.64   35.89
  -3  -3   6  114.77    4.50
   3   3  -6  111.83   39.58
  -3  -3   6  110.43   41.95
  -3   3   6  116.09   41.95
  -3   3   6  119.63    3.60
  -3   3   6  108.88   33.68
   3   3  -6  116.12    4.40
  -3   3   6  125.06    3.82
  -3  -3   6  114.29   12.96
   3  -3  -6  120.11    3.73
   4   1   3  107.94    6.85
   4  -1   3   97.97    3.44
  -4  -1  -3   93.53    4.09
  -4   1  -3   83.72    4.27
   4   1   3  100.55    3.73
   4  -1   3  107.53    3.31
  -4  -1  -3  104.39    3.68
  -4   1  -3   86.46    3.86
  -4   1  -3   75.26    3.01
   4   1   3   97.11    3.70
   4  -1   3   73.89    3.14
  -4  -1  -3   97.54    3.58
  -4  -1  -3   90.77    3.84
  -4   1  -3   80.25    3.64
   1   3   8  119.99   23.25
   1  -3   8  119.33   21.45
   1   3   8  106.82   14.12
  -1  -3  -8  115.24    3.44
  -1   3  -8  127.92    3.45
   1  -3   8  120.75   27.88
  -1   3  -8  130.23    4.08
  -1   3  -8  125.69    3.56
   1  -3   8  118.50   44.47
   1   3   8  115.62   20.78
  -1  -3  -8  160.50   53.64
   1   3   8  116.72   37.76
   1  -3   8  113.76    4.06
   4   1  -5  472.96   16.32
  -4   1   5  491.65   16.91
  -4  -1   5  495.27   17.19
   4  -1  -5  496.17   17.28
  -4  -1   5  498.17   17.13
   4  -1  -5  456.49   15.65
  -4   1   5  470.04   16.18
  -4  -1   5  479.32   16.58
   4   1  -5  491.63   16.93
   4  -1  -5  486.96   16.71
  -4   1   5  528.15   18.34
  -4   1   5  520.93   18.09
   0  -6   0 4252.32   18.01
   0   6   0 3952.91  127.30
   0   6   0 3987.14  128.61
   0  -6   0 4138.88   20.66
   0  -6   0 4073.25  131.33
   0   6   0 4088.36  132.27
   0   6   0 4304.94   23.97
  -4   2  -2  754.48   25.65
  -4  -2  -2  713.31   24.15
   4  -2   2  780.14   26.22
   4   2   2  730.60   24.66
   4  -2   2  727.27   24.48
  -4   2  -2  714.85   24.23
   4   2   2  671.23   22.62
  -4   2  -2  737.94   24.99
   4  -2   2  745.12   25.37
   4   2   2  774.06   26.53
   4  -2   2  740.38   24.96
  -4   2  -2  721.00   24.53
   4   2   2  732.55   24.63
   3   4  -4  462.75   17.94
   3  -4  -4  477.61   17.48
  -3  -4   4  472.72   16.53
  -3   4   4  479.28   18.05
  -3   4   4  467.67   17.48
  -3   4   4  504.72   17.50
  -3  -4   4  464.15   16.41
   3   4  -4  478.74   16.73
   3  -4  -4  486.90   16.74
   3   4  -4  372.34   13.81
   3   4  -4  475.08   16.23
   3   4  -4  486.71   16.93
  -3   4   4  500.61   17.40
   4  -2  -4  403.12   15.74
  -4  -2   4  376.29   14.38
   4  -2  -4  328.87   12.03
  -4  -2   4  313.74   14.03
  -4   2   4  369.21   14.40
  -4  -2   4  342.49   13.07
  -4   2   4  398.13   14.21
   4  -2  -4  372.82   16.65
   4  -2  -4  351.24   14.97
   4   2  -4  337.55   13.79
  -4  -2   4  354.28   13.48
  -4   2   4  383.31   13.76
   0  -6   1   20.55    2.10
   0  -6  -1   17.35    2.31
   0  -6  -1   20.05    2.40
   0  -6   1   18.65    2.34
   0  -6   1   19.18    2.56
   0   6   1   20.29    2.56
   0   6  -1   19.74    2.35
   0  -6  -1   19.49    1.98
   0   6  -1   18.62    2.68
   0   6   1   19.65    2.91
   0  -6   1   17.34    2.22
   0   6  -1   18.94    2.34
   0   6   1   19.48    2.62
   0   6  -1   20.13    2.14
   0   6   1   18.27    1.85
   2   5   3  238.70    5.30
   2  -5   3  276.08   10.65
   2   5   3  254.57    9.10
  -2  -5  -3  247.94    9.38
   2   5   3  232.23    4.97
   2  -5   3  232.50    4.51
  -2   5  -3  238.21    4.62
  -2  -5  -3  234.29    5.27
  -2   5  -3  266.01    9.59
   2  -5   3  228.41    5.03
  -2   5  -3  254.61    9.57
   2  -5  -4 1371.84   45.21
   2   5  -4 1360.63   44.76
  -2   5   4 1407.04   46.30
  -2   5   4 1352.74   44.28
   2   5  -4 1406.32   46.45
   2   5  -4 1362.85   44.65
  -2  -5   4 1458.42   48.08
  -2  -5   4 1332.96   43.94
  -2   5   4 1510.35   50.53
   2  -5  -4 1394.79   45.62
  -2  -5   4 1259.01   41.13
  -2  -5   4 1324.18   43.72
   2   5  -4 1403.00   46.35
  -3   1   8  311.83   11.81
   3  -1  -8  290.18   10.35
  -3   1   8  292.38   10.53
  -3  -1   8  295.06   10.85
  -3  -1   8  286.92   10.39
  -3  -1   8  300.71   11.18
   3   1  -8  298.69   10.55
  -3   1   8  299.14   11.15
  -3  -1   8  289.39   10.66
   3  -1  -8  287.57   10.70
  -3   1   8  298.86   11.13
   3   1  -8  288.07   10.33
   2   3   7  293.66   10.98
  -2   3  -7  281.11   10.38
  -2  -3  -7  280.47   10.25
   2  -3   7  286.22   10.49
   2   3   7  285.02   10.46
   2   3   7  277.45   10.45
   2  -3   7  267.92    9.80
  -2   3  -7  295.19   10.72
  -2   3  -7  291.87   10.96
   2  -3   7  295.32   11.02
  -2  -3  -7  299.19   11.03
   2  -3   7  291.72   10.58
  -2   3  -7  290.86   10.48
   1   5   5 1357.07   46.46
  -1   5  -5 1394.03   45.68
  -1  -5  -5 1388.76   50.31
  -1  -5  -5 1571.52   52.02
   1  -5   5 1441.82   49.83
   1   5   5 1363.99   50.21
   1  -5   5 1383.89   45.57
   1  -5   5 1385.18   45.41
   1   5   5 1401.73   46.15
  -1  -5  -5 1403.04   46.19
  -1  -5  -5 1362.44   46.16
   1   5   5 1401.87   50.64
  -1   5  -5 1340.75   45.47
  -1   5  -5 1369.02   44.73
  -3   2  -6  488.12   18.87
   3  -2   6  463.80   19.42
   3   2   6  448.99   27.47
  -3  -2  -6  477.09   18.27
   3   2   6  467.21   36.30
   3  -2   6  476.21   22.94
   3  -2   6  462.27   36.67
   0   0  10  242.19    5.73
   0   0  10  258.13    9.23
   0   0  10  250.16    9.69
   0   0  10  274.24   10.18
  -1   0  10    0.86    1.81
  -1   0  10    0.88    1.60
  -1   0  10   -0.53    1.74
  -2   3   8   57.26    2.84
  -2   3   8   61.21    3.25
  -2  -3   8   57.47    2.48
  -2   3   8   59.43    2.65
  -2  -3   8   55.85    2.49
  -2  -3   8   62.78    3.11
   2  -3  -8   61.75    2.86
  -2  -3   8   63.21    2.86
   2   3  -8   55.40    2.89
  -2  -3   8   54.68    2.55
  -1   4  -7    8.33    1.66
  -1  -4  -7    7.56    2.28
   1  -4   7    7.44    3.59
  -1   4  -7    8.12    2.07
  -1   4  -7    8.14    2.13
  -3   3  -5   61.78    2.84
  -3   3  -5   64.56    2.92
   3   3   5   62.95    3.97
   3  -3   5   62.90    2.98
   3   3   5   59.57    4.80
   3  -3   5   63.92    3.97
  -3   3  -5   61.62    3.19
  -3  -3  -5   61.86    3.07
   3   3   5   62.33    3.53
   3   3   5   60.42    3.02
   3  -3   5   60.07    3.80
  -3   4  -3  284.99   11.84
   3  -4   3  289.10   15.24
   3  -4   3  283.39   10.68
   3   4   3  269.74   13.27
  -3   4  -3  260.61    9.58
   3   4   3  277.27   16.66
  -3   4  -3  290.88   10.68
   3  -4   3  283.42   17.26
  -3  -4  -3  260.64    9.94
   3   4   3  275.23   10.20
  -3  -4  -3  257.03   15.63
   3   4   3  262.62   16.29
  -3  -4  -3  296.37   11.16
   0   6  -2 1678.44   55.03
   0   6   2 1693.92   55.61
   0  -6   2 1692.75   55.42
   0   6  -2 1807.77   59.37
   0  -6   2 1792.66   58.72
   0   6   2 1701.26   55.39
   0  -6   2 1757.06   57.26
   0  -6  -2 1773.96   57.69
   0   6  -2 1759.64   57.37
   0  -6  -2 1724.88   56.63
   0  -6  -2 1697.80   55.54
   0   6   2 1665.08   54.54
   0  -6   2 1735.75   56.82
   0   6  -2 1779.13   58.17
   0  -6  -2 1748.78   57.29
   0   6   2 1769.37   58.12
  -1  -6   0   25.11    8.71
  -1   6   0   27.13    2.12
   1  -6   0   29.57    2.87
  -1  -6   0   27.78    2.40
   1  -6   0   26.00    2.51
   1   6   0   26.29    2.49
  -1   6   0   25.74    8.85
   1  -6   0   26.89    2.17
   1   6   0   25.90    2.04
   2   2   8  177.52    4.55
  -2  -2  -8  169.48    4.34
  -2   2  -8  175.94    4.39
  -2   2  -8  178.61    4.18
  -2   2  -8  188.92    4.77
   2  -2   8  174.59    4.63
  -2   2  -8  179.10    3.87
   2  -2   8  180.10    4.14
   2  -2   8  166.13    4.10
   2   2   8  167.94    3.93
  -4  -3   1  324.32   11.80
  -4   3   1  328.37   11.79
   4   3  -1  331.67   11.94
  -4   3   1  330.06   12.57
   4  -3  -1  314.81   12.68
  -4  -3   1  320.17   11.89
   4  -3  -1  350.94   12.39
   4   3  -1  344.67   12.55
   4   3  -1  327.85   11.73
  -4   3   1  346.45   12.36
   4  -3  -1  332.79   11.90
  -1  -6   1  772.20   33.89
  -1   6   1  808.26   48.58
   1   6  -1  809.78   34.35
   1   6  -1  772.13   26.08
  -1  -6   1  792.63   26.73
   1  -6  -1  800.00   26.99
   1   6  -1  774.25   25.85
  -1   6   1  847.76   55.14
  -1   6   1  763.84   25.52
  -1  -6   1  773.42   40.37
   1  -6  -1  801.69   26.75
   1   6  -1  834.63   28.32
   0  -1  10    6.52    2.02
   0   1  10    7.16    2.30
   0   1 -10    8.50    1.70
   0   1  10    9.48    1.78
   0  -1  10    7.83    1.90
   0   1  10    7.59    1.90
   0   1  10    7.30    1.65
   0  -1  10    8.39    2.12
   0  -1  10    7.12    1.80
  -4   0  -4   21.96    2.26
   4   0   4   28.04    2.51
  -4   0  -4   27.27    2.22
  -4   0  -4   24.72    2.48
   4   0   4   26.32    2.33
  -4   0  -4   26.02    2.20
  -1   1  10  789.61   26.62
  -1  -1  10  847.39   28.53
  -1  -1  10  788.34   26.38
   1  -1 -10  758.23   25.21
  -1   1  10  784.57   26.01
  -1  -1  10  778.07   26.21
  -1   1  10  789.39   26.49
  -1  -1  10  785.59   26.10
  -1  -1  10  793.98   26.87
  -1   1  10  814.12   27.34
   1   1 -10  800.02   26.85
  -2   2   9  237.68    4.36
  -2  -2   9  228.40    4.07
   2  -2  -9  235.17    4.17
  -2  -2   9  225.36    4.95
   2   2  -9  221.64    4.65
  -2  -2   9  234.53    4.81
  -2   2   9  224.75    4.62
  -2  -2   9  219.69    4.32
   2   2  -9  232.09    4.26
  -2   2   9  212.30    3.90
  -2   2   9  240.58    5.03
  -4   3   0    4.79    1.97
   4   3   0    3.97    1.57
   4   3   0    3.72    1.63
   4  -3   0    4.13    1.95
   4   3   0    4.47    1.64
   4   3   0    3.67    1.85
  -4   3   0    4.00    2.14
  -4  -3   0    3.39    1.75
  -4   3   0    2.44    2.18
   4  -3   0    3.54    1.90
   4  -3   0    4.63    1.95
   4  -3   0    4.93    1.88
  -4   3   0    3.28    1.75
   4   3   0    3.03    1.90
  -4  -3   0    3.75    2.13
   4   0  -6   92.36    2.98
   4   0  -6   87.77    2.85
  -4   0   6   92.26    2.97
  -4   0   6  106.69    3.59
   4   0  -6   93.91    3.07
  -4   0   6   97.92    3.31
  -4   0   6   92.29    3.24
  -4   0   6   99.17    3.41
   0   5   6 1812.91   62.14
   0  -5   6 1870.04   61.09
   0  -5  -6 1881.54   61.54
   0  -5   6 1866.38   60.97
   0  -5  -6 1760.48   57.52
   0   5  -6 1817.45   59.17
   0  -5   6 1809.14   58.92
   0  -5  -6 1903.70   61.79
   0  -5  -6 1701.05   56.03
   0   5   6 1640.79   54.77
   0  -5   6 1878.79   61.47
   0   5  -6 1862.32   60.72
  -4   3   2    0.77    1.54
  -4  -3   2    0.25    1.91
   4  -3  -2    1.16    1.88
   4  -3  -2    1.13    1.74
  -4   3   2   -0.24    1.97
   4   3  -2   -0.05    1.98
  -4  -3   2    0.64    1.89
   4  -3  -2    0.80    1.74
  -4   3   2    1.89    1.81
   4   3  -2    0.76    1.57
   3   0   7  396.85   15.79
   3   0   7  401.01   15.24
   3   0   7  388.82   14.33
  -3   0  -7  424.34   15.26
   3   0   7  375.13   14.15
   1   6   1 1636.80   53.34
   1   6   1 1681.73   57.15
  -1  -6  -1 1651.84   55.79
  -1  -6  -1 1655.60   54.38
   1   6   1 1611.12   52.84
   1  -6   1 1633.62   53.56
   1   6   1 1524.89   52.02
  -1   6  -1 1623.61   53.00
   1  -6   1 1628.06   53.15
  -1  -6  -1 1618.46   57.20
   1  -6   1 1656.09   56.13
  -1  -6  -1 1603.28   53.82
  -1   6  -1 1706.81   60.54
  -1   6  -1 1651.61   57.23
   4  -2   3 1140.18   37.97
   4   2   3 1036.19   34.31
   4   2   3 1136.05   38.28
  -4   2  -3 1080.17   36.28
   4  -2   3 1140.12   37.70
  -4  -2  -3 1077.91   35.98
  -4   2  -3 1132.60   37.49
  -4   2  -3 1156.83   38.52
   4  -2   3 1124.75   37.39
   4  -2   3 1135.40   37.63
  -4   2  -3 1108.69   36.57
   4   2   3 1087.40   35.94
   4   2   3 1089.12   36.11
   2  -4   6  442.83   15.62
  -2  -4  -6  425.42   15.43
   2   4   6  390.49   13.43
   2  -4   6  437.66   15.22
  -2   4  -6  437.53   15.16
  -2   4  -6  447.40   15.61
  -2   4  -6  458.45   16.30
  -2   4  -6  467.86   16.51
   2   4   6  407.78   14.51
  -2  -4  -6  406.31   14.38
  -2  -4  -6  415.06   14.49
   2   4   6  417.48   14.71
   2  -4   6  452.44   15.86
   2   4   6  410.25   14.69
   1  -6  -2  135.02    3.92
  -1  -6   2  131.43    3.88
  -1  -6   2  133.24    5.49
  -1   6   2  128.41    3.40
  -1   6   2  147.01   49.69
   1  -6  -2  137.57    3.66
   1   6  -2  140.26    4.29
   1   6  -2  135.84    3.91
  -1   6   2  136.12   25.27
   1   6  -2  131.44   41.62
  -1  -6   2  123.03   33.32
   1   6  -2  134.95    3.48
   2   4  -7  393.46   13.81
   2   4  -7  396.32   14.13
  -2   4   7  378.27   13.58
  -2  -4   7  396.47   14.10
  -2   4   7  403.93   14.32
  -2  -4   7  382.22   13.54
   2   4  -7  400.71   14.11
  -2   4   7  404.58   14.08
   2  -4  -7  357.00   12.66
  -2  -4   7  386.38   13.82
  -4   2   5  198.03    5.48
  -4   2   5  145.86    8.45
   4  -2  -5  219.40    5.10
   4  -2  -5  175.53   10.66
   4  -2  -5  186.65    5.26
  -4   2   5  192.91    7.25
  -4  -2   5  190.31    8.21
  -4   2   5  163.08    7.67
  -4  -2   5  199.89    4.58
  -4  -2   5  174.14    4.87
  -4  -2   5  168.51    6.15
   0  -3  -9    4.13    1.60
   0  -3   9    6.67    2.11
   0   3  -9    4.30    2.00
   0  -3  -9    5.00    2.08
   0  -3   9    4.10    1.71
   0   3   9    4.62    2.66
   0  -3   9    4.96    1.49
   0  -3   9    6.28    1.80
   0   3   9    6.36    1.68
   0  -3   9    5.03    1.90
   0   3   9    4.79    1.90
   0  -3  -9    4.68    1.69
   0   3   9    4.82    2.04
  -3  -4   5  263.56    9.94
   3   4  -5  257.43    9.59
   3   4  -5  264.51    9.83
  -3  -4   5  266.50    9.90
  -3   4   5  281.87   10.48
   3  -4  -5  244.88    4.97
  -3   4   5  276.76   10.15
  -3   4   5  270.26   10.85
   3   4  -5  263.56   13.05
  -3  -4   5  251.71    9.77
  -4  -1  -4  530.20   18.62
  -4   1  -4  518.44   17.91
   4  -1   4  493.97   17.05
   4  -1   4  554.50   19.06
  -4  -1  -4  489.88   21.29
  -4   1  -4  464.76   16.32
   4  -1   4  506.38   17.63
   4   1   4  537.12   19.03
  -4   1  -4  464.72   16.40
  -4   1  -4  449.46   16.15
  -4  -1  -4  486.68   17.11
   4   1   4  492.85   17.08
   4  -1   4  524.29   18.44
  -4  -1  -4  531.16   19.71
  -1   5   6  339.87   12.31
  -1   5   6  391.35   30.12
  -1  -5   6  319.36   28.54
   1  -5  -6  329.36   12.00
  -1  -5   6  319.70   33.74
   1   5  -6  331.93   11.94
  -1  -5   6  333.45   12.08
   1   5  -6  315.42   58.90
   1   5  -6  331.78   11.81
   1   5  -6  311.41   11.23
  -1  -5   6  319.37   11.33
  -1   5   6  337.84   19.24
   1  -5  -6  320.93   11.35
   1  -5  -6  312.53   11.44
   1  -3  -9    1.48    1.64
   1  -3  -9    1.84    1.72
  -4  -1   6 1154.51   38.18
   4  -1  -6 1207.46   40.03
  -4   1   6 1135.65   37.60
  -4  -1   6 1155.14   38.24
  -4   1   6 1187.10   39.30
  -4  -1   6 1146.78   37.89
   4  -1  -6 1220.68   40.24
  -4   1   6 1246.50   41.74
   4   1  -6 1163.57   38.74
  -4  -1   6 1165.71   38.64
  -4   1   6 1162.14   38.76
   4  -1  -6 1253.78   41.49
   0  -6   3  768.98   26.09
   0  -6   3  783.54   26.55
   0   6   3  741.05   25.07
   0  -6  -3  754.81   25.57
   0  -6   3  757.14   25.55
   0   6   3  763.39   25.96
   0   6   3  793.95   27.89
   0   6  -3  761.97   25.85
   0   6  -3  772.84   26.04
   0  -6  -3  716.35   24.77
   0   6  -3  780.90   26.56
   0  -6  -3  759.75   25.35
   0   6   3  744.62   24.86
   0  -6   3  740.74   24.79
   0   6  -3  752.54   25.22
   0  -6  -3  891.63   30.26
   3   1   7   93.44   18.02
   3  -1   7   95.86   22.82
   3  -1   7   94.94   14.25
   3  -1   7   97.51   28.03
   3   1   7   94.27   26.88
  -3   1  -7   97.57    3.37
  -3  -1  -7  103.90    3.77
  -3   1  -7  100.25    4.49
  -3   1  -7  104.21    5.96
   3   1   7   87.62   22.27
   3  -1   7   97.04   20.50
  -3   1  -7  100.03    7.76
   4  -3   1  590.92   20.08
   4   3   1  636.09   22.62
   4   3   1  697.38   23.87
  -4  -3  -1  648.34   22.35
   4   3   1  622.06   21.26
   4  -3   1  688.18   23.34
   4  -3   1  672.24   22.62
  -4   3  -1  661.19   22.47
   4  -3   1  569.62   19.90
  -4   3  -1  626.88   25.04
   4   3   1  642.90   21.91
  -4  -3  -1  597.18   21.21
  -4   3  -1  589.08   20.37
  -4   3  -1  588.86   20.29
   4  -3  -3 1335.94   43.86
   4  -3  -3 1406.97   46.48
  -4   3   3 1525.53   50.34
   4   3  -3 1335.93   45.31
   4  -3  -3 1427.22   46.88
  -4   3   3 1416.11   46.53
  -4   3   3 1262.65   41.43
  -4  -3   3 1376.62   45.49
   4   3  -3 1408.08   46.35
  -4  -3   3 1368.26   45.11
  -1   6  -2   53.05    3.40
   1   6   2   53.13    4.77
  -1  -6  -2   53.94    4.98
  -1  -6  -2   54.99    2.91
  -1   6  -2   53.27    2.51
   1  -6   2   55.40    3.11
   1   6   2   53.06    2.79
  -1   6  -2   56.02    5.27
  -1  -6  -2   50.82    3.03
   1  -6   2   50.70    4.42
  -1  -6  -2   51.27    5.34
   1   6   2   52.18    2.47
   1  -6   2   53.52    2.45
   1   6   2   49.14    4.63
   2  -5   4  216.60    5.07
   2   5   4  212.76    3.76
  -2  -5  -4  206.34    4.82
   2   5   4  201.23    4.89
  -2   5  -4  204.19    4.01
  -2  -5  -4  194.52    5.04
  -2   5  -4  213.78    5.27
   2   5   4  206.67    5.03
  -2   5  -4  213.10    4.65
   2  -5   4  204.89    4.83
   2   5   4  204.73    4.75
  -2  -5  -4  219.80    4.80
   2  -5   4  195.62    4.14
  -2   5  -4  213.00    4.39
   0  -4   8   32.54    2.54
   0   4   8   32.03    2.15
   0  -4  -8   31.94    2.56
   0  -4   8   31.98    2.25
   0   4  -8   31.96    2.08
   0  -4  -8   29.62    2.19
   0   4  -8   32.29    2.44
   0   4  -8   33.37    2.80
   0  -4   8   31.79    2.67
   0   4   8   30.87    2.75
   0   4   8   34.48    3.04
   0  -4   8   29.68    2.51
   0  -4  -8   33.19    2.10
   2   5  -5  704.15   23.73
   2   5  -5  714.55   24.25
  -2   5   5  709.36   24.59
   2  -5  -5  705.35   23.87
  -2   5   5  704.59   23.58
  -2  -5   5  768.76   26.07
   2  -5  -5  739.54   24.73
  -2  -5   5  713.50   24.22
  -2  -5   5  628.40   21.12
   2  -5  -5  719.99   24.41
   2   5  -5  748.03   25.45
   2   5  -5  718.50   24.27
  -2  -5   5  730.60   24.75
  -2   5   5  745.15   25.21
   3  -3  -7    0.59    1.97
  -3   3   7    1.09    1.80
   3  -3  -7    1.09    1.85
   3   3  -7    0.58    1.64
   3  -2  -8 1542.64   50.55
  -3   2   8 1479.74   48.36
  -3  -2   8 1568.35   51.48
   3   2  -8 1476.26   48.26
  -3  -2   8 1426.41   46.79
   3  -2  -8 1535.22   50.39
  -3   2   8 1488.31   48.84
  -3  -2   8 1501.50   49.65
  -3  -2   8 1488.77   49.82
  -3   2   8 1499.72   50.45
   3   2  -8 1432.24   46.81
  -3   2   8 1524.77   50.85
  -3  -2   8 1494.34   49.49
   1   4  -8  267.02    9.65
   1   4  -8  260.47    9.91
  -1  -4   8  274.09    9.95
  -1   4   8  281.66   10.10
   1  -4  -8  270.80    9.71
   1  -4  -8  270.98   10.00
  -1   4   8  276.90   10.72
  -1  -4   8  263.89    9.96
   1   4  -8  277.79   10.22
  -1  -4   8  272.63   10.12
  -1   4   8  274.30   10.18
   1  -4  -8  281.32   10.48
  -1   4   8  273.72   10.31
  -1  -4   8  272.03   10.11
   2   0   9   38.13    2.53
   2   0   9   33.36    3.11
  -2   0  -9   44.34    2.90
   2   0   9   42.67    2.53
   3  -4   4   74.48    5.50
   3   4   4   67.82    6.79
   3  -4   4   74.44    6.92
  -3   4  -4   75.36    3.46
  -3  -4  -4   72.32    3.26
   3   4   4   72.46    6.74
  -3   4  -4   77.41    3.17
   3   4   4   71.31    2.85
  -3  -4  -4   75.86    8.74
  -3  -4  -4   78.05    3.96
   3   4   4   68.69    9.33
   3  -4   4   77.24    7.68
  -3   4  -4   74.08    2.97
  -1   6   3  116.02    3.29
   1   6  -3  120.69    3.34
   1  -6  -3  119.30    3.18
  -1  -6   3  122.34    3.19
   1  -6  -3  111.21    3.53
  -1   6   3  116.27    3.97
  -1  -6   3  117.48    4.17
   1   6  -3  120.32    4.48
   1   6  -3  120.03    3.71
  -1  -6   3  121.08    3.90
   1  -6  -3  119.29    3.90
  -1   6   3  121.20    4.53
  -1  -6   3  115.20    3.89
   1   6  -3  117.25    3.83
   1   0  10   -0.72    1.89
  -2   0  10  237.38    4.71
  -2   0  10  226.83    4.50
  -2   0  10  238.11    4.31
   2   0 -10  233.50    4.08
  -2   0  10  245.45    4.29
   0  -2  10   12.53    2.41
   0  -2  10   12.99    1.89
   0   2  10   14.35    2.92
   0  -2 -10   14.09    1.98
   0   2  10   14.09    1.90
   0  -2  10   14.62    2.40
   0  -2  10   13.60    1.76
   0   2 -10   13.98    2.03
   0  -2  10   14.93    2.27
   0   2  10   14.89    2.22
   0   2  10   11.87    1.61
   4   3   2    9.95    2.44
   4   3   2    9.22    1.68
   4  -3   2    9.19    2.24
  -4   3  -2    4.98    1.90
   4   3   2   11.69    1.98
  -4  -3  -2    8.81    2.04
   4   3   2    9.66    2.16
   4  -3   2    9.91    1.80
   4  -3   2    9.81    2.18
  -4   3  -2    7.48    1.77
  -4   3  -2    7.32    2.47
   4  -3   2    9.89    2.03
  -4   3  -2   10.72    2.24
   4   3   2    9.15    1.80
   1   5   6  112.52   12.46
  -1  -5  -6  110.09    6.87
  -1  -5  -6  112.29    3.60
   1   5   6  111.09    3.64
  -1   5  -6  111.34    3.34
   1  -5   6  114.31    3.83
  -1   5  -6  116.35    4.14
   1   5   6  113.21    7.66
   1  -5   6  114.46    7.87
   1  -5   6  109.23    3.35
  -1  -5  -6  109.68    3.85
  -1  -5  -6  107.47   12.50
  -3  -5   1 1033.09   34.96
   3   5  -1 1065.18   35.71
  -3   5   1 1232.31   41.16
  -3  -5   1 1015.17   33.81
  -3   5   1 1044.82   34.77
   3   5  -1 1059.72   35.33
   3   5  -1 1036.96   42.38
  -3  -5   1  956.47   37.02
   3  -5  -1 1072.68   35.78
   3  -5  -1 1038.91   34.33
  -3   5   1 1017.24   33.69
  -3   5   1 1021.16   34.80
   3   5  -1  995.74   32.91
  -4   3   4   53.94    2.87
  -4  -3   4   46.80    2.78
   4   3  -4   53.09    2.91
  -4  -3   4   49.10    2.83
  -4   3   4   54.17    3.02
   4   3  -4   51.12    2.48
  -4  -3   4   48.13    2.50
  -4   3   4   46.99    2.48
  -4  -3   4   51.36    2.75
   4  -3  -4   52.44    2.51
  -4  -3   4   52.05    2.62
   4  -3  -4   53.36    2.81
   4  -3  -4   53.06    2.83
  -4   3   4   51.79    2.68
   3  -5   0   94.03   25.86
  -3  -5   0   82.86   17.09
   3   5   0   88.32   27.45
  -3   5   0   95.34    3.57
   3   5   0   91.92    3.39
  -3  -5   0   88.97    3.20
  -3  -5   0   92.71    5.79
   3  -5   0   95.96    3.24
  -3   5   0   87.11    6.46
   3   5   0   82.43   23.66
   2  -1   9   50.98    3.56
   2  -1   9   49.93    7.56
  -2   1  -9   68.47    5.98
   2   1   9   46.69    2.68
   2   1   9   56.82    3.03
   2   1   9   51.05    5.58
  -2   1  -9   68.92    3.29
  -2  -1  -9   55.36    3.06
   2   1   9   48.02    9.81
   2  -1   9   50.74    2.89
   1   1  10   46.03   19.89
  -1  -1 -10   44.44   10.18
   1  -1  10   44.76   15.75
   1  -1  10   47.49   22.96
  -3   0   9  249.04   11.70
  -3   0   9  254.56   10.04
  -3   0   9  240.69    9.39
   3   0  -9  251.35    9.06
  -3   0   9  255.51    9.61
   3   0  -9  222.73    4.07
   1   6   3   32.27    2.86
  -1   6  -3   33.32    2.26
   1  -6   3   32.36    2.16
  -1   6  -3   32.03    2.94
  -1  -6  -3   29.70   17.61
  -1  -6  -3   32.63    2.54
   1   6   3   33.55    2.47
   1  -6   3   35.60    3.00
  -1   6  -3   32.78    4.63
   1  -6   3   31.74    5.74
  -1  -6  -3   32.46    3.20
   2  -1 -10   84.13    3.45
  -2   1  10   80.48    2.78
   2  -1 -10   80.78    2.65
  -2   1  10   82.21    2.96
  -2  -1  10   82.53    2.91
  -2  -1  10   79.89    3.03
  -2   1  10   81.40    3.14
  -2   1  10   80.17   11.03
  -2  -1  10   85.01    2.75
  -2   1  10   82.78   16.90
  -2  -1  10   83.91    3.23
   3  -5  -2    0.23    1.89
   3   5  -2   -0.05    1.65
  -3   5   2    0.66    2.36
  -3  -5   2    0.23    1.64
   0   6  -4   34.08    2.45
   0   6   4   33.13    2.22
   0   6  -4   32.95    2.10
   0  -6   4   29.99    2.12
   0  -6  -4   33.88    2.20
   0  -6  -4   34.94    2.76
   0  -6   4   34.06    2.85
   0   6   4   32.68    3.04
   0   6  -4   31.89    2.91
   0   6  -4   33.76    2.53
   0  -6   4   31.53    2.72
   0   6   4   35.05    2.65
   0  -6  -4   32.89    2.68
   0  -6  -4   33.32    2.46
   0  -6   4   32.66    2.36
   0   6   4   31.83    2.76
  -3   3  -6  127.55    3.89
   3  -3   6  128.44    5.12
   3   3   6  127.14    6.63
   3  -3   6  125.42    3.70
  -3   3  -6  123.94    3.74
  -3  -3  -6  118.58    3.94
  -3   3  -6  141.56    4.66
   3  -3   6  136.87    4.81
   3   3   6  114.89    4.22
   3   3   6  116.01    3.69
   4  -2   4  159.00    7.61
  -4   2  -4  148.69    4.37
   4   2   4  148.83    3.67
   4   2   4  161.42    7.66
  -4  -2  -4  174.30    8.26
   4  -2   4  167.71    8.01
  -4   2  -4  164.03    8.32
  -4  -2  -4  139.43    4.20
  -4   2  -4  133.14    5.83
   4  -2   4  162.42    8.11
   4   2   4  158.05    3.81
  -4  -2  -4  151.05    4.75
  -4   2  -4  142.75    5.10
   4   2   4  166.71    8.16
   4  -2   4  163.30    7.75
  -4   0  -5    0.35    1.67
  -4   0  -5   -0.52    1.73
  -4   0  -5    0.46    1.52
   4   0   5   -0.21    1.73
  -4   0  -5    0.20    2.27
   4   0   5   -0.82    1.90
   4  -2  -6  565.50   24.35
  -4   2   6  523.75   22.19
   4   2  -6  527.32   22.85
  -4   2   6  599.23   25.48
  -4  -2   6  590.75   25.09
  -4   2   6  589.60   24.95
   4  -2  -6  578.42   24.43
  -4   2   6  588.45   24.97
  -4  -2   6  569.15   24.15
   4  -2  -6  592.17   25.22
   4   2  -6  538.52   22.89
  -4  -2   6  543.79   23.15
  -4  -2   6  537.78   22.86
  -4  -2   6  549.45   23.27
  -3   2  -7    1.67    1.80
  -3   2  -7    0.95    2.05
  -3  -5  -1 1281.66   53.14
  -3  -5  -1 1316.99   54.66
  -3   5  -1 1250.78   51.68
   3   5   1 1350.34   56.18
   3   5   1 1252.30   51.97
  -3   5  -1 1362.80   56.44
   3  -5   1 1454.25   60.12
  -3  -5  -1 1285.37   53.43
   3  -5   1 1305.39   54.07
   3   5   1 1251.98   51.66
  -4   0   7    0.00    1.54
  -4   0   7    0.32    1.62
  -4   0   7    0.26    1.86
   4   0  -7   -0.42    1.64
  -4   0   7    0.13    1.64
  -4   0   7    0.00    1.85
   4   0  -7   -0.17    1.62
   1   3   9   22.22    7.20
   1  -3   9   29.89    8.31
  -1   3  -9   31.35    2.61
  -1   3  -9   33.07    2.63
   1   3   9   27.38    4.00
   1   3   9   30.45    6.76
  -1   3  -9   31.38    2.09
   1  -3   9   29.89    3.58
   1  -3   9   31.09    4.09
   1  -3   9   27.29    3.27
  -1  -3  -9   30.73    2.15
  -1  -3  -9   27.12    6.23
  -1  -3  -9   34.78   10.10
   1   3   9   28.50    7.35
   1  -3   9   29.98    7.56
  -3   4   6   46.90    2.86
   3   4  -6   34.66   10.56
   3   4  -6   39.67   15.35
  -3  -4   6   41.04    2.57
   3   4  -6   44.37    2.66
  -3   4   6   42.90    6.00
  -3   4   6   40.58   12.92
  -3  -4   6   40.48   13.79
  -3  -4   6   41.21    6.74
   3  -4  -6   43.03    2.80
  -3  -1   9  928.73   38.74
  -3  -1   9  927.12   38.74
   3  -1  -9  972.11   40.33
  -3   1   9  971.66   40.43
  -3   1   9  930.85   38.90
   3  -1  -9  943.22   39.35
  -3  -1   9  910.53   38.02
  -3   1   9  942.48   39.38
  -3  -1   9  921.00   38.42
  -3   1   9  970.57   40.75
   3   1  -9  926.96   38.57
   3   1  -9  905.60   37.54
   2  -3   8  307.21   13.62
   2   3   8  283.12   13.38
  -2   3  -8  323.38   15.97
   2  -3   8  277.28   13.22
  -2   3  -8  325.55   14.24
  -2  -3  -8  326.66   14.47
   2  -3   8  300.83   13.35
  -2   3  -8  325.84   14.33
   2  -3   8  292.33   13.03
   2   3   8  312.49   14.12
   2   3   8  354.28   15.14
  -2   3  -8  290.66   12.92
   2   3   8  301.57   13.41
  -2  -3  -8  301.17   14.11
  -1  -4  -8    7.80    3.39
  -1   4  -8    9.74    1.67
  -1  -4  -8    8.45    1.78
  -1   4  -8    9.50    2.31
  -1   4  -8   10.23    2.30
   1  -6  -4  735.45   30.68
  -1   6   4  787.23   33.33
  -1  -6   4  711.63   30.03
  -1   6   4  740.09   31.35
   1  -6  -4  691.08   29.14
   1   6  -4  736.78   31.00
  -1  -6   4  777.40   32.47
   1   6  -4  757.63   32.04
  -1  -6   4  749.28   31.57
   1   6  -4  745.55   31.58
   1   6  -4  743.20   31.15
  -1  -6   4  741.93   31.32
   1  -6  -4  737.79   31.10
   2  -3  -9 1077.74   44.81
   2  -3  -9 1082.60   44.90
  -2   3   9 1183.44   48.93
  -2  -3   9 1129.67   47.41
  -2  -3   9 1074.60   44.58
  -2  -3   9 1167.99   48.52
  -2   3   9 1106.98   46.04
  -2  -3   9 1075.28   44.70
   2   3  -9 1119.43   46.48
  -2  -3   9 1078.56   44.57
  -2   3   9 1174.80   49.00
   4   1   5  234.22   10.59
  -4   1  -5  199.92    9.51
  -4  -1  -5  224.61   10.63
  -4   1  -5  203.71   18.44
  -4  -1  -5  205.50    9.80
   4  -1   5  231.33   10.78
   4  -1   5  267.98   12.24
  -4   1  -5  226.04   11.26
   4  -1   5  243.33   11.12
   4   1   5  256.79   11.73
  -4   1  -5  209.20   11.81
  -4  -1  -5  226.01   11.44
   4  -1   5  244.35   11.22
   0   5   7    0.95    1.46
   0  -5   7    1.24    1.57
   0   5  -7    0.80    1.51
   0  -5   7   -0.44    2.11
   0  -5  -7    1.21    2.16
   0   5  -7    1.13    1.91
   0   5  -7    1.09    2.23
   0  -5   7    1.08    2.09
   0   5   7    0.98    2.11
   0  -5  -7    1.13    1.73
   0  -5  -7    0.62    1.75
   0   5  -7   -0.08    2.39
   0   5   7   -0.27    2.02
   3  -5  -3  131.54    4.10
  -3  -5   3  126.81    3.71
   3   5  -3  136.45    4.25
  -3   5   3  131.74   17.04
  -3   5   3  133.03    3.96
   3   5  -3  127.97    3.64
  -3   5   3  122.79   29.10
  -3  -5   3  115.42   23.47
   3   5  -3  127.49   34.94
  -3   5   3  131.71    3.63
   3  -5  -3  131.72    3.58
   3   5  -3  131.51    3.18
  -3  -5   3  140.53    7.59
   2   6   0  121.30    3.76
   2  -6   0  150.29    4.29
  -2   6   0  151.15    8.33
  -2  -6   0  154.32    4.20
  -2  -6   0  185.01    8.35
   2   6   0  147.29    3.56
   2  -6   0  145.89    5.10
  -2   6   0  146.81    3.73
  -2   6   0  152.25    4.25
   2   6   0  158.40    4.61
  -2  -6   0  142.49    4.33
  -2   6   0  148.77   12.87
   2  -6   0  144.47    4.16
   2   6   0  157.46    4.44
  -2  -6   0  152.73    4.17
  -2   6   1  644.79   27.11
   2   6  -1  673.46   28.67
  -2   6   1  645.90   27.37
   2  -6  -1  661.18   28.01
  -2  -6   1  656.03   27.78
  -2   6   1  645.38   27.41
   2  -6  -1  648.76   27.27
   2   6  -1  656.76   27.56
  -2  -6   1  633.00   26.51
  -2   6   1  658.75   28.04
  -2  -6   1  660.49   28.02
  -2  -6   1  667.04   28.24
   2   6  -1  607.92   25.85
   2   6  -1  643.41   27.27
   2  -6  -1  665.27   28.14
  -2   5  -5   18.85    1.93
   2   5   5   18.60    2.50
  -2  -5  -5   19.76    2.55
  -2  -5  -5   21.51    2.34
   2   5   5   17.64    2.23
   2  -5   5   18.26    2.53
  -2   5  -5   19.42    2.14
   2   5   5   17.68    2.30
  -2   5  -5   19.00    2.69
  -2  -5  -5   16.50    2.23
   2  -5   5   17.02    2.43
   2   5   5   21.32    1.83
   2  -5   5   19.50    2.10
  -2   5  -5   21.44    2.08
  -4   1   7 1036.44   45.18
  -4  -1   7  959.52   40.00
  -4   1   7  975.48   40.71
  -4  -1   7  934.21   38.99
   4  -1  -7  985.63   41.02
   4  -1  -7  979.88   40.86
  -4  -1   7  945.13   39.64
  -4   1   7  885.33   36.82
  -4  -1   7  935.07   39.01
  -4   1   7 1005.57   41.83
   4  -1  -7  967.04   40.42
   4   1  -7  959.03   40.98
  -2  -5   6   96.79    3.60
  -2   5   6  100.75    3.75
   2  -5  -6  102.64    3.45
   2  -5  -6   99.76    3.01
  -2   5   6  100.91    3.23
  -2  -5   6   97.40    3.36
   2   5  -6   96.40    3.28
   2  -5  -6  101.54    3.63
  -2   5   6  104.72    3.61
  -2  -5   6  102.13    3.50
   2   5  -6  104.32    3.47
   2   5  -6   99.46    3.54
   1  -5  -7  154.54    4.30
  -1  -5   7  179.60   32.21
  -1   5   7  147.36   27.00
  -1   5   7  135.37   36.68
  -1  -5   7  148.40    5.01
   1   5  -7  155.25    4.02
   1   5  -7  152.19    3.69
   1  -5  -7  147.32    8.11
  -1   5   7  145.92   29.35
  -1  -5   7  139.78   32.42
   1  -5  -7  147.90    6.11
  -1  -5   7  154.16    6.13
  -1   5   7  147.14   29.96
   1   5  -7  143.87    3.61
   4  -3   3  150.47    3.98
   4  -3   3  180.93    8.33
  -4   3  -3  169.73    8.30
   4  -3   3  186.64    8.81
  -4   3  -3  140.23   11.10
  -4  -3  -3  151.60    5.25
   4   3   3  180.97    8.85
  -4  -3  -3  166.96    8.32
   4   3   3  166.39    7.86
   4  -3   3  174.32    8.44
  -4   3  -3  138.70    8.83
   4   3   3  172.31    8.06
   4   3   3  186.31    8.60
  -4   3  -3  176.85    8.32
  -2  -4  -7  258.92   11.71
   2  -4   7  201.84    9.46
  -2   4  -7  228.72   10.72
   2  -4   7  211.25    9.61
  -2   4  -7  242.81   10.99
   2  -4   7  219.62   10.14
   2   4   7  208.25    9.67
  -2  -4  -7  164.66    8.15
  -2   4  -7  224.73   10.13
   2   4   7  200.29    9.42
   2   4   7  205.17    9.83
  -3  -5  -2   25.59    3.24
  -3  -5  -2   25.07    2.20
   3   5   2   24.23    2.22
  -3   5  -2   23.37    1.91
   3   5   2   22.09    4.82
  -3   5  -2   24.46    2.94
   3  -5   2   23.02    4.25
  -3  -5  -2   22.35    2.55
   3   5   2   22.28    3.94
   3  -5   2   24.49    2.33
  -3   5  -2   25.57    2.58
   2  -6   1  530.30   22.46
  -2  -6  -1  538.23   23.15
   2   6   1  554.22   23.80
  -2   6  -1  570.98   24.33
   2   6   1  531.27   22.70
   2  -6   1  534.60   22.85
  -2  -6  -1  537.92   22.99
   2  -6   1  527.17   22.54
  -2   6  -1  544.46   23.31
  -2   6  -1  559.57   24.07
  -2  -6  -1  553.54   23.27
   2   6   1  540.35   22.78
  -2   6  -1  538.00   22.78
  -2   6  -1  534.94   22.56
   2   6   1  667.09   28.66
  -2  -6  -1  547.33   23.48
  -2  -6   2  452.51   19.63
   2   6  -2  477.42   20.31
   2  -6  -2  476.21   20.28
  -2  -6   2  482.67   20.39
   2  -6  -2  438.87   18.91
  -2   6   2  469.66   20.45
   2   6  -2  471.32   20.41
   2   6  -2  474.29   20.49
  -2   6   2  505.19   21.72
  -2  -6   2  473.85   20.39
   2  -6  -2  489.82   21.08
  -2   6   2  482.36   20.85
  -2  -6   2  476.21   20.50
   2   6  -2  468.88   20.31
   2   4  -8 1141.18   47.36
  -2  -4   8 1164.16   48.33
   2   4  -8 1161.66   48.15
  -2  -4   8 1115.69   46.65
  -2   4   8 1194.81   49.37
  -2   4   8 1166.36   48.44
   2  -4  -8 1166.25   48.52
  -2   4   8 1222.26   50.93
  -2  -4   8 1187.21   49.35
  -2  -4   8 1131.50   47.53
  -2  -4   8 1082.15   44.92
   3   4   5  547.54   24.05
  -3  -4  -5  637.27   30.47
  -3   4  -5  577.72   24.39
  -3   4  -5  594.32   25.30
   3   4   5  558.51   30.15
  -3  -4  -5  595.70   25.94
   3  -4   5  602.05   32.54
   3   4   5  620.45   36.94
  -3   4  -5  577.74   24.48
  -3  -4  -5  563.27   24.26
  -3   4  -5  609.00   26.06
   3  -4   5  621.88   27.37
   3   4   5  560.22   32.69
   3  -4   5  596.07   25.22
  -3   0  -8    0.52    1.76
  -1  -6  -4   22.22    2.92
   1  -6   4   22.49    2.41
   1   6   4   22.55    2.35
  -1  -6  -4   22.14    2.44
  -1   6  -4   24.93    2.54
   1  -6   4   22.11    2.16
  -1   6  -4   23.03    2.11
   2  -2   9 1197.42   49.58
   2   2   9 1183.52   49.61
   2  -2   9 1056.96   44.03
  -2  -2  -9 1268.63   54.58
   2  -2   9 1102.85   46.44
  -2   2  -9 1190.34   49.72
  -2   2  -9 1176.62   48.73
   2   2   9 1119.35   46.42
  -2   2  -9 1074.40   45.34
  -1   2 -10 1321.36   54.81
   1  -2  10 1325.32   55.29
   1   2  10 1251.78   53.92
   1  -2  10 1291.69   53.46
   1   2  10 1321.26   54.73
   1  -2  10 1341.31   55.61
   1   2  10 1265.10   52.13
   1   2  10 1325.03   55.50
  -1  -2 -10 1199.14   50.85
   1  -2  10 1289.60   53.87
  -2   2  10  525.95   22.25
  -2  -2  10  522.00   22.05
  -2   2  10  505.57   21.66
  -2  -2  10  499.47   21.32
  -2  -2  10  491.51   21.69
  -2   2  10  512.21   22.21
  -2  -2  10  526.66   22.47
   2   2 -10  531.71   22.67
  -2  -2  10  529.06   22.64
  -2   2  10  499.12   21.42
   2  -2 -10  557.69   23.47
   0   0  11   -0.51    1.93
   0   0  11   -0.27    1.49
   0   0  11   -0.26    2.50
   0   0  11    0.05    1.75
   3  -3  -8  168.30    8.53
   3   3  -8  176.76    9.83
  -3   3   8  180.02    8.66
  -3  -3   8  171.21    8.07
  -3  -3   8  185.60    9.39
  -3   3   8  179.77    9.21
   3   3  -8  180.15    8.31
  -3  -3   8  177.15    8.92
   3  -3  -8  185.33    8.54
   3  -3  -8  189.88    9.00
  -3   3   8  182.10    8.85
  -3  -3   8  180.43    9.32
  -3   3   8  190.08   10.30
   4  -4  -1  300.97   13.34
  -4  -4   1  279.03   12.58
   4   4  -1  285.98   12.92
   4  -4  -1  328.71   14.51
  -4   4   1  297.35   13.20
   4   4  -1  287.81   12.80
  -4  -4   1  279.50   12.55
  -4   4   1  276.10   12.20
   4  -4  -1  303.51   13.30
   4   4  -1  281.99   12.65
  -4   4   1  290.01   13.30
   4  -4  -1  276.68   13.60
  -5   0   1 1301.60   54.20
   5   0  -1 1341.08   55.91
   5   0  -1 1253.86   54.62
  -5   0   1 1296.39   55.32
   5   0  -1 1328.59   56.07
  -5   0   1 1366.67   69.16
   3  -5  -4   79.67   33.73
  -3   5   4   89.19    3.28
  -3  -5   4   84.11    8.99
  -3   5   4   83.63   32.26
   3   5  -4   89.94    3.66
  -3   5   4   80.42   35.08
   3  -5  -4   90.31   14.80
   3   5  -4   91.82    3.32
  -3   5   4   93.54    7.52
   3   5  -4   81.34   39.86
   3   5  -4   89.81    3.63
  -3  -5   4   94.89    3.55
   0  -6  -5  157.32    3.54
   0  -6  -5  156.96    4.13
   0   6   5  154.60    4.12
   0  -6  -5  145.44    4.61
   0  -6   5  149.93    4.24
   0   6  -5  152.74    3.66
   0  -6   5  148.28    3.56
   0   6   5  155.15    3.63
   0   6   5  159.01    8.01
   0  -6   5  156.55    4.43
   0   6  -5  159.70    7.80
   0  -6   5  152.12    3.93
   0  -6  -5  153.27    4.16
   0   6  -5  156.02    4.03
   4  -4   0  502.10   21.29
  -4  -4   0  438.69   19.09
  -4   4   0  449.38   19.21
   4  -4   0  502.97   21.53
   4   4   0  469.34   20.27
   4  -4   0  496.84   21.20
  -4   4   0  494.04   21.10
   4   4   0  427.45   18.33
  -4   4   0  455.39   19.86
  -4   4   0  495.84   21.54
   4   4   0  451.83   19.53
   4  -4   0  448.17   20.98
  -4  -4   0  479.28   20.82
   4  -4  -2  663.56   27.99
  -4   4   2  604.49   25.50
  -4   4   2  627.17   26.51
   4   4  -2  649.70   27.55
  -4  -4   2  611.37   26.01
  -4  -4   2  544.58   23.10
   4  -4  -2  637.29   28.18
  -4   4   2  614.95   26.11
   4  -4  -2  645.42   27.07
   4  -4  -2  654.31   27.59
  -4  -4   2  610.31   25.99
   4   4  -2  656.14   27.78
   4   4  -2  605.34   25.58
  -5   0   2   -0.15    1.80
  -5   0   2   -0.35    1.54
   5   0  -2   -0.11    1.77
   5   0  -2    0.42    1.51
   3   1   8  105.98   26.70
   3  -1   8  117.40   13.91
   3  -1   8  116.58   14.02
   3  -1   8  112.88   23.14
  -3   1  -8  125.60    4.29
   3   1   8  113.63   23.41
   3  -1   8  112.63   24.39
   3   1   8  111.09   12.51
  -3  -1  -8  120.72    4.38
  -3   1  -8  109.39    3.67
   3   1   8  106.96   29.98
   2  -6   2  172.34    8.44
  -2  -6  -2  145.03    3.34
   2   6   2  149.46    3.33
   2  -6   2  149.35    3.72
  -2   6  -2  154.59    3.84
   2   6   2  154.47    4.51
  -2   6  -2  146.68    3.46
   2   6   2  139.90    4.05
  -2  -6  -2  152.30    4.17
  -2   6  -2  151.84    4.17
  -2  -6  -2  149.16    4.02
   2   6   2  148.25    3.98
   2  -6   2  153.95    4.44
  -2   6  -2  158.20    4.13
  -2  -6  -2  144.52    4.53
   2   6  -3   29.71    2.69
   2   6  -3   28.04    2.49
   2   6  -3   22.70    2.15
   2   6  -3   23.46    1.85
  -2  -6   3   27.80    2.49
  -2   6   3   28.15    2.62
   2  -6  -3   29.03    2.70
  -2   6   3   27.94    2.75
  -2  -6   3   27.68    2.37
  -2   6   3   27.90    2.91
  -2  -6   3   35.06    1.94
   2  -6  -3   28.30    2.03
   3  -2  -9    1.64    2.06
   3  -2  -9    1.56    1.96
   3   2  -9    2.33    1.75
  -1  -1  11   31.73    5.88
  -1  -1  11   31.85    7.66
  -1   1  11   31.54    5.80
  -1  -1  11   32.98    6.57
  -1   1  11   31.83    9.62
  -1  -1  11   33.06    8.04
  -1   1  11   29.64    6.73
  -1   1  11   32.34    6.20
  -1  -1  11   29.99    7.59
  -1   1  11   30.43    7.33
  -5   0   0    0.84    2.07
  -5   0   0    0.17    1.53
  -5   0   0   -0.75    1.97
   5   0   0    0.01    2.03
   5   0   0   -0.72    1.65
  -5   0   0   -0.58    1.67
   5   0   0   -0.16    1.83
   0  -1  11  677.65   28.29
   0  -1  11  669.40   28.24
   0   1  11  631.26   26.62
   0  -1  11  668.93   28.55
   0   1  11  677.74   28.63
   0   1  11  709.78   30.42
   0  -1  11  678.05   28.48
   0   1  11  666.37   27.79
   0   1  11  678.64   28.76
   0  -1  11  641.36   27.27
   0   1 -11  668.72   28.19
   0  -4  -9  183.30    8.37
   0   4   9  171.76    7.85
   0  -4   9  169.55    7.91
   0   4   9  172.95    8.51
   0   4  -9  145.96    3.47
   0   4  -9  174.26    8.24
   0  -4   9  173.46    8.26
   0  -4  -9  168.49    8.01
   0  -4   9  167.39    8.20
   0   4  -9  181.56    8.74
   0  -4   9  173.05    8.34
   0   4   9  186.35    9.34
   0  -4  -9  165.01    8.08
   0  -3  10   12.92    1.91
   0  -3  10   13.75    2.28
   0  -3  10   14.74    1.81
   0   3  10   16.20    2.97
   0  -3  10   12.68    2.07
   0  -3  10   13.63    1.83
   0   3  10   12.00    2.03
   0   3  10   13.53    1.82
   0  -3 -10   19.25    3.18
   0   3  10   13.33    2.05
   0   3 -10   14.64    2.30
  -1   3  10  313.70   14.37
   1  -3 -10  299.66   13.29
  -1   3  10  315.74   17.51
  -1  -3  10  326.57   14.97
  -1  -3  10  317.97   15.21
  -1  -3  10  299.51   14.23
  -1   3  10  313.47   14.24
  -1  -3  10  303.79   14.24
  -1   3  10  310.24   14.34
  -1  -3  10  299.48   13.71
   1   3 -10  305.15   14.39
  -4   2  -5  364.36   16.79
   4   2   5  329.02   14.45
  -4   2  -5  344.80   15.08
   4  -2   5  341.33   15.02
   4   2   5  349.86   15.32
  -4  -2  -5  329.73   14.70
  -4   2  -5  323.22   14.31
   4   2   5  343.01   15.27
  -4  -2  -5  320.19   14.12
   4  -2   5  322.31   14.19
  -4  -2  -5  313.63   13.89
   4   2   5  321.98   14.09
  -4   2  -5  339.01   14.71
   4  -2   5  352.67   15.40
   4  -2   5  331.80   14.62
  -1  -6   5  632.82   26.84
   1   6  -5  648.87   27.94
  -1   6   5  604.53   26.49
   1  -6  -5  617.46   26.29
   1  -6  -5  647.97   27.16
  -1  -6   5  665.82   27.94
   1   6  -5  637.88   26.85
   1   6  -5  641.49   27.10
  -1  -6   5  655.01   28.52
   1   6  -5  675.21   28.66
  -1  -6   5  636.12   27.76
  -1   6   5  670.44   29.88
   1  -6  -5  646.22   27.40
   1   4  -9  615.55   26.01
   1   4  -9  634.48   26.99
  -1  -4   9  621.94   26.38
   1  -4  -9  628.13   26.59
  -1  -4   9  598.58   25.51
  -1   4   9  591.35   25.31
   1  -4  -9  589.72   24.99
  -1   4   9  619.77   26.29
  -1   4   9  654.13   27.44
   1   4  -9  596.81   25.13
  -1  -4   9  625.11   26.49
  -1   4   9  605.39   26.53
  -1  -4   9  633.41   26.69
   1   5   7 1460.15   63.61
   1  -5   7 1509.87   62.66
  -1  -5  -7 1266.97   53.03
  -1  -5  -7 1430.75   59.26
  -1   5  -7 1440.83   59.44
   1  -5   7 1447.15   59.74
   1   5   7 1508.51   62.75
  -1  -5  -7 1361.43   57.97
  -1  -5  -7 1451.49   60.02
   1   5   7 1390.64   57.69
   1  -5   7 1491.73   61.67
  -1   5  -7 1472.72   61.04
  -5   1   1   78.40    4.25
   5   1  -1   73.35    3.07
   5   1  -1   76.59    4.69
   5  -1  -1   69.86    9.47
  -5  -1   1   75.53    3.13
  -5   1   1   78.95    3.12
  -5   1   1   75.98    4.42
   5  -1  -1   75.69    3.19
  -5   1   1   77.18    3.12
  -5  -1   1   71.69    4.50
   5  -1  -1   77.03    3.07
  -5  -1   1   77.12    5.40
  -5  -1   1   74.21    3.22
   4   4   1  177.91    8.42
  -4  -4  -1  190.08    9.15
   4   4   1  179.15    8.33
  -4   4  -1  188.97    8.77
   4  -4   1  186.90    8.80
   4   4   1  176.51    8.48
  -4   4  -1  189.45    8.90
   4  -4   1  188.73    8.62
   4  -4   1  183.62    8.55
  -4   4  -1  191.74    9.27
  -4  -4  -1  162.52    7.84
   4   4   1  176.34    8.42
  -4   4  -1  186.81    8.85
   4  -4   1  179.91    8.75
   5   0  -3  109.79    9.71
  -5   0   3  108.92   11.22
   5   0  -3  113.32    3.55
  -5   0   3  111.16   10.19
   5   0  -3  108.53    3.28
  -5   0   3  109.69   27.91
  -5   0   3  111.03    3.53
   3   5   3 1546.24   64.17
  -3   5  -3 1565.33   64.54
  -3  -5  -3 1516.97   62.61
  -3   5  -3 1648.95   67.93
   3  -5   3 1594.95   65.82
   3   5   3 1589.46   65.87
   3  -5   3 1673.43   69.11
   3   5   3 1626.57   67.22
  -3   5  -3 1681.76   69.35
  -3  -5  -3 1594.67   66.38
  -3   5  -3 1621.05   67.15
   3   5   3 1536.78   63.21
  -3  -5  -3 1723.57   71.17
  -4  -2   7  117.35    3.48
  -4  -2   7  122.84    3.89
  -4   2   7  123.21    4.15
   4   2  -7   90.96    4.35
   4  -2  -7  113.44    5.30
  -4   2   7  117.70    3.89
  -4  -2   7  100.43    3.62
  -4   2   7   98.97    3.28
   4  -2  -7  120.51    3.39
   4   2  -7  106.47    3.19
  -4  -2   7  115.84    3.60
  -4  -2   7  120.67    3.51
   4  -2  -7  114.91    3.77
  -4   2   7  117.83    3.83
  -5  -1   2  156.69   30.43
  -5   1   2  159.00    7.69
   5  -1  -2  156.65    4.19
  -5  -1   2  143.34    5.92
  -5  -1   2  146.46   12.13
   5   1  -2  165.54   17.29
  -5  -1   2  142.55   20.35
  -5   1   2  155.93   22.83
  -5   1   2  154.74   13.95
   5  -1  -2  149.42    5.35
   5   1  -2  150.16    3.80
  -5  -1   2  145.03   11.17
   5  -1  -2  144.65   29.24
  -4   4   3   72.62    3.49
   4  -4  -3   72.73    3.04
  -4   4   3   68.28    3.08
   4  -4  -3   67.33    4.25
  -4   4   3   69.77    2.86
   4   4  -3   68.06    3.12
  -4  -4   3   67.27    3.30
  -4  -4   3   58.66    3.20
   4   4  -3   68.07    2.90
  -4   4   3   68.39    4.11
   4   4  -3   76.59    3.35
  -4  -4   3   68.61    3.20
   5  -1   0  960.09   41.07
  -5   1   0  998.91   41.58
   5   1   0 1003.85   42.38
   5  -1   0  925.67   39.38
  -5  -1   0 1027.79   43.13
  -5   1   0 1057.12   44.29
   5  -1   0 1005.45   42.15
  -5   1   0  982.70   41.02
   5   1   0  979.04   41.51
  -5  -1   0  995.98   41.52
  -5  -1   0  941.58   39.46
  -5  -1   0 1013.06   42.28
  -5   1   0  999.14   41.84
  -3   4   7  975.38   43.51
   3  -4  -7  911.59   38.14
  -3   4   7  919.59   38.38
  -3  -4   7  967.06   41.52
   3  -4  -7  956.87   39.99
  -3  -4   7  965.18   41.47
   3   4  -7  973.17   43.72
  -3  -4   7  933.69   38.99
  -3   4   7 1005.66   42.02
   3   4  -7  955.58   39.83
   4   0   6  548.68   23.49
  -4   0  -6  583.52   24.99
  -4   0  -6  560.43   23.67
   4   0   6  535.81   22.86
  -4   0  -6  595.18   26.69
   4   0   6  559.38   23.73
  -5   0  -1  832.04   35.12
   5   0   1  824.78   34.68
  -5   0  -1  791.51   33.26
   5   0   1  850.77   35.68
  -5   0  -1  863.73   36.15
  -5   0  -1  821.04   34.27
   5   0   1  850.30   35.98
  -4   3  -4   39.04    2.62
   4   3   4   39.18    2.23
  -4  -3  -4   31.38    2.54
   4  -3   4   42.35    3.28
   4  -3   4   37.02    2.47
  -4   3  -4   40.60    2.57
   4  -3   4   39.90    2.22
   4   3   4   43.66    2.59
  -4   3  -4   39.93    3.91
  -4   3  -4   31.64    2.38
   4   3   4   42.02    3.05
   4   3   4   36.95    2.28
   4  -3   4   29.70    3.98
  -4   0   8  382.08   16.79
   4   0  -8  390.39   19.73
  -4   0   8  414.47   18.00
   4   0  -8  574.96   24.73
  -4   0   8  400.95   17.37
  -4   0   8  414.59   17.91
  -4   0   8  464.78   20.13
  -4  -3   6  211.34    9.56
   4  -3  -6  229.68   10.54
  -4   3   6  235.91   10.76
  -4  -3   6  214.79    9.78
   4   3  -6  224.25   10.69
   4   3  -6  221.84   10.10
   4  -3  -6  212.07    9.64
  -4   3   6  235.60   10.88
  -4  -3   6  220.71   10.15
   4  -3  -6  227.41   10.26
  -4  -3   6  220.31   10.32
  -4   3   6  236.70   10.64
   3  -3   7  144.29    3.95
   3   3   7  180.21   12.24
  -3   3  -7  144.58    4.28
   3   3   7  133.91    4.98
  -3   3  -7  147.84    3.97
  -3  -3  -7  155.73    5.09
  -3  -3  -7  141.90    5.09
  -3   3  -7  158.29    4.87
   3  -3   7  147.69    6.06
   3  -3   7  142.96    7.94
  -3   3  -7  142.95    3.66
   5  -1  -3  188.59    8.82
   5   1  -3  190.74    8.85
  -5   1   3  191.18    8.95
  -5  -1   3  181.47    8.44
  -5  -1   3  171.61    8.16
   5  -1  -3  185.62   11.05
   5   1  -3  176.94    8.46
  -5  -1   3  177.64    8.68
   5  -1  -3  187.30    8.80
  -5   1   3  170.30    8.07
  -5  -1   3  177.53   16.93
  -5   1   3  187.56   21.24
  -5  -1   3  177.71   32.20
  -2   6  -3  345.71   15.21
   2  -6   3  341.42   15.06
  -2   6  -3  349.98   15.08
   2   6   3  341.16   15.18
  -2  -6  -3  292.78   13.19
   2   6   3  349.10   15.35
   2  -6   3  420.10   18.54
   2   6   3  342.37   14.73
   2  -6   3  381.59   16.61
  -2  -6  -3  322.64   14.23
  -2   6  -3  352.39   15.32
  -2  -6  -3  345.95   15.20
  -2   6  -3  366.36   16.02
   2  -5   6  113.18    3.86
  -2  -5  -6  106.96    3.40
  -2  -5  -6  102.18    3.50
  -2  -5  -6  105.31    3.85
   2   5   6  104.89    3.49
  -2   5  -6  111.12    3.38
   2  -5   6  113.55    6.85
  -2   5  -6  115.54   19.45
   2   5   6  107.69    3.86
  -2   5  -6   92.43    3.25
  -2   5  -6  109.58    3.29
   2  -5   6  108.30    4.73
   2   5   6  104.44    2.75
  -2   5  -6  109.81    3.69
   2   5   6  110.19    4.01
   2   6  -4  281.16   12.76
   2  -6  -4  275.49   12.15
  -2  -6   4  265.89   11.57
  -2   6   4  266.80   12.25
  -2   6   4  247.96   11.31
   2  -6  -4  267.71   12.11
   2   6  -4  271.08   12.13
  -2  -6   4  273.82   12.38
   2   6  -4  261.66   11.60
   2   6  -4  276.71   12.65
  -2   6   4  265.81   11.93
  -2  -6   4  261.93   11.79
  -4   1  -6  136.43   10.26
   2   0  10   64.43    3.05
   2   0  10   70.75    2.75
  -2   0 -10   66.32    2.97
   2   0  10   68.21    3.13
  -2   5   7   63.62    3.20
  -2  -5   7   58.60    2.90
   2   5  -7   64.49    2.97
   2   5  -7   65.07    3.37
  -2  -5   7   60.40    3.19
  -2   5   7   62.29    3.38
   2  -5  -7   60.75    2.94
   2  -5  -7   63.71    2.54
  -2   5   7   62.01    2.77
  -2  -5   7   59.47    3.10
   2  -5  -7   62.51    3.18
   2   5  -7   70.24    3.18
  -1   6  -5  355.07   15.41
   1  -6   5  355.31   15.45
   1   6   5  341.51   19.65
  -1  -6  -5  337.31   24.05
  -1  -6  -5  348.34   15.35
   1   6   5  359.29   15.79
  -1  -6  -5  323.86   19.08
  -1  -6  -5  426.34   18.88
   1  -6   5  354.28   21.60
   1   6   5  360.87   20.41
   1  -6   5  343.03   15.15
  -5   1  -1  105.63    4.73
  -5  -1  -1  103.15    4.31
   5   1   1  103.47    4.40
  -5   1  -1  101.42    3.23
  -5  -1  -1   97.09    4.79
  -5   1  -1  108.54    6.27
  -5  -1  -1  105.03    5.88
   5  -1   1  104.59    3.82
   5   1   1  107.41    3.71
   5  -1   1  103.05    3.57
  -5   1  -1  103.55    3.64
   5   1   1   99.70    5.14
   5  -1   1  107.63    7.08
  -3   5   5  102.60   15.82
   3  -5  -5  105.91    3.39
  -3   5   5  104.97    3.39
  -3  -5   5   98.01    3.42
  -3   5   5   90.76   34.06
   3   5  -5  100.68    3.62
  -3  -5   5   94.27    7.15
  -3   5   5  104.35    3.61
   3   5  -5  100.52    3.35
   3   5  -5   90.19   44.61
   5   0  -4    0.05    1.58
  -5   0   4   -0.52    1.68
  -5   0   4    0.65    1.80
   5   0  -4   -0.68    1.66
   4   4   2  352.62   15.44
  -4   4  -2  453.79   19.97
   4  -4   2  366.80   15.99
   4  -4   2  382.49   16.45
  -4   4  -2  383.50   16.60
   4   4   2  374.24   16.53
  -4   4  -2  327.77   14.33
   4  -4   2  363.95   16.05
  -4  -4  -2  333.58   14.83
  -4  -4  -2  363.14   16.02
  -4   4  -2  358.15   15.64
   4   4   2  356.84   15.46
   4  -4   2  362.25   15.73
   4   4   2  361.48   15.85
  -2   0  11    9.95    1.84
  -2   0  11   12.34    1.81
   2   0 -11   16.19    1.74
  -2   0  11   12.24    2.01
  -2   0  11   11.17    1.93
   4  -1  -8 1117.95   46.42
   4   1  -8 1132.10   49.98
  -4  -1   8 1144.68   47.58
  -4   1   8 1170.46   48.69
  -4  -1   8 1099.78   45.73
  -4   1   8 1137.46   47.31
  -4  -1   8 1134.16   47.07
   4   1  -8 1042.45   43.33
  -4   1   8 1102.26   46.12
  -4  -1   8 1099.29   45.75
  -4   1   8 1195.11   50.22
   4  -1  -8 1168.64   48.43
   3   2   8  110.75   31.97
   3  -2   8  114.33   30.37
   3  -2   8  115.16   11.00
  -3   2  -8  116.32    4.09
   3   2   8  107.91   14.24
  -3   2  -8  119.22    3.60
   3  -2   8  109.77   23.85
   3   2   8  111.60   14.94
  -3  -2  -8  114.85    6.80
  -3   2  -8  105.40    3.68
   3   2   8  140.30   33.80
   3  -2   8  112.48   15.05
   1   0  11 2390.24   98.13
   1   0  11 2423.98   21.40
   1   0  11 2380.51   97.65
   1   0  11 2354.49   97.52
   1   0  11 2466.09   14.65
   0   5   8  704.81   30.96
   0  -5   8  721.28   30.60
   0   5  -8  772.07   32.64
   0   5  -8  737.04   30.96
   0  -5   8  726.46   30.61
   0  -5  -8  751.95   31.66
   0   5   8  741.46   31.76
   0  -5   8  683.83   29.11
   0  -5  -8  754.21   31.46
   0   5  -8  740.56   31.04
   0  -5   8  711.30   29.84
   0   5   8  727.08   30.32
   0  -5  -8  674.28   30.87
   0  -2  11  282.80   12.48
   0  -2  11  287.57   12.87
   0   2  11  280.01   12.45
   0   2  11  288.37   12.77
   0   2 -11  289.02   12.85
   0  -2  11  277.74   12.59
   0   2  11  279.93   14.86
   0  -2  11  276.81   12.48
   0   2  11  321.20   15.96
   0   2  11  286.94   12.55
   0  -2  11  295.14   12.98
   2  -1  10  877.24   37.03
   2   1  10  867.31   36.60
  -2  -1 -10  824.50   34.99
  -2   1 -10  762.79   33.06
   2   1  10 1095.29   45.77
   2   1  10  775.56   32.90
  -2   1 -10  884.30   37.03
   2  -1  10  814.19   34.94
   2  -1  10  876.95   36.62
   2   1  10  838.78   35.06
   0   7   0   -0.77    1.95
   0  -7   0   -0.10    1.98
   0   7   0    0.30    1.79
   0   7   0    0.49    2.10
   0  -7   0   -0.60    1.62
   0   7   0    0.69    1.57
   0  -7   0    0.84    1.75
   3   4   6  140.48   17.79
  -3   4  -6  157.97    4.82
  -3  -4  -6  126.12    4.31
   3  -4   6  141.91   22.88
   3   4   6  131.84   28.00
   3  -4   6  146.50   31.95
  -3   4  -6  147.61    3.75
   3  -4   6  145.58   21.05
  -3   4  -6  143.02    3.92
   3   4   6  172.20   35.00
  -3  -4  -6  133.14   24.26
   3   4   6  133.08   15.03
  -3   4  -6  151.93    4.16
   5   0   2   -0.57    1.92
  -5   0  -2   -1.19    1.92
   5   0   2   -0.25    1.80
  -5   0  -2    0.10    1.63
  -5   0  -2    0.34    1.85
   5   0   2    0.05    1.60
  -5   0  -2    0.71    1.72
   1  -5  -8   23.71    4.47
   1  -5  -8    3.12    2.38
   1   5  -8    5.10    1.87
  -1  -5   8    3.72    1.89
   1   5  -8    4.70    1.44
   5   1  -4   35.57    2.70
  -5   1   4   32.99    2.48
   5  -1  -4   35.12    2.51
  -5  -1   4   34.37    3.01
   5  -1  -4   31.53    2.93
  -5  -1   4   34.14    2.68
   5   1  -4   34.01    2.33
   5  -1  -4   39.44    2.68
  -5  -1   4   31.09    3.76
  -5  -1   4   30.84    2.31
  -5   1   4   32.85    2.44
  -3   1  10  186.16   13.81
   3   1 -10  184.16   12.01
  -3  -1  10  182.57   12.53
  -3   1  10  195.31   17.51
   3   1 -10  187.57   13.31
   3  -1 -10  191.68    8.97
  -3   1  10  183.98   16.09
  -3  -1  10  192.21   12.43
  -3   1  10  192.72   12.95
  -3   1  10  189.65   15.03
  -3  -1  10  191.38   14.97
   3  -1 -10  256.55   23.68
  -3  -1  10  180.27   13.42
  -2  -1  11  153.03    3.85
  -2   1  11  139.57    3.95
  -2   1  11  149.42    3.94
  -2  -1  11  156.54    4.14
  -2  -1  11  156.72    4.24
  -2   1  11  162.84    7.79
  -2  -1  11  153.91    3.51
   2  -1 -11  170.26    8.00
   2  -1 -11  187.52    8.49
  -2   1  11  171.53    8.36
  -2   1  11  156.06    4.19
  -2  -1  11  144.19    3.81
  -5   2   1  313.07   14.15
  -5  -2   1  319.43   15.26
   5   2  -1  300.33   14.76
   5  -2  -1  296.69   16.18
   5   2  -1  314.77   14.26
   5  -2  -1  312.78   13.74
   5  -2  -1  304.47   15.10
  -5   2   1  333.23   17.15
  -5  -2   1  300.77   14.67
  -5   2   1  317.84   14.06
   5  -2  -1  310.73   13.82
  -5  -2   1  313.08   14.98
  -5   2   1  289.23   13.34
   0  -6   6   13.50    2.44
   0  -6  -6   13.74    2.07
   0  -6   6   14.83    1.92
   0   6   6   15.38    2.61
   0  -6  -6   13.38    2.13
   0  -6  -6   15.67    2.03
   0  -6   6   15.93    2.01
   0   6  -6   14.41    1.86
   0  -6   6   16.58    2.60
   0   6  -6   15.53    2.19
   0   6   6   15.66    2.07
   0  -6  -6   16.48    2.24
   0   7  -1  294.04   13.26
   0  -7   1  289.60   12.86
   0   7  -1  325.37   14.29
   0   7   1  292.42   13.18
   0  -7  -1  290.34   12.93
   0  -7  -1  299.71   13.39
   0  -7   1  296.60   13.24
   0   7   1  291.60   13.07
   0   7  -1  287.53   12.82
   0   7   1  291.80   13.19
   0  -7  -1  282.69   12.73
   0  -7  -1  301.36   13.15
   0  -7   1  306.84   13.39
   0   7   1  277.19   12.16
   0   7  -1  274.97   12.39
   1   4   9   38.94   10.37
   1  -4   9   44.25   20.86
   1  -4   9   43.57   17.10
  -1   4  -9   52.56    3.30
   1  -4   9   45.85   23.94
  -1   4  -9   50.36    2.49
  -1  -4  -9   47.90   10.19
   1   4   9   41.95   19.78
   1   4   9   43.17   13.03
   1   4   9   40.53   15.55
  -1  -4  -9   47.93    2.65
  -5   2   2  159.07    7.58
   5   2  -2  158.40    4.56
   5  -2  -2  160.03    8.29
  -5   2   2  175.02    8.22
   5   2  -2  170.90    8.09
   5  -2  -2  168.26    8.02
  -5  -2   2  169.20    7.98
   5  -2  -2  156.74    4.50
  -5   2   2  175.05    8.53
  -5  -2   2  158.11    6.83
  -5   2   2  180.32    8.57
   5  -2  -2  170.52    8.19
  -5  -2   2  167.25    8.10
   2  -3   9   33.46    2.29
   2  -3   9   32.46    2.53
   2   3   9   38.00    2.26
   2  -3   9   34.55    2.51
  -2   3  -9   35.82    2.13
   2   3   9   33.89    2.95
  -2  -3  -9   37.85    2.96
  -2   3  -9   31.08    2.20
   2   3   9   31.99    2.16
   2  -3   9   31.68    2.75
   2   3   9   30.92    2.81
  -2   3  -9   31.86    2.66
  -2   3  -9   36.20    2.40
   3  -5   4    8.08    2.03
  -3   5  -4    8.50    1.99
  -3  -5  -4    7.98    2.20
  -3   5  -4    7.85    1.69
   3   5   4    7.47    3.53
  -3  -5  -4    7.43    2.34
  -3  -5  -4    7.84    1.83
   3   5   4    8.63    1.96
  -3   5  -4    8.60    2.28
   3   5   4    7.32    3.00
  -3   5  -4    8.96    2.57
   3  -5   4    7.41    3.13
   3   5   4    7.00    2.73
  -1   1 -11  311.35   13.84
   1  -1  11  326.88   15.66
   1  -1  11  323.23   15.31
   1   1  11  333.28   16.11
   1  -1  11  342.00   16.42
   1  -1  11  343.05   15.96
   1   1  11  334.10   15.05
   1   1  11  330.48   15.24
   1   1  11  329.68   15.49
   1   3  10  207.25   11.04
  -1  -3 -10  195.40    9.88
   1  -3  10  211.12   13.22
   1   3  10  220.75   11.55
   1  -3  10  211.60   11.44
  -1   3 -10  218.58   10.65
  -1   3 -10  216.45    9.96
   1  -3  10  209.92   13.09
   1   3  10  196.20   10.09
  -1  -3 -10  205.44   13.89
   1   3  10  214.35   12.94
   1  -3  10  195.83   10.83
   1  -3  10  217.58   11.92
   5  -2   0   41.78    4.58
   5   2   0   42.93    3.07
  -5   2   0   39.78    3.09
   5   2   0   36.99    3.59
  -5  -2   0   38.82    2.86
  -5   2   0   42.16    3.59
  -5  -2   0   38.44    3.98
  -5   2   0   45.69    5.33
   5   2   0   42.27    2.75
  -5  -2   0   42.14    3.86
  -5   2   0   43.20    2.69
   5  -2   0   38.68    2.59
   5   2   0   36.04    2.38
   5  -2   0   41.06    5.56
   2  -3 -10   66.90    2.60
  -2   3  10   71.62    2.81
   2   3 -10   65.86    2.62
  -2  -3  10   66.45    2.96
   2   3 -10   64.52    7.54
  -2  -3  10   72.09    3.24
  -2  -3  10   65.39    4.40
  -2   3  10   67.46    3.10
  -2   3  10   68.73    3.28
  -2  -3  10   64.03    8.00
  -2  -3  10   64.50    2.77
  -2   4  -8  534.78   25.07
   2  -4   8  534.49   25.11
  -2  -4  -8  503.18   24.63
   2  -4   8  499.47   23.73
  -2   4  -8  563.38   26.82
   2   4   8  480.28   23.05
  -2   4  -8  552.82   26.00
   2  -4   8  533.83   25.18
  -2  -4  -8  677.57   31.90
   2   4   8  530.65   25.30
   2   4   8  516.25   24.41
   5   1   2   93.53    3.32
   5  -1   2   91.84    4.91
   5   1   2   96.99   10.06
  -5  -1  -2   98.34    3.88
  -5   1  -2   93.97    3.09
   5   1   2   99.14    5.97
   5  -1   2   98.67    3.60
  -5  -1  -2   84.40   24.34
  -5   1  -2  100.70    3.78
  -5  -1  -2   98.41    3.60
  -5   1  -2   94.92    3.16
  -5   1  -2   95.90    3.58
  -5  -1  -2   88.45    6.04
  -1  -6   6   64.10    2.64
   1   6  -6   61.52    2.57
  -1   6   6   58.20   10.27
   1  -6  -6   62.73    4.62
   1   6  -6   60.26    2.67
  -1  -6   6   61.07    2.91
   1  -6  -6   64.13    3.25
  -1  -6   6   58.23    8.66
   1   6  -6   63.80    2.93
   1   6  -6   64.18   11.26
  -1  -6   6   57.69   10.99
   1  -6  -6   60.28    6.79
   2   4  -9  237.92   11.71
  -2  -4   9  254.10   12.57
  -2   4   9  244.31   12.17
  -2  -4   9  250.26   12.36
  -2  -4   9  254.08   12.66
  -2   4   9  249.21   12.65
   2  -4  -9  242.05   12.42
  -2  -4   9  252.62   12.14
  -2   4   9  258.05   12.58
  -2  -4   9  232.25   11.42
   5   2  -3    0.40    1.51
   5  -2  -3    0.99    2.02
  -5   2   3    0.29    1.78
   0   7   2    5.88    2.34
   0   7  -2    4.42    3.54
   0   7   2    6.98    2.59
   0  -7  -2    5.75    2.12
   0  -7   2    4.30    2.86
   0   7  -2    6.62    1.70
   0   7   2    6.41    1.69
   0  -7   2    5.96    1.86
   0  -7  -2    5.93    1.85
   0   7  -2    5.62    2.07
   0  -7   2    6.31    2.02
   0  -7  -2    6.03    2.01
   0  -7  -2    6.17    2.27
   0  -7   2    5.62    2.18
   0   7   2    4.87    2.18
   0   7  -2    5.51    1.96
   5   0  -5  131.52    3.78
  -5   0   5  136.08    3.84
   5   0  -5  133.44    3.69
  -5   0   5  129.45    4.56
   5   0  -5  135.18    4.45
  -5   0   5  139.16    3.97
  -3   3   9  158.82   12.51
   3   3  -9  180.77    4.70
  -3  -3   9  171.84   14.04
  -3  -3   9  189.37   19.87
  -3  -3   9  176.44   11.67
  -3   3   9  173.36   12.26
  -3   3   9  186.03   18.10
  -3  -3   9  186.81    5.68
  -3  -3   9  163.21   19.99
   3  -3  -9  188.95    4.76
  -3   3   9  179.02   14.76
   3  -3  -9  176.05    4.02
  -2  -6  -4  635.64   29.82
  -2   6  -4  730.58   34.36
  -2  -6  -4  602.04   28.84
  -2   6  -4  603.77   28.13
  -2   6  -4  639.82   29.85
   2  -6   4  639.24   29.85
   2   6   4  620.84   28.84
   2  -6   4  679.38   31.90
  -2  -6  -4  612.52   29.21
  -2   6  -4  626.16   29.63
   2   6   4  603.15   28.48
  -2   6  -4  653.45   30.59
   2  -6   4  609.90   28.69
   2   6   4  652.53   30.63
   4  -4   3  259.20   12.63
  -4  -4  -3  239.44   12.21
  -4   4  -3  264.24   12.91
   4  -4   3  291.03   14.25
   4  -4   3  265.30   13.13
   4   4   3  252.80   12.47
  -4   4  -3  282.44   13.83
   4   4   3  259.58   12.77
  -4  -4  -3  270.08   13.37
   4   4   3  256.27   12.88
  -4   4  -3  252.99   12.50
   4  -4   3  276.32   13.43
   4   4   3  266.15   12.96
  -4   4  -3  281.95   14.02
   2   6  -5  330.62   16.14
  -2  -6   5  310.38   15.09
   2   6  -5  313.46   15.09
  -2   6   5  289.49   13.94
  -2  -6   5  328.11   16.00
   2  -6  -5  311.28   15.36
  -2   6   5  301.50   14.93
  -2  -6   5  294.57   14.46
   2   6  -5  335.92   16.48
   2   6  -5  305.56   14.82
  -2  -6   5  316.30   15.40
  -2   6   5  329.99   16.03
   2  -6  -5  312.56   15.23
  -2   6   5  323.02   15.92
   2  -6  -5  326.04   15.62
   1  -7   0 1113.01   51.46
  -1  -7   0 1111.40   51.41
  -1  -7   0 1161.93   58.19
  -1   7   0 1082.10   56.83
   1   7   0 1044.71   48.85
  -1   7   0 1157.33   53.31
   1   7   0 1077.58   49.62
   1  -7   0 1126.85   52.45
  -1  -7   0 1090.39   58.83
   1  -7   0 1159.71   54.00
  -1  -7   0 1099.66   51.07
  -1   7   0 1157.88   61.45
   1   7   0 1153.57   59.74
   1   7   0 1058.30   48.98
  -4   2  -6   26.94    3.00
   4  -2   6   33.48    2.40
   4  -2   6   32.44    2.60
  -4   2  -6   35.42    2.53
   4  -2   6   31.98    2.61
  -4   2  -6   36.94    2.57
   4   2   6   38.08    2.47
   4   2   6   33.38    2.47
  -4  -2  -6   27.65    2.30
  -4   2  -6   29.36    2.35
  -4  -2  -6   29.42    2.41
   4   2   6   31.77    2.75
   4  -2   6   33.10    2.43
  -4   4   5  100.75    4.56
  -4   4   5  109.82    4.10
   4  -4  -5  112.19    3.85
  -4   4   5  111.13    3.41
  -4  -4   5  102.65    3.95
  -4   4   5  111.75    3.44
   4   4  -5  112.20    3.71
  -4  -4   5   83.92    3.60
   4  -4  -5  111.75    3.94
  -5   2  -1  586.86   27.54
  -5   2  -1  580.47   27.32
  -5   2  -1  620.02   29.21
   5   2   1  603.68   28.48
   5  -2   1  567.83   27.33
   5  -2   1  572.12   27.13
   5   2   1  584.11   27.50
  -5   2  -1  601.63   28.14
  -5  -2  -1  549.02   26.78
   5  -2   1  643.27   30.30
  -5  -2  -1  596.00   28.54
   5   2   1  517.86   24.35
   1   7  -1    0.31    1.99
   1  -7  -1    0.42    2.20
  -1  -7   1    0.95    2.02
   1  -7  -1    0.58    2.30
   1   7  -1    0.84    1.44
  -1   7   1    0.88    1.76
   4  -3   5  827.53   38.42
   4   3   5  804.68   37.39
  -4   3  -5  816.69   37.85
   4  -3   5  785.89   36.50
  -4   3  -5  837.60   38.90
   4   3   5  787.81   36.77
   4   3   5  739.02   34.38
  -4   3  -5  857.93   40.14
   4  -3   5  849.39   39.54
  -4  -3  -5  731.01   34.32
   4   3   5  729.06   33.91
  -4   3  -5  748.25   34.91
   4  -3   5  868.64   40.48
  -4   2   8  149.51    3.95
  -4  -2   8  126.89    3.40
   4  -2  -8  140.86    3.66
   4   2  -8  133.01    3.26
  -4   2   8  137.80    4.18
  -4  -2   8  123.55    3.60
  -4  -2   8  122.63    3.50
  -4   2   8  135.47    3.82
  -4  -2   8  133.12    3.60
   4  -2  -8  139.62    4.02
  -4  -2   8  130.00    3.72
  -4   2   8  137.64    3.60
   4   2  -8  123.43    3.32
  -3   0  -9 1881.57   87.67
   3   0   9 1804.69   85.20
   3   0   9 1941.85  101.93
  -3   0  -9 1912.91  102.36
   3   0   9 1855.70   86.06
   3   0   9 1967.51  103.34
  -1   7  -1   79.03    9.43
  -1  -7  -1   80.03    2.77
   1   7   1   75.64    3.13
  -1   7  -1   77.60    3.27
   1  -7   1   82.12    2.97
   1   7   1   79.62    2.84
  -1  -7  -1   92.99    3.81
  -1  -7  -1   83.11    3.43
   1  -7   1   83.47    3.55
   1   7   1   86.80    3.58
   1   7   1   84.30    3.67
  -1  -7  -1   71.86    3.13
  -1   7  -1   81.32    2.97
   1  -7   1   80.28    3.62
  -4  -3   7  151.44    3.78
  -4   3   7  147.68    4.47
   4  -3  -7  133.91   12.83
  -4   3   7  132.48    5.36
  -4  -3   7  158.70    4.87
   4   3  -7  173.11    4.38
  -4  -3   7  144.97    4.29
  -4   3   7  106.48    8.58
   4  -3  -7  173.30    4.70
  -4   3   7  165.57    5.06
   4   3  -7  138.33    6.36
  -4  -3   7  138.84    4.23
  -5   1   5 1012.55   47.04
   5   1  -5 1036.06   48.12
   5  -1  -5  991.11   46.10
  -5   1   5 1010.39   46.87
  -5  -1   5  956.38   44.48
  -5  -1   5  960.17   44.41
   5  -1  -5 1031.52   47.78
  -5  -1   5  978.92   45.40
  -5   1   5  971.72   45.87
   5  -1  -5 1018.86   47.16
   5   1  -5  929.88   44.50
   3   5  -6   20.50    2.18
  -3  -5   6   20.41    2.27
  -3   5   6   21.30    2.77
  -3  -5   6   19.67    2.49
   3   5  -6   20.10    2.20
  -3   5   6   20.07    2.39
  -3  -5   6   20.31    2.72
   3  -5  -6   20.60    2.21
  -3   5   6   20.38    3.34
   3   5  -6   19.83    3.80
  -3   5   6   18.33    2.59
   5   0   3  174.19    4.93
   5   0   3  174.04    4.75
  -5   0  -3  163.40    4.34
   5   0   3  183.79    4.56
  -5   0  -3  173.73    4.56
  -5   0  -3  179.46    5.06
  -5   0  -3  173.58    4.90
   3   4  -8   10.00    2.07
   3  -4  -8   10.99    2.62
   2  -2  10   22.68    2.45
   2   2  10   25.60    2.93
   2   2  10   24.14    1.96
  -2   2 -10   24.30    2.49
   2   2  10   32.31    2.10
   2  -2  10   25.11    2.65
  -2   2 -10   21.23    1.97
   2  -2  10   26.39    2.28
  -2  -2 -10   23.73    2.41
  -1  -7   2    2.18    2.08
   1  -7  -2    1.06    2.36
   1   7  -2    1.86    2.20
   1   7  -2    1.16    1.93
  -1   7   2    1.18    1.53
   1   7  -2    1.43    1.70
   1   5   8   -0.46    2.57
  -1   5  -8    0.27    1.54
   1  -5   8   -0.11    1.85
  -1  -5  -8   -1.17    1.91
  -1  -5  -8    0.98    1.97
  -1   5  -8   -0.05    2.17
  -1  -5  -8   -0.25    1.54
   1  -5   8    0.82    2.31
   5  -2  -4  411.84   19.73
  -5  -2   4  384.49   18.31
  -5   2   4  420.52   19.97
   5  -2  -4  410.67   19.55
   5   2  -4  407.33   19.57
  -5  -2   4  401.65   21.76
  -5   2   4  428.14   20.50
  -5  -2   4  426.97   20.50
   5  -2  -4  373.87   19.10
  -3  -2  10 1063.80   49.42
  -3  -2  10 1017.98   47.25
  -3   2  10 1021.83   47.78
  -3  -2  10 1195.89   55.39
  -3  -2  10 1018.19   47.15
   3   2 -10 1012.74   46.72
   3  -2 -10 1015.74   46.95
  -3   2  10 1038.34   48.07
  -3   2  10 1081.27   50.36
   3  -2 -10 1075.77   49.59
  -3   2  10 1083.36   50.37
  -3  -2  10 1082.03   49.96
  -2   2  11  137.80    4.07
  -2   2  11  134.58    3.48
  -2  -2  11  139.25    3.63
  -2  -2  11  134.08    3.58
   2  -2 -11  167.86    5.14
  -2   2  11  138.76    3.98
  -2  -2  11  135.78    3.76
   2   2 -11  132.54    3.66
   2  -2 -11  134.06    3.33
  -2  -2  11  133.00    3.13
  -2   2  11  145.29    3.60
  -2  -2  11  134.89    3.97
  -1   6  -6  304.44   14.92
  -1   6  -6  290.51   13.95
  -1   6  -6  301.71   14.57
   1  -6   6  307.57   14.83
   1   6   6  297.51   22.99
  -1  -6  -6  305.12   26.86
  -1   6  -6  315.13   15.57
  -1  -6  -6  317.86   15.62
   1  -6   6  302.84   16.55
   1   6   6  277.59   21.59
   1  -6   6  303.04   14.84
   1   6   6  304.49   14.90
  -1  -6  -6  310.19   15.11
  -1  -6  -6  270.39   20.82
   3  -1   9  628.59   30.53
  -3   1  -9  613.22   29.19
   3   1   9  601.41   29.60
  -3  -1  -9  627.98   29.74
   3  -1   9  618.36   31.79
  -3   1  -9  536.32   25.63
   3   1   9  606.84   31.64
   3   1   9  610.31   29.47
   3  -1   9  570.29   29.13
   3   1   9  600.32   30.64
   3  -1   9  621.65   33.11
   3   6  -1  195.42   12.03
  -3  -6   1  191.07   10.90
   3  -6  -1  196.98   14.13
  -3   6   1  190.11   12.32
  -3  -6   1  198.99   15.85
   3   6  -1  194.89   10.87
   3  -6  -1  201.25   18.26
  -3   6   1  196.50   17.83
  -3  -6   1  194.13   14.35
   3   6  -1  201.03   17.74
   3   6  -1  203.33   10.33
  -3   6   1  208.28   10.61
   0  -7   3  453.61   21.78
   0   7  -3  471.13   22.47
   0   7   3  449.09   21.17
   0   7  -3  457.15   21.58
   0   7   3  473.60   22.96
   0   7   3  463.32   22.24
   0  -7   3  457.55   22.46
   0  -7  -3  533.58   25.67
   0  -7  -3  473.04   22.19
   0  -7   3  472.60   22.27
   0   7  -3  475.75   23.62
   0   7  -3  468.79   22.23
   0  -7   3  455.95   21.73
   0   7   3  440.76   20.97
   0  -7  -3  453.58   21.59
   0  -7  -3  447.67   21.46
  -4   0  -7    0.44    1.66
  -4   0  -7   -0.51    1.89
   4   0   7    0.36    1.92
  -4   0  -7    3.38    2.54
   4   0   7   -0.43    2.04
   4   0   7    0.58    1.91
  -3  -6   0  561.94   26.45
   3   6   0  560.57   26.35
  -3   6   0  552.37   26.59
   3   6   0  567.68   26.78
   3  -6   0  575.92   27.20
  -3  -6   0  586.20   28.21
   3   6   0  522.58   24.87
  -3   6   0  607.77   28.55
   3   6   0  555.38   27.10
  -3  -6   0  513.75   24.73
   3  -6   0  597.63   28.37
   1   2  11  228.43   22.24
   1  -2  11  222.05   23.08
   1   2  11  232.91   13.58
   1  -2  11  235.79   23.11
   1   2  11  236.22   20.95
   1  -2  11  224.18   17.20
  -1   2 -11  232.95   11.64
   1  -2  11  220.01   14.94
   1   2  11  222.47   14.13
  -1  -7  -2  981.42   45.70
  -1   7  -2 1044.20   48.65
   1   7   2  957.15   44.95
   1   7   2  978.52   45.35
   1  -7   2  953.99   44.23
  -1  -7  -2  972.49   45.07
  -1  -7  -2 1041.01   48.56
  -1   7  -2  978.38   45.42
   1   7   2  959.15   45.23
   1  -7   2  986.02   45.69
  -1  -7  -2  972.80   45.22
   1   7   2  988.26   45.58
   1  -7   2  990.57   45.71
  -1   7  -2  983.90   45.41
   5   1   3  167.07   14.81
  -5   1  -3  150.91    4.68
  -5  -1  -3  149.57    8.16
   5  -1   3  173.01    4.55
   5   1   3  155.56    4.43
  -5  -1  -3  159.45   22.59
  -5   1  -3  161.20    8.48
  -5  -1  -3  148.74   17.91
  -5   1  -3  167.14   21.46
   5  -1   3  145.15   25.37
  -5  -1  -3  152.98    6.93
   5  -1   3  151.99   28.10
   5   1   3  159.23   25.74
  -5   1  -3  163.55   12.08
   4   0  -9    0.25    1.70
  -4   0   9   -0.04    1.97
  -4   0   9   -0.05    1.90
  -4   0   9    0.11    1.65
  -4   0   9   -0.52    2.38
   4   0  -9   -0.03    1.69
   4   0  -9   -0.31    1.77
  -4   0   9    0.94    1.66
   3   6  -2  311.98   20.99
   3  -6  -2  309.18   14.90
  -3  -6   2  293.21   17.09
  -3   6   2  292.80   18.36
   3   6  -2  307.05   14.97
   3   6  -2  312.27   15.45
  -3  -6   2  301.55   18.49
  -3  -6   2  298.91   14.61
  -3   6   2  308.97   15.10
   3  -6  -2  301.34   14.67
   3   6  -2  301.89   14.46
  -3   6   2  316.53   16.19
  -2   5  -7   24.68    7.87
  -2   5  -7   24.10    2.20
   2   5   7   20.84    1.73
  -2   5  -7   22.31    2.23
   2   5   7   20.83    2.57
   2  -5   7   21.85    1.96
  -2  -5  -7   23.27    2.65
  -2  -5  -7   20.46    2.23
   2   5   7   21.39    2.21
   2  -5   7   22.04    2.30
   2   5   7   21.88    2.44
  -2  -5  -7   21.61    2.33
   2  -5   7   22.51    2.56
   5  -2   2    4.51    2.32
  -5   2  -2    5.20    1.90
   5   2   2    8.88    2.31
   0   4  10  505.18   24.98
   0   4  10  494.69   23.17
   0  -4  10  476.21   22.63
   0   4  10  539.11   25.98
   0  -4  10  497.96   23.52
   0  -4  10  494.87   24.96
   0  -4 -10  491.92   23.25
   0  -4  10  502.96   23.80
   0   4 -10  501.42   23.65
   0   4 -10  536.75   28.59
   0  -4  10  478.19   22.77
   0  -4 -10  529.59   24.75
   0  -4 -10  487.88   23.61
   1  -4 -10  538.43   25.39
  -1   4  10  550.07   25.93
  -1  -4  10  571.20   26.94
   1   4 -10  524.64   24.73
   1   4 -10  541.94   25.63
  -1  -4  10  538.22   25.49
  -1   4  10  597.80   28.30
  -1   4  10  553.71   25.85
  -1  -4  10  538.17   25.27
   1  -4 -10  554.31   26.04
  -1  -4  10  542.93   25.79
  -1   4  10  528.52   25.43
  -2  -5   8   10.26    1.79
   2   5  -8   11.02    1.96
   2  -5  -8    9.93    2.57
  -2  -5   8    5.38    1.41
   2  -5  -8    8.80    2.03
  -2   5   8    9.97    2.08
   2   5  -8    9.78    1.81
  -2   5   8    9.19    2.68
  -2  -5   8    9.27    2.28
  -2   5   8    8.56    2.07
  -2  -5   8    7.56    1.17
   2  -5  -8    9.68    2.01
  -2   5   8    9.21    1.99
  -2  -5   8   10.35    2.06
   0   0  12  532.42   25.22
   0   0  12  573.82   26.95
   0   0  12  524.48   24.74
   0   0  12  567.05   27.15
   0   0  12  553.64   25.79
  -3  -6  -1   26.13    2.39
   3   6   1   23.35    2.12
  -3   6  -1   26.94    2.38
  -3  -6  -1   21.47    5.72
  -3   6  -1   24.32    2.53
  -3   6  -1   24.82    2.38
   3  -6   1   25.72    4.07
   3  -6   1   23.28    8.05
  -3  -5  -5   81.24    3.75
  -3   5  -5   86.91    3.19
   3   5   5   83.83    7.79
   3   5   5   98.14   11.93
  -3   5  -5   85.04    3.09
  -3  -5  -5   78.88    3.00
  -3  -5  -5   86.16    6.65
   3   5   5   78.88    8.89
  -3   5  -5   85.13    3.14
   3  -5   5   84.67    3.32
   3  -5   5   87.71    5.10
  -3   5  -5   84.10    4.15
   3   5   5   78.60    3.08
   3  -3   8  788.42   37.31
   3  -3   8  817.70   39.29
  -3   3  -8  845.13   39.85
  -3   3  -8  792.41   36.83
  -3   3  -8  763.07   35.45
  -3   3  -8  800.62   37.69
   3  -3   8  730.40   34.47
  -3  -3  -8  793.88   37.12
   3   3   8  716.65   33.60
   3   3   8  753.67   35.76
  -1  -7   3  310.34   14.85
   1  -7  -3  311.00   16.27
  -1  -7   3  297.04   23.26
   1   7  -3  302.02   14.82
  -1   7   3  309.84   32.00
   1   7  -3  305.85   14.73
   1  -7  -3  310.60   15.20
  -1  -7   3  304.90   14.88
   1   7  -3  319.18   15.52
  -1   7   3  297.06   14.30
   1   7  -3  293.13   27.49
   1  -7  -3  289.48   14.32
  -1   7   3  312.15   25.20
   1  -3 -11    1.70    2.87
   1  -3 -11    1.15    2.29
   5   0  -6   -0.24    1.56
  -5   0   6   -0.20    1.64
   5   0  -6   -0.69    2.00
  -5   0   6   -0.16    1.55
   5   0  -6    0.58    1.54
   0  -3  11  514.10   24.41
   0   3  11  514.23   24.04
   0  -3  11  524.40   24.68
   0   3 -11  521.48   24.69
   0  -3  11  531.88   25.10
   0   3  11  547.85   26.44
   0  -3  11  510.67   24.24
   0  -3 -11  605.30   28.51
   0   3  11  532.62   25.13
   0  -3  11  507.77   23.99
   0   3  11  461.67   22.24
  -4  -1   9  368.29   20.74
  -4   1   9  289.11   14.85
  -4   1   9  298.21   17.41
   4   1  -9  363.36   20.08
  -4  -1   9  314.46   15.70
  -4   1   9  376.25   18.54
   4   1  -9  217.99   16.79
  -4   1   9  309.54   15.04
  -4  -1   9  344.57   16.80
   4  -1  -9  340.12   23.30
  -4  -1   9  231.26   13.33
   4  -1  -9  367.05   18.41
  -4  -5   1  150.92    4.27
   4   5  -1  151.35    4.00
   4   5  -1  153.90    4.14
  -4   5   1  167.07    4.41
   4  -5  -1  162.03    4.47
  -4  -5   1  144.97    3.96
  -4  -5   1  169.52    4.61
   4   5  -1  148.87    4.64
  -4   5   1  154.31    3.63
   4   5  -1  152.90    3.91
  -4   5   1  155.94    3.81
   4  -5  -1  165.63    4.08
   4   5  -1  157.52    3.29
   4  -5  -1  170.15    4.32
  -1  -1  12  261.97   13.72
  -1   1  12  254.79   13.12
  -1  -1  12  262.92   14.54
  -1  -1  12  275.45   15.35
  -1   1  12  279.06   16.31
  -1  -1  12  290.07   15.25
  -1   1  12  258.77   12.98
  -1  -1  12  257.92   17.52
  -1   1  12  270.78   13.70
  -1   1  12  268.50   15.61
  -4   4  -4  300.72   14.76
  -4  -4  -4  295.87   14.57
   4   4   4  277.63   13.57
  -4   4  -4  300.71   15.11
   4   4   4  310.66   15.11
  -4   4  -4  295.89   14.81
   4   4   4  308.37   14.90
   4  -4   4  298.91   14.50
   4  -4   4  268.16   13.28
   4  -4   4  329.75   15.78
   4  -4   4  324.70   15.81
  -4  -4  -4  264.75   13.60
   4   4   4  301.39   14.86
  -3   6   3  644.74   31.07
   3   6  -3  704.20   33.41
  -3  -6   3  688.46   32.30
  -3  -6   3  670.32   31.37
  -3   6   3  749.55   35.06
  -3   6   3  660.86   31.20
   3  -6  -3  692.03   32.49
   3   6  -3  699.78   32.52
   3  -6  -3  709.73   34.11
   3   6  -3  626.31   29.36
  -3  -6   3  654.91   31.59
  -3   6   3  782.42   37.93
   3   6  -3  668.15   32.53
  -5  -3   1    1.57    1.86
   5   3  -1    1.11    2.47
  -5   3   1    1.33    1.82
   5   3  -1    1.78    1.87
  -5   3   1    1.96    2.01
   5  -3  -1    2.86    2.01
  -5   3   1    1.06    2.06
   4   5   0  573.25   27.05
  -4  -5   0  540.39   26.21
  -4  -5   0  629.21   29.59
  -4   5   0  557.65   26.09
   4  -5   0  579.57   27.33
  -4   5   0  646.77   30.34
   4   5   0  589.81   27.80
   4  -5   0  681.82   31.88
  -4   5   0  625.20   29.21
   4   5   0  581.87   27.23
  -4  -5   0  570.87   26.96
   4   5   0  568.40   26.43
   4  -5   0  636.08   29.81
   0   1  12  101.44    4.34
   0   1  12   95.08    3.22
   0  -1  12   99.50    3.26
   0   1  12   98.53    2.86
   0  -1  12  101.50    2.86
   0   1  12   98.83    3.56
   0  -1  12   92.99    3.47
   0   1 -12   99.65    3.36
   0  -1  12   97.84    3.54
   0   1  12   92.82    3.25
   0  -1  12   95.50    3.76
   0  -1  12   93.81    3.04
  -4   4   6  629.42   29.42
   4   4  -6  614.11   28.98
  -4  -4   6  584.29   27.86
   4  -4  -6  588.45   27.73
  -4   4   6  623.35   29.31
  -4  -4   6  577.39   27.31
   4   4  -6  594.12   27.96
  -4   4   6  610.19   28.77
   4  -4  -6  592.71   27.75
  -4   5   2  123.61    3.54
   4   5  -2  148.45    3.34
   4  -5  -2  130.94    4.11
  -4  -5   2  114.97    4.39
   4   5  -2  135.04    3.94
   4   5  -2  104.80    3.93
  -4   5   2  130.07    4.13
   4  -5  -2   83.29   10.25
   4   5  -2  143.39    4.52
  -4  -5   2  113.50    4.46
  -4  -5   2  105.74    4.56
  -4   5   2  120.65    3.71
   4  -5  -2  127.21    4.02
   4   5  -2  115.64    5.22
  -2   6  -5  199.48   10.07
   2  -6   5  188.36    4.45
   2  -6   5  192.23   11.07
  -2  -6  -5  161.19    4.89
  -2   6  -5  206.00   10.79
   2   6   5  181.07    5.81
  -2   6  -5  208.06   10.44
   2   6   5  203.80   10.01
   2   6   5  192.52   11.03
  -2  -6  -5  212.10   10.73
  -2  -6  -5  183.30    5.49
  -2   6  -5  199.50   10.17
   2  -6   5  195.73   11.25
   3  -4   7  432.14   20.55
   3   4   7  407.67   19.33
   3  -4   7  464.61   22.28
  -3  -4  -7  394.26   19.34
  -3   4  -7  486.02   23.29
   3   4   7  407.52   19.81
  -3   4  -7  441.28   20.93
  -3   4  -7  457.94   22.04
   3   4   7  425.34   20.58
   3  -4   7  446.95   21.19
   3   4   7  407.81   19.52
  -3   4  -7  407.97   19.32
  -5  -3   2  130.51   18.31
  -5   3   2  152.72   10.88
  -5  -3   2  137.05   20.48
   5  -3  -2  139.59   25.16
  -5   3   2  144.66   23.58
   5   3  -2  145.98    7.33
   5  -3  -2  155.00    4.39
  -5   3   2  152.56    4.27
  -5   3   2  147.16   29.18
   5  -3  -2  136.82   24.02
  -5  -3   2  146.09   10.17
   5   3  -2  149.06    4.24
   2   6  -6  863.43   40.07
   2   6  -6  853.42   39.87
  -2  -6   6  863.33   40.14
  -2   6   6  905.99   42.06
   2  -6  -6  855.73   39.80
  -2   6   6  857.97   40.04
  -2   6   6  980.23   45.79
  -2  -6   6  860.40   40.00
   2   6  -6  866.96   40.13
  -2   6   6  848.47   39.25
   2  -6  -6  882.80   40.79
  -2  -6   6  806.88   37.26
   2  -6  -6  869.23   40.37
  -2  -6   6  846.66   39.42
   2   6  -6  892.99   41.80
   5  -2  -5   59.41    2.97
  -5  -2   5   57.32    3.83
   5  -2  -5   56.21    5.68
   5   2  -5   54.94    2.53
  -5   2   5   62.04    4.28
  -5  -2   5   54.29    5.03
   5  -2  -5   60.86    3.07
  -5  -2   5   61.59    4.27
  -5  -2   5   66.14    3.55
  -5   2   5   62.40    2.97
  -5  -2   5   60.19    3.81
  -1   7  -3    8.01    1.84
  -1  -7  -3    7.77    2.38
   1  -7   3    7.96    2.34
   1  -7   3    7.92    1.94
  -1  -7  -3    9.41    2.23
   1   7   3    8.41    1.99
  -1  -6   7  980.40   45.45
   1   6  -7  995.63   46.07
  -1  -6   7  954.28   44.63
   1  -6  -7  955.44   45.13
  -1   6   7  965.50   46.48
   1  -6  -7  981.50   45.54
   1   6  -7  920.98   42.65
   1  -6  -7  965.31   44.89
  -1   6   7  898.99   41.87
  -1  -6   7  944.51   43.59
   1   6  -7  875.21   40.53
  -1  -6   7  930.72   43.46
   5  -1  -6    0.30    1.75
  -5   1   6    0.00    1.77
  -5   1   6    1.28    1.84
  -5  -1   6    0.76    1.55
   5  -1  -6    1.13    1.78
   5  -1  -6    0.55    1.93
   5   1  -6    0.81    1.51
  -5  -1   6    0.55    1.52
  -5  -3   0 1003.52   46.45
   5  -3   0 1017.89   47.03
  -5   3   0 1070.40   49.41
   5   3   0 1095.84   53.17
  -5   3   0 1195.02   55.27
  -5  -3   0 1053.46   48.98
  -5   3   0 1173.15   54.78
   5  -3   0 1171.27   54.08
  -5   3   0 1193.85   54.99
   5   3   0 1087.78   51.27
   5  -3   0 1040.90   48.20
   0   7  -4    8.37    1.73
   0   7   4    9.00    1.96
   0  -7   4   10.33    2.57
   0   7  -4    8.87    2.18
   0   7  -4    8.43    2.33
   0   7   4    7.91    2.78
   0  -7   4    9.70    1.72
   0  -7   4    8.48    2.25
   0   7   4    9.24    1.85
   0  -7  -4   10.03    1.93
   0  -7  -4    7.49    2.56
   0   7  -4   10.45    2.04
   0   7   4    8.93    2.50
   0  -7   4    7.82    2.95
   0  -7  -4    8.89    2.23
   0  -7  -4    8.89    2.03
   0   5  -9  126.72    3.81
   0  -5   9  123.47    3.86
   0  -5  -9  120.65    3.88
   0   5   9  118.76    4.27
   0  -5   9  104.03    3.44
   0  -5   9  117.93    3.76
   0   5  -9  104.24    3.13
   0  -5   9  121.17    3.38
   0   5   9  125.74    3.31
   0  -5  -9  128.64    3.50
   0  -5  -9  114.54    3.94
   0   5   9  121.19    4.60
   0   5  -9  130.86    4.27
   3   6   2  329.32   21.21
   3  -6   2  354.13   24.15
  -3  -6  -2  317.03   16.89
   3   6   2  357.71   22.76
  -3   6  -2  368.96   17.79
  -3  -6  -2  350.90   16.94
  -3   6  -2  333.44   15.95
  -3  -6  -2  364.69   18.75
   3  -6   2  381.49   18.40
  -3   6  -2  343.75   16.45
   3   6   2  319.56   15.51
  -1   5   9   80.95   11.96
  -1  -5   9   79.93   15.65
   1   5  -9   83.04   14.19
  -1  -5   9   82.26   18.63
  -1   5   9   79.09   15.29
   1  -5  -9   87.66    3.66
  -1   5   9   80.00   16.31
  -1  -5   9   74.26    9.93
   1   5  -9   82.92    2.78
  -1  -5   9   82.77    9.62
  -1   5   9   84.71   12.75
   1  -5  -9   81.83    6.89
   1  -5  -9   76.94    3.69
   1   5  -9   85.59    3.27
   5   0   4   -1.25    2.42
  -5   0  -4    0.22    1.81
  -5   0  -4    0.50    2.07
  -5   0  -4    0.57    1.70
   5   0   4   -0.64    1.68
  -5   0  -4    0.64    1.83
   3   2   9  192.50   31.63
  -3   2  -9  177.66    4.62
  -3  -2  -9  179.99    4.77
   3   2   9  163.62   14.02
   3  -2   9  164.47   33.15
  -3   2  -9  182.48   24.16
   3   2   9  167.92   29.50
   3  -2   9  166.49   17.74
   3  -2   9  170.05   16.82
   3  -2   9  168.94   23.71
   3   2   9  179.25   27.57
  -3   2  -9  183.90   15.54
  -3   2  -9  178.15    4.78
   4   5   1   93.04    3.46
   4   5   1   93.92    2.74
   4  -5   1   97.90    3.48
   4  -5   1  100.21    3.74
   4   5   1   88.51    3.13
  -4  -5  -1   86.77    3.00
  -4  -5  -1   84.61    3.28
   4  -5   1   94.59    3.69
   4   5   1   91.26    3.29
  -4   5  -1  102.13    3.71
  -4   5  -1   97.35    3.36
  -4   5  -1  104.59    4.83
  -4   5  -1   87.24    2.97
  -4  -5  -1   95.28    3.55
   3   0 -11    0.70    1.48
  -5  -3   3   88.06   17.36
  -5   3   3   99.92    3.52
   5  -3  -3  105.57    3.67
  -5  -3   3   95.80    4.79
  -5   3   3  100.47    8.32
   5  -3  -3  100.33   29.99
   5  -3  -3   95.91    5.94
  -5  -3   3   95.63   16.39
  -5   3   3  100.26    3.39
   5   3  -3   92.38    3.26
   5  -3  -3  106.84    3.63
  -4  -5   3   22.36    2.46
   4   5  -3   23.16    2.04
  -4  -5   3   22.10    2.55
  -4   5   3   21.96    2.27
  -4   5   3   24.05    2.18
   4   5  -3   28.51    2.81
   4   5  -3   21.97    2.04
  -4  -5   3   16.98    1.94
   4  -5  -3   24.26    2.41
   4   5  -3   26.45    1.81
   4  -5  -3   24.33    2.46
  -4   5   3   19.36    2.59
   4   5  -3   24.47    2.68
  -4   5   3   25.26    2.86
   4  -5  -3   23.63    2.70
   5   2   3  234.92   13.20
  -5   2  -3  227.55   11.43
  -5  -2  -3  215.03   10.90
   5   2   3  234.25   12.30
   5   2   3  221.23   11.07
  -5   2  -3  232.75   11.54
  -5  -2  -3  205.52   15.68
  -5   2  -3  235.93   12.19
   5  -2   3  228.09   16.42
  -5  -2  -3  226.50   11.58
   5   2   3  224.81   20.64
  -5   2  -3  233.95   11.56
   5  -2   3  224.03   14.09
   5  -2   3  233.66   11.75
  -3   5   7  434.88   20.76
  -3  -5   7  407.60   19.53
   3   5  -7  425.15   20.39
  -3  -5   7  385.21   18.54
  -3   5   7  399.49   19.58
  -3   5   7  391.30   18.57
   3  -5  -7  369.10   17.82
   3   5  -7  426.19   20.71
   3   5  -7  390.44   18.86
  -3  -5   7  412.60   19.71
   4  -3   6  202.03   10.09
   4   3   6  204.13   10.23
   4   3   6  180.42    4.65
  -4  -3  -6  189.02    5.05
   4  -3   6  210.40   10.70
   4   3   6  183.11    4.11
   4  -3   6  202.86   10.35
  -4   3  -6  184.27    4.27
  -4  -3  -6  167.54    4.63
   4   3   6  188.37    4.18
  -4   3  -6  186.33    4.88
  -4   3  -6  174.33    7.41
   4  -3   6  205.44   10.35
   5   3   1  115.23    4.91
  -5   3  -1  108.08    3.46
   5  -3   1  112.02    4.16
  -5   3  -1  117.43    3.99
   5  -3   1  115.12    4.31
  -5   3  -1  116.48    4.50
   5   3   1  108.55    4.49
  -5  -3  -1  102.88    4.51
   5   3   1  112.68    4.02
  -5   3  -1  116.48    3.63
   5  -3   1  105.91    3.60
   5   3   1  102.76    3.80
  -5  -3  -1   98.16    3.41
  -1  -7   4    0.96    2.12
   1  -7  -4    1.47    2.07
   1   7  -4    1.24    1.64
   1  -7  -4    0.57    2.21
   1   7  -4    1.52    1.48
   2   0  11   -0.09    1.77
  -2   0 -11    0.46    1.61
   2   0  11    0.47    1.90
   2   0  11    1.09    2.09
   5  -1   4   12.24    2.18
  -5   1  -4   13.41    2.16
   5   1   4   12.13    1.87
  -5   1  -4   13.76    2.15
  -5   1  -4   12.61    2.24
  -5  -1  -4   13.72    2.20
  -5  -1  -4   13.28    4.24
  -5   1  -4   14.78    2.16
  -5  -1  -4   12.66    2.02
  -3  -6   4   11.09    8.99
   3   6  -4   16.49    2.01
  -3   6   4   17.92    2.20
  -3  -6   4   17.69    2.18
   3   6  -4   18.06    2.55
  -3   6   4   19.75    6.69
  -3   6   4   18.68    3.34
   3   6  -4   16.76    1.69
   3  -6  -4   19.80    2.40
  -4   3   8  408.39   19.46
  -4  -3   8  387.24   18.57
  -4   3   8  442.46   21.32
   4   3  -8  306.71   14.67
   4  -3  -8  433.21   20.77
  -4   3   8  429.05   20.32
   4   3  -8  417.35   19.86
  -4  -3   8  409.77   19.62
  -4  -3   8  382.14   18.18
   4  -3  -8  438.06   20.95
  -4  -3   8  410.88   19.67
  -4  -3   8  419.21   20.00
   4   3  -8  420.73   20.08
  -4   3   8  425.32   20.33
   2   7   0  330.42   16.14
  -2  -7   0  349.07   16.88
  -2  -7   0  344.31   16.68
   2  -7   0  345.29   16.70
   2   7   0  328.58   15.96
  -2   7   0  349.78   17.02
  -2   7   0  342.69   16.57
   2   7   0  356.81   18.56
  -2  -7   0  312.46   16.44
   2  -7   0  330.80   16.03
  -2  -7   0  339.09   16.09
   2   7   0  325.40   15.55
   2  -7   0  343.96   16.49
  -2   7   0  335.34   16.07
  -2   7   0  353.87   17.32
  -2  -7   1  223.74   10.89
   2  -7  -1  205.51   11.25
  -2   7   1  196.14   12.25
  -2   7   1  213.39   10.61
   2  -7  -1  211.51   10.51
  -2  -7   1  211.37   10.81
  -2  -7   1  214.61   10.85
   2   7  -1  210.43   10.91
   2   7  -1  213.49   10.76
  -2   7   1  219.13   11.11
  -2   7   1  202.54   10.65
  -2  -7   1  209.56   10.59
   2   7  -1  207.14   10.59
   2  -7  -1  217.66   11.05
   2   7  -1  210.47   10.39
  -2   0  12    1.04    1.87
  -2   0  12    0.27    1.68
  -2   0  12    0.81    1.49
  -2   0  12    0.80    1.76
   3  -1 -11  562.59   26.78
  -3  -1  11  573.37   27.84
  -3   1  11  563.00   28.21
   3   1 -11  554.99   26.69
  -3   1  11  563.14   31.39
  -3   1  11  570.31   29.49
  -3  -1  11  570.20   29.59
  -3  -1  11  527.69   26.43
  -3   1  11  568.48   27.81
  -3  -1  11  536.34   25.83
   3  -1 -11  579.49   29.27
  -3   1  11  565.22   27.35
  -4   2  -7  267.21   13.00
   4   2   7  238.06   11.89
   4  -2   7  275.98   13.49
  -4   2  -7  278.75   13.60
  -4   2  -7  257.76   13.19
  -4  -2  -7  283.91   14.16
  -4   2  -7  240.70   12.08
   4  -2   7  283.74   14.10
   4   2   7  263.17   12.92
  -4  -2  -7  297.00   15.38
   4   2   7  286.16   14.04
   4  -2   7  265.07   13.02
  -4  -2  -7  247.05   12.89
   4  -2   7  264.27   12.98
  -2   4  -9  293.88   14.62
   2   4   9  260.65   13.19
   2  -4   9  272.34   13.72
   2  -4   9  284.88   13.88
   2   4   9  274.54   13.50
  -2  -4  -9  284.20   13.87
  -2   4  -9  284.67   13.82
  -2  -4  -9  240.33   11.97
   2   4   9  284.68   14.27
   2  -4   9  281.80   13.79
  -2  -4  -9  255.32   12.75
  -2   4  -9  290.33   14.17
  -1   4 -10   21.93    2.10
  -1  -4 -10   21.88    3.39
   1   4  10   15.61    7.13
  -1  -4 -10   16.55    6.32
  -2   4  10  216.36   10.84
  -2   4  10  219.35   11.20
  -2   4  10  217.66   10.70
  -2  -4  10  214.44   10.61
  -2  -4  10  221.34   11.10
  -2  -4  10  206.07   10.04
   2   4 -10  219.65   11.07
   2  -4 -10  200.00   10.55
  -2  -4  10  212.39   10.81
   2   4 -10  206.63   10.33
  -2  -4  10  211.73   10.61
  -4  -2   9   53.93    2.83
  -4   2   9   64.79    3.02
   4  -2  -9   64.35    4.02
   4   2  -9   66.61    3.17
   4  -2  -9   74.00    3.12
  -4  -2   9   66.34    3.11
  -4   2   9   58.96    2.97
   4   2  -9   77.09    3.18
  -4  -2   9   70.93    3.02
  -4   2   9   61.98    2.89
  -4   2   9   69.01    3.40
  -4  -2   9   66.58    3.19
  -4  -2   9   70.71    2.89
   2  -3  10   45.92    2.48
   2   3  10   63.39    2.61
   2  -3  10   47.00    2.97
   2   3  10   37.82    3.33
  -2   3 -10   48.89    3.04
   2   3  10   48.78    2.53
  -2   3 -10   54.75    2.87
   2  -3  10   48.23    2.74
   2   3  10   47.31    2.72
  -2  -3 -10   39.73    2.51
   2   3  10   45.66    3.21
   2  -3  10   48.90    2.55
  -2   3 -10   54.68    2.59
  -1  -2  12  793.77   37.34
  -1   2  12  795.24   37.18
  -1   2  12  724.96   35.65
   1   2 -12  778.19   37.06
  -1  -2  12  771.98   36.68
  -1   2  12  754.96   35.15
  -1  -2  12  759.65   35.68
  -1   2  12  768.96   37.49
  -1  -2  12  810.71   38.22
  -1   2  12  791.97   37.02
  -1  -2  12  793.42   38.41
  -2   7  -1  391.98   18.83
  -2  -7  -1  370.29   17.84
  -2   7  -1  382.39   18.48
  -2  -7  -1  378.57   18.27
  -2   7  -1  364.01   17.40
   2  -7   1  366.36   17.45
   2   7   1  375.99   17.85
   2   7   1  473.22   22.94
  -2  -7  -1  412.21   19.42
   2  -7   1  380.22   18.40
  -2  -7  -1  344.68   16.78
  -2   7  -1  372.94   18.16
   2   7   1  367.48   17.92
   2   7   1  379.84   18.37
   2  -7   1  363.02   17.50
   2  -1  11  273.18   13.89
   2  -1  11  286.46   14.00
   2   1  11  255.27   12.60
   2   1  11  363.10   17.67
   2  -1  11  266.63   13.17
   2   1  11  281.27   14.20
  -2  -1 -11  240.96   12.58
  -2   1 -11  281.65   13.81
  -2   1 -11  259.74   12.89
   2   1  11  285.61   13.93
  -2   7   2  770.39   35.80
   2   7  -2  721.28   33.49
   2  -7  -2  768.34   35.65
  -2  -7   2  705.92   32.69
  -2   7   2  716.12   33.58
  -2  -7   2  680.76   31.91
   2   7  -2  768.80   36.02
   2   7  -2  762.07   35.63
  -2   7   2  779.45   36.36
  -2  -7   2  754.27   35.22
   2  -7  -2  760.00   35.52
  -2  -7   2  746.18   34.86
   2   7  -2  719.28   33.72
  -2   7   2  742.29   34.75
   5  -3  -4    3.92    1.98
   5   3  -4    2.91    1.58
   3   3 -10  205.48   10.18
  -3  -3  10  202.25   16.50
  -3  -3  10  208.03   11.11
  -3  -3  10  199.32    9.92
  -3   3  10  212.70   14.14
  -3   3  10  187.56   11.15
   3  -3 -10  207.35   10.44
   3  -3 -10  203.66   10.07
  -3   3  10  203.24   17.23
  -3  -3  10  203.34   12.91
  -3  -3  10  217.56   20.66
  -3   3  10  209.94   10.77
  -4  -5  -2  674.06   31.56
  -4  -5  -2  650.36   30.80
   4   5   2  674.48   31.89
   4  -5   2  704.55   32.82
   4   5   2  686.35   31.80
   4  -5   2  751.77   35.07
  -4   5  -2  716.38   33.62
   4   5   2  716.33   33.50
  -4   5  -2  735.15   34.34
   4  -5   2  742.87   34.90
   4   5   2  679.61   31.98
  -4  -5  -2  720.51   33.62
   4   5   2  672.03   31.65
  -4   5  -2  704.51   32.90
   2  -3 -11  262.91   12.77
  -2   3  11  292.46   14.43
  -2  -3  11  291.75   14.20
  -2  -3  11  288.87   14.17
  -2  -3  11  283.94   14.06
   2   3 -11  272.84   13.38
  -2   3  11  279.61   13.72
  -2  -3  11  280.54   13.60
  -2  -3  11  266.65   12.79
  -2   3  11  295.23   14.30
   1   6   7  169.93   27.91
  -1  -6  -7  147.38   16.03
  -1  -6  -7  175.28    4.48
   1   6   7  170.68    4.40
   1  -6   7  169.84   20.85
  -1  -6  -7  164.25   32.96
  -1   6  -7  170.33    3.97
   1  -6   7  167.98    4.29
   1   6   7  162.34   15.37
   1  -6   7  165.63   15.45
  -1  -6  -7  165.87    4.63
   1   6   7  175.86   19.41
  -1   6  -7  177.64    6.43
   1   0  12   -0.31    2.36
   1   0  12   -0.68    2.29
   1   0  12   -0.58    1.85
   0   2  12  568.62   28.68
   0   2  12  584.73   27.24
   0  -2  12  591.67   27.83
   0   2  12  698.08   34.07
   0   2  12  606.24   28.45
   0  -2  12  595.31   27.98
   0   2  12  572.67   26.90
   0  -2  12  596.94   28.45
   0   2 -12  606.07   28.44
   0  -2  12  546.71   25.87
   0  -2  12  628.24   29.33
   4  -5  -4  269.82   15.63
   4  -5  -4  292.77   14.33
   4   5  -4  294.40   14.05
  -4   5   4  268.29   13.48
   4   5  -4  286.09   14.21
  -4  -5   4  280.85   14.30
  -4  -5   4  284.62   14.11
   4   5  -4  310.40   15.12
   4   5  -4  284.23   14.20
  -4   5   4  261.37   12.98
  -4  -5   4  231.52   12.65
   4  -5  -4  242.81   12.13
  -4   5   4  298.73   14.58
  -4   5   4  294.63   14.64
  -2   1  12  297.45   14.49
  -2  -1  12  315.83   15.27
  -2  -1  12  293.80   14.25
  -2   1  12  298.91   14.55
  -2  -1  12  283.81   13.81
  -2  -1  12  298.61   14.26
  -2   1  12  310.40   14.87
  -2   1  12  319.50   16.95
  -2  -1  12  297.08   14.71
   2  -1 -12  317.82   15.17
  -2   1  12  292.77   14.24
   3  -6   3  208.72   10.46
   3   6   3  205.94   18.58
  -3  -6  -3  193.26   12.03
  -3   6  -3  206.21   12.31
   3  -6   3  203.84   11.73
  -3   6  -3  203.96   10.20
  -3   6  -3  213.01   10.71
   3   6   3  186.71   13.20
   3  -6   3  192.92   11.18
   3   6   3  208.62   12.29
  -3  -6  -3  201.17   10.16
  -3  -6  -3  198.03   17.37
  -3   6  -3  191.84   11.16
   1   7   4  347.48   19.91
   1  -7   4  383.04   21.77
  -1  -7  -4  371.86   21.50
  -1  -7  -4  384.38   21.77
   1   7   4  368.49   21.04
  -1  -7  -4  374.14   21.22
  -1   7  -4  381.23   21.50
   1  -7   4  385.35   21.92
  -1   7  -4  362.15   20.57
  -1   7  -4  373.32   21.20
   1  -7   4  370.94   20.88
   1   7   4  381.70   21.43
   1   7   4  381.23   21.61
  -1  -7  -4  375.52   21.06
  -1   3 -11    3.01    1.62
  -1   3 -11    3.09    2.08
   1  -3  11    2.29    1.96
   1   3  11    3.28    2.17
   1   3  11    2.26    1.66
  -1  -3 -11    2.33    2.14
   1   3  11    4.40    2.22
   1   3  11    3.31    2.63
   1  -3  11    3.18    2.64
  -3  -4   9  101.48    9.31
  -3   4   9  103.80   11.52
   3  -4  -9   95.45    6.06
   3  -4  -9  100.64    6.10
  -3   4   9  100.58    7.72
   3  -4  -9  105.57    6.72
  -3  -4   9   96.72    8.95
   3   4  -9   99.01    6.07
  -3   4   9   93.53    8.00
  -3   4   9  100.26    6.31
  -3  -4   9  101.09    7.00
   5   0  -7   21.58    2.38
  -5   0   7   28.66    2.95
   5   0  -7   22.65    2.36
  -5   0   7   27.33    2.71
  -5   0   7   24.52    2.53
  -5   0   7   26.64    2.99
   5   0  -7   25.30    2.61
  -5   0   7   25.13    2.49
  -5  -2   6  828.60   45.97
  -5   2   6  876.95   48.59
   5   2  -6  781.05   43.33
  -5   2   6  905.63   51.10
  -5  -2   6  843.78   46.82
  -5   2   6  864.57   47.96
  -5  -2   6  867.81   48.20
   5  -2  -6  875.71   48.53
  -5  -2   6  781.89   43.66
   5  -2  -6  865.77   48.07
  -5   2   6  746.49   41.77
   5  -2  -6  867.30   48.67
   3   5   6   69.30    6.99
  -3  -5  -6   77.19   11.60
   3   5   6   77.68   15.47
  -3   5  -6   75.98    5.02
  -3  -5  -6   69.96    5.10
  -3   5  -6   75.53    4.95
   3  -5   6   72.10    9.43
   3  -5   6   73.46   12.86
   3   5   6   66.95    8.55
  -3  -5  -6   74.21    7.01
  -3   5  -6   84.33    5.83
   3   5   6   71.65    9.02
  -3   5  -6   75.58    4.96
   5   3   2  629.24   35.70
  -5   3  -2  620.75   34.64
   5  -3   2  590.03   32.79
  -5   3  -2  668.68   37.19
   5  -3   2  633.20   35.24
   5   3   2  578.56   32.26
   5  -3   2  653.04   36.35
   5  -3   2  645.78   36.08
  -5   3  -2  643.40   35.80
   5   3   2  623.56   34.86
  -5   3  -2  662.14   37.03
  -5  -3  -2  607.34   34.01
  -5  -3  -2  601.87   33.66
   4   4   5   31.11    2.93
  -4   4  -5   30.62    2.84
   4   4   5   28.82    2.60
   4  -4   5   34.59    2.84
   4  -4   5   33.91    3.23
  -4   4  -5   31.97    2.94
   4   4   5   33.82    3.10
   4  -4   5   31.83    3.10
   4   4   5   29.93    3.03
   4  -4   5   31.48    3.17
  -4   4  -5   32.23    3.40
  -4  -4  -5   30.26    2.91
   0  -7   5  183.27   11.05
   0  -7  -5  156.50    9.13
   0  -7  -5  181.91   10.61
   0  -7   5  177.44   10.41
   0   7  -5  177.80   10.49
   0   7   5  175.57   10.27
   0   7  -5  187.75   11.21
   0   7   5  182.79   11.13
   0  -7   5  180.51   10.70
   0  -7  -5  180.62   10.76
   0  -7  -5  180.19   10.83
   0   7   5  180.94   10.83
   0  -7   5  171.75   12.21
   0   7  -5  179.70   10.64
   0   7  -5  182.31   11.10
   0   7   5  187.69   11.43
   1   1  12  172.70   13.29
   1   1  12  176.97   14.62
   1  -1  12  176.05   14.96
   1   1  12  179.98   12.71
   1  -1  12  171.53   13.99
  -1   1 -12  180.77   12.46
   1  -1  12  179.04   14.34
   1   1  12  183.38   16.27
   1  -1  12  171.22   15.61
  -4  -4   7   28.61    2.68
  -4   4   7   30.93    2.86
  -4   4   7   28.87    2.81
   4  -4  -7   31.13    3.23
   4   4  -7   29.84    2.93
   4  -4  -7   30.57    2.97
  -4   4   7   28.29    3.33
  -4  -4   7   27.62    2.48
   4   4  -7   30.44    2.96
  -4  -4   7   28.39    3.06
  -4  -4   7   28.01    2.73
   1   5   9  692.26   38.69
  -1   5  -9  757.35   42.18
   1  -5   9  714.19   39.99
   1   5   9  659.35   40.84
   1  -5   9  741.44   41.35
  -1  -5  -9  689.43   40.04
   1  -5   9  723.85   40.17
  -1   5  -9  723.23   40.06
   1   5   9  671.13   37.65
  -1  -5  -9  659.54   36.74
  -1  -5  -9  671.62   37.29
   2  -7   2   56.10    4.50
  -2  -7  -2   48.07    3.89
  -2   7  -2   50.57    3.74
  -2  -7  -2   49.82    3.55
   2   7   2   48.43    3.45
   2   7   2   47.57    3.71
  -2  -7  -2   48.46    3.76
  -2   7  -2   50.94    4.08
   2   7   2   48.32    4.03
   2  -7   2   45.66    3.65
   2  -7   2   48.56    3.50
  -2   7  -2   55.86    4.29
  -2  -7  -2   50.76    3.92
  -2   7  -2   47.12    4.31
   2   7   2   44.32    3.68
  -2   7  -2   47.35    3.27
  -2  -7   3   69.33    4.75
   2  -7  -3   70.11    4.87
  -2   7   3   68.29    4.88
  -2  -7   3   68.94    4.77
   2   7  -3   71.99    5.15
  -2   7   3   70.50    4.84
  -2   7   3   72.77    5.33
  -2   7   3   65.74    4.35
   2   7  -3   65.33    4.26
   2  -7  -3   71.25    4.66
   2   7  -3   71.83    5.22
   2   7  -3   70.31    4.79
  -2  -7   3   66.21    4.19
  -5  -1   7  874.38   50.58
  -5   1   7 1107.63   64.50
   5  -1  -7 1019.43   56.80
   5  -1  -7  937.68   56.64
   5   1  -7  897.27   49.88
  -5   1   7 1049.40   58.30
  -5  -1   7  969.22   53.70
  -5   1   7 1031.18   57.38
  -5  -1   7 1034.73   57.28
   5  -1  -7 1026.97   56.77
  -5  -1   7 1000.97   56.49
  -5   1   7 1044.23   59.44
  -4   0  -8 1442.27   80.25
   4   0   8 1412.05   77.70
   4   0   8 1399.23   76.95
   4   0   8 1406.84   77.36
   2  -6   6  529.23   29.70
   2   6   6  509.02   30.11
  -2   6  -6  502.26   28.05
   2  -6   6  504.94   28.21
   2   6   6  476.35   26.68
  -2  -6  -6  506.71   30.71
  -2   6  -6  544.51   30.67
  -2   6  -6  527.12   29.47
   2   6   6  467.88   30.68
   2  -6   6  527.84   29.62
   2   6   6  501.72   28.19
  -2  -6  -6  500.93   28.10
  -2  -6  -6  485.60   28.13
  -2   6  -6  509.02   28.63
  -2   6  -6  507.37   28.47
   3   0  10    0.53    2.07
  -3   0 -10    0.80    1.83
   3   0  10   -1.54    2.22
  -2  -5  -8  325.03   18.87
   2   5   8  373.79   21.42
   2  -5   8  374.62   21.15
  -2   5  -8  399.46   22.83
   2   5   8  319.19   18.76
  -2   5  -8  386.53   21.86
   2  -5   8  385.67   21.90
  -2  -5  -8  412.32   23.56
   2   5   8  352.04   20.01
  -2  -5  -8  362.58   20.55
  -2   5  -8  355.03   20.02
   2  -5   8  374.15   21.28
   2   5   8  339.91   19.11
   2   6  -7  121.75    7.31
   2   6  -7  135.21    8.28
   2  -6  -7   89.76    6.87
  -2  -6   7  119.32    7.35
  -2   6   7  153.16   10.19
   2   6  -7  139.13    8.14
   2  -6  -7  132.97    7.79
  -2  -6   7  122.44    8.31
  -2   6   7  119.73    7.02
   2   6  -7  118.76    7.10
  -2  -6   7  159.03    9.57
   2  -6  -7  134.56    8.16
  -2   6   7  120.93    7.44
  -2  -6   7  123.92    7.56
   3   6  -5  726.69   41.15
   3   6  -5  761.69   42.25
   3   6  -5  697.95   38.82
  -3   6   5  706.07   39.24
  -3   6   5  785.80   43.48
   3  -6  -5  779.38   43.11
  -3   6   5  842.01   46.97
   3   6  -5  750.31   41.63
  -3   6   5  763.22   42.36
  -3  -6   5  772.89   42.96
  -3  -6   5  926.64   51.72
   3   6  -5  753.10   41.94
  -2   5   9   92.65    5.77
   2   5  -9   99.97    6.17
  -2  -5   9   91.41    5.99
  -2  -5   9   92.56    5.88
  -2  -5   9   76.79    5.17
  -2   5   9   62.62    4.57
  -2  -5   9   94.20    5.75
  -2   5   9   88.48    5.80
   2   5  -9   80.06    5.14
   2  -5  -9   75.94    6.25
   2  -5  -9   98.85    6.30
  -2  -5   9   90.47    5.82
  -2   5   9   96.53    6.46
   4   0 -10  808.56   44.74
  -4   0  10  767.05   42.66
  -4   0  10  805.19   45.13
  -4   0  10  810.55   45.21
   4   0 -10  732.63   43.73
   4   0 -10  761.09   46.75
  -4   0  10  868.26   48.81
  -4   0  10  779.53   43.60
   1   7  -5    4.65    2.11
   1  -7  -5    4.53    2.35
   1  -7  -5    4.28    2.27
  -1  -7   5    4.20    1.67
   1   7  -5    4.38    1.48
   1   7  -5    4.77    1.74
  -1  -7   5    4.21    2.34
  -5   2  -4  326.91   22.58
   5   2   4  323.30   27.09
   5  -2   4  299.97   24.13
  -5  -2  -4  295.73   20.57
   5  -2   4  335.77   26.26
  -5   2  -4  323.06   19.93
   5   2   4  306.13   25.52
   5  -2   4  333.27   26.92
   5   2   4  310.97   20.53
  -5   2  -4  316.60   18.13
  -5  -2  -4  408.15   23.84
   5   2   4  331.66   22.38
  -5   2  -4  331.91   20.53
  -5  -2  -4  301.05   21.98
   5  -2   4  335.82   23.74
  -3  -2  11   75.56    5.38
  -3   2  11   77.45    6.35
  -3   2  11   74.91    5.99
   3   2 -11   73.37    4.82
   3  -2 -11   74.98    5.55
  -3  -2  11   73.20    5.86
  -3  -2  11   74.66    7.04
  -3  -2  11   71.86    5.24
  -3   2  11   74.31    5.52
   3  -2 -11   77.45    6.08
  -3  -2  11   80.58    6.80
  -3   2  11   74.33    6.97
   5   0   5   10.34    2.51
  -5   0  -5   11.49    2.44
   5   0   5   10.46    2.17
  -5   0  -5   11.48    2.06
  -5   0  -5   11.21    1.89
   5  -3  -5    7.14    1.86
   5   3  -5    7.59    1.82
   4  -1   8  239.13   13.99
  -4   1  -8  238.39   13.77
   4  -1   8  230.72   13.55
   4   1   8  219.45   12.92
  -4   1  -8  214.92   13.34
  -4  -1  -8  233.30   13.87
   4  -1   8  199.04   11.67
   4   1   8  224.73   13.10
   4  -1   8  224.94   13.09
   4   1   8  219.68   12.83
  -4   1  -8  180.00   12.68
  -4   1  -8  234.59   13.62
   0  -6  -8   81.02    5.01
   0   6   8   79.21    5.48
   0  -6  -8   83.02    5.67
   0   6   8   76.56    5.04
   0   6   8   74.61    5.31
   0  -6  -8   82.19    5.42
   0  -6   8   82.36    5.48
   0  -6   8   80.46    5.24
   0   6  -8   84.41    5.32
   0   6  -8   82.32    5.77
   0  -6   8   79.17    5.00
   0  -6   8   82.31    5.49
   0   6  -8   84.38    5.49
   0   6  -8   83.02    5.22
   4   5   3   59.73    4.19
   4  -5   3   65.55    4.59
   4   5   3   63.03    4.11
  -4  -5  -3   54.35    4.10
  -4   5  -3   82.12    5.76
   4  -5   3   81.47    5.63
   4   5   3   61.47    4.75
  -4  -5  -3   61.32    4.45
  -4  -5  -3   66.55    4.55
   4   5   3   57.90    4.13
   4  -5   3   59.19    4.62
  -4   5  -3   67.45    4.71
  -4   5  -3   60.49    4.13
   4  -5   3   69.99    5.10
   4   5   3   61.13    4.36
  -4   5   5   88.76    5.71
  -4  -5   5   84.29    5.48
   4   5  -5   81.89    5.17
  -4   5   5   84.04    5.28
  -4  -5   5   86.31    5.76
   4   5  -5   86.60    5.55
  -4  -5   5   78.33    5.07
   4  -5  -5   87.58    5.70
   4   5  -5   90.82    6.17
   4   5  -5   90.10    5.68
  -4   5   5   91.85    5.77
   4   5  -5   95.34    5.80
   4  -5  -5   90.10    5.72
  -4   5   5   89.98    6.00
   2   2  11 1376.31   75.56
   2  -2  11 1408.06   77.38
   2   2  11 1299.16   71.47
   2   2  11 1455.73   80.38
   2  -2  11 1421.83   78.29
  -2  -2 -11 1111.44   61.39
   2  -2  11 1309.39   72.15
  -2   2 -11 1443.16   79.62
   2  -2  11 1352.42   77.56
   1  -6  -8   62.93    4.50
   1  -6  -8   56.74    4.48
   1  -6  -8   61.84    4.82
  -1   6   8   59.47    7.89
  -1   6   8   59.13    6.84
  -1   6   8   61.82    9.57
   1   6  -8   61.91    4.17
  -1  -6   8   61.70    6.45
   1   6  -8   60.54    4.06
  -1  -6   8   53.50    7.46
  -1  -6   8   61.78    8.30
   1   6  -8   62.56    4.42
  -1  -6   8   58.82    8.33
  -4   1  10  911.87   50.49
  -4  -1  10  890.58   49.31
  -4   1  10  869.55   48.20
  -4  -1  10  982.05   54.65
  -4   1  10  875.32   48.57
   4  -1 -10  885.59   49.44
   4   1 -10  845.16   46.77
   4  -1 -10  976.29   54.03
  -4  -1  10  895.24   49.63
  -4   1  10  879.95   48.65
  -4  -1  10  820.99   45.68
   4   1 -10  806.92   46.41
  -3   3  -9   22.54    3.00
   3   3   9   18.03    3.05
  -3   3  -9   19.60    2.45
   3  -3   9   17.37    4.34
   3   3   9   19.24    7.18
   3  -3   9   19.62    6.03
  -3  -3  -9   19.90    2.87
   3  -3   9   20.54    4.53
   3   3   9   18.92    5.71
  -3   3  -9   19.06    2.19
  -3   3  -9   20.40    2.65
  -2   2  12  240.54   14.08
  -2   2  12  255.58   15.16
  -2  -2  12  222.77   13.07
   2   2 -12  289.34   16.65
  -2  -2  12  265.68   15.46
  -2   2  12  259.10   15.32
   2  -2 -12  340.28   19.20
  -2  -2  12  314.00   17.98
   2  -2 -12  325.71   18.73
  -2   2  12  263.24   15.28
  -2  -2  12  278.64   16.12
  -2  -2  12  269.61   15.38
  -3  -4  -8   51.24    3.86
   3   4   8   48.79    8.37
   3  -4   8   60.40    7.35
   3   4   8   49.64    7.61
   3  -4   8   53.75    7.06
  -3  -4  -8   48.88    6.36
  -3   4  -8   57.40    4.15
  -3   4  -8   60.33    4.67
  -3   4  -8   56.94    4.04
  -3   4  -8   58.12    4.24
   3   4   8   48.45    5.51
   3  -4   8   54.83   11.66
   3   4   8   53.14    7.92
   5   1   5  682.54   46.96
  -5  -1  -5  843.98   47.09
   5  -1   5  675.07   41.32
   5  -1   5  633.81   44.67
  -5  -1  -5  632.24   38.67
  -5   1  -5  678.60   41.25
   5   1   5  619.99   37.73
  -5   1  -5  704.47   39.68
  -5  -1  -5  643.18   36.29
   5  -1   5  636.79   42.36
   5   1   5  655.05   44.74
  -5   1  -5  680.34   39.17
  -5  -1  -5  688.45   45.49
  -5   1  -5  640.76   35.69
   3   6   4   97.33    6.14
  -3  -6  -4   92.41    5.84
  -3  -6  -4   97.99   10.17
  -3   6  -4   93.32    5.74
   3   6   4   91.23   15.74
  -3   6  -4   99.21    6.18
   3  -6   4   96.54   20.76
   3   6   4   86.07   14.57
   3  -6   4   92.56   15.95
  -3   6  -4   98.42   20.47
  -3  -6  -4   95.61    6.32
  -3   6  -4   99.95    6.32
   3  -6   4   89.30    5.99
   1   4 -11  270.97   15.73
  -1  -4  11  254.49   14.83
  -1  -4  11  274.26   16.37
  -1   4  11  272.59   15.85
   1  -4 -11  258.17   14.98
  -1   4  11  266.65   15.98
  -1  -4  11  258.56   15.05
  -1  -4  11  263.73   15.41
  -1   4  11  269.95   15.49
   1  -4 -11  263.07   15.20
  -1   4  11  265.93   16.28
   2   7   3  572.05   32.30
  -2  -7  -3  544.20   30.95
  -2   7  -3  573.79   31.96
   2  -7   3  565.16   31.46
   2  -7   3  576.64   32.25
   2  -7   3  684.12   38.25
   2   7   3  485.51   27.33
  -2  -7  -3  534.94   30.19
  -2   7  -3  551.27   30.89
  -2  -7  -3  568.01   31.77
   2   7   3  531.57   29.77
   2   7   3  547.97   30.46
  -2  -7  -3  569.12   31.58
  -2   7  -3  586.65   32.73
  -2   7  -3  546.25   30.44
   5   3   3  936.62   51.76
   5  -3   3  940.99   51.99
  -5   3  -3  949.92   52.64
   5   3   3 1005.79   55.73
   5   3   3  870.76   48.14
   5  -3   3  958.41   53.07
  -5   3  -3  979.02   54.08
   5   3   3  908.61   50.21
  -5  -3  -3  855.19   48.20
  -5   3  -3  993.65   55.02
   5  -3   3  921.60   50.92
   5  -3   3  927.24   51.18
  -5   3  -3 1014.27   55.91
   0  -4  11  424.78   24.04
   0   4  11  429.15   24.86
   0  -4 -11  442.84   24.97
   0  -4 -11  412.62   23.20
   0   4  11  441.32   24.65
   0   4  11  447.59   25.60
   0  -4  11  418.03   23.55
   0  -4  11  443.50   24.89
   0   4 -11  436.00   24.48
   0   4 -11  463.20   26.12
   0  -4 -11  444.44   24.99
   0  -4  11  451.23   25.51
   0  -4  11  448.63   25.31
  -2  -7   4  265.04   15.34
  -2   7   4  251.99   14.86
   2   7  -4  260.98   15.22
  -2   7   4  205.54   12.27
   2  -7  -4  229.30   13.97
  -2  -7   4  273.64   15.47
   2  -7  -4  271.06   15.49
   2   7  -4  277.89   16.14
   2  -7  -4  260.66   15.15
  -2   7   4  263.91   15.32
  -2  -7   4  252.57   14.63
   2   7  -4  251.62   14.55
   2   7  -4  240.26   13.81
   3   5  -8   16.73    2.08
  -3  -5   8   19.51    2.45
  -3   5   8   19.77    2.49
  -3  -5   8   19.02    2.61
   3   5  -8   17.90    2.20
  -3   5   8   17.80    2.43
   3  -5  -8   18.48    2.46
  -3   5   8   16.71    2.92
  -3  -5   8   17.84    2.53
   3   5  -8   18.44    3.43
   1  -7   5   27.67    6.40
   1   7   5   27.86    8.09
   1   7   5   25.42    7.74
   1  -7   5   29.48    3.45
  -1   7  -5   28.16    2.75
  -1  -7  -5   30.95    4.86
  -1  -7  -5   26.59    8.67
   1   7   5   25.80    6.12
   1  -7   5   28.06    2.67
  -1   7  -5   28.02    2.65
  -1   7  -5   15.10    3.07
  -1  -7  -5   23.43    6.74
  -1  -7  -5   31.09    3.17
   1   7   5   29.03    3.06
  -5  -4   1  382.23   21.88
  -5   4   1  388.14   22.36
   5  -4  -1  395.80   25.46
   5  -4  -1  404.72   22.96
  -5   4   1  416.69   23.62
   5   4  -1  387.56   24.33
  -5  -4   1  372.57   22.56
  -5   4   1  395.30   24.55
   5  -4  -1  392.41   23.32
  -5   4   1  395.34   22.96
   5   4  -1  393.11   22.51
   1   2  12  212.47   21.09
   1  -2  12  213.87   26.47
   1   2  12  204.60   15.85
   1  -2  12  201.12   16.60
   1   2  12  209.14   16.40
  -1   2 -12  216.02   13.64
   1  -2  12  220.15   26.56
   1   2  12  207.48   20.57
   1  -2  12  209.34   19.84
   5   4  -2  269.87   15.60
  -5   4   2  249.19   14.80
  -5  -4   2  258.56   15.54
   5  -4  -2  273.84   16.23
   5  -4  -2  251.97   17.22
  -5   4   2  246.44   14.74
   5  -4  -2  280.42   16.22
  -5   4   2  285.65   16.48
   5   4  -2  261.79   17.13
  -5  -4   2  261.69   16.74
  -5   4   2  283.33   16.39
   5   2  -7   33.21    3.21
  -5  -2   7   29.25    5.63
   5  -2  -7   34.87    4.36
  -5  -2   7   31.58    2.85
  -5   2   7   34.11    3.55
   5   2  -7   32.94    2.81
   5  -2  -7   34.85    3.09
  -5  -2   7   33.42    3.36
  -5   2   7   34.71    3.09
   5  -2  -7   34.93    3.16
  -5  -2   7   32.63    3.02
  -5   2   7   27.87    5.43
  -5   2   7   31.97    8.78
  -5   4   0  232.49   13.58
   5   4   0  206.98   13.80
  -5  -4   0  188.02   12.06
  -5   4   0  219.87   14.16
   5  -4   0  213.98   13.34
   5  -4   0  215.46   13.71
  -5   4   0  231.80   13.65
   5   4   0  209.40   12.66
  -5   4   0  209.98   12.33
   5  -4   0  209.59   14.80
   5   4   0  225.86   14.99
  -5  -4   0  220.73   13.34
   5  -4   0  209.59   12.33
  -4   3   9  364.47   20.82
   4  -3  -9  423.20   24.10
   4   3  -9  297.08   21.57
  -4   3   9  399.86   22.96
   4   3  -9  409.82   23.19
  -4  -3   9  421.65   23.83
   4  -3  -9  390.55   22.18
  -4  -3   9  381.41   21.49
  -4  -3   9  387.81   22.23
   4   3  -9  409.03   23.29
  -4   3   9  405.16   22.82
  -4   3   9  391.44   22.24
  -4  -3   9  391.02   22.31
  -4  -3   9  354.80   20.11
   1   3 -12   29.87    5.87
   1  -3 -12   40.79    5.63
   0   5  10  401.48   23.14
   0  -5 -10  457.19   25.57
   0   5  10  425.31   23.75
   0  -5 -10  408.81   23.81
   0  -5 -10  431.70   24.31
   0   5  10  412.87   23.45
   0  -5  10  435.61   24.70
   0  -5  10  441.51   24.79
   0   5 -10  442.01   24.84
   0   5 -10  415.86   24.26
   0  -5  10  436.27   24.57
   0  -5  10  417.69   24.65
   0   5 -10  468.92   26.49
   0  -5  10  346.78   20.21
   1  -5 -10  169.98   11.95
  -1   5  10  167.50   16.84
   1  -5 -10  172.39   12.16
  -1   5  10  161.10   18.73
  -1   5  10  169.84   13.75
  -1   5  10  176.05   14.13
   1  -5 -10  173.41   11.36
   1   5 -10  157.52    8.97
  -1  -5  10  176.11   10.49
   1   5 -10  174.75   21.21
  -1  -5  10  165.99   19.19
   1   5 -10  174.67   10.37
  -1  -5  10  169.54   20.99
  -1  -5  10  162.36   15.15
  -5   0   8   -0.02    1.72
  -5   0   8   -1.11    2.17
  -5   0   8    1.07    1.61
   5   0  -8   -0.05    1.82
  -5   0   8    0.17    2.34
  -5   0   8   -0.72    2.17
   5   0  -8    0.70    1.84
   0   3  12    4.13    2.81
   0  -3  12    3.03    2.15
   0  -3 -12    5.13    2.48
   0   3  12    3.59    1.85
   0  -3  12    4.68    2.14
   0  -3  12    3.08    2.62
   0   3 -12    4.93    1.90
   0   3  12    3.67    2.09
   0   3  12    4.10    1.70
   0  -3  12    4.57    1.99
   0  -7  -6  259.00   15.13
   0   7   6  273.82   16.16
   0  -7   6  272.78   15.84
   0   7  -6  265.40   15.29
   0  -7   6  256.25   14.86
   0   7   6  258.10   14.96
   0  -7  -6  267.03   15.49
   0   7  -6  282.49   16.44
   0   7   6  245.80   14.51
   0   7  -6  269.24   15.41
   0  -7   6  254.49   14.56
   0  -7   6  268.80   15.48
   0   7   6  255.92   14.65
   0  -7  -6  261.56   14.86
  -5   4   3  235.05   13.79
   5  -4  -3  229.29   15.78
  -5   4   3  198.79   12.02
   5   4  -3  231.80   13.48
   5  -4  -3  220.59   13.23
  -5  -4   3  214.60   13.65
   5   4  -3  220.92   14.32
  -5   4   3  229.88   13.47
   5  -4  -3  236.32   13.85
  -5  -4   3  221.32   13.15
   0   0  13   -0.07    1.93
   0   0  13    0.03    1.88
   0   0  13   -0.99    1.93
   0   0  13   -0.40    2.61
   0   0  13   -0.11    1.40
   3   6  -6    1.34    1.86
  -3  -6   6    0.62    1.76
   3   6  -6    0.92    1.65
  -4   2  -8  202.42   12.24
  -4   2  -8  220.92   12.86
   4   2   8  208.93   12.27
   4  -2   8  206.18   12.11
   4   2   8  230.86   13.49
  -4  -2  -8  225.93   13.40
  -4   2  -8  212.20   12.79
   4   2   8  209.11   12.40
   4  -2   8  203.93   12.01
   4  -2   8  208.41   12.36
   4  -2   8  208.88   12.19
  -5   3   6    7.31    2.12
   5  -3  -6    6.73    2.26
   5  -3  -6    6.42    2.26
   5   3  -6    6.19    1.61
  -3   2 -10  163.70   11.95
   3   2  10  155.78    9.22
   3  -2  10  159.44   12.19
   3   2  10  161.86   10.54
  -3   2 -10  167.18   11.79
  -3   2 -10  175.04   10.35
  -3  -2 -10  160.42    9.74
   3   2  10  167.18   13.08
   3  -2  10  168.36   14.06
   3  -2  10  159.64    9.75
   3  -2  10  161.95   10.86
   3   2  10  162.30   12.94
  -3   2 -10  142.86    8.51
   4   4   6  265.57   15.74
  -4   4  -6  309.71   17.70
   4   4   6  281.74   16.07
   4  -4   6  298.42   17.16
   4   4   6  275.23   15.80
   4   4   6  268.81   15.73
   4  -4   6  285.73   16.26
   4  -4   6  298.04   17.00
   4  -4   6  295.18   17.22
  -4   4  -6  312.57   18.27
  -4  -4  -6  258.21   15.16
  -4   4  -6  279.05   16.20
   1   6   8  426.12   26.45
  -1  -6  -8  416.32   25.23
   1  -6   8  429.79   25.07
  -1  -6  -8  384.53   21.93
  -1   6  -8  460.61   26.11
   1   6   8  396.00   24.31
   1  -6   8  438.58   24.61
  -1   6  -8  429.95   24.12
  -1  -6  -8  438.78   24.74
   1   6   8  417.86   25.23
   1   6   8  412.42   26.06
  -1  -6  -8  422.32   27.21
   1  -6   8  433.24   25.20
  -5   4  -1  184.64   10.88
   5  -4   1  199.54   15.32
   5   4   1  172.72   12.75
  -5  -4  -1  230.51   14.29
   5   4   1  193.39   11.78
   5   4   1  183.30   11.39
   5   4   1  197.56   13.79
  -5   4  -1  194.50   11.51
   5  -4   1  201.18   12.16
   5  -4   1  197.03   11.75
   5  -4   1  193.33   12.50
  -5   4  -1  206.85   13.76
  -5  -4  -1  166.51   13.07
   5   4   1  185.76   13.53
  -5   4  -1  201.24   12.17
  -4   5  -4 1029.08   57.32
   4  -5   4 1069.00   59.06
   4   5   4 1031.10   56.68
   4  -5   4  990.32   54.59
   4   5   4 1046.22   57.80
   4   5   4 1015.77   56.25
  -4  -5  -4  987.61   55.21
   4  -5   4 1073.10   59.47
  -4   5  -4  990.79   55.30
  -4  -5  -4 1107.48   61.43
  -4  -5  -4 1053.06   58.04
   4   5   4  988.09   54.64
   4  -5   4 1019.05   56.33
  -4   5  -4 1085.99   59.97
   4   5   4 1047.78   57.91
   1   7  -6  344.20   19.48
  -1   7   6  296.18   16.92
  -1  -7   6  356.73   20.35
   1  -7  -6  345.50   19.53
   1  -7  -6  355.60   20.36
  -1   7   6  362.54   21.14
   1  -7  -6  344.26   19.62
   1   7  -6  354.47   20.13
   1   7  -6  367.72   21.44
   1   7  -6  349.46   19.94
  -1  -7   6  340.94   19.45
  -1  -7   6  342.45   19.76
  -1   7   6  364.92   21.31
  -1  -7   6  349.76   20.45
  -1  -1  13  430.11   24.50
  -1   1  13  454.12   26.02
  -1   1  13  410.78   23.07
  -1  -1  13  419.35   23.58
  -1   1  13  431.79   24.88
  -1   1  13  434.87   24.57
  -1  -1  13  437.18   24.76
  -1  -1  13  551.01   30.96
  -1   1  13  413.39   23.31
  -1  -1  13  427.32   24.47
   4   2 -10   51.69    3.52
   4  -2 -10   51.81    4.24
  -4   2  10   44.23    3.44
   4   2 -10   51.75    4.05
  -4  -2  10   39.28    3.23
  -4   2  10   49.69    3.99
  -4  -2  10   54.19    3.84
  -4   2  10   41.32    3.35
  -4   2  10   52.29    4.40
  -4  -2  10   50.34    4.05
  -4  -2  10   49.41    3.78
   4  -2 -10   50.93    3.74
  -4  -2  10   53.42    3.90
  -4   4   8  132.93    8.09
  -4  -4   8  138.34    8.05
  -4  -4   8  128.09    8.05
   4   4  -8  115.58    7.22
  -4  -4   8  123.97    7.50
  -4   4   8  126.30    7.54
   4  -4  -8  140.12    8.55
  -4   4   8  135.08    8.31
   4   4  -8  136.18    8.09
  -4  -4   8  128.19    7.87
   4  -4  -8  128.46    7.94
   5  -1  -8    5.04    1.93
  -5  -1   8    4.13    1.64
  -5   1   8    4.57    2.00
   5   1  -8    4.84    1.85
   5  -1  -8    3.76    1.95
  -5   1   8    4.22    2.09
  -5  -1   8    6.10    2.02
   4   5  -6 1435.57   79.13
  -4   5   6 1244.45   68.59
  -4   5   6 1471.79   97.81
  -4   5   6 1228.02   67.80
   4   5  -6 1389.71   76.59
  -4  -5   6 1348.77   74.28
   4  -5  -6 1325.74   72.96
  -4   5   6 1387.20   76.66
  -4  -5   6 1322.39   73.24
  -3   5  -7    5.63    2.34
  -3   5  -7    4.50    2.22
  -3   5  -7    4.43    1.94
  -3   5  -7    4.13    2.49
   5  -2   5  111.71    8.95
   5  -2   5  115.05   11.55
   5   2   5  114.71   12.26
  -5   2  -5  103.08    6.47
   5   2   5  110.18   12.34
  -5  -2  -5  117.64    7.31
   5   2   5  113.86    7.31
  -5  -2  -5   99.61    6.58
  -5  -2  -5  106.05    6.72
  -5   2  -5  124.61    8.03
   5  -2   5  113.59    7.06
   5   2   5  100.88    6.34
  -5   2  -5  113.53    6.82
  -5   2  -5  113.00    6.78
   5  -2   5  110.39   10.46
   0   1  13  210.55   12.79
   0  -1  13  167.88   11.80
   0   1  13  176.09   10.25
   0   1  13  168.46   11.91
   0  -1  13  180.08   10.45
   0   1  13  172.68   13.33
   0  -1  13  168.34   12.25
   0  -1  13  172.60   12.20
   0   1  13  169.06   11.90
   0  -1  13  172.43   12.09
   0  -1  13  170.70   12.73
   2  -7   4   75.64    4.88
   2   7   4   74.01    5.03
  -2  -7  -4   76.45    5.24
  -2  -7  -4   87.82    5.46
   2   7   4   76.70    4.87
  -2   7  -4   74.38    4.91
  -2   7  -4   74.09    4.94
   2   7   4   65.40    4.84
  -2   7  -4   79.29    4.93
  -2  -7  -4   77.37    5.23
  -2  -7  -4   70.64    5.00
   2   7   4   71.45    5.20
  -2   7  -4   77.82    5.14
   2  -7   4   76.95    5.29
   2  -7   4   75.73    5.17
   2  -7  -5  241.00   14.11
  -2   7   5  246.23   14.30
  -2  -7   5  260.40   15.16
   2   7  -5  237.97   13.80
   2   7  -5  245.48   14.42
  -2  -7   5  230.79   13.51
  -2   7   5  213.47   12.66
   2  -7  -5  242.82   14.14
  -2  -7   5  232.93   13.26
   2   7  -5  246.53   14.41
   2   7  -5  239.65   13.78
   2  -7  -5  248.63   14.28
  -2  -7   5  243.60   14.17
  -2   7   5  241.10   14.16
  -2  -4 -10   69.57    4.87
  -2   4 -10   79.07    5.49
   2  -4  10   75.79    5.06
  -2   4 -10   70.92    4.63
  -2   4 -10   75.94    5.10
   2   4  10   72.83    4.82
   2  -4  10   72.62    4.97
   2   4  10   67.22    4.75
  -2  -4 -10   73.23    4.96
  -2  -4 -10   67.59    4.49
   2  -4  10   73.22    4.99
   2   4  10   76.41    5.54
   2   4  10   71.62    4.57
  -2   6  -7  206.64   12.02
  -2  -6  -7  204.43   11.95
   2  -6   7  194.74   11.59
  -2   6  -7  189.63   11.40
   2   6   7  191.17   11.72
  -2   6  -7  212.54   12.40
   2  -6   7  204.15   12.13
  -2  -6  -7  232.68   13.86
   2  -6   7  193.69   11.36
   2   6   7  181.73   10.88
   2   6   7  187.03   11.45
  -2  -6  -7  196.27   12.20
   2   6   7  203.61   11.71
   0  -8   0   34.24    2.99
   0   8   0   33.95    2.93
   0  -8   0   28.46    2.88
   0   8   0   34.73    3.96
   0   8   0   32.77    2.95
   0  -8   0   33.83    3.22
   0  -8   0   34.54    3.10
   0   8   0   32.72    3.18
  -5  -4   4  301.00   17.28
  -5   4   4  313.66   18.01
   5  -4  -4  315.54   18.14
   5   4  -4  306.18   17.89
  -5  -4   4  288.96   16.88
   5  -4  -4  319.45   18.17
   5  -4  -4  273.93   15.70
  -5   4   4  322.17   18.29
   5   4  -4  299.77   17.16
   5  -4  -4  293.22   17.44
  -5   4   4  293.33   16.73
   5   4  -4  275.99   15.88
  -3   4  10  411.88   23.81
   3  -4 -10  410.39   23.81
   3  -4 -10  379.70   22.53
  -3   4  10  438.95   26.63
  -3  -4  10  397.17   23.20
  -3   4  10  427.06   25.20
  -3  -4  10  413.76   24.73
   3  -4 -10  431.22   24.37
  -3  -4  10  418.46   24.50
   3   4 -10  414.89   23.29
  -3   4  10  412.43   24.50
   2  -6  -8  697.12   38.58
  -2   6   8  801.01   44.66
   2  -6  -8  690.34   38.47
  -2   6   8  732.76   40.72
   2  -6  -8  610.13   34.05
  -2   6   8  723.86   40.08
  -2  -6   8  655.71   36.61
  -2  -6   8  734.06   40.84
   2   6  -8  751.31   41.68
  -2  -6   8  716.65   39.82
  -2  -6   8  616.91   35.11
   2   6  -8  696.67   38.76
   2   6  -8  670.88   37.42
  -2   4  11   37.43    3.17
  -2   4  11   39.22    3.67
  -2  -4  11   38.37    3.09
   2   4 -11   39.40    3.05
   2  -4 -11   40.81    3.13
  -2  -4  11   39.67    3.08
  -2   4  11   40.34    3.11
  -2  -4  11   40.32    2.89
   2  -4 -11   32.51    2.81
  -2   4  11   40.63    3.81
  -2  -4  11   38.67    3.24
   2   4 -11   41.71    3.75
  -2  -4  11   42.03    3.42
   5   3   4  215.42   13.76
  -5   3  -4  210.32   12.24
   5   3   4  193.90   11.94
  -5   3  -4  187.38   11.15
   5  -3   4  191.12   11.50
   5   3   4  188.71   11.11
   5  -3   4  215.53   12.74
  -5   3  -4  217.76   12.73
   5   3   4  201.09   11.79
  -5  -3  -4  178.47   10.65
   5  -3   4  208.35   12.62
  -5   3  -4  232.01   13.82
   5  -3   4  198.55   12.04
  -3  -1  12   34.67    4.46
   3  -1 -12   34.25    3.33
  -3   1  12   35.51    7.45
  -3  -1  12   35.53    5.92
   3  -1 -12   36.13    6.39
  -3  -1  12   35.17    5.51
  -3   1  12   35.74    4.67
  -3   1  12   34.27    7.82
  -3   1  12   37.57    5.51
  -3   1  12   39.02    6.66
  -3  -1  12   34.10    5.22
   0   8  -1  210.16   12.41
   0  -8  -1  235.15   13.82
   0  -8   1  224.19   13.08
   0  -8  -1  227.27   13.24
   0   8   1  229.90   13.63
   0   8   1  235.58   14.08
   0  -8  -1  208.70   12.57
   0   8  -1  229.45   13.45
   0   8   1  222.30   13.08
   0  -8   1  228.83   13.48
   0  -8  -1  233.61   13.45
   0  -8   1  227.67   13.07
   0   8   1  215.47   12.46
   0   8  -1  232.35   13.44
   0   8  -1  224.77   13.37
   3  -3 -11    0.89    2.33
   3   6   5  184.22   11.23
   3  -6   5  204.55   12.15
  -3  -6  -5  192.44   11.87
  -3   6  -5  209.18   12.57
  -3   6  -5  199.25   11.71
   3  -6   5  187.28   11.28
   3   6   5  203.85   12.55
   3   6   5  185.63   11.03
  -3  -6  -5  183.50   11.30
   3   6   5  235.68   15.31
  -3   6  -5  173.66   10.25
  -3  -6  -5  183.11   10.81
  -3   6  -5  186.20   10.90
   3  -6   5  186.86   10.95
  -5   0  -6    1.53    1.91
  -5   0  -6   -0.99    2.27
  -5   0  -6    0.21    1.86
  -1   4 -11  151.70    9.16
   1   4  11  126.66    8.97
   1  -4  11  148.89   10.47
   1  -4  11  133.84   12.10
   1   4  11  148.48   12.18
   1   4  11  142.65    8.78
  -1  -4 -11  160.98   12.47
  -1  -4 -11  136.46    9.22
  -1  -4 -11  134.03    7.96
   1   4  11  139.35    9.25
   1  -4  11  143.05   11.53
   2   0  12  178.59   10.74
  -2   0 -12  165.54   11.72
   2   0  12  166.70   12.03
   2   0  12  180.57   10.65
   4   6  -1   20.00    2.86
   4   6  -1   17.77    2.71
   4   6  -1   16.99    2.33
  -4  -6   1   18.08    2.78
  -4  -6   1   18.09    2.65
   4   6  -1   16.50    2.25
   4   6  -1   17.99    1.91
  -4  -6   1   17.32    2.16
  -4   6   1   15.58    1.96
   4  -6  -1   18.65    2.86
  -4   6   1   19.37    2.55
  -4   6   1   18.72    2.60
   4  -6  -1   16.24    2.76
   4  -6  -1   19.15    2.68
   5  -4   2    9.10    3.31
   5   4   2    8.81    1.75
  -5   4  -2    7.42    2.54
  -5  -4  -2    7.87    3.49
  -5   4  -2    7.71    3.72
  -5   4  -2    7.88    3.15
   2   3  11   52.41    3.82
  -2  -3 -11   42.72    3.82
   2   3  11   51.08    5.22
   2  -3  11   54.77    3.90
   2  -3  11   56.29    3.99
   2   3  11   65.86    4.27
   2  -3  11   51.06    3.93
  -2   3 -11   55.30    4.35
  -2   3 -11   57.16    4.00
   2  -3  11   57.13    4.57
  -6   0   1   31.64    4.06
  -6   0   1   42.82    5.83
  -6   0   1   29.31    4.26
   6   0  -1   19.73    5.51
  -6   0   1   36.31    5.38
   6   0  -1   47.26    4.09
   6   0  -1   46.95    5.08
  -6   0   2  358.82   20.35
  -6   0   2  391.20   22.24
   6   0  -2  377.96   21.61
  -6   0   2  380.43   21.47
   6   0  -2  389.99   22.10
   6   0  -2  378.79   21.43
   1   7   6  138.70   10.73
  -1   7  -6  153.69    8.69
   1  -7   6  163.48   14.75
  -1   7  -6  158.14    9.17
  -1  -7  -6  149.84   12.17
  -1  -7  -6  161.29    9.63
  -1  -7  -6  154.77   15.91
   1   7   6  151.58   10.53
   1  -7   6  167.71   11.80
  -1   7  -6  159.62    9.15
  -1  -7  -6  165.91   11.86
   1   7   6  166.94   11.94
   1  -7   6  156.19    9.35
  -1   7  -6  158.59    9.59
  -2   0  13   31.41    3.04
  -2   0  13   33.48    3.03
  -2   0  13   31.57    2.67
  -2   0  13   31.36    2.76
   4   6   0  111.20    6.94
   4   6   0  123.77    7.69
   4   6   0  117.40    6.83
   4   6   0  112.14    6.71
   4   6   0  122.92    7.73
  -4  -6   0  117.94    7.23
  -4  -6   0  116.79    7.04
  -4  -6   0  112.95    7.22
  -4   6   0  106.31    6.37
   4  -6   0  122.96    7.41
   4  -6   0  124.05    7.57
  -4   6   0  118.19    7.33
   4  -6   0  116.19    7.27
   3  -7  -1    2.79    2.57
  -3   7   1    2.35    1.91
   3   7  -1    2.73    1.85
   3   7  -1    2.34    3.28
  -3  -7   1    2.08    1.80
  -3   7   1    2.14    2.44
   3   7  -1    2.62    1.61
   4   6  -2   96.65    5.92
   4   6  -2  115.81    7.12
  -4  -6   2  108.33    6.81
   4   6  -2  110.29    6.50
   4   6  -2  117.68    7.44
   4   6  -2  101.96    6.34
  -4  -6   2  113.41    6.88
  -4  -6   2  119.40    7.30
  -4   6   2  127.23    9.04
   4  -6  -2  113.42    6.93
   4  -6  -2  109.65    6.64
  -4   6   2  109.60    6.62
  -4   6   2  110.60    6.86
  -4   6   2  105.12    6.28
   4  -6  -2  115.93    7.25
  -2   3  12  253.95   14.52
  -2  -3  12  251.08   14.29
   2  -3 -12  255.59   14.58
  -2   3  12  280.31   16.26
  -2  -3  12  259.07   15.11
   2   3 -12  263.94   15.24
  -2  -3  12  273.05   15.80
  -2  -3  12  263.07   15.08
  -2  -3  12  298.12   17.11
  -2   3  12  257.22   14.85
   5  -1   6   25.37    8.67
   5   1   6   27.69    7.90
  -5   1  -6   28.24    3.10
  -5  -1  -6   27.41    2.97
   5  -1   6   26.35    2.79
   5   1   6   25.29    4.41
  -5   1  -6   28.35    2.78
  -5  -1  -6   26.01    4.54
   5  -1   6   24.21    7.77
  -5   1  -6   31.20    3.29
  -5  -1  -6   27.77    2.94
  -5   1  -6   27.91    2.87
  -3   7   0  325.01   18.38
   3  -7   0  330.56   18.89
   3   7   0  316.95   18.25
  -3  -7   0  348.43   19.95
  -3  -7   0  318.38   18.19
   3   7   0  332.25   18.72
   3  -7   0  322.20   18.24
   3  -7   0  332.95   18.98
  -3   7   0  329.11   18.64
   3   7   0  344.62   19.85
  -3   7   0  326.24   18.78
  -3  -7   0  310.51   18.20
  -3   7   0  362.22   20.65
   3   7   0  326.88   18.73
   0   8   2  100.77    6.12
   0  -8  -2  106.39    6.69
   0   8  -2  101.14    6.16
   0  -8  -2   97.58    6.33
   0  -8   2  104.34    6.64
   0   8  -2   98.35    6.22
   0   8   2   99.02    6.44
   0  -8   2  103.84    6.42
   0  -8   2  107.69    6.48
   0  -8  -2  106.50    6.43
   0  -8  -2  105.23    7.21
   0   8   2   94.51    6.60
   0   8  -2  106.55    6.97
   0   8  -2  106.91    6.70
   0   8   2  110.36    6.99
   2   5   9  210.45   12.36
  -2  -5  -9  247.98   14.45
   2   5   9  213.00   13.02
  -2   5  -9  229.55   13.35
   2  -5   9  223.93   13.20
  -2   5  -9  240.28   14.20
   2   5   9  205.83   12.39
   2  -5   9  223.05   13.16
  -2  -5  -9  205.00   12.55
   2  -5   9  227.12   13.21
  -2   5  -9  227.36   13.14
   1  -5  10   51.72    5.83
   1   5  10   45.73    5.52
  -1   5 -10   55.51    5.07
   1  -5  10   48.89    8.93
  -1  -5 -10   48.94    3.85
   1   5  10   48.53    9.63
   1   5  10   48.15    5.65
  -1  -5 -10   49.69    3.76
   1   5  10   46.70    5.27
   1  -5  10   49.25    7.87
  -1   5 -10   50.14    3.67
  -4   0  -9   14.00    4.04
   4   0   9   -0.68    2.19
  -2   5  10  347.92   19.68
   2  -5 -10  310.01   17.69
  -2   5  10  350.22   15.87
  -2   5  10  344.99   19.65
   2  -5 -10  350.57   19.97
  -2   5  10  343.29   19.76
  -2  -5  10  331.49   18.76
  -2  -5  10  334.69   18.77
  -2  -5  10  327.54   18.75
   2   5 -10  314.60   18.12
   2   5 -10  335.11   19.09
  -2  -5  10  349.78   19.93
   2   5 -10  343.43   19.45
  -2  -5  10  355.81   20.21
  -1   8   0  228.94   10.50
   1   8   0  226.13   11.01
  -1   8   0  245.62   10.97
  -1   8   0  236.29   12.17
  -1  -8   0  243.07   12.14
   1   8   0  225.08   10.05
   1  -8   0  245.23   10.86
  -1  -8   0  232.27   12.12
  -1  -8   0  236.41   11.11
  -1   8   0  249.22   13.17
   1   8   0  234.92   12.13
   1   8   0  230.96   10.59
   1  -8   0  242.11   11.16
  -1  -8   0  246.60   11.18
  -3   7   2   87.04    7.49
  -3   7   2   94.23    7.16
   3   7  -2   94.66   11.50
   3   7  -2   96.20    7.26
  -3  -7   2   94.52    7.10
  -3  -7   2   89.38    9.19
   3   7  -2   88.04    6.88
   3  -7  -2   93.97    7.08
   3  -7  -2   91.41    6.99
   3   7  -2   91.38    6.69
   3  -7  -2   92.91    7.09
  -3  -7   2   80.68    7.49
  -3   7   2   88.23    8.29
   6   0   0 1360.20   74.81
   6   0   0 1533.85  102.07
  -6   0   0 1443.76   79.47
   6   0   0 1305.45   72.51
  -6   0   0 1492.88   99.35
  -6   0   0 1514.96  100.88
  -6   0   0 1467.30   80.67
   2   1  12  460.13   26.30
   2   1  12  471.23   26.44
   2   1  12  470.52   26.42
  -2  -1 -12  373.32   21.15
   2  -1  12  425.13   24.19
   2  -1  12  416.82   24.09
   2   1  12  411.13   23.37
  -2   1 -12  405.53   23.38
  -2   1 -12  445.25   25.04
   2  -1  12  459.73   25.79
   0   6  -9  483.93   20.59
   0  -6   9  484.66   20.65
   0  -6  -9  491.40   22.07
   0   6   9  490.85   22.70
   0  -6  -9  505.53   21.25
   0  -6   9  507.86   21.91
   0   6   9  470.15   20.21
   0   6  -9  583.50   25.50
   0  -6  -9  519.55   22.14
   0   6  -9  537.01   22.80
   0  -6   9  511.02   21.85
   0   6   9  518.10   22.38
   6   0  -3  174.90   13.30
  -6   0   3  146.99   17.56
   6   0  -3  147.15   16.33
  -6   0   3  126.14   14.20
  -6   0   3   75.50   13.72
   6   0  -3  124.12   16.75
  -1   8   1    9.09    1.96
   1   8  -1    6.78    4.24
   1   8  -1    7.45    1.79
  -1   8   1    5.76    2.35
  -1  -8   1    7.11    2.10
   1  -8  -1    9.55    2.84
   1   8  -1    7.48    2.06
  -1  -2  13   59.80    6.22
  -1   2  13   63.79    5.33
   1   2 -13   57.68    7.15
  -1  -2  13   63.72    7.74
  -1   2  13   62.03    5.62
  -1  -2  13   63.89    6.33
  -1  -2  13   62.23    5.65
  -1   2  13   65.59    7.71
  -1  -2  13   59.26    7.34
  -1   2  13   60.60    6.36
  -1  -2  13   60.16    6.33
  -1   2  13   63.08    7.51
  -6  -1   1  139.58   10.07
   6  -1  -1  147.99   11.13
  -6  -1   1  152.16   10.79
  -6   1   1  144.19   10.27
   6   1  -1  150.44   10.78
   6  -1  -1  153.16   10.97
  -6  -1   1  151.79   10.97
  -6   1   1  145.72   10.60
  -6  -1   1  143.37   10.25
  -6   1   1  144.25   10.32
   6  -1  -1  147.89   10.87
  -6   1   1  132.44    9.71
   6   1  -1  142.44   10.23
  -1   6   9  478.57   21.26
   1  -6  -9  508.83   21.72
  -1   6   9  536.23   26.43
  -1   6   9  473.79   21.55
   1  -6  -9  448.97   19.23
   1  -6  -9  493.53   21.17
  -1   6   9  515.27   23.71
   1   6  -9  496.16   24.65
   1   6  -9  471.34   20.58
  -1  -6   9  502.36   21.28
  -1  -6   9  451.13   20.14
  -1  -6   9  489.24   22.29
   1   6  -9  525.20   22.33
  -1  -6   9  496.34   21.95
   1   6  -9  462.79   19.81
   6  -1  -2  112.41    9.13
   6   1  -2  102.97    7.57
  -6   1   2  107.75    7.99
  -6  -1   2  120.38    9.04
  -6   1   2  122.40    9.22
  -6  -1   2  107.95    7.95
  -6  -1   2  114.01    8.46
  -6  -1   2  104.20    7.66
  -6   1   2  104.30    7.89
   6  -1  -2  112.29    8.67
   6   1  -2   79.07    6.16
  -6   1   2  107.15    8.17
   6   1  -2  115.50    8.46
   6  -1  -2  104.97    7.84
  -4   0  11    0.15    1.72
   4   0 -11    0.64    1.95
  -4   0  11   -0.17    1.55
  -4   0  11    0.71    1.74
  -4   0  11   -0.14    2.08
   4   0 -11   -0.21    1.50
  -2   1  13  137.71    9.91
  -2  -1  13  130.58    9.31
  -2  -1  13  129.57    9.32
  -2   1  13  135.32    9.70
   2  -1 -13  162.42   11.32
  -2  -1  13  129.75    9.14
  -2  -1  13  131.22    9.49
  -2   1  13  145.27   11.60
  -2   1  13  134.47    9.61
  -2   1  13  141.68   10.43
  -2  -1  13  135.98    9.79
   1   3  12  968.33   41.65
   1  -3  12  988.75   41.58
   1  -3  12 1031.76   43.44
   1   3  12 1006.01   44.61
   1   3  12  889.35   37.34
   1   3  12  972.50   40.11
   1  -3  12  977.43   41.13
  -1   3 -12 1025.47   42.73
   1  -3  12  985.09   41.30
   1   3  12 1021.83   42.39
   1  -3  12 1018.96   42.29
   5   2  -8  438.89   19.47
  -5  -2   8  417.00   18.98
   5  -2  -8  451.50   19.44
  -5  -2   8  428.98   21.19
  -5   2   8  395.94   19.72
  -5   2   8  442.84   19.95
   5   2  -8  440.84   19.27
  -5   2   8  447.46   20.39
  -5  -2   8  405.64   18.07
   5  -2  -8  413.18   21.64
  -5  -2   8  411.47   19.54
  -5  -2   8  390.57   19.45
  -5   2   8  454.97   24.63
   5  -2  -8  451.51   20.00
   4   6   1  211.25    9.34
   4   6   1  223.09   10.31
  -4  -6  -1  207.56    9.47
  -4  -6  -1  208.25    9.72
  -4  -6  -1  221.77   10.22
   4   6   1  210.48    9.50
   4   6   1  217.31   10.24
   4  -6   1  227.23   10.38
   4  -6   1  213.82    9.93
  -4   6  -1  204.02    9.20
   4  -6   1  229.30   10.41
  -4   6  -1  217.86   10.28
  -4   6  -1  224.13   10.45
  -3   7  -1    1.93    2.08
  -3  -7  -1    1.90    2.50
   3   7   1    2.23    2.14
   3  -7   1    0.38    3.20
  -3   7  -1    1.92    1.97
  -3  -7  -1    1.96    2.06
   3   7   1    1.80    2.63
   3  -7   1    1.03    2.55
  -3   7  -1    3.38    1.79
   3  -7   1    2.00    1.87
   1   8   1  472.49   20.29
   1  -8   1  473.12   20.29
   1   8   1  455.03   21.05
  -1  -8  -1  485.46   20.83
  -1  -8  -1  439.91   19.52
  -1  -8  -1  455.34   20.65
  -1   8  -1  473.90   20.47
  -1  -8  -1  470.26   20.82
  -1   8  -1  472.58   20.07
   1   8   1  461.24   19.51
   1  -8   1  489.78   20.71
   1  -8   1  494.07   21.25
  -1   8  -1  493.35   21.95
   1   8   1  473.16   21.94
  -1   8  -1  478.08   20.50
  -4  -6   3  132.69    9.70
   4   6  -3  151.15   10.92
  -4   6   3  148.97   10.78
   4  -6  -3  120.33    8.84
  -4  -6   3  131.69    9.49
   4   6  -3  137.67    9.93
  -4   6   3  130.86    9.56
   4  -6  -3  127.82   10.96
   4  -6  -3  139.28   10.00
   4   6  -3  134.54    9.68
  -4   6   3  136.44   11.54
  -4   6   3  130.98    9.84
   4   6  -3  155.66   11.26
   4   6  -3  126.88    8.94
  -4  -6   3  152.92   11.07
   5   4  -5  182.05   17.38
  -5   4   5  169.94   12.56
  -5   4   5  176.99   16.06
  -5  -4   5  173.79   12.93
  -5   4   5  185.64   10.11
   5   4  -5  187.69    8.88
   5  -4  -5  184.34    8.86
   5  -4  -5  176.22   14.00
   5   4  -5  190.11    9.83
  -5   4   5  199.67    9.38
  -5  -4   5  180.23   16.72
   5  -4  -5  191.45    9.06
   0  -2  13  462.37   19.94
   0   2  13  458.65   19.37
   0  -2  13  484.25   20.38
   0   2  13  466.50   21.34
   0  -2  13  479.95   20.57
   0   2 -13  483.01   20.63
   0  -2  13  470.45   19.97
   0   2  13  464.87   20.93
   0  -2  13  505.82   22.14
   0   2  13  443.50   18.99
   0  -2  13  452.67   19.87
   0   2  13  454.54   19.49
   3   5  -9  644.84   27.27
  -3  -5   9  678.32   28.50
   3   5  -9  666.35   28.13
  -3  -5   9  647.07   27.55
  -3   5   9  703.75   29.78
  -3   5   9  659.93   27.78
  -3  -5   9  680.20   28.63
  -3   5   9  571.23   23.90
  -3   5   9  682.40   28.72
   3  -5  -9  668.84   28.03
  -5  -3   7  221.49   10.04
  -5  -3   7  204.83    9.57
   5   3  -7  227.02   10.44
   5  -3  -7  222.08   10.03
  -5   3   7  233.18   11.49
  -5  -3   7  212.25    9.68
  -5   3   7  229.81   10.50
   5  -3  -7  234.70   10.75
  -5  -3   7  211.99   10.06
   5   3  -7  218.30    9.96
   5  -3  -7  227.07   11.05
  -5   3   7  232.83   10.47
   4  -1   9  212.58    9.87
   4   1   9  211.68    9.86
   4   1   9  196.68    8.92
  -4   1  -9  211.21   10.41
   4  -1   9  203.52    9.53
  -4  -1  -9  220.67   10.38
   4  -1   9  206.64    9.56
  -4   1  -9  213.50    9.68
   4   1   9  211.61    9.74
  -4   1  -9  212.63   10.38
   4  -1   9  217.17    9.88
   4   1   9  206.84    9.45
   1   0  13 1013.33   41.95
   1   0  13 1051.86   43.36
   1   0  13  979.30   42.11
   1   0  13 1134.21   46.94
   1   0  13 1090.69   46.19
   1   0  13 1095.08   45.36
  -3   6   7  177.32   15.98
  -3   6   7  176.74   12.67
   3   6  -7  181.68   16.46
  -3  -6   7  183.51    9.22
  -3   6   7  190.35    8.91
  -3  -6   7  188.98    8.86
   3   6  -7  184.13   10.53
  -3  -6   7  172.19   12.91
  -3   6   7  194.19    9.92
   3  -6  -7  185.16    8.63
   3  -6  -7  198.18    9.11
   3   6  -7  192.41    8.93
   6  -1   0  498.90   21.45
  -6  -1   0  491.53   20.85
   6   1   0  494.31   21.34
   6  -1   0  452.12   19.82
   6   1   0  495.70   21.21
  -6   1   0  447.05   19.70
   6  -1   0  496.62   21.12
  -6   1   0  487.79   20.82
  -6  -1   0  465.63   20.01
  -6   1   0  517.60   22.47
  -6  -1   0  503.46   21.58
  -6   1   0  466.27   19.83
   1   8  -2  348.13   19.97
   1   8  -2  353.54   15.48
  -1  -8   2  345.68   15.16
  -1  -8   2  342.84   14.88
  -1   8   2  333.48   14.67
   1  -8  -2  347.11   15.36
  -1   8   2  340.74   20.00
  -1  -8   2  357.10   18.47
   1   8  -2  351.31   15.56
   1   8  -2  384.10   16.59
  -1   8   2  329.64   14.28
   1  -8  -2  352.97   15.22
   1  -8  -2  369.09   16.29
  -1   8   2  362.81   17.50
   6   1  -3   64.36    6.88
  -6   1   3   48.60    5.77
  -6  -1   3   48.57    5.51
   6   1  -3   57.17    5.53
   6  -1  -3   85.91    7.16
   6   1  -3   71.20    7.29
  -6  -1   3   60.57    6.51
   6  -1  -3   36.57    6.05
   6  -1  -3   52.07    7.45
  -6   1   3   55.57    5.74
  -6   1   3   32.05    5.59
  -6  -1   3   34.04    3.80
  -6  -1   3   52.00    5.65
  -6   1   3   56.31    8.69
  -6  -1   3   65.52    8.35
   4   5   5   26.97    3.18
  -4   5  -5   31.10    3.06
   4  -5   5   33.85    3.62
   4   5   5   30.19    3.18
   4  -5   5   33.12    3.46
  -4   5  -5   32.89    3.85
  -4  -5  -5   27.39    3.71
   4   5   5   29.30    5.29
   4  -5   5   30.38    3.28
   4   5   5   28.78    2.90
   4   5   5   29.32    4.71
  -4   5  -5   32.87    3.41
   4  -5   5   32.42    3.38
  -4   5  -5   29.40    3.01
   0   7   7   87.88    6.89
   0  -7  -7  100.37    8.85
   0   7   7   98.10    7.20
   0  -7  -7  104.85    7.80
   0  -7  -7  107.00    7.96
   0   7   7  100.13    7.56
   0  -7   7   95.94    7.01
   0  -7   7   96.73    7.35
   0   7  -7  101.34    7.38
   0  -7   7  103.64    7.66
   0  -7   7  105.78    8.01
   0   7  -7  100.29    7.40
   3   0  11 1053.77   44.12
   3   0  11 1005.13   42.04
  -3   0 -11 1084.47   45.60
   3   0  11 1153.62   49.00
   3  -7  -3   98.40    7.36
   3   7  -3   94.68    7.24
   3   7  -3   97.27    7.74
   3  -7  -3   88.31    6.77
   3   7  -3  104.17    7.97
  -3   7   3   94.95    7.53
  -3   7   3   85.97    6.37
  -3  -7   3   87.89    6.66
   3  -7  -3   93.57    7.15
  -3  -7   3   88.05    8.26
  -3  -7   3   94.36    7.10
  -3   7   3   96.79    7.37
   3   7  -3   93.33    7.00
  -4   1  11  151.78   10.76
   4   1 -11  181.20   16.20
  -4   1  11  166.28   11.69
   4  -1 -11  240.36   11.34
  -4  -1  11  172.23   12.12
  -4  -1  11  173.44   12.20
  -4   1  11  169.18   11.93
  -4  -1  11  164.51   11.69
  -4   1  11  184.61    8.87
   4  -1 -11  178.86   16.01
  -4   1  11  160.02   11.39
  -4  -1  11  168.79   11.99
   4   1 -11  173.24   12.08
  -3   4  -9  423.23   18.20
   3   4   9  407.92   18.15
   3  -4   9  456.72   21.37
  -3  -4  -9  457.31   19.90
   3  -4   9  427.11   23.47
  -3   4  -9  435.88   19.95
   3   4   9  402.51   18.04
   3  -4   9  392.91   17.91
   3   4   9  387.21   18.54
  -3   4  -9  382.95   16.39
  -3   4  -9  381.91   16.63
  -3  -4  -9  396.12   17.63
  -6   0  -1    1.33    1.72
  -6   0  -1    1.18    1.58
  -6   0  -1    3.27    2.15
   6   0   1    4.13    2.52
  -6   0  -1    2.89    2.36
   6   0   1    3.45    2.35
   6   0   1    1.01    2.05
   0   8   3  478.98   20.67
   0  -8   3  466.27   19.94
   0  -8  -3  487.49   20.81
   0  -8  -3  471.27   20.22
   0  -8   3  471.80   20.26
   0   8   3  473.12   20.31
   0   8  -3  484.58   20.69
   0   8  -3  462.84   20.01
   0   8   3  500.54   21.67
   0  -8  -3  568.64   24.51
   0  -8  -3  483.94   20.44
   0  -8   3  505.49   21.39
   0   8   3  459.20   19.47
   0   8  -3  468.88   19.91
   0   8  -3  479.08   20.66
  -2  -7  -5  928.88   38.70
  -2   7  -5  896.36   37.52
  -2  -7  -5  883.69   37.06
   2  -7   5  928.92   38.72
   2   7   5  895.34   37.02
   2  -7   5  984.50   40.84
  -2   7  -5  796.11   33.05
  -2  -7  -5  960.51   39.99
   2   7   5  910.03   38.04
   2  -7   5  893.73   37.25
  -2   7  -5  864.81   35.97
   2   7   5  880.16   36.90
  -2   7  -5  912.27   37.84
   3  -2 -12  265.84   12.25
  -3   2  12  262.63   12.75
  -3  -2  12  258.05   12.09
  -3   2  12  260.18   11.83
  -3  -2  12  242.35   11.13
   3  -2 -12  359.59   16.73
  -3   2  12  244.55   11.32
  -3  -2  12  272.57   12.88
  -3   2  12  273.53   12.87
  -3  -2  12  263.92   12.86
  -3  -2  12  234.95   10.81
  -4   5   7    3.87    2.00
  -4   5   7    4.65    2.28
  -4  -5   7    3.78    1.87
   4   5  -7    7.10    2.86
  -4   5   7    4.85    2.35
  -4   5   7    2.07    2.36
   4   5  -7    5.56    2.73
  -4  -5   7    2.42    1.71
   4  -5  -7    3.10    1.98
   2  -7  -6  233.03   10.40
   2   7  -6  237.08   10.89
  -2   7   6  196.04    9.92
   2   7  -6  215.35    9.73
   2  -7  -6  220.48   10.15
  -2  -7   6  217.26    9.99
   2  -7  -6  159.93   13.87
  -2   7   6  198.23   10.16
  -2  -7   6  200.54    9.33
  -2  -7   6  229.36   11.73
   2   7  -6  233.80   10.86
   2   7  -6  218.25    9.96
   6   0  -4   22.66    2.63
  -6   0   4   23.46    2.97
   6   0  -4   21.15    2.91
  -6   0   4   21.70    2.76
  -6   0   4   22.90    2.69
   6   0  -4   22.85    2.85
  -6   0   4   20.45    2.32
  -1  -8  -2   57.35   10.21
   1   8   2   59.71    4.69
  -1   8  -2   61.99    4.96
  -1  -8  -2   53.96    7.21
   1  -8   2   62.22    4.98
   1  -8   2   61.85    5.36
   1   8   2   57.74    8.15
  -1  -8  -2   60.50    4.98
   1   8   2   62.71    5.23
  -1   8  -2   61.55    5.19
   1   8   2   61.82   11.50
  -1   8  -2   57.87    7.95
  -1   8  -2   64.06    9.07
  -1  -8  -2   55.19    5.07
   4  -3   8  101.91    7.48
   4  -3   8  104.30    7.77
  -4   3  -8  105.94    7.98
  -4  -3  -8  114.89    8.56
   4   3   8  104.22    7.95
   4   3   8  103.45    7.54
  -4   3  -8  112.96    8.29
   4   3   8  102.61    7.57
  -4   3  -8  102.72    7.95
  -4  -3  -8   76.33    5.99
   4  -3   8  111.93    8.34
   4  -3   8  110.38    8.18
  -5   0   9  525.80   23.01
  -5   0   9  452.92   19.88
   5   0  -9  463.28   20.22
  -5   0   9  490.76   22.27
  -5   0   9  443.69   19.33
   5   0  -9  487.55   21.48
   1  -7  -7  236.22   10.61
   1  -7  -7  247.07   11.28
  -1   7   7  218.00   10.72
  -1   7   7  236.33   13.17
   1  -7  -7  238.38   10.90
  -1  -7   7  224.58   10.90
   1   7  -7  242.63   10.91
   1   7  -7  224.97   10.23
  -1  -7   7  229.57   10.94
  -1  -7   7  238.26   10.92
  -1  -7   7  240.69   10.82
   1   7  -7  240.20   10.73
   1   1  13   38.43    9.91
   1  -1  13   44.31   17.72
   1   1  13   41.16    6.58
   1   1  13   43.30    8.11
   1   1  13   42.72    8.52
   1  -1  13   39.41    7.05
   1  -1  13   41.69   11.55
   1  -1  13   42.42   13.35
   5   4   3  256.51   13.19
  -5   4  -3  280.57   12.48
   5   4   3  249.96   11.22
   5   4   3  239.31   11.01
   5  -4   3  274.66   14.51
  -5   4  -3  262.89   11.83
  -5   4  -3  344.12   16.47
   5  -4   3  260.52   12.56
   5  -4   3  271.73   12.34
   5   4   3  247.62   12.36
   5  -4   3  259.27   12.03
  -5  -4  -3  234.81   11.37
   3   3  10  386.19   16.66
  -3   3 -10  373.90   16.13
  -3   3 -10  386.65   17.18
   3   3  10  342.38   14.87
   3   3  10  395.71   17.41
   3  -3  10  386.99   17.18
   3  -3  10  369.95   16.06
  -3  -3 -10  378.24   16.77
   3  -3  10  373.73   16.26
  -3   3 -10  386.60   16.58
  -3   3 -10  364.31   16.07
  -3  -7  -2   47.64    4.65
   3  -7   2   49.02    4.32
   3   7   2   48.39    4.58
   3  -7   2   50.48    5.54
  -3   7  -2   48.97    4.08
  -3   7  -2   47.79    3.98
   3   7   2   44.42    6.89
  -3  -7  -2   49.07    6.73
  -3   7  -2   48.58    8.39
  -3  -7  -2   50.27    4.31
   3  -7   2   49.42    4.74
   3   7   2   48.87    4.22
   3   7   2   50.75    8.27
   3   1  11  262.26   12.50
   3  -1  11  223.26   10.62
   3   1  11  237.97   11.03
   3  -1  11  239.27   11.23
   3  -1  11  225.89   10.54
   3   1  11  231.26   10.91
   3  -1  11  233.17   10.89
   3   1  11  261.07   11.87
  -3   1 -11  261.30   12.13
  -3  -1 -11  250.16   11.63
  -4   3  10  131.57    9.49
  -4  -3  10  144.37   10.38
   4   3 -10  121.08    8.84
   4  -3 -10  140.32   10.14
   4   3 -10  120.70    8.72
  -4  -3  10  131.87    9.51
  -4  -3  10  125.52    8.95
  -4  -3  10  127.77    9.12
  -4   3  10  130.54    9.32
   4  -3 -10  144.77   10.27
  -4   3  10  140.72   10.39
   4  -6   2   85.03    6.58
  -4   6  -2   77.52    5.89
   4   6   2   64.95    5.74
  -4  -6  -2   82.46    6.21
   4   6   2   88.65    6.50
  -4  -6  -2   80.32    6.35
   4  -6   2   77.52    6.05
  -4   6  -2   78.49    6.53
  -4  -6  -2   61.84    5.09
   4   6   2   78.85    6.11
  -4   6  -2   67.60    6.33
   4  -6   2   73.87    6.20
   6  -1   1  408.33   18.08
  -6   1  -1  438.85   18.74
  -6  -1  -1  440.13   18.76
   6   1   1  425.34   18.79
   6  -1   1  432.33   18.57
   6   1   1  405.08   18.07
  -6   1  -1  432.74   18.75
  -6  -1  -1  389.39   17.03
   6  -1   1  397.57   17.41
   6   1   1  461.96   20.33
  -6   1  -1  420.06   18.09
  -6  -1  -1  411.99   17.75
  -6   1  -1  452.82   19.66
  -6  -1  -1  446.70   19.26
   4  -6  -4  306.10   14.51
   4   6  -4  300.50   13.41
  -4   6   4  297.91   14.05
   4   6  -4  308.02   13.90
  -4  -6   4  324.82   14.44
   4  -6  -4  294.64   13.17
  -4  -6   4  288.20   12.78
  -4   6   4  331.65   14.72
  -4  -6   4  267.09   12.12
  -4   6   4  294.17   13.23
   4   6  -4  298.40   12.95
   4   6  -4  266.86   11.87
   4  -4   7    5.25    2.49
   4  -4   7    6.25    1.71
   4   4   7    5.23    2.89
  -4  -4  -7    5.22    1.92
  -4   4  -7    6.63    1.95
   4  -4   7    5.26    2.21
   4   4   7    5.44    1.73
  -4  -4  -7    5.04    2.42
   4   4   7    6.36    1.91
  -4   4  -7    4.56    1.88
  -5  -2  -6  491.82   21.63
  -5   2  -6  551.96   24.73
   5  -2   6  564.68   25.50
   5  -2   6  546.15   24.88
   5   2   6  527.43   24.29
   5   2   6  578.96   25.26
   5  -2   6  572.35   25.39
  -5   2  -6  546.80   23.84
  -5  -2  -6  527.41   23.19
   5   2   6  537.24   24.96
   5  -2   6  529.48   25.16
   5   2   6  563.80   26.53
  -5   2  -6  449.78   19.39
  -5  -2  -6  552.04   23.68
  -5  -3  -5   30.08    3.97
  -5   3  -5   32.30    3.30
   5   3   5   30.76    6.19
   5  -3   5   30.30    5.77
   5   3   5   29.87    6.59
  -5  -3  -5   28.94    3.04
   5  -3   5   31.53    5.34
  -5   3  -5   34.87    3.80
  -5  -3  -5   28.43    3.48
   5   3   5   29.21    4.99
   5  -3   5   34.43    5.79
  -5   3  -5   33.78    4.68
   5   3   5   28.45    4.09
   5  -3   5   34.64    4.48
  -6  -1   4   51.13    5.40
  -6   1   4   45.45    5.51
   6  -1  -4   43.46    7.15
  -6  -1   4   57.26    6.52
   6  -1  -4   62.92    6.56
   6   1  -4   50.78    6.14
   6   1  -4   59.56    5.38
  -6   1   4   60.32    6.62
   6  -1  -4   39.77    8.19
  -6   1   4   30.48    5.16
  -6  -1   4   30.90    4.25
  -6  -1   4   47.63    5.14
   1   8  -3  133.21   12.06
   1   8  -3  139.99   10.05
  -1   8   3  127.86    9.31
  -1  -8   3  135.65    9.83
   1  -8  -3  136.45    9.93
  -1  -8   3  139.99   11.83
  -1  -8   3  134.70   11.87
   1  -8  -3  135.86   10.36
  -1   8   3  125.65    8.97
   1   8  -3  136.08    9.66
   1   8  -3  129.72    9.46
  -1   8   3  136.22   13.32
   1  -8  -3  127.03   13.21
  -1   8   3  140.07   22.13
   5   1  -9  368.90   16.22
   5  -1  -9  345.74   25.10
  -5  -1   9  354.73   20.93
  -5   1   9  361.32   20.62
  -5   1   9  415.44   35.19
   5  -1  -9  391.91   19.05
   5   1  -9  348.98   24.95
  -5  -1   9  343.75   21.82
  -5  -1   9  338.47   16.95
  -5   1   9  374.90   19.43
   4  -4  -9    6.79    2.24
   4   4  -9    5.88    2.40
  -4  -4   9    5.12    1.88
  -4   4   9    5.59    1.85
  -4  -4   9    4.64    1.84
   4   4  -9    6.10    2.17
  -4  -4   9    6.13    1.99
  -4   4   9    5.87    2.90
   4  -4  -9    3.13    1.70
   4  -4  -9    4.97    1.90
  -4   4   9    5.38    1.82
   2  -2  12  164.22   11.86
   2  -2  12  191.43    9.03
   2  -2  12  182.65   16.42
   2   2  12  187.48    9.77
   2  -2  12  238.42   11.20
  -2   2 -12  190.98    9.22
   2   2  12  176.39   12.48
  -2  -2 -12  144.48   10.69
  -1   4  12  157.69   11.74
  -1   4  12  177.12   16.14
  -1   4  12  165.52   12.58
   1  -4 -12  174.08   12.90
   1   4 -12  176.14   13.82
  -1  -4  12  163.19   11.87
  -1  -4  12  172.63   12.80
  -1  -4  12  159.40   11.68
  -1  -4  12  175.75   13.28
  -3   6  -6    3.83    1.74
   3   6   6    3.57    1.64
  -3   6  -6    3.60    3.06
  -3   6  -6    3.67    1.75
  -3  -6  -6    3.34    2.22
  -6   2   1  728.38   30.55
  -6  -2   1  750.36   31.45
   6  -2  -1  693.01   29.29
   6  -2  -1  685.86   30.42
   6   2  -1  708.69   30.72
  -6   2   1  727.91   30.60
   6  -2  -1  770.23   32.64
  -6   2   1  734.65   31.43
  -6  -2   1  687.59   29.07
  -6   2   1  781.36   33.03
  -6  -2   1  745.08   31.43
   6   2  -1  733.13   31.88
   6  -2  -2  241.38   11.92
  -6  -2   2  240.41   12.04
  -6   2   2  204.61   11.87
  -6   2   2  228.43   11.21
   6  -2  -2  227.39   15.28
   6   2  -2  279.29   13.76
  -6  -2   2  238.83   12.40
  -6   2   2  248.45   13.16
   6  -2  -2  224.59   10.42
   6   2  -2  244.92   12.05
  -6   2   2  258.43   12.23
  -3  -7   4  293.79   13.02
   3  -7  -4  282.51   12.65
  -3   7   4  308.18   14.08
  -3  -7   4  278.69   12.45
  -3   7   4  282.13   12.48
   3  -7  -4  315.58   13.78
   3   7  -4  289.88   12.65
   3   7  -4  318.43   14.26
  -3   7   4  311.54   14.10
  -3  -7   4  269.43   12.23
   3   7  -4  313.45   14.31
   3   7  -4  295.71   13.14
  -2  -2  13 1046.50   43.47
  -2  -2  13 1039.60   43.50
  -2   2  13  998.22   42.42
  -2   2  13 1113.68   46.47
  -2  -2  13 1063.01   43.95
  -2  -2  13 1005.32   42.19
   2  -2 -13 1056.91   43.78
  -2   2  13 1041.45   43.24
  -2   2  13 1034.49   42.94
  -2  -2  13 1366.38   56.55
  -2   2  13 1015.56   42.16
   2  -2 -13 1025.35   42.44
   0   4  12  667.02   32.30
   0   4  12  723.53   31.52
   0  -4 -12  990.51   41.46
   0  -4  12  747.46   31.36
   0  -4  12  725.97   30.37
   0  -4  12  835.50   35.28
   0  -4  12  713.02   30.11
   0  -4  12  744.28   31.11
   0   4 -12  718.10   30.21
   0   4 -12  661.21   27.67
   1   6   9   21.62   10.93
  -1  -6  -9   25.94    3.02
  -1  -6  -9   26.95    3.14
   1   6   9   23.40    9.44
   1   6   9   20.60    7.96
  -1   6  -9   25.11    2.70
   1  -6   9   25.99    4.04
  -3   5  -8   25.68    3.42
  -3  -5  -8   21.57    3.07
  -3   5  -8   25.05    2.91
  -6   0  -2  179.56   16.14
   6   0   2  167.38   11.91
  -6   0  -2  177.79   15.91
   6   0   2  183.41    8.60
  -6   0  -2  181.42   16.16
  -6   0  -2  190.55    9.21
   6   0   2  165.69   11.67
  -1  -5  11  241.51   12.28
  -1  -5  11  242.41   12.77
   1   5 -11  255.85   11.86
   1   5 -11  246.38   12.75
  -1  -5  11  252.44   15.65
   1  -5 -11  245.57   11.07
  -1   5  11  245.72   14.38
  -1  -5  11  251.86   12.93
  -1   5  11  253.86   13.92
   1  -5 -11  235.23   11.20
   1  -8   3  333.51   14.51
   1   8   3  318.45   13.93
  -1  -8  -3  327.74   17.94
  -1  -8  -3  336.95   14.99
  -1   8  -3  337.19   16.27
   1  -8   3  316.22   14.08
  -1   8  -3  331.92   14.60
   1   8   3  323.96   14.28
  -1   8  -3  333.76   14.49
   1   8   3  321.68   16.47
   1   8   3  304.02   15.69
  -1   8  -3  321.56   14.25
  -1  -8  -3  316.99   15.78
  -1  -8  -3  324.63   14.35
  -4  -2  -9  482.86   21.00
  -4   2  -9  444.36   19.68
   4   2   9  420.99   18.57
   4  -2   9  436.40   19.05
   4  -2   9  464.57   20.39
  -4   2  -9  476.29   21.72
  -4   2  -9  453.95   19.49
   4   2   9  454.19   19.65
   4  -2   9  436.04   18.72
   4   2   9  444.62   19.18
   4  -2   9  469.15   20.05
   5   4  -6  323.55   14.41
  -5   4   6  255.80   12.15
  -5   4   6  296.61   13.02
  -5  -4   6  278.11   12.84
   5  -4  -6  278.26   12.27
  -5   4   6  286.68   13.67
  -5  -4   6  259.82   12.66
   5   4  -6  281.14   14.34
  -5  -4   6  264.27   12.24
  -5   4   6  298.76   13.27
   5  -4  -6  285.20   12.77
  -5  -4   6  286.50   12.81
  -6   0   5    8.63    2.64
   6   0  -5   24.17    3.03
  -6   0   5   19.49    3.49
  -6   0   5   16.52    3.20
   6   0  -5   23.60    3.51
  -6   0   5   15.12    2.79
   6   0  -5    9.27    2.59
   0  -5 -11    5.25    1.95
   0  -5  11    5.98    1.86
   0  -5 -11    5.61    2.22
   0   5  11    6.71    2.69
   0  -5  11    6.45    2.44
   0   5 -11    7.08    2.61
   0  -5  11    4.59    1.88
   0   5  11    6.82    2.62
   0  -5 -11    5.91    2.05
   0  -5  11    4.43    2.49
   0   5 -11    5.49    1.97
   2   6   8  104.67    7.47
  -2  -6  -8  110.91    8.31
   2   6   8  108.72    7.98
  -2  -6  -8  106.55    7.87
   2   6   8  116.51    8.83
   2   6   8  110.45    8.34
  -2   6  -8  122.40    9.21
   2  -6   8  118.16    8.75
  -2   6  -8  113.41    8.17
   2  -6   8  114.86    8.36
   2  -6   8  115.54    8.59
   6   2   0   86.44    6.73
   6   2   0   72.01    5.57
  -6   2   0   83.82    6.49
   6   2   0   75.69    5.95
   6  -2   0   79.42    6.09
  -6  -2   0   84.28    6.37
  -6   2   0   82.82    6.27
   6   2   0   84.64    6.56
   6  -2   0   86.76    6.66
  -6  -2   0   84.21    6.55
  -6   2   0   86.09    6.99
  -6  -2   0   79.24    6.15
  -6   2   0   82.71    6.28
   6  -2   0   81.80    6.46
   0   8   4   21.04    2.42
   0  -8   4   22.95    2.84
   0  -8  -4   21.30    2.52
   0   8   4   21.58    2.86
   0  -8  -4   22.25    2.91
   0  -8   4   21.98    2.64
   0   8  -4   21.81    2.54
   0   8  -4   23.04    2.98
   0   8  -4   22.21    3.25
   0   8   4   24.00    3.58
   0   8   4   22.27    3.32
   0   8  -4   21.48    2.86
   0  -8  -4   23.37    3.23
   0  -8   4   21.77    2.49
  -6   2   3   32.80    3.92
   6  -2  -3   32.02    3.62
  -6  -2   3   26.54    2.86
   6   2  -3   27.40    3.06
  -6   2   3   30.24    3.34
  -6  -2   3   26.83    2.92
   6  -2  -3   33.04    3.51
   6   2  -3   37.60    4.13
  -6   2   3   25.45    2.83
   6  -2  -3   28.23    3.37
  -6   2   3   24.18    3.02
   2  -6  -9   28.10    3.11
  -2   6   9   26.85    3.65
   2  -6  -9   31.25    3.50
   2  -6  -9   33.07    3.59
  -2  -6   9   30.91    3.33
   2   6  -9   31.36    3.23
   2   6  -9   27.61    2.75
  -2  -6   9   26.73    2.83
   5   0   7  222.03   13.83
  -5   0  -7  234.37   10.77
   5   0   7  220.01   12.99
  -5   0  -7  270.86   13.30
  -1  -7  -7  148.84   10.70
   1   7   7  143.75   10.50
   1   7   7  133.82   11.08
  -1  -7  -7  138.15   13.89
  -1  -7  -7  140.33   10.30
   1   7   7  131.83   11.58
  -1   7  -7  133.20    9.54
   1  -7   7  141.48   11.74
  -1   7  -7  140.12    9.91
   1  -7   7  153.81   10.89
   1  -7   7  148.78   12.28
  -1   7  -7  152.92   11.69
   5   5  -1   79.06    6.05
   5   5  -1   80.50    6.81
  -5  -5   1   69.87    5.69
   5  -5  -1   82.46    6.62
   5  -5  -1   85.94    6.82
   5  -5  -1   81.99    6.52
  -5   5   1   78.11    6.04
   5  -5  -1   83.92    6.59
  -5   5   1   88.22    6.81
  -5   5   1   83.43    6.96
  -4   2  11  664.76   27.94
  -4  -2  11  635.73   26.81
   4   2 -11  689.17   29.22
   4   2 -11  645.66   27.05
  -4  -2  11  689.84   29.20
   4  -2 -11  669.35   28.13
  -4  -2  11  646.11   27.18
  -4   2  11  640.10   27.01
  -4  -2  11  660.46   27.81
  -4   2  11  702.72   29.68
   4  -2 -11  628.34   27.70
  -3   7  -3   81.69    6.28
  -3  -7  -3   79.45    6.18
   3  -7   3   77.01   10.22
   3   7   3   73.40    8.17
   3  -7   3   83.45    6.50
  -3   7  -3   75.33    9.96
  -3  -7  -3   77.07    6.34
   3   7   3   79.71   10.41
   3  -7   3   80.75    6.49
   3   7   3   72.45    5.68
  -3   7  -3   73.14    9.81
  -3  -7  -3   70.56    8.73
   3   7   3   72.18    9.84
  -3   7  -3   69.55    5.26
   5  -5  -2   50.25    4.59
  -5   5   2   51.84    4.65
   5   5  -2   48.26    4.09
   5  -5  -2   48.20    4.24
   5   5  -2   49.98    5.24
  -5   5   2   42.85    3.86
  -5  -5   2   44.30    4.25
   5   5  -2   52.53    4.92
  -5  -5   2   45.55    4.40
  -6  -1  -2  113.55    8.52
   6  -1   2  123.75    9.03
  -6  -1  -2  116.59    8.38
  -6   1  -2  119.15    8.83
  -6  -1  -2  106.12    7.85
   6  -1   2  107.63    8.46
   6   1   2  112.72    8.39
  -6   1  -2  120.01    8.70
  -6  -1  -2  112.18    8.21
  -6   1  -2  118.12    8.52
   6  -1   2  125.38    9.14
   6   1   2  120.98    8.93
  -6   1  -2  122.00    9.08
   6   1   2  113.60    8.29
   1  -2  13  111.38   32.21
   1   2  13  102.47   27.05
  -1   2 -13  107.61    8.06
   1  -2  13  118.19   33.53
   1   2  13  107.92   14.03
   1  -2  13  106.42   14.33
   1   2  13  106.99   12.54
   1  -2  13  108.63   27.00
   1   2  13  110.79   11.56
   5   5   0   75.47    6.17
   5   5   0   71.87    5.99
   5   5   0   62.63    4.99
  -5  -5   0   70.86    5.94
  -5   5   0   76.34    5.99
   5  -5   0   69.41    6.03
  -5   5   0   73.48    5.71
   5  -5   0   80.88    6.50
  -5   5   0   81.88    6.67
   5  -5   0   72.73    5.73
   5  -5   0   76.50    6.14
   4   6   3  185.74    8.78
  -4  -6  -3  171.02   12.34
  -4   6  -3  175.90   12.75
   4  -6   3  199.01    9.34
   4   6   3  184.67    8.25
   4  -6   3  183.72    8.46
  -4   6  -3  182.30   16.40
   4  -6   3  196.03    9.46
   4   6   3  179.13   16.16
  -4  -6  -3  176.92   15.78
  -4   6  -3  192.01    8.92
  -6  -1   5   72.85    6.37
   6  -1  -5   66.92    5.59
   6   1  -5   63.27    5.39
  -6   1   5   64.54    5.27
  -6  -1   5   64.51    5.26
   6  -1  -5   69.91    5.48
   6   1  -5   72.42    5.92
   6  -1  -5   66.19    5.40
  -6   1   5   60.46    5.09
  -6  -1   5   54.21    4.61
  -6  -1   5   61.88    5.04
  -6   1   5   65.41    5.80
  -4  -6   5  253.42   11.49
  -4   6   5  281.43   12.62
  -4  -6   5  310.70   13.77
  -4   6   5  308.19   13.46
   4   6  -5  312.70   13.90
   4   6  -5  287.54   12.69
   4   6  -5  308.60   13.76
   4   6  -5  284.50   12.43
   4   6  -5  297.81   13.14
   4  -6  -5  312.62   13.78
  -4  -6   5  256.28   11.56
   4  -6  -5  293.56   13.17
  -4   6   5  317.82   14.07
   1   8  -4  379.58   16.29
   1  -8  -4  384.12   17.35
  -1  -8   4  380.09   16.31
  -1   8   4  370.10   15.89
  -1   8   4  410.25   18.65
   1   8  -4  387.86   18.19
   1   8  -4  402.33   17.41
  -1  -8   4  379.21   16.47
  -1  -8   4  371.59   17.25
   1  -8  -4  379.80   16.54
  -1   8   4  383.58   19.57
   1   8  -4  380.26   16.64
   1  -8  -4  389.78   16.99
  -1  -3  13   35.86    9.03
   5  -1   7 1050.17   44.38
  -5  -1  -7  965.93   42.67
   5   1   7 1007.90   42.60
  -5   1  -7 1040.69   43.72
  -5   1  -7 1066.88   45.32
   5  -1   7 1052.58   44.77
  -5  -1  -7  967.91   40.51
  -5   1  -7 1005.61   43.54
   5  -1   7 1074.11   46.16
   5   1   7  956.36   40.48
   5  -1   7 1074.10   45.72
   3  -2  11  179.28   18.32
   3   2  11  176.25   12.66
  -3   2 -11  185.92    8.84
  -3  -2 -11  193.18    9.51
   3   2  11  182.28   17.40
   3  -2  11  182.79   17.24
   3   2  11  192.22   12.20
   3  -2  11  173.89   13.82
   3  -2  11  190.16    9.86
  -3   2 -11  202.25    9.60
   3   2  11  182.63   17.30
   5   4   4    9.96    7.22
  -5   4  -4   14.13    4.24
  -5   4  -4   13.20    2.32
   5   4   4   11.78    3.10
   5  -4   4   13.15    3.05
  -5   4  -4   13.95    2.53
  -5  -4  -4   11.32    2.99
   5  -3  -8    4.31    2.14
   2   8   0  803.26   33.39
  -2  -8   0  807.71   33.42
   2  -8   0  821.87   34.13
   2   8   0  802.15   33.77
  -2  -8   0  813.55   33.99
  -2   8   0  863.11   36.48
  -2  -8   0  818.71   34.23
   2  -8   0  831.49   34.77
   2   8   0  802.28   33.67
  -2  -8   0  721.83   30.40
  -2   8   0  861.20   36.18
   2   8   0  836.91   35.17
  -2   8   0  802.85   33.37
   6   2   1  184.33    8.40
  -2   8   1  765.14   31.86
  -2  -8   1  736.04   31.09
  -2   8   1  928.09   39.03
  -2  -8   1  771.93   32.32
   2  -8  -1  794.20   33.02
   2   8  -1  748.17   31.20
   2  -8  -1  797.40   33.41
   2   8  -1  801.44   33.54
   2   8  -1  806.14   33.95
  -2  -8   1  699.99   30.60
  -2   8   1  788.21   33.28
  -2  -8   1  771.60   32.07
   2   8  -1  708.41   29.80
   3   4 -11    1.52    1.74
   3  -4 -11    0.49    1.99
   3  -4 -11    1.96    2.07
   5   5  -3  105.49    8.00
  -5   5   3  112.07    8.33
   5   5  -3  103.10    7.42
   5  -5  -3  110.07    8.19
  -5  -5   3  100.91    7.54
   5   5  -3   98.52    7.42
   5   5  -3  103.51    7.57
  -5   5   3  102.63    7.54
  -5  -5   3  103.55    7.87
  -6   2   4   12.33    3.57
   6   2  -4   18.47    3.51
  -6   2   4   23.76    3.61
  -6  -2   4   22.85    3.27
  -6  -2   4   22.35    3.13
  -6   2   4   16.14    3.06
   6  -2  -4   24.51    4.33
   6   2  -4   33.02    3.85
   6  -2  -4   36.22    3.73
   6  -2  -4   12.24    4.52
   0  -3  13 2069.01  179.16
   0   3 -13 2057.00  178.16
   0  -3  13 1977.65   81.66
   0   3  13 1951.10   85.89
   0  -3  13 2029.73  176.19
   0   3  13 1959.62   80.97
   0  -3  13 1995.13   82.48
   0  -3  13 2383.09  206.82
   0   3  13 2018.92  177.68
   5   2  -9    1.14    1.49
   5  -2  -9    0.90    1.88
  -2   7  -6  153.21   10.83
   2  -7   6  144.63   10.29
   2   7   6  148.91   10.42
  -2  -7  -6  154.23   10.97
  -2   7  -6  156.48   11.63
  -2   7  -6  143.03   10.29
   2   7   6  141.67   10.26
   2  -7   6  144.70   10.53
   2   7   6  135.08   10.25
  -2   7  -6  131.34    9.91
  -2  -7  -6  126.59    9.42
   2  -7   6  139.69   10.21
   3  -6  -8   80.79    6.84
  -3   6   8   77.29   11.27
   3   6  -8   86.73    6.67
  -3  -6   8   72.31    8.86
  -3  -6   8   78.00    7.40
   3   6  -8   79.05    6.94
   3   6  -8   76.02   13.00
   3  -6  -8   71.95    8.90
   4  -5   6  311.93   13.65
  -4   5  -6  267.38   13.15
   4   5   6  284.67   18.81
   4   5   6  249.03   11.28
  -4   5  -6  274.17   12.47
   4   5   6  272.88   12.54
  -4  -5  -6  200.72   16.96
   4   5   6  330.45   14.22
   4  -5   6  262.21   12.02
  -4   5  -6  229.22   12.97
   4   5   6  296.92   13.82
   4  -5   6  283.75   12.78
  -4   5  -6  240.24   14.75
   4  -5   6  237.25   10.79
  -2  -7   7  626.32   26.46
   2  -7  -7  648.13   27.39
  -2   7   7  633.72   26.94
  -2  -7   7  605.84   25.57
   2   7  -7  590.10   25.05
  -2  -7   7  589.54   25.29
   2  -7  -7  656.47   27.63
  -2   7   7  669.59   28.48
   2   7  -7  651.13   27.65
   2   7  -7  651.23   27.44
   2  -7  -7  642.90   26.86
   2   7  -7  624.09   26.19
  -5   5  -1    0.24    1.77
   5   5   1    3.69    3.72
   5  -5   1    1.80    2.10
   5   5   1    1.36    1.81
  -5   5  -1    1.16    2.22
  -2  -8  -1 1012.78   42.09
  -2   8  -1 1000.99   41.68
  -2  -8  -1  999.07   41.50
   2   8   1 1133.75   47.34
  -2   8  -1 1029.16   42.94
  -2   8  -1 1024.80   42.38
  -2  -8  -1 1015.50   42.60
   2  -8   1 1024.48   42.41
   2   8   1  940.64   39.32
   2   8   1 1003.20   41.52
  -2  -8  -1  983.18   40.56
   2   8   1 1012.07   42.11
   2  -8   1 1008.00   41.85
   3   7  -5  249.30   13.60
   3   7  -5  256.09   11.46
  -3  -7   5  260.07   11.65
   3  -7  -5  237.88   11.02
  -3   7   5  273.47   17.06
  -3  -7   5  246.32   12.86
   3   7  -5  279.09   12.63
  -3   7   5  235.19   12.15
   3  -7  -5  278.43   13.43
   3   7  -5  258.21   11.39
  -3   7   5  277.23   15.37
  -2   4 -11  728.94   30.72
   2   4  11  831.94   35.00
  -2  -4 -11  730.39   30.73
  -2   4 -11  785.98   33.00
   2  -4  11  810.08   33.80
   2   4  11  775.88   32.50
   2   4  11  715.25   30.51
   2  -4  11  773.06   32.42
   2  -4  11  497.89   30.13
   2  -4  11  754.34   31.90
  -2  -8   2  176.03    9.27
  -2  -8   2  234.37   11.20
  -2   8   2  197.44   10.23
   2   8  -2  200.89   10.28
   2   8  -2  194.83   10.27
  -2  -8   2  185.30    9.32
  -2   8   2  216.55   11.00
  -2  -8   2  198.45    9.93
   2   8  -2  199.27   10.14
   2   8  -2  169.84    8.40
  -2   8   2  194.61    9.70
   2  -8  -2  196.95    9.92
   2  -8  -2  218.80   10.71
   3   0 -13  316.44   14.17
  -3   0  13  315.52   16.35
  -3   0  13  303.10   31.22
  -3   0  13  323.83   14.53
  -3   0  13  342.75   18.14
  -3   0  13  329.22   18.85
  -4   5   8 1382.39   62.45
  -4  -5   8 1220.09   55.18
  -4  -5   8 1320.53   59.62
   4   5  -8 1327.99   59.87
   4   5  -8 1315.45   59.49
   4  -5  -8 1250.22   56.36
   4  -5  -8 1303.51   58.90
  -4   5   8 1387.74   62.48
  -2  -4  12  131.56   11.99
  -2  -4  12  127.05   11.74
   2   4 -12  149.01   13.16
  -2  -4  12  141.40   12.54
  -2   4  12  117.32   11.55
   2  -4 -12  172.75    8.61
  -2   4  12  117.34   11.16
  -2   4  12  118.32   10.84
  -2  -4  12  132.50   11.98
   3  -3 -12   65.70    6.84
  -3  -3  12   61.38    7.17
  -3  -3  12   64.04    9.94
   3   3 -12   64.12   10.99
  -3   3  12   65.94   10.01
   3  -3 -12   66.72    6.89
  -3   3  12   62.90    7.52
  -3  -3  12   54.35    8.42
  -3   3  12   64.19    7.02
   3   3 -12   61.14    6.02
  -3  -3  12   63.39    8.41
  -3  -3  12   69.62    7.35
   6   0   3  104.05    9.93
   6   0   3   69.28   11.98
  -6   0  -3   78.82    8.52
   6   0   3  113.52   11.57
  -6   0  -3   89.81   10.44
  -6   0  -3  105.51   13.14
  -6   0  -3   74.61    9.41
   1   8   4   65.77    8.58
  -1   8  -4   67.63    6.43
   1   8   4   66.85    6.59
   1  -8   4   68.57    6.95
  -1   8  -4   64.27   11.32
  -1   8  -4   65.19    6.38
   1  -8   4   67.24    8.99
  -1  -8  -4   74.28    7.36
   1   8   4   65.74   12.44
   1   8   4   71.32   10.68
  -1  -8  -4   65.49   10.38
  -1  -8  -4   64.61   10.74
  -1  -8  -4   68.60    6.71
   0   0  14 1424.05   64.19
   0   0  14 1734.69   79.47
   0   0  14 1479.99   66.50
   0   0  14 1393.22   63.20
   0  -7   8  171.20    8.86
   0  -7  -8  173.28    8.86
   0   7  -8  178.82    9.31
   0  -7   8  187.40    9.34
   0   7  -8  170.90    8.54
   0  -7  -8  177.17    8.76
   0  -7  -8  170.52    9.02
   0   7   8  154.63    9.65
   0   7  -8  171.33    8.97
   0   7  -8  175.99    8.92
   6   0  -6  706.15   32.15
   6   0  -6  670.10   30.55
  -6   0   6  788.60   36.70
   6   0  -6  786.29   35.75
  -6   0   6  817.21   37.56
  -1   1  14  183.10    9.59
  -1   1  14  175.87    9.18
  -1   1  14  171.48    9.36
  -1  -1  14  194.71   10.04
  -1  -1  14  175.46    9.22
  -1  -1  14  157.47    8.64
  -1  -1  14  180.55   10.42
  -1   1  14  183.65   10.22
  -1  -1  14  176.91    9.19
   2  -5  10  351.42   16.75
   2   5  10  308.14   14.94
  -2   5 -10  329.65   15.93
  -2   5 -10  333.70   16.25
   2  -5  10  349.06   16.61
   2   5  10  331.48   15.68
  -2  -5 -10  376.50   17.79
   2   5  10  330.34   16.03
   2  -5  10  357.10   16.80
  -2  -5 -10  315.23   15.65
   0   6  10   35.01    5.13
   0  -6  10   38.58    4.13
   0  -6  10   41.47    4.66
   0   6 -10   38.88    4.08
   0   6 -10   42.95    5.12
   0   6 -10   39.89    4.45
   0  -6  10   41.30    4.71
   0   6  10   36.32    4.97
   0  -6 -10   36.25    4.66
   0  -6 -10   43.59    4.55
   0  -6 -10   40.95    4.46
   1  -6 -10   42.79   12.58
   1  -6 -10   40.81    5.34
  -1   6  10   54.09   12.26
  -1  -6  10   41.53    9.91
  -1  -6  10   46.30    6.04
   1   6 -10   48.61    5.09
  -1  -6  10   44.86   17.70
   1  -6 -10   48.66    5.28
  -1   6  10   48.95   16.53
  -1  -6  10   41.20    8.37
   1   6 -10   25.16    3.50
   1   6 -10   47.02   14.76
   3  -1 -13  126.08   11.33
  -3   1  13  133.08   12.91
  -3  -1  13  127.80   12.07
  -3   1  13  136.58   12.44
  -3   1  13  137.72   12.54
  -3  -1  13  131.76   11.98
  -3   1  13  142.95   12.83
  -3   1  13  133.57   12.41
  -3  -1  13  133.98   12.34
  -3  -1  13  141.69   13.03
   1   7  -8  293.59   14.08
  -1  -7   8  253.49   12.42
  -1  -7   8  272.47   13.21
   1   7  -8  276.34   13.26
   1  -7  -8  277.75   13.45
   1  -7  -8  279.41   13.56
  -1   7   8  256.15   13.75
   1   7  -8  265.43   12.80
  -1  -7   8  262.38   12.47
   1  -7  -8  255.82   12.10
  -5  -5   4   89.11    8.40
  -5   5   4  101.33    9.36
   5   5  -4   99.32    9.30
   5   5  -4   97.05    8.82
   5   5  -4   97.09    9.06
  -5   5   4  108.56   10.16
   5  -5  -4  107.35   10.05
  -5  -5   4   90.25    8.46
   5   5  -4   99.96    9.42
  -5   5   4   94.86    9.08
  -3   5  10    9.13    5.40
   3   5 -10    9.26    2.04
  -2  -5  11  114.81   10.44
  -2  -5  11  127.00   11.36
   2  -5 -11  124.70   11.44
   2  -5 -11  118.44   10.93
  -2  -5  11  126.89   11.64
   2   5 -11  130.99   12.07
  -2   5  11  112.92   10.94
  -2   5  11  113.43   10.88
  -2  -5  11  122.81   11.30
   2   5 -11  117.33   10.64
   0   8   5 1054.43   48.24
   0   8  -5 1108.25   50.22
   0  -8   5 1128.80   51.12
   0   8  -5 1107.35   50.25
   0   8   5  969.79   44.26
   0   8  -5 1081.01   48.75
   0   8  -5 1108.75   50.06
   0   8   5 1063.75   47.94
   0  -8   5 1091.38   49.17
   0  -8  -5 1075.11   48.33
   0  -8  -5 1048.28   48.22
   0  -8   5 1106.85   50.16
   0  -8  -5 1077.21   48.73
   0   8   5  991.68   44.96
   1  -4  12  156.04    8.79
   1  -4  12  137.82   12.68
   1  -4  12  137.15   12.79
   1   4  12  163.94    9.97
  -1  -4 -12  159.41    9.96
   1   4  12  141.07   12.90
   1  -4  12  156.45    8.63
  -1   4 -12  159.89    8.52
   1  -4  12  162.12    9.53
   6   1   3  356.08   17.64
   6   1   3  399.35   18.82
  -6   1  -3  381.72   18.86
  -6  -1  -3  358.74   17.28
  -6   1  -3  378.37   18.20
   6  -1   3  382.33   18.98
  -6  -1  -3  364.23   17.65
   6  -1   3  413.05   19.38
   6   1   3  399.58   18.93
  -6  -1  -3  392.67   18.88
   6  -1   3  375.70   17.70
  -6   1  -3  366.16   17.58
  -6  -1  -3  354.72   17.07
   5   3   6  479.56   22.27
  -5   3  -6  456.37   22.58
  -5  -3  -6  457.63   21.68
  -5   3  -6  541.22   26.44
   5  -3   6  549.22   25.67
   5   3   6  520.02   24.37
  -5  -3  -6  487.71   23.14
  -5   3  -6  560.65   25.81
   5  -3   6  558.99   25.88
   5  -3   6  515.03   23.75
   5   3   6  478.19   22.09
   5  -3   6  542.34   25.21
   5   3   6  527.98   24.42
  -4   0 -10  501.39   23.91
  -4   0 -10  763.64   35.67
   4   0  10  719.85   33.36
   4   0  10  734.06   33.42
   4   0  10  746.96   34.13
  -4   0 -10  498.79   25.41
   6   2   2   83.80    8.25
   6  -2   2   56.36    5.72
   6   2   2   77.30    7.63
  -6  -2  -2   63.45    8.08
   6  -2   2   89.48    9.24
  -6  -2  -2   66.92    7.78
  -6   2  -2   39.61    8.31
  -6  -2  -2   60.18    7.03
  -6   2  -2   60.41    7.36
   6   2   2   70.85    6.80
  -6   2  -2   37.64    8.08
   6  -2   2   47.07    8.63
   6  -2   2   84.77    8.20
  -2   8  -2   41.17    4.44
  -2  -8  -2   44.33    4.70
  -2  -8  -2   44.92    4.85
   2  -8   2   42.41    4.87
   2   8   2   43.11    4.73
   2   8   2   44.27    5.04
  -2   8  -2   39.18    4.67
  -2  -8  -2   40.35    4.65
  -2  -8  -2   48.14    4.85
   2   8   2   42.86    4.40
   2  -8   2   42.32    4.50
  -2   8  -2   45.93    4.80
   2   8   2   44.67    5.03
  -3   7  -4  382.37   19.00
   3  -7   4  396.60   18.74
   3   7   4  390.23   18.38
   3   7   4  377.97   21.57
  -3   7  -4  351.42   16.40
  -3   7  -4  396.60   20.13
  -3  -7  -4  331.23   15.99
   3  -7   4  388.48   19.49
  -3  -7  -4  386.90   18.18
   3   7   4  349.47   17.90
   3  -7   4  382.19   18.51
  -3   7  -4  396.78   18.52
   0   1  14   47.57    5.40
   0   1  14   44.23    4.79
   0  -1  14   48.32    5.13
   0  -1  14   54.66    5.84
   0   1  14   44.02    4.93
   0  -1  14   43.54    4.65
   0  -1  14   46.06    4.51
   0  -1  14   47.89    4.99
   0   1  14   46.88    4.63
  -2   8   3  153.53    8.30
  -2  -8   3  135.27   12.11
  -2   8   3  147.01   13.17
   2   8  -3  138.89   12.75
   2   8  -3  146.20   12.87
  -2  -8   3  139.93   12.37
   2  -8  -3  142.40   12.65
  -2  -8   3  134.78   12.27
   2   8  -3  141.95   12.63
   2   8  -3  156.54    7.98
   2  -8  -3  144.98   12.66
   1   5  11  448.13   32.05
  -1  -5 -11  490.34   23.13
  -1   5 -11  486.87   24.35
   1  -5  11  422.62   20.74
   1   5  11  372.53   20.18
  -1  -5 -11  423.23   20.75
   1  -5  11  452.91   27.36
  -1   5 -11  436.25   20.61
   1  -5  11  440.30   28.37
   5   4  -7  116.14   10.77
   5  -4  -7  116.35   10.69
  -5  -4   7  111.49   10.30
  -5  -4   7  111.27   10.23
  -5   4   7  117.39   10.74
  -5   4   7  116.29   10.69
   5  -4  -7  116.10   10.76
  -5  -4   7  112.20   10.25
   5   4  -7  118.89   10.85
  -5   4   7  122.05   11.43
   5   4  -7  116.58   10.74
  -6   2   5  486.95   22.61
   6  -2  -5  509.64   23.62
  -6  -2   5  413.16   19.41
   6  -2  -5  502.78   23.51
  -6  -2   5  475.72   22.47
  -6   2   5  477.76   22.05
   6  -2  -5  511.90   23.73
   6   2  -5  511.56   23.74
   6  -1  -6  394.58   18.56
   6   1  -6  386.30   18.55
  -6   1   6  467.29   22.13
  -6  -1   6  449.10   21.21
   6  -1  -6  492.18   22.75
   6   1  -6  452.14   21.28
   6  -1  -6  484.10   23.08
  -6   1   6  423.18   20.35
  -6  -1   6  442.53   21.22
  -6  -1   6  415.31   20.11
   5   0 -10   -0.58    1.70
   5   0 -10   -0.51    2.02
  -5   0  10    0.59    1.78
   5   0 -10    0.58    1.70
  -5   0  10   -0.21    1.57
   2   3  12   61.55    6.41
   2  -3  12   51.53    5.14
  -2   3 -12   56.57    5.80
  -2  -3 -12   49.31    5.12
   2   3  12   49.61    5.00
   2  -3  12   52.14    5.52
   2  -3  12   48.59    5.11
   2  -3  12   53.51    5.35
   5  -5   2    8.26    3.07
  -5   5  -2    9.70    3.56
  -5   5  -2    8.65    2.47
   5  -5   2    8.68    2.93
   5   5   2    7.49    1.88
  -5   5  -2    8.50    2.11
  -4   0  12  740.28   34.18
  -4   0  12  795.66   36.34
  -4   0  12  856.04   39.30
   4   0 -12  811.84   37.08
  -4   0  12  748.58   34.13
  -4   6  -4   44.40    4.57
   4   6   4   41.92    4.72
  -4  -6  -4   46.40    4.69
   4   6   4   44.88    4.67
   4  -6   4   41.88    4.66
   4   6   4   46.91    4.94
  -4  -6  -4   38.38    4.39
  -4   6  -4   47.98    5.46
   4  -6   4   44.17    4.62
   4   6   4   50.84    4.97
   4  -6   4   43.97    4.56
   5   2   7  125.71   11.47
  -5  -2  -7  114.29   10.63
  -5   2  -7  113.09   10.59
   5   2   7  115.63   10.82
   5  -2   7  114.88   10.55
   5   2   7  107.00    9.82
   5  -2   7  117.29   10.80
   5  -2   7  113.83   10.47
  -5   2  -7  121.45   11.36
  -5  -2  -7  105.83    9.80
  -5   2  -7  123.21   11.24
   5   2   7  112.71   10.37
   5  -2   7  120.15   11.10
  -6  -3   1 1091.43   49.68
   6  -3  -1 1148.79   51.81
   6  -3  -1 1206.31   54.37
   6   3  -1 1134.62   52.21
  -6   3   1  991.65   44.84
   6  -3  -1 1200.09   55.10
  -6   3   1 1198.57   54.65
  -6   3   1 1173.02   53.59
  -6  -3   1 1225.20   55.30
   6  -3  -1 1125.86   51.22
   6   3  -1 1102.95   49.94
   1  -8  -5    1.35    1.94
   1  -8  -5    1.04    2.28
  -1  -8   5    0.53    1.60
   1   8  -5    0.68    1.92
  -1   8   5   -0.01    2.81
   1  -8  -5    2.57    2.14
  -1  -8   5    1.31    2.44
  -1   8   5    0.60    2.81
   1   8  -5    1.13    1.45
   1   8  -5    1.90    2.07
  -6   3   2   71.75   17.14
   6  -3  -2  174.37   13.23
  -6  -3   2  122.86   13.61
   6  -3  -2  156.73   11.97
   6  -3  -2  133.29   19.61
   6   3  -2  169.25   11.12
  -6   3   2  137.07   14.94
   6  -3  -2  205.27   11.02
  -6  -3   2  125.84   16.46
   6   3  -2  141.26   16.56
   2   3 -13  183.16    9.22
  -2   3  13  192.47    9.43
  -2  -3  13  190.43    9.58
  -2   3  13  201.43   10.37
  -2  -3  13  198.34    9.87
  -2  -3  13  154.00    7.77
  -2   3  13  181.69    9.30
  -2  -3  13  178.52    8.69
   2  -3 -13  189.10    9.27
  -2  -3  13  185.21    9.43
  -4   6   6  104.27    9.55
   4   6  -6  108.47   10.22
   4  -6  -6  105.08    9.80
  -4  -6   6  106.34    9.89
  -4  -6   6  106.22    9.86
   4   6  -6  108.91   10.10
   4   6  -6  103.18    9.51
   4  -6  -6  114.43   10.65
  -4   6   6  105.91   10.31
  -3  -6  -7  427.54   19.93
  -3   6  -7  492.03   23.15
   3   6   7  448.33   21.24
   3   6   7  417.01   19.50
   3  -6   7  458.67   21.55
  -3   6  -7  444.62   20.62
   3  -6   7  445.23   20.73
  -3   6  -7  462.37   21.64
   3   6   7  462.12   21.88
   3   6   7  427.08   19.70
  -3  -6  -7  428.96   21.23
   3  -6   7  486.82   22.95
   4  -1  10  200.30   10.17
   4   1  10  196.22    9.78
  -4  -1 -10  185.51    9.72
   4   1  10  199.26    9.85
   4  -1  10  199.36    9.94
   4   1  10  195.16    9.82
   4  -1  10  201.51   10.01
   4   1  10  201.32    9.95
   4  -1  10  193.15    9.80
  -4   1 -10  201.81   10.42
  -2   0 -13    6.70    1.94
   2   0  13    7.58    2.10
   2   0  13    7.65    3.75
   4  -4   8  233.60   11.45
   4   4   8  228.75   11.18
  -4   4  -8  242.38   12.53
   4  -4   8  224.51   10.87
   4   4   8  219.12   10.98
  -4   4  -8  223.95   11.26
   4   4   8  212.96   10.49
   4  -4   8  233.10   11.52
  -4  -4  -8  205.05   10.42
   4  -4   8  229.94   11.55
   4  -3   9  796.38   36.32
   4   3   9  748.88   34.12
  -4   3  -9  820.28   37.26
   4  -3   9  763.60   34.79
   4   3   9  798.70   36.58
  -4  -3  -9  832.95   38.08
  -4   3  -9  648.83   30.20
  -4   3  -9  835.23   39.50
   4  -3   9  779.55   37.19
   4   3   9  767.30   34.97
   4  -3   9  818.47   37.19
  -3   4 -10   44.13    4.87
   3  -4  10   45.49    6.45
  -3   4 -10   45.52    4.71
   3  -4  10   53.81    6.15
   3  -4  10   43.43    4.96
   3   4  10   44.34    5.36
  -3   4 -10   40.31    4.23
   3   4  10   41.73    6.25
  -5   1  10  154.04    8.33
   5   1 -10  162.75    9.10
  -5   1  10  159.73   24.88
  -5  -1  10  149.22   13.11
   5  -1 -10  155.74    8.02
  -5   1  10  154.97    8.00
   5   1 -10  150.56   14.41
  -5  -1  10  154.68    8.41
   5  -1 -10  164.70    8.29
  -6   3   0   29.63    4.64
  -6   3   0   26.79    3.51
   6  -3   0   26.15    3.60
  -6   3   0   24.15    3.70
   6   3   0   30.59    4.06
   6  -3   0   29.39    3.60
   6  -3   0   28.60    3.71
   6   3   0   25.69    3.11
  -6  -3   0   26.79    3.48
   6  -3   0   24.48    3.42
  -2   0  14   48.45    4.98
  -2   0  14   43.21    4.44
  -2   0  14   46.96    4.98
  -2   0  14   47.44    4.72
  -6  -3   3   68.60    6.64
   6   3  -3   63.39    6.17
  -6   3   3   69.29    6.90
   6  -3  -3   76.84    7.50
  -6  -3   3   63.64    6.26
  -6   3   3   69.42    6.81
   6  -3  -3   69.72    6.87
   6  -3  -3   68.70    6.62
  -6   3   3   65.74    6.36
   6   3  -3   66.13    6.62
  -6   3   3   65.05    6.38
   4  -1 -12  369.94   17.39
  -4  -1  12  353.34   16.65
  -4   1  12  347.64   16.44
  -4  -1  12  340.37   16.06
  -4   1  12  338.18   15.97
  -4   1  12  361.89   17.20
   4   1 -12  337.18   15.66
   4  -1 -12  359.00   16.82
   4   1 -12  308.53   14.71
  -4  -1  12  358.11   16.86
  -4  -4  10   50.53    5.31
   4  -4 -10   59.05    6.05
  -4   4  10   42.27    4.48
   4  -4 -10   47.45    5.42
  -4   4  10   41.15    4.48
  -4  -4  10   51.00    5.21
   4   4 -10   56.98    6.00
   4   4 -10   49.00    5.44
  -4   4  10   47.55    5.41
  -4  -4  10   65.39    6.36
   4  -3 -11  681.33   31.50
  -4   3  11  663.07   30.58
  -4  -3  11  705.89   32.45
  -4   3  11  715.72   33.44
   4  -3 -11  682.05   32.37
  -4   3  11  652.40   29.88
   4   3 -11  698.28   32.42
  -4  -3  11  658.10   30.73
  -4  -3  11  638.64   29.19
   5   4   5   11.49    2.96
  -5   4  -5   14.53    2.71
   5  -4   5   13.59    3.01
   5   4   5   13.13    5.56
   5   4   5   11.04    4.82
  -5   4  -5   13.65    3.91
   5   4   5   11.07    2.47
   5  -4   5   17.22    5.17
   5  -4   5   51.50    6.64
  -5   4  -5   54.10    7.04
  -5  -4  -5   10.92    2.33
   2   1  13  205.19   10.26
   2  -1  13  181.61    9.05
   2  -1  13  160.36    8.51
  -2   1 -13  192.23    9.58
  -2  -1 -13  172.48    9.00
   2  -1  13  181.06    9.20
   2   1  13  201.49   10.31
  -5   5   5  664.36   30.62
   5   5  -5  704.17   32.48
  -5  -5   5  642.96   29.78
   5  -5  -5  724.19   33.16
  -5  -5   5  654.34   30.05
  -5   5   5  777.01   35.66
   5   5  -5  699.75   32.11
  -5   5   5  699.14   32.09
   5   5  -5  687.92   31.16
  -3  -7   6  564.73   26.86
  -3  -7   6  609.17   28.07
  -3   7   6  704.31   33.38
  -3   7   6  533.01   25.29
   3   7  -6  574.37   26.68
   3   7  -6  589.99   27.12
  -3   7   6  587.03   28.76
   3   7  -6  592.03   28.22
   3  -7  -6  597.51   27.37
  -2   8  -3  232.20   11.28
  -2   8  -3  222.35   10.99
  -2  -8  -3  229.73   11.03
   2   8   3  220.23   10.59
   2  -8   3  219.78   10.62
   2   8   3  222.80   10.97
   2   8   3  227.75   11.44
  -2   8  -3  220.99   10.58
  -2  -8  -3  215.47   10.64
  -2  -8  -3  227.25   11.21
   2  -8   3  224.22   11.08
   2   8   3  230.38   11.64
  -2  -8  -3  197.17    9.91
   1   3  13   45.59    7.24
   1   3  13   38.94    8.49
  -1   3 -13    0.58    2.21
   2   8  -4  189.61    9.73
   2   8  -4  185.15   10.16
   2   8  -4  163.55    8.16
   2  -8  -4  185.98    9.20
  -2  -8   4  178.12    8.77
  -2   8   4  183.69    9.67
  -2  -8   4  176.75    9.00
  -2  -8   4  171.06    9.47
   2  -8  -4  169.03    8.72
  -2   8   4  193.71   10.06
   2   8  -4  188.01    9.45
  -2  -1  14  705.27   32.13
  -2   1  14  787.12   36.43
  -2  -1  14  795.97   36.23
  -2  -1  14  738.13   33.76
  -2   1  14  767.76   34.99
  -2   1  14  715.92   32.93
  -2  -1  14  756.13   34.71
  -2   1  14  762.02   34.86
  -2  -1  14  750.88   34.26
  -1  -2  14 1407.94   64.67
  -1   2  14 1461.13   66.37
  -1  -2  14 1410.15   63.53
   1   2 -14 1379.46   62.14
  -1   2  14 1363.97   61.71
  -1  -2  14 1395.21   63.59
  -1   2  14 1341.18   62.68
  -1  -2  14 1182.43   53.14
  -1   2  14 1400.88   62.85
  -1  -2  14 1395.05   62.78
  -1  -2  14 1349.34   64.02
   1   7   8    9.53    5.16
  -1  -7  -8   12.82    2.94
   1   7   8   11.15    5.12
   1   7   8   10.06    5.96
  -1  -7  -8   10.68    2.36
  -1   7  -8   12.97    2.20
   1  -7   8   12.80    2.60
   1   8   5   12.13    2.60
   1  -8   5   10.65    3.47
  -1   8  -5   13.02    2.34
  -1  -8  -5   13.20    2.79
  -1   8  -5   15.03    3.05
   1  -8   5    9.91    3.01
  -1  -8  -5   10.91    3.07
   6   0   4    8.66    2.20
  -6   0  -4    8.07    2.29
   6   0   4    9.69    2.42
  -6   0  -4    8.58    1.97
   6   0   4    7.05    2.58
  -6   0  -4    8.44    2.27
  -3  -2  13   14.51    4.89
  -3   2  13   13.86    4.28
  -3  -2  13   15.38    6.17
  -3   2  13   15.75    4.19
  -3  -2  13   13.39    5.13
  -3   2  13   14.56    5.95
   3  -2 -13   18.06    3.65
  -3  -2  13   13.78    4.70
  -3   2  13   14.00    4.62
  -3  -2  13   14.51    4.42
   3  -2 -13   19.12    9.47
   3   3  11  135.32   12.32
  -3  -3 -11  141.72   12.93
  -3   3 -11  121.67   11.16
  -3   3 -11  140.59   12.29
   3   3  11  141.22   12.55
   3   3  11  140.66   12.76
   3  -3  11  142.31   12.76
   3  -3  11  151.48    8.31
   3  -3  11  133.35   12.19
  -3   3 -11  144.77   12.96
  -3   0 -12    0.60    2.01
   3   5   9  207.28   11.25
   3   5   9  203.89   11.18
  -3   5  -9  244.41   12.28
  -3  -5  -9  190.84    9.85
   3  -5   9  230.91   13.93
  -3   5  -9  212.25   10.28
   3  -5   9  272.00   14.18
   3   5   9  225.54   16.03
  -3  -5  -9  215.59   10.57
  -6  -3  -1  574.82   26.68
  -6   3  -1  599.80   27.63
  -6   3  -1  580.81   26.68
   6   3   1  589.02   28.61
   6  -3   1  624.28   28.68
   6   3   1  579.20   26.91
   6  -3   1  618.14   28.60
  -6   3  -1  601.63   27.89
   6   3   1  614.49   28.43
   6   3   1  531.36   25.00
   6  -3   1  565.79   25.88
   6   2   3   19.92    2.92
   6   2   3   25.41    3.28
  -6  -2  -3   26.08    3.07
  -6   2  -3   25.35    3.47
   6  -2   3   26.53    3.28
   6  -2   3   22.58    3.45
   6   2   3   31.04    3.56
   6   2   3   28.80    3.70
  -6   2  -3   20.50    3.65
  -6   2  -3   25.94    3.42
  -6  -2  -3   23.64    3.17
  -6  -2  -3   25.52    3.41
   6  -2   3   29.34    3.71
  -6   3   4  120.76   13.91
  -6  -3   4  129.94   13.54
   6  -3  -4  123.33   15.04
   6  -3  -4  162.99   11.51
   6  -3  -4  151.53   10.52
  -6   3   4  141.33   13.25
  -6  -3   4  121.81   13.30
  -6   3   4  102.81   12.50
   6   3  -4  130.70   13.33
   2   6   9   71.28    6.93
   2  -6   9   86.01    8.24
  -2   6  -9   79.37    8.11
   2   6   9   70.09    7.16
   2  -6   9   76.72    7.40
   2  -6   9   77.78    7.35
  -2   6  -9   87.50    8.10
  -2  -6  -9   67.08    6.60
   2   6   9   78.98    8.02
  -2  -6  -9   86.02    8.06
  -6   0   7   -0.27    1.64
   6   0  -7   -0.05    1.81
   6   0  -7    1.77    1.96
  -6   0   7    0.63    1.82
   6   0  -7    0.85    1.53
   0  -2  14  161.72    8.43
   0  -2  14  172.79    8.67
   0   2  14  167.61    8.86
   0  -2  14  184.76    9.63
   0   2  14  168.64    8.94
   0  -2  14  161.73    7.98
   0   2  14  158.78    8.14
   0   2 -14  169.31    8.62
   0  -2  14  172.30    8.67
   0  -2  14  172.68    8.84
  -5   0  -8   -1.72    2.19
  -5   0  -8    4.52    2.89
   1  -6  10  620.21   28.58
  -1   6 -10  608.80   28.18
  -1  -6 -10  537.94   25.03
   1  -6  10  603.40   27.64
  -1   6 -10  592.66   28.07
   1   6  10  531.35   25.05
   1  -6  10  605.60   28.01
   1   6  10  627.21   29.23
  -1  -6 -10  574.89   26.42
  -5  -3   9   54.94    5.45
   5   3  -9   56.35    5.77
  -5  -3   9   52.22    7.61
   5  -3  -9   54.13    5.51
  -5  -3   9   54.56    5.57
  -5   3   9   57.45    5.77
  -5   3   9   57.34   10.57
   5  -3  -9   60.52    5.99
  -5   3   9   51.94    6.57
  -5   5  -3   72.98    7.08
   5  -5   3   70.01   17.82
  -5   5  -3   74.47   20.02
  -5  -5  -3   59.87    9.85
   5   5   3   65.48   15.79
   5   5   3   69.85    7.30
   5   5   3   59.61   13.56
   5  -5   3   69.87   14.23
  -5   5  -3   64.92    6.36
   5  -5   3   70.00   20.36
   5   5   3   73.03   19.91
   5  -5   3   72.40   10.27
  -2  -6  10  407.28   19.28
   2  -6 -10  416.86   19.59
   2   6 -10  426.08   19.83
  -2   6  10  399.21   18.94
  -2  -6  10  397.05   18.61
  -2   6  10  452.84   21.28
   2  -6 -10  450.33   21.04
  -2  -6  10  441.42   20.58
   2   6 -10  418.37   19.68
   2  -6 -10  416.97   19.23
   6  -2  -6  107.42    9.83
  -6  -2   6  104.53    9.64
  -6   2   6  124.25   11.35
   6   2  -6  103.91    9.51
  -6   2   6  121.81   11.20
   6  -2  -6  120.68   11.09
   6  -2  -6  113.79   10.47
   1   0  14   -0.80    1.90
   1   0  14   -1.97    2.69
   1   0  14   -0.24    1.59
   1   0  14   -0.34    2.15
   1   0  14   -0.47    2.71
   2   7   7 1417.49   63.78
  -2  -7  -7 1363.64   62.88
  -2   7  -7 1613.35   72.65
   2   7   7 1431.56   66.93
   2  -7   7 1489.39   67.06
   2   7   7 1476.46   66.62
  -2  -7  -7 1477.31   66.37
   2   7   7 1284.47   58.03
   2  -7   7 1506.18   67.75
  -2   7  -7 1507.49   67.59
   2  -7   7 1472.58   66.05
  -6  -1  -4  118.24   10.87
   6   1   4  114.28   10.46
   6  -1   4  113.21   10.41
  -6  -1  -4  111.55   10.34
   6  -1   4  116.62   11.09
  -6   1  -4  118.41   10.94
  -6  -1  -4  117.16   10.77
  -6   1  -4  120.88   11.35
  -6   1  -4  123.67   11.28
  -6  -1  -4  126.19   11.67
   6   1   4  120.42   11.16
   6   1   4  118.14   10.93
   6  -1   4  127.71   11.70
   2   7  -8  333.48   15.81
  -2  -7   8  286.00   13.44
  -2   7   8  282.16   15.21
   2  -7  -8  281.16   14.44
   2   7  -8  325.85   15.72
   2  -7  -8  299.97   15.67
   2   7  -8  301.77   14.41
  -2  -7   8  282.85   13.78
   2  -7  -8  313.74   15.14
  -2  -7   8  294.54   14.17
   2   7  -8  303.33   14.30
   3   1  12    8.75    3.34
  -3   1 -12    8.42    2.21
  -3  -1 -12    7.72    2.73
   0   8   6   26.24    3.70
   0   8  -6   25.86    3.10
   0  -8   6   25.76    3.06
   0  -8  -6   26.23    3.16
   0   8   6   23.90    3.58
   0   8  -6   25.06    3.31
   0  -8   6   24.72    3.36
   0  -8  -6   27.03    3.49
   0  -8  -6   25.73    3.42
   0   8  -6   29.85    3.67
  -3  -7  -5    8.73    2.13
  -3   7  -5    8.45    2.02
   3   7   5    9.83    2.38
  -3  -7  -5    7.74    2.73
  -3   7  -5    8.97    1.96
  -3   7  -5    6.52    3.80
   4  -5   7   57.49    5.75
   4  -5   7   63.15    6.11
  -4   5  -7   53.58    5.38
   4   5   7   57.64    5.51
   4  -5   7   54.10    5.42
   4   5   7   59.59    6.03
   4   5   7   50.87    5.09
   4   5   7   56.47    6.13
   4  -5   7   51.23    5.44
   4   5   7   53.50    5.49
  -4   5  -7   62.72    6.63
  -4  -5  -7   48.23    5.09
   4   2  10   78.61    7.40
   4  -2  10   80.65    7.73
   4  -2  10   76.02    7.37
   4   2  10   72.65    7.08
  -4   2 -10   78.34    7.46
   4  -2  10   75.60    7.24
   4  -2  10   81.05    7.70
   4   2  10   81.30    7.78
  -4   2 -10   82.73    7.96
  -4  -2 -10   72.30    7.11
   4   2  10   82.76    8.00
  -4   2 -10   74.63    7.68
  -6   1   7  109.87   10.26
   6  -1  -7  118.33   10.89
   6  -1  -7  115.32   10.62
   6   1  -7   97.68    9.09
  -6  -1   7  107.64    9.94
  -6   1   7  105.53    9.75
   6  -1  -7  116.48   10.72
   5  -1   8   17.90    4.77
   5  -1   8   15.34    4.03
  -5   1  -8   18.33    2.88
   5  -1   8   18.21    4.71
  -5  -1  -8   16.86    2.84
  -5   1  -8   17.26    3.86
   5   1   8   21.93    5.16
  -5   1  -8   16.27    2.52
  -5  -1  -8   19.04    3.08
   5  -1   8   17.26    4.54
   5   1   8   15.60    4.18
   3   6  -9   47.99    4.87
  -3   6   9   42.61    8.32
   3   6  -9   47.80   12.81
   3   6  -9   45.54    4.73
  -3  -6   9   50.27    5.19
  -3  -6   9   42.92    8.35
   4   5  -9  113.07   10.35
  -4  -5   9  117.38   10.77
   4  -5  -9  118.21   10.80
   4  -5  -9  123.55   11.45
  -4  -5   9  119.83   11.05
   4   5  -9  114.25   10.56
  -4   5   9  115.45   10.86
   5   2 -10    2.91    1.60
   1  -1  14  168.91   17.96
   1   1  14  162.75   11.71
   1  -1  14  166.46   17.25
   1  -1  14  167.97   10.77
   1   1  14  166.18   18.68
   1  -1  14  175.47   20.86
   1   1  14  180.09   18.64
   4   7  -1 1804.98   80.73
   4   7  -1 2058.36  172.58
   4   7  -1 1855.99   85.96
  -4  -7   1 1761.15   81.97
   4  -7  -1 1949.98  163.50
   4   7  -1 1745.46   79.31
  -4  -7   1 1958.06  164.06
  -4  -7   1 1942.95  162.91
   4   7  -1 2085.84  174.89
  -4   7   1 1969.80  165.07
  -1   5  12  942.53   44.52
   1  -5 -12  809.42   36.81
  -1  -5  12  845.16   39.14
   1  -5 -12  789.52   36.44
  -1   5  12  850.58   40.58
  -1  -5  12  783.90   36.30
   1   5 -12  826.60   39.16
  -1  -5  12  843.98   40.29
   1   5 -12  810.04   36.81
  -4   2  12  235.52   11.75
  -4  -2  12  222.69   10.92
  -4   2  12  210.61   10.35
  -4  -2  12  211.33   10.35
   4  -2 -12  223.02   10.96
   4   2 -12  225.81   10.98
   4  -2 -12  210.39   10.22
  -4  -2  12  204.56   10.30
  -4   2  12  200.47    9.74
  -4  -2  12  217.54   10.75
   4   2 -12  220.24   10.54
  -1  -8   6  441.92   20.76
   1   8  -6  426.94   19.87
   1   8  -6  457.03   23.09
  -1   8   6  459.82   24.56
   1  -8  -6  444.84   20.99
   1  -8  -6  427.35   23.30
  -1  -8   6  441.14   23.29
   1   8  -6  435.07   20.15
   1   8  -6  459.28   21.56
   1  -8  -6  437.32   20.50
  -1  -8   6  430.10   21.90
  -1   8   6  441.49   23.04
   1  -4 -13   25.56    4.28
   4   6   5  247.79   12.40
   4   6   5  234.96   11.82
  -4  -6  -5  341.45   16.41
   4  -6   5  251.27   12.11
   4   6   5  249.63   12.13
   4  -6   5  267.51   12.98
  -4  -6  -5  215.74   11.83
  -4   6  -5  238.57   12.14
  -4   6  -5  240.80   12.09
   4   6   5  253.03   11.98
   4   7   0  201.66    9.69
  -4  -7   0  203.31   10.27
   4   7   0  211.24   11.02
   4   7   0  207.75   10.46
  -4  -7   0  203.09   10.06
   4   7   0  213.50   10.81
  -4   7   0  191.96    9.74
   4  -7   0  208.65   10.40
  -5  -4   8  127.64   12.25
   5   4  -8  132.11   12.06
   5   4  -8  128.25   11.51
  -5   4   8  136.29   12.95
   5   4  -8  125.93   12.36
  -5  -4   8  119.43   11.03
  -5   4   8  135.87   12.57
   5  -4  -8  133.44   12.26
   5  -4  -8  140.37   12.41
   0   5  12  235.02   12.10
   0  -5 -12  237.62   11.41
   0  -5  12  234.77   11.42
   0   5  12  212.08   10.83
   0  -5 -12  223.65   11.07
   0  -5 -12  225.30   11.04
   0  -5  12  229.91   11.38
   0   5 -12  241.17   12.01
   0  -5  12  207.53   10.39
   4   7  -2   38.09    4.08
  -4  -7   2   44.71    4.87
   4   7  -2   51.46    5.52
  -4   7   2   48.90    4.98
  -4  -7   2   38.23    4.11
   4   7  -2   47.11    5.13
  -4  -7   2   38.23    4.32
   4  -7  -2   41.13    4.47
   4   7  -2   36.63    4.39
   4   7  -2   43.43    4.85
  -4   7   2   44.35    5.17
   4   6  -7  424.88   19.91
  -4   6   7  429.63   20.34
   4   6  -7  318.88   15.07
   4   6  -7  421.10   19.79
  -4  -6   7  407.16   19.06
   4  -6  -7  428.82   20.09
  -4  -6   7  403.68   19.13
   6   3   2   55.00    6.01
   6  -3   2   66.38    6.99
  -6   3  -2   26.96    6.97
  -6  -3  -2   43.39    5.52
  -6   3  -2   30.72    7.12
   6  -3   2   44.80    7.94
  -6   3  -2   55.21    6.41
   6   3   2   66.59    6.80
   6  -3   2   68.28    7.63
   6   3   2   45.37    4.65
   2  -2  13  540.23   25.11
   2   2  13  552.43   25.77
  -2   2 -13  528.87   24.61
  -2  -2 -13  434.15   21.56
   2  -2  13  504.34   23.38
   2  -2  13  474.58   21.97
   2  -2  13  489.12   23.25
   0   4  13   56.32    5.92
   0  -4  13   63.67    6.47
   0  -4 -13   70.39    6.98
   0  -4  13   59.40    6.02
   0   4 -13   61.57    6.28
   0  -4  13   52.69    5.38
   0   4  13   58.28    6.07
   0  -4  13   59.59    5.86
  -2  -8  -4   51.48    5.17
   2   8   4   50.65    4.96
   2  -8   4   52.71    5.32
  -2   8  -4   49.46    5.11
   2   8   4   49.58    5.40
  -2   8  -4   52.46    5.22
   2   8   4   53.85    5.51
  -2  -8  -4   49.40    5.24
   2   8   4   44.75    4.92
   2  -8   4   52.18    5.51
  -2   8  -4   49.98    4.87
  -2  -8  -4   51.35    5.38
   5   5  -6   21.61    3.16
  -5  -5   6   17.15    2.49
  -5   5   6   22.54    3.70
  -5   5   6   20.69    2.96
   5  -5  -6   22.10    3.44
   5   5  -6   22.25    3.40
   5   5  -6   18.68    3.41
  -5  -5   6   17.88    2.94
   5  -5  -6   20.50    2.97
   5   5  -6   20.57    2.91
  -6   3   5  437.42   20.39
   6  -3  -5  409.32   20.43
   6  -3  -5  442.06   20.75
  -6   3   5  449.71   21.15
   6  -3  -5  422.96   19.85
   6   3  -5  418.54   19.83
  -6  -3   5  397.11   18.67
   2   8  -5   31.04    3.99
   2  -8  -5   29.18    3.75
  -2  -8   5   28.38    3.42
   2   8  -5   32.31    3.76
  -2   8   5   26.22    3.79
   2   8  -5   29.47    3.28
   2  -8  -5   30.52    3.75
  -2  -8   5   28.98    3.48
  -2   8   5   28.47    4.16
  -2  -8   5   30.20    3.25
   2   8  -5   32.97    4.02
  -2   2  14  475.06   22.55
  -2  -2  14  494.42   22.94
  -2  -2  14  476.46   22.32
   2  -2 -14  470.23   21.76
  -2  -2  14  460.60   21.32
  -2   2  14  457.16   21.29
  -2   2  14  440.39   21.53
  -2  -2  14  474.87   22.07
  -2   2  14  480.47   22.56
  -2  -2  14  598.36   27.68
   0   7   9  624.58   29.59
   0  -7  -9  674.79   30.98
   0  -7   9  648.67   29.75
   0   7   9  519.52   24.74
   0  -7  -9  584.77   31.27
   0  -7  -9  639.39   29.14
   0  -7   9  647.32   29.55
   0   7  -9  665.73   30.38
   0   7  -9  677.64   31.26
   5  -3   7   19.66    3.87
   5   3   7   18.67    2.73
  -5   3  -7   20.11    2.86
   5   3   7   18.87    3.68
   5  -3   7   21.07    3.89
  -5   3  -7   22.30    3.37
   5   3   7   17.80    3.92
   5  -3   7   20.63    4.31
   5  -3   7   20.20    3.24
  -5  -3  -7   17.18    2.62
   5   3   7   17.84    2.90
  -5   3  -7   20.58    2.94
   1   7  -9  170.57    8.66
   1  -7  -9  177.02    9.22
  -1  -7   9  171.65    8.86
   1   7  -9  180.15    9.15
  -1   7   9  145.62   12.97
   1  -7  -9  178.08    9.07
   1  -7  -9  168.33    8.35
  -1  -7   9  164.77    8.17
   1   7  -9  155.26    7.84
   4   7   1  603.68   27.56
   4  -7   1  598.25   27.33
   4   7   1  595.83   27.61
   4   7   1  615.41   28.49
  -4  -7  -1  626.51   28.80
   4   7   1  594.31   27.60
  -4   7  -1  547.88   26.27
  -4  -7  -1  621.50   28.71
  -4   7  -1  552.40   25.64
  -3   4  12  215.74   11.16
  -3  -4  12  228.68   11.59
  -3  -4  12  208.36   10.45
   3   4 -12  207.09   10.17
   3  -4 -12  209.78   10.51
   3  -4 -12  218.44   10.61
   3   4 -12  215.83   11.16
  -4   7   3  244.48   11.88
   4   7  -3  252.69   12.70
   4   7  -3  223.79   12.09
   4  -7  -3  296.43   14.14
  -4   7   3  295.90   14.59
   4   7  -3  287.59   14.78
   4   7  -3  256.38   12.57
  -4  -7   3  252.52   13.14
  -4  -7   3  257.29   12.57
   4   7  -3  308.22   15.22
   3   7  -7    0.55    2.33
   6  -2   4   96.83    9.78
  -6  -2  -4   73.27    8.50
  -6   2  -4   59.40    8.96
  -6  -2  -4   70.40    8.10
   6  -2   4   92.38    9.06
  -6   2  -4   48.80    5.80
   6   2   4   57.68    7.42
   6  -2   4   60.10   10.67
   6   2   4  105.03    9.89
  -6   2  -4   78.40    8.93
   6   2   4  100.78    9.88
   6   2   4   83.76    8.17
   3  -2  12  268.09   12.89
   3   2  12  278.62   13.31
   3  -2  12  243.20   11.90
   3  -2  12  237.22   11.55
   3   2  12  291.58   14.44
  -3  -2 -12  271.59   13.85
  -3   2 -12  231.79   11.60
   3   2  12  262.92   12.83
  -3   2 -12  271.01   13.29
  -1  -8  -6  544.32   25.72
  -1   8  -6  531.31   24.39
   1  -8   6  527.63   24.22
  -1  -8  -6  537.24   28.15
   1   8   6  531.80   27.22
   1   8   6  548.48   25.41
  -1  -8  -6  545.13   25.18
   1   8   6  527.55   26.87
   1  -8   6  519.65   24.08
  -5   5  -4   17.72    3.07
  -5  -5  -4   15.89    2.70
   5   5   4   16.51    2.47
  -5   5  -4   17.30    2.67
   5  -5   4   16.80    2.69
   5  -5   4   15.71    2.84
   3  -8  -1  157.74   13.19
  -3   8   1  136.46   23.57
   3   8  -1  147.75   13.42
  -3  -8   1  142.47   20.29
  -3   8   1  142.84   25.77
   3   8  -1  151.36    7.62
  -3  -8   1  151.63    7.87
   3   8  -1  159.38   29.79
   3  -8  -1  158.69    8.37
   3   8  -1  146.99   12.94
  -3   8   1  150.02   22.47
  -3  -5  11  426.08   20.19
   3  -5 -11  410.21   19.26
  -3  -5  11  427.40   20.49
  -3   5  11  429.36   20.76
   3  -5 -11  414.26   19.17
   3  -5 -11  419.30   19.50
   3   5 -11  377.52   17.62
  -5   4  -6  203.94   10.16
   5  -4   6  200.76   10.93
   5   4   6  186.91    9.94
   5  -4   6  203.34   10.62
   5   4   6  172.29    8.76
   5  -4   6  209.91   10.87
  -5   4  -6  203.75   10.61
   5  -4   6  189.15   10.12
   5   4   6  194.89   11.36
  -5   4  -6  172.96    8.74
  -5  -4  -6  158.00    8.32
   5   4   6  180.61    9.37
  -3   6  -8    2.01    2.04
   3  -6   8    0.34    2.79
  -3  -6  -8    2.25    2.19
   3   6   8    2.73    2.35
   3  -6   8    1.55    2.91
   3   6   8    1.20    2.08
  -3  -6  -8    0.18    2.26
   3   6   8    1.97    3.07
   3   8   0 1029.54   46.80
  -3   8   0 1089.35   50.16
  -3  -8   0 1069.73   48.87
  -3  -8   0 1057.50   47.84
   3  -8   0 1111.91   50.27
   3   8   0 1104.04   50.05
   3   8   0 1144.14   52.75
  -3  -8   0 1101.58   50.11
  -3   8   0 1116.40   50.93
   3   8   0 1069.49   48.23
  -3   8   0 1034.44   47.32
   3  -8   0 1094.30   49.40
  -6   0  -5   35.99    4.57
  -6   0  -5   30.69    4.64
   6   0   5   44.92    4.86
   6   0   5   45.70    5.11
   6   0   5   24.52    3.68
  -6   2   7  612.50   28.79
   6  -2  -7  627.84   28.93
   6   2  -7  580.73   26.91
   6  -2  -7  643.15   29.59
  -6   2   7  591.51   27.17
  -6  -2   7  617.20   28.34
  -6   2   7  616.10   28.46
   6  -2  -7  579.95   27.87
   5   2   8  246.00   12.09
  -5   2  -8  267.83   13.08
   5  -2   8  271.19   13.43
   5  -2   8  283.97   13.68
   5  -2   8  257.96   12.51
  -5   2  -8  278.60   14.60
  -5  -2  -8  276.71   13.59
  -5  -2  -8  228.92   11.35
  -5   2  -8  264.33   12.64
   5   2   8  259.54   12.55
   5   2   8  285.25   13.71
  -5  -2  -8  234.76   13.38
   5  -2   8  256.21   12.48
   1  -6 -11   95.14    7.31
  -1  -6  11   89.23   18.24
   1   6 -11   98.43    9.23
   1   6 -11   93.67   20.10
  -1   6  11  110.86   16.95
  -1   6  11   99.05   25.20
   1  -6 -11   81.13    8.41
  -1  -6  11   91.23    8.85
   1  -6 -11   91.10   18.54
  -5   0  11 1409.35  118.28
   5   0 -11 1217.71   76.85
  -5   0  11 1355.27  114.23
   5   0 -11 1332.44  112.65
  -5   0  11 1261.32   77.02
   0   6  11  830.15   52.13
   0  -6  11  897.34   54.89
   0  -6 -11  951.69   58.12
   0  -6  11  918.35   56.27
   0   6 -11  966.83   59.33
   0  -6  11  869.73   53.52
   0   6  11  845.71   53.55
   0  -6 -11  889.01   54.43
   0  -6 -11  768.58   51.63
   0   6 -11  741.61   45.47
   3  -8  -2  396.98   24.70
  -3   8   2  385.71   30.29
   3   8  -2  411.66   25.69
   3  -8  -2  400.80   25.10
  -3  -8   2  384.82   24.05
  -3   8   2  384.92   34.65
  -3  -8   2  366.89   27.67
   3   8  -2  396.40   24.96
  -3   8   2  364.53   26.91
   3   8  -2  378.86   30.65
   3   8  -2  388.22   24.08
  -1  -3  14  248.21   21.57
   1   3 -14  237.52   16.24
  -1   3  14  225.98   15.45
   1  -3 -14  229.55   15.84
  -1   3  14  226.10   16.36
  -1  -3  14  224.55   15.52
  -1  -3  14  233.44   15.93
  -1   3  14  231.15   16.24
  -1  -3  14  212.41   14.44
  -1  -3  14  217.24   15.17
  -2   4 -12  205.17   14.29
   2   4  12  190.06   13.53
   2  -4  12  197.54   13.81
   2  -4  12  192.33   13.19
   2  -4  12  199.48   13.82
   0   9   0    3.03    2.24
   0   9   0    0.26    1.92
   0  -9   0    1.32    2.01
   0  -9   0    1.73    2.00
   0  -9   0   -0.59    2.54
   0   9   0    2.73    2.60
   6   0  -8  245.12   22.18
   6   0  -8  305.95   19.28
  -6   0   8  293.84   18.54
   6   0  -8  293.03   18.54
  -6   0   8  303.38   19.33
  -6   0   8  289.60   18.35
   2  -5  11   91.63    6.90
  -2   5 -11  105.63    7.60
  -2   5 -11   93.60    7.23
   2  -5  11   97.73    7.36
  -2  -5 -11  103.18    7.65
   2   5  11   88.05    7.18
   2   5  11   64.89    6.39
   2  -5  11   85.03    6.54
  -2  -5 -11   91.47    6.82
  -3  -3  13   50.37    5.37
  -3  -3  13   41.24    4.87
  -3  -3  13   35.60    4.27
  -3  -3  13   40.45    5.26
  -3   3  13   36.82    4.05
   3  -3 -13   39.36    4.05
  -3   3  13   37.82    4.86
   3   3 -13   36.47    5.77
   3  -3 -13   39.94    4.55
   6  -4  -1  101.97    7.72
   6   4  -1   97.73    7.25
  -6   4   1   91.69    7.04
  -6  -4   1   85.51    6.44
  -6   4   1   93.46    6.97
   6  -4  -1  104.44    7.58
  -6   4   1   82.61    6.16
   6   4  -1   91.48    7.15
   4   7   2  279.10   17.74
  -4   7  -2  298.26   18.78
   4   7   2  301.95   19.17
  -4  -7  -2  332.65   20.86
   4   7   2  334.62   21.13
  -4  -7  -2  316.65   20.09
  -4   7  -2  336.67   21.89
   4   7   2  305.39   18.98
   4  -7   2  342.49   21.45
   6  -4  -2   68.10    6.57
  -6   4   2   71.43    5.62
   6  -4  -2   78.78    6.03
  -6   4   2   74.32    6.18
   6  -4  -2   83.00    6.54
   6   4  -2   70.77    5.49
  -6  -4   2   71.77    5.75
  -6   4   2   76.00    6.15
   5   6  -1  552.12   34.55
   5  -6  -1  605.53   39.04
  -5   6   1  686.29   44.71
   5   6  -1  602.44   38.43
  -5  -6   1  599.56   38.89
  -5   6   1  591.29   38.64
   5   6  -1  596.31   38.20
   5   6  -1  634.47   41.91
   5  -6  -1  642.35   40.42
   5   6  -1  564.50   34.86
  -2  -4  13  107.37    7.95
  -2  -4  13   94.96    7.11
  -2   4  13   96.77    7.49
   2   4 -13  104.35    7.71
  -2   4  13   98.52    7.55
  -2  -4  13   99.87    7.23
   2  -4 -13  109.94    7.89
  -4   7   4  450.47   28.35
  -4   7   4  363.89   22.81
   4   7  -4  391.38   24.51
  -4  -7   4  359.25   22.52
   4  -7  -4  361.92   22.86
  -4  -7   4  390.14   24.40
   4   7  -4  385.55   24.45
   4  -7  -4  394.67   24.60
   4   7  -4  363.22   22.59
   4   7  -4  309.60   19.51
  -2   5  12  555.63   34.51
  -2  -5  12  501.99   31.29
   2   5 -12  532.43   33.02
  -2  -5  12  532.04   32.93
   2   5 -12  426.38   26.34
   2  -5 -12  509.04   31.60
  -2  -5  12  505.68   31.35
  -2   5  12  556.11   34.60
   0  -9  -1  125.00    8.75
   0   9   1  124.66    9.31
   0   9  -1  111.36    8.20
   0   9   1  115.52    8.18
   0  -9   1  124.31    9.13
   0  -9  -1  122.45    8.97
   0  -9   1  119.11    8.61
   0   9   1  113.73    8.39
   0   9  -1  118.69    8.39
   0  -9   1  128.07    9.27
   0   9  -1  116.35    9.52
   3   8   1   52.91    6.95
  -3  -8  -1   48.48    6.13
   3   8   1   52.63    9.49
   3  -8   1   56.52    5.85
   3  -8   1   53.45   10.35
  -3  -8  -1   52.77    5.16
  -3   8  -1   53.37    8.73
   3   8   1   50.34    6.09
  -3   8  -1   54.35    8.04
   3   8   1   50.63    5.17
   6   3   3  298.81   18.92
  -6   3  -3  292.73   18.87
   6  -3   3  302.92   19.08
  -6  -3  -3  286.71   18.37
  -6  -3  -3  273.62   17.45
   6   3   3  280.13   17.80
  -6   3  -3  298.33   18.76
   6  -3   3  296.88   19.25
   6   3   3  271.85   17.13
  -6   3  -3  300.39   19.12
   6   3   3  317.89   20.15
   6  -3   3  281.07   18.03
   5   6  -2  152.58   11.38
  -5   6   2  160.47   11.53
   5   6  -2  175.26   15.53
   5  -6  -2  179.61   12.61
   5   6  -2  158.03   11.27
   5   6  -2  158.59   19.07
   5   6  -2  161.60   11.14
  -5  -6   2  148.70   13.01
   5  -6  -2  172.85   11.99
  -6  -1  -5  111.89    8.56
  -6   1  -5  111.14    8.69
  -6  -1  -5   96.66    7.28
   6   1   5  105.73    7.93
  -6   1  -5  114.97    8.55
   6   1   5  118.59    8.63
   6  -1   5  117.96    8.57
   6  -1   5  100.48    8.52
   6   1   5  125.46    9.18
  -6   1  -5  110.39    8.14
  -3   0  14    0.14    1.63
  -3   0  14    0.44    1.70
  -3   0  14    0.78    1.83
  -3   0  14   -0.46    1.39
   3   0 -14   -0.10    1.38
  -3   0  14    0.96    2.14
   0   3  14   97.69    8.38
   0  -3  14  100.35    7.66
   0   3  14   94.81    7.24
   0  -3  14  110.88    8.18
   0   3 -14  112.55    8.23
   0   3  14  103.23    7.55
   0  -3  14  108.12    8.04
   0  -3  14  118.97    9.00
   4   4   9  186.86   12.92
   4  -4   9  190.53   13.13
  -4   4  -9  190.37   13.68
   4  -4   9  185.29   12.85
   4   4   9  177.01   12.24
  -4   4  -9  187.01   13.08
   4  -4   9  176.63   12.08
   4   4   9  173.93   12.29
   4  -4   9  167.51   12.01
  -5  -1  11   10.89    6.96
  -5   1  11    2.70   15.54
   5  -6   0  121.04    8.89
   5   6   0  110.65    8.05
   5   6   0  118.90    9.51
  -5  -6   0  110.33    8.62
  -5   6   0  145.05   11.57
   5   6   0  115.54    8.68
   5  -6   0  128.90    9.34
   5   6   0  110.77    8.31
  -5   6   0  114.29    8.62
   6   3  -6   91.89    7.41
  -6   3   6  105.31    8.25
   6  -3  -6  124.70    8.99
   6   3  -6  111.35    8.38
   6  -3  -6  117.48    9.38
  -6   3   6  113.53    8.68
   6  -3  -6  118.39    9.43
  -6   4   0  229.04   15.53
   6   4   0  270.62   17.31
  -6   4   0  279.08   17.84
  -6  -4   0  257.38   16.48
  -6   4   0  286.64   18.13
   6  -4   0  236.82   16.20
   6   4   0  255.50   16.33
   6  -4   0  277.88   17.46
   4   0  11   -0.06    2.75
   4   0  11   -0.41    2.00
  -4   0 -11    0.08    1.70
   4   0  11    0.26    2.21
  -6  -4   3   27.39    3.70
   6  -4  -3   15.32    5.99
   6   4  -3   27.51    4.33
   6  -4  -3   23.99    4.87
  -6   4   3   26.90    4.79
  -6   4   3   14.49    4.28
   6  -4  -3   41.25    5.23
   6  -1  -8  243.63   20.92
   6  -1  -8  253.32   16.18
   6   1  -8  229.09   16.04
  -6   1   8  250.75   21.52
  -6  -1   8  248.52   21.29
  -6   1   8  235.10   16.05
   6  -1  -8  263.45   16.69
  -6   1   8  268.43   17.21
   0   8  -7   -1.90    2.20
   3   8  -3    7.87    2.82
   3  -8  -3    7.98    3.03
  -3  -8   3    8.38    2.24
   3   8  -3    6.60    2.12
   3   8  -3    6.34    1.65
  -4  -4  11  157.97   11.68
  -4  -4  11  217.32   15.03
   4  -4 -11  165.40   11.65
   4   4 -11  166.73   11.62
  -4   4  11  168.05   12.00
   4  -4 -11  158.75   11.44
  -4  -4  11  168.33   11.75
  -1   5 -12   35.97    9.30
   1  -5  12   29.90   11.81
   1   5  12   18.00   12.73
  -1  -5 -12   31.94    3.61
   2   8   5   37.14    3.99
   2  -8   5   40.15    4.48
   2   8   5   36.52    3.95
  -2  -8  -5   42.14    4.41
  -2   8  -5   24.19    3.65
   2   8   5   40.75    5.86
  -2   8  -5   44.81    4.34
   2   8   5   37.42    7.52
  -2   8  -5   30.05    3.92
  -2  -8  -5   34.67    6.54
  -2  -8  -5   54.08    5.51
  -2   8  -5   42.45    4.42
   2  -8   5   37.18    3.89
   5   6  -3   90.30    7.63
  -5   6   3   81.94   15.30
   5   6  -3   99.10   15.63
   5  -6  -3   97.25    8.36
   5   6  -3   88.37   12.87
   5   6  -3   93.79   24.13
   5  -6  -3  100.99   12.77
   5   6  -3   94.45    8.28
  -1  -7  -9    4.13    2.55
  -1   7  -9    3.02    1.85
  -4   3 -10   26.57    3.50
   4  -3  10   27.45    3.47
   4   3  10   26.00    3.18
   4  -3  10   26.56    3.46
   4   3  10   26.59    3.04
  -4   3 -10   28.14    3.40
   4   3  10   25.82    3.52
   4  -3  10   27.22    3.19
   4  -3  10   29.04    3.82
   0   9  -2 1142.07   69.88
   0  -9   2 1208.67   74.26
   0  -9  -2 1211.16   73.99
   0  -9   2 1254.75   76.44
   0  -9   2 1195.19   73.00
   0   9  -2 1184.81   72.99
   0  -9  -2 1219.26   74.29
   0   9   2 1191.48   73.45
   0   9  -2 1162.82   70.87
   0   9   2 1133.99   69.14
   0   9   2 1200.29   73.44
   2  -8  -6  229.48   15.71
  -2   8   6  236.99   18.80
  -2  -8   6  233.01   15.89
   2   8  -6  228.90   15.49
   2  -8  -6  231.75   16.13
   2   8  -6  236.89   16.24
  -2   8   6  233.42   22.76
   2   8  -6  241.55   20.90
   2   8  -6  238.18   16.21
  -2  -8   6  243.81   20.99
  -2  -8   6  212.86   14.34
  -3  -1  14  288.50   20.07
  -3   1  14  319.67   21.19
  -3   1  14  314.35   21.46
  -3  -1  14  310.87   20.71
  -3  -1  14  296.02   19.73
  -3  -1  14  301.11   20.54
   3  -1 -14  318.81   21.11
  -3  -1  14  318.41   20.99
  -3   1  14  287.34   19.11
  -4   0  13    1.36    2.41
  -4   0  13   -0.01    1.94
   4   0 -13    0.61    1.65
  -4   0  13   -0.58    1.62
  -5   5   7  707.26   44.94
  -5  -5   7  683.37   46.94
   5  -5  -7  680.73   42.46
  -5   5   7  697.08   46.51
   5   5  -7  692.20   49.56
   5  -5  -7  714.04   43.97
   5   5  -7  813.33   50.51
   1   8  -7   12.86    2.12
  -1  -8   7   12.62    3.13
   1  -8  -7   10.95    5.36
   1  -8  -7   10.70    2.31
   1   8  -7   12.24    2.20
   1   8  -7   12.15    2.23
  -1  -8   7   13.33    2.80
   1  -8  -7   12.08    3.02
   1  -4  13  763.30   47.55
   1  -4  13  757.81   47.53
   1  -4  13  782.75   48.98
   1   4  13  651.77   41.04
  -1   4 -13  780.54   48.10
   1   4  13  743.94   47.41
   1  -9   0  228.28   15.66
   1   9   0  215.64   14.61
   1  -9   0  232.15   15.84
  -1  -9   0  218.41   15.41
   1   9   0  224.72   16.80
   1   9   0  203.37   14.21
  -1   9   0  214.33   15.44
  -1  -9   0  216.45   15.46
  -1   9   0  228.11   16.85
   1   9   0  216.70   14.84
  -1   9   0  226.55   15.39
  -1  -9   0  223.87   15.40
  -5   3  10  110.08    8.07
  -5   3  10  116.92    8.42
   5  -3 -10  111.49    8.06
   5   3 -10   97.80    7.32
  -5  -3  10  100.85    7.57
   5  -3 -10  110.05    8.13
  -5   3  10  110.25    8.28
  -5  -3  10  112.49    8.23
   2   7   8  132.96    9.56
  -2   7  -8  155.30   10.77
  -2  -7  -8  156.79   10.96
  -2  -7  -8  120.77    9.07
   2  -7   8  137.48    9.60
  -2   7  -8  123.02    9.16
   2   7   8  127.15    9.33
   2   7   8  119.07    9.65
   2  -7   8  148.38   10.53
  -4  -6  -6  206.24   14.19
  -4   6  -6  187.16   13.24
  -4   6  -6  192.21   16.30
  -4  -6  -6  159.23   12.02
   4  -6   6  202.25   13.95
   4   6   6  178.71   12.14
   4  -6   6  191.16   13.28
   4   6   6  184.54   12.95
   4   6   6  185.97   12.89
   4   6   6  174.08   12.05
  -4   1 -11   12.65    2.46
   4   1  11   15.89    3.00
   4  -1  11   13.69    2.48
   4   1  11   16.17    2.81
   4  -1  11   13.47    2.62
   4  -1  11   14.97    2.92
   4   1  11   14.22    2.72
   4   1  11   16.60    2.79
  -4  -1 -11   12.86    2.63
  -5   6  -1  922.40   56.65
   5   6   1  920.97   56.24
   5   6   1  870.17   53.29
   5  -6   1 1070.58   65.47
   5  -6   1  952.85   58.41
  -5  -6  -1  859.75   53.45
   5   6   1  879.49   54.12
   5   6   1  756.89   46.66
  -5   6  -1 1002.79   61.37
   1   9  -1   37.10    3.91
   1  -9  -1   37.88    7.15
  -1  -9   1   36.40    5.50
   1   9  -1   36.32    6.51
   1   9  -1   38.79    4.59
  -1   9   1   34.56    6.10
  -1  -9   1   39.72    4.62
  -1   9   1   39.96    4.22
  -1   9   1   38.03    7.47
   1   9  -1   37.07    4.25
   1  -9  -1   38.88    4.58
  -1  -9   1   36.71    5.76
   3  -8   2  504.90   31.28
  -3  -8  -2  498.91   30.91
  -3   8  -2  507.26   31.49
   3   8   2  478.67   29.82
  -3  -8  -2  437.68   27.31
   3   8   2  476.97   29.77
  -3   8  -2  477.93   29.63
   3   8   2  523.07   32.43
   3  -8   2  504.06   31.12
   3   8   2  494.21   30.56
  -4   3  12   24.58    3.09
   4  -3 -12   25.16    3.29
  -4   3  12   25.98    3.67
  -4  -3  12   27.10    3.44
  -4  -3  12   22.38    2.82
   4  -3 -12   25.57    3.23
   4   3 -12   26.23    3.79
  -4  -3  12   23.18    3.10
   2   7  -9  854.36   52.39
  -2  -7   9  844.12   51.76
   2  -7  -9  822.74   50.30
   2  -7  -9  841.30   51.59
  -2   7   9  973.48   61.04
   2  -7  -9  842.56   51.69
   2   7  -9  779.25   47.75
   3  -4  11  123.83   12.46
  -3   4 -11  127.78    9.51
   3   4  11  120.65   13.68
   3   4  11  117.12    9.10
   3  -4  11  140.29   11.31
   4   6  -8   33.43    4.10
  -4  -6   8   23.65    3.16
  -4   6   8   12.03    2.76
   4   6  -8   30.42    3.78
  -4  -6   8   21.55    2.87
   4  -6  -8   20.13    3.21
   0   0  15   -0.12    1.52
   0   0  15    0.93    2.68
   0   0  15   -0.03    2.01
   6  -4   1   45.13    4.98
   6  -4   1   37.81    3.97
   6  -4   1   44.90    4.82
   6   4   1   43.12    4.53
  -6   4  -1   43.87    5.02
   6   4   1   46.57    5.28
  -6   4  -1   41.79    4.40
  -6  -4  -1   36.14    3.92
  -6   4  -1   42.69    4.45
  -1  -9  -1    6.22    2.54
   1   9   1    7.32    2.14
   1  -9   1    7.65    2.48
  -1   9  -1    5.05    3.34
   1   9   1    8.06    1.96
  -1   9  -1    6.04    1.82
  -1   1  15  804.52   49.28
  -1  -1  15  802.43   49.14
  -1   1  15  833.96   51.75
  -1  -1  15  803.16   50.49
  -1   1  15  746.68   48.11
  -1  -1  15  876.06   53.94
  -1  -1  15  813.93   50.39
  -1   1  15  793.22   48.92
  -1  -1  15  807.80   49.86
   6  -4  -4    3.23    2.51
   6  -4  -4    6.76    2.39
   6   4  -4    4.30    1.81
   6  -4  -4    4.08    2.46
  -6   4   4    3.47    2.20
   2  -3  13  210.39   14.47
   2  -3  13  198.47   13.58
   2  -3  13  194.66   13.59
  -2   3 -13  212.72   14.66
   2  -3  13  184.02   12.67
   2   3  13  203.48   14.38
  -4  -1  13   70.21    5.49
  -4  -1  13   69.40    5.44
  -4   1  13   68.54    5.29
  -4   1  13   68.83    5.74
   4  -1 -13   69.39    5.47
   4   1 -13   67.46    6.16
   4  -1 -13   70.56    5.35
  -4   1  13   70.21    5.35
  -4  -1  13   58.98    5.53
   4  -5   8  246.33   21.28
  -4   5  -8  247.81   21.92
  -4  -5  -8  170.52   12.26
   4  -5   8  254.01   16.03
   4   5   8  247.72   21.45
  -4   5  -8  225.44   15.63
   4   5   8  210.55   14.37
   4  -5   8  237.16   16.20
   4  -5   8  247.74   21.26
   4   5   8  260.33   16.54
   4   5   8  223.16   15.70
  -5   4   9  164.97   11.53
   5   4  -9  160.07   11.13
  -5  -4   9  154.32   10.77
   5  -4  -9  159.68   11.37
  -5  -4   9  158.94   11.43
   5  -4  -9  163.76   11.57
   5   4  -9  155.43   11.03
  -5   4   9  154.73   11.41
  -4   7  -3  161.02   11.17
   4   7   3  166.92   11.39
  -4  -7  -3  158.67   11.25
  -4   7  -3  173.05   12.35
   4   7   3  167.59   11.83
   4   7   3  148.13   10.64
  -4  -7  -3  165.08   11.45
   4  -7   3  180.10   12.49
  -5   0  -9   13.69    2.91
  -3   5 -10    1.60    2.57
  -3  -5 -10    0.34    1.71
  -3   5 -10   -0.01    1.70
  -2  -3  14   34.04    3.89
   2   3 -14   40.65    4.50
  -2  -3  14   38.80    4.45
  -2   3  14   28.75    4.21
  -2  -3  14   36.20    3.94
  -2  -3  14   38.94    4.07
   2  -3 -14   50.09    5.01
  -2   3  14   27.84    3.65
  -2  -3  14   37.87    4.03
  -2  -6 -10  169.51   12.21
   2  -6  10  184.02   12.80
  -2   6 -10  216.12   15.08
  -2   6 -10  218.08   14.80
  -2  -6 -10  208.60   14.30
   2   6  10  190.29   13.98
   2  -6  10  202.97   14.10
   2  -6  10  186.72   12.82
   2   6  10  169.81   12.39
   1   9  -2  211.44   14.89
   1   9  -2  214.48   14.76
  -1  -9   2  213.00   14.71
   1  -9  -2  207.43   14.16
  -1  -9   2  205.63   14.19
   1   9  -2  215.53   14.67
  -1   9   2  212.30   14.82
   1   9  -2  217.54   15.08
   1  -9  -2  209.76   14.55
  -1   9   2  214.86   15.14
  -1  -9   2  206.37   14.12
   4   7  -5  220.69   15.08
  -4   7   5  208.78   14.55
   4  -7  -5  225.43   15.32
   4   7  -5  224.32   15.30
   4   7  -5  229.79   15.71
   4  -7  -5  202.15   13.94
   4   7  -5  219.20   15.11
   4   7  -5  208.68   14.40
  -4  -7   5  238.44   16.37
  -4  -7   5  199.85   13.74
   5   6  -4    1.59    3.50
   5  -6  -4    3.86    3.20
  -3   6  10   59.46    7.90
   3   6 -10   58.03    8.80
  -3  -6  10   63.25    8.99
  -3  -6  10   60.18    8.56
   3   6 -10   62.40    5.93
  -4  -5  10  718.85   44.17
   4   5 -10  746.60   45.91
   4  -5 -10  747.34   45.96
   4  -5 -10  751.91   46.09
   4   5 -10  702.45   43.24
  -4  -5  10  700.15   43.17
  -4   5  10  745.15   45.98
  -2  -6  11 1128.51   68.96
   2  -6 -11 1152.43   70.35
   2   6 -11 1133.49   69.37
   2   6 -11 1079.46   66.25
   2  -6 -11 1165.79   71.24
  -2   6  11 1091.93   68.65
   2   6 -11 1065.23   65.94
  -2   6  11  992.15   60.92
   3  -8  -4   35.46    4.28
  -3   8   4   31.40    7.52
   3  -8  -4   36.81    4.23
   3   8  -4   36.21    3.97
   3   8  -4   34.03   14.49
   3   8  -4   34.53    3.83
  -3  -8   4   33.08    3.74
   3   8  -4   35.12    6.19
  -3  -8   4   31.09    8.22
  -3   8   4   31.12    6.85
   0  -1  15  168.72   11.63
   0  -1  15  205.91   14.07
   0  -1  15  206.64   13.99
   0  -1  15  212.96   15.09
   0   1  15  207.96   14.40
   0   1  15  221.49   15.51
   0  -1  15  185.41   12.91
   0  -1  15  212.42   14.71
   0   9   3   16.98    2.32
   0   9   3   19.80    3.87
   0   9  -3   18.25    3.17
   0  -9   3   15.60    3.04
   0  -9   3   18.77    2.80
   0   9   3   18.06    3.42
   0   9  -3   18.86    3.01
   0  -9  -3   19.19    2.89
   0  -9  -3   16.73    2.84
   0   9  -3   17.99    2.40
   5  -5   5 1012.40   63.87
   5   5   5  992.70   62.23
  -5  -5  -5  924.18   58.18
  -5   5  -5 1114.85   68.83
   5  -5   5 1120.73   70.20
   5  -5   5 1035.94   64.74
   5   5   5 1013.11   64.68
   5   5   5  934.63   58.77
   5  -5   5 1091.47   68.49
  -5   5  -5 1034.41   63.37
   5   5   5  943.68   61.37
   5   5   5  926.86   57.04
   6   2   5  551.03   34.06
  -6   2  -5  469.08   29.59
   6  -2   5  559.46   34.61
   6   2   5  507.14   31.50
  -6   2  -5  521.66   32.23
  -6  -2  -5  448.69   27.95
  -6  -2  -5  503.62   31.73
   6  -2   5  491.09   30.48
   6  -2   5  520.28   32.51
  -6   2  -5  551.95   34.48
   6   2   5  528.13   33.19
   6   2   5  508.85   31.69
  -1   6 -11  560.00   34.67
   1  -6  11  565.67   35.11
   1  -6  11  568.83   35.12
  -1  -6 -11  532.38   32.90
  -1  -6 -11  521.60   32.82
   1   6  11  508.40   33.83
  -1   6 -11  565.16   35.16
   1  -6  11  553.21   34.27
   1   6  11  538.21   34.22
  -1   9  -2   89.12    6.59
   1   9   2   88.09    6.48
   1  -9   2   87.55   10.35
   1   9   2   79.40   11.28
   1   9   2   90.77    6.97
  -1  -9  -2   87.62    6.67
  -1  -9  -2   77.30   11.40
  -1   9  -2   84.05    7.32
   1  -9   2   90.63    7.02
  -1   9  -2   86.40   14.85
  -1  -9  -2   82.05   13.86
   1   9   2   78.23   14.80
   5   2 -11   43.65    5.19
   5  -2 -11   41.23    4.43
  -5  -2  11   39.98    4.21
  -5   2  11   42.50    4.54
  -5  -2  11   40.16    4.44
  -5   2  11   42.38    6.83
   5  -2 -11   43.01    4.50
   5   2 -11   39.30    3.89
  -5   2  11   44.33    4.99
   5   1   9  680.36   42.24
  -5   1  -9  703.41   43.86
  -5  -1  -9  550.90   34.85
  -5  -1  -9  606.34   41.90
   5   1   9  646.05   39.73
   5  -1   9  659.14   40.70
  -5   1  -9  686.16   42.94
  -5  -1  -9  671.66   42.19
   5   1   9  605.26   37.32
   5  -1   9  689.69   42.53
   5  -1   9  673.07   41.53
   3  -7  -8  731.53   44.79
   3   7  -8  729.74   44.81
  -3  -7   8  646.37   39.80
  -3   7   8  703.95   53.98
  -3  -7   8  848.60   57.71
   3   7  -8  699.91   43.08
  -3   7   8  815.44   56.82
   3   7  -8  703.59   51.85
   2   0  14  330.10   21.06
   2   0  14  325.33   20.43
  -6   2   8  145.46   15.46
   6  -2  -8  129.40   12.71
  -6   2   8  113.04   10.39
   6   2  -8  145.21   11.15
   6  -2  -8  154.77   12.66
   6  -2  -8  131.89   12.81
   6   2  -8  115.23   10.29
  -6   2   8  115.83    9.26
   5   6   2  126.36    8.79
  -5   6  -2  136.60   10.00
  -5  -6  -2  106.35    7.78
   5   6   2  122.49    8.79
   5   6   2  122.01    8.77
   5  -6   2  122.07    8.88
  -5   6  -2  111.40    7.98
   5   6   2  125.81    8.95
   5  -6   2  134.70    9.57
   6   3   4   95.47    7.37
   6  -3   4   92.93    8.14
   6   3   4   79.73    7.32
  -6  -3  -4   69.32    6.73
   6  -3   4  101.21    7.85
  -6  -3  -4   86.77    7.71
  -6   3  -4   77.87    9.86
   6  -3   4   77.59   10.01
   6   3   4   84.35    6.62
  -6   3  -4   76.07    8.71
   6   3   4  105.73    8.07
   6  -3   4  109.62    8.63
  -3   3 -12    0.68    2.22
   1  -8   7  106.51    7.95
  -1   8  -7  109.39    7.83
  -1   8  -7  106.93    8.21
   1   8   7  113.16   10.35
  -1  -8  -7  102.55    8.04
  -1  -8  -7  112.12    8.34
   1  -8   7  107.65    7.76
  -1   8  -7  106.17    7.66
  -1   8  -7  117.11    8.75
  -1  -8  -7  103.19   13.04
  -2   0  15   57.19    5.46
  -2   0  15   44.04    4.56
  -2   0  15   54.25    5.36
  -2   0  15   58.59    6.09
   3   8   3    7.95    2.17
   3  -8   3    7.35    2.36
  -3  -8  -3    7.57    2.24
  -3   8  -3    8.55    1.84
   3   8   3   11.70    4.92
   3   8   3   12.92    2.69
  -3   8  -3    7.43    2.91
   3  -8   3    5.23    2.54
  -3  -8  -3   26.40    4.08
   6   4   2  476.09   29.54
   6  -4   2  475.68   29.71
   6   4   2  465.21   28.87
   6   4   2  492.65   30.88
  -6   4  -2  440.41   27.53
   6  -4   2  500.66   30.95
  -6   4  -2  469.21   29.09
   6   4   2  473.84   29.40
   6  -4   2  457.71   28.43
   6  -4   2  475.52   29.49
  -6   4  -2  516.00   32.23
  -6  -4  -2  423.91   27.01
   6  -3  -7  657.08   40.98
   6   3  -7  688.03   42.39
   6  -3  -7  596.89   36.66
   6   3  -7  650.82   40.17
   6  -3  -7  702.58   43.33
  -6   3   7  717.69   44.28
  -6   3   7  635.68   39.27
   3  -2 -14    3.17    2.22
  -3   2  14    3.13    2.02
   3  -2 -14    4.21    2.95
  -3  -2  14    2.28    1.92
   5   3   8   52.90    5.88
   5  -3   8   56.55    5.99
   5  -3   8   56.39    6.09
   5  -3   8   55.83    6.01
   5   3   8   51.33    5.14
  -5   3  -8   57.20    5.67
   5   3   8   54.48    6.13
   5  -3   8   64.14    6.71
   5   3   8   50.62    5.51
  -5   3  -8   63.72    6.54
  -5  -3  -8   64.75    6.42
  -5  -3  -8   53.71    5.55
   1  -9  -3  589.78   36.26
  -1  -9   3  582.88   35.89
   1   9  -3  585.61   36.13
  -1  -9   3  585.18   36.55
   1  -9  -3  582.43   36.02
  -1  -9   3  584.09   36.07
  -1   9   3  572.76   35.65
   1   9  -3  554.87   34.55
   1   9  -3  552.55   34.37
  -1   9   3  590.88   36.73
   1   9  -3  579.26   35.65
  -6   0  -6  436.90   27.99
   6   0   6  382.39   23.92
   6   0   6  354.98   22.25
  -6   0  -6  390.22   25.14
   6   0   6  335.36   21.47
  -6   4   5  127.66   10.21
   6  -4  -5  130.98   11.95
   6   4  -5  167.18   12.91
   6  -4  -5  162.92   11.87
   6   4  -5  115.56    9.38
   6  -4  -5  122.18   10.25
   2  -1  14  157.78   11.12
   2   1  14  163.83   11.69
   2  -1  14  159.31   11.14
   2   1  14  165.91   11.55
  -2   1 -14  146.24   10.32
   1  -3  14  117.39   10.68
  -1   3 -14  115.68    9.85
   1  -3  14  113.62    8.69
   1   3  14  119.56   11.06
   1  -3  14  120.98   10.29
   1  -3  14  107.75    8.88
  -4   2 -11   71.14    5.68
  -4  -2 -11   70.38    5.75
   4   2  11   68.28    5.39
   4   2  11   65.86    6.41
  -4   2 -11   60.32    5.97
   4  -2  11   68.06    6.57
   4   2  11   69.39    5.47
   4  -2  11   62.46    6.02
   4  -2  11   70.46    5.61
   4   2  11   61.83    6.08
   0  -7  10    1.75    2.46
   0  -7 -10    1.94    2.66
   0   7  10    2.16    2.54
   0  -7 -10    1.66    2.15
   0   7 -10    2.11    1.64
   0   7  10    2.23    2.59
   0  -7  10    1.43    1.94
   0  -7 -10    2.53    2.19
   0   7 -10    2.43    2.48
  -1  -7  10 1218.68   74.38
   1   7 -10 1203.51   73.44
  -1  -7  10 1173.69   71.56
   1  -7 -10 1191.37   72.64
   1   7 -10 1232.32   75.35
  -1   7  10 1135.12   72.42
   1  -7 -10 1035.04   63.28
   1   7 -10  978.91   67.63
  -1   7  10 1278.08   78.20
   1  -7 -10 1243.69   75.96
  -5   4  -7    0.37    2.84
   5   4   7    5.99    4.83
   5   4   7    8.55    4.51
  -5   4  -7    1.87    1.96
  -5  -4  -7   11.52    3.07
  -6   0   9   27.10    4.55
   6   0  -9   38.51    4.67
   6   0  -9   31.19    5.41
  -6   0   9   43.04    5.26
  -2  -1  15   76.18    5.64
  -2   1  15   77.28    5.78
  -2   1  15   81.20    6.41
  -2  -1  15   77.05    6.03
  -2   1  15   78.85    6.08
  -2  -1  15   74.49    6.00
  -2  -1  15   84.50    6.39
  -2   1  15   75.03    5.70
  -1  -2  15   53.81    5.53
  -1  -2  15   51.68    5.22
  -1  -2  15   57.11    5.75
  -1   2  15   55.68    5.69
  -1  -2  15   51.33    5.09
  -1  -2  15   59.48    5.74
  -1  -2  15   55.02    5.19
  -1   2  15   54.24    5.91
  -1   2  15   55.45    5.42
   5   6  -5   16.68    2.80
   5   6  -5    8.20    1.79
   5   6  -5    7.40    3.92
  -5   6   5    6.14    3.54
   5  -6  -5    8.61    2.73
   5   6  -5    7.80    2.49
  -4  -2  13   58.66    5.56
  -4   2  13   57.98    5.56
  -4  -2  13   64.54    6.21
   4  -2 -13   64.36    6.10
  -4   2  13   62.15    5.90
  -4   2  13   68.90    5.83
   4   2 -13   55.44    5.31
  -4  -2  13   72.35    5.84
   4  -2 -13   88.06    7.01
   6   1   6 1226.30   74.96
  -6  -1  -6 1134.20   70.49
   6   1   6 1089.15   67.73
   6  -1   6 1165.38   71.35
  -6   1  -6 1166.86   71.24
  -6  -1  -6 1068.51   65.51
  -6   1  -6 1197.72   75.02
  -6   1  -6 1178.21   72.39
   6  -1   6 1216.90   74.58
   6   1   6 1109.39   68.03
  -1   9  -3   93.02    6.78
  -1   9  -3   86.87    7.54
  -1  -9  -3   91.53    7.03
   1  -9   3   92.73    7.03
   1   9   3   87.99   14.82
   1   9   3   91.90    6.92
   1   9   3   88.46   11.75
  -1   9  -3   92.83   16.38
  -1  -9  -3   87.49   13.99
   1  -9   3   95.24   11.98
   1   9   3   89.13   11.23
  -2  -8  -6  146.74   10.36
   2  -8   6  142.10   10.13
   2   8   6  146.34   10.40
  -2   8  -6  146.44   10.22
  -2   8  -6  135.46    9.40
  -2   8  -6  134.26    9.74
   2   8   6  142.95   10.38
  -2   8  -6  148.99   10.73
   2  -8   6  152.49   10.61
  -2  -8  -6  150.62   10.84
   0   9   4  657.42   40.72
   0   9   4  610.04   37.86
   0  -9  -4  612.83   37.60
   0   9  -4  618.71   38.27
   0  -9  -4  598.93   36.98
   0   9  -4  630.98   39.06
   0  -9   4  594.60   36.71
   0   9  -4  604.29   37.17
   0  -9   4  637.33   39.15
  -2  -8   7   37.96    4.37
   2   8  -7   35.26    3.79
   2  -8  -7   41.44    4.47
   2   8  -7   38.12    3.90
   2   8  -7   42.07    4.99
   2  -8  -7   38.80    4.59
   2   8  -7   39.19    4.29
  -2   8   7   35.86   11.65
   3   1  13  573.98   36.45
  -3  -1 -13  475.87   29.76
  -3   1 -13  456.36   28.66
   3  -1  13  513.82   33.38
   3   1  13  498.85   31.85
   3   1  13  518.25   33.21
   3  -1  13  514.34   32.69
   3  -1  13  471.11   30.14
  -3  -8   5  190.58   13.29
  -3   8   5  186.45   13.25
   3  -8  -5  196.85   13.59
  -3  -8   5  197.93   13.64
   3   8  -5  209.22   14.33
   3   8  -5  207.59   14.86
  -3   8   5  197.24   13.96
   3  -8  -5  213.32   14.55
   3   8  -5  191.24   13.03
   3   8  -5  197.53   13.69
  -4   7  -4   12.03    2.14
  -4  -7  -4   12.73    2.34
   4  -7   4   13.35    2.94
  -4  -7  -4   10.52    2.46
   4   7   4   13.58    2.21
   4   7   4   10.25    2.18
   4   7   4   10.48    2.67
  -1   5  13  802.30   49.40
   1  -5 -13  765.41   46.96
  -1  -5  13  807.15   49.47
  -1  -5  13  749.74   46.06
   1  -5 -13  737.93   45.79
   1   5 -13  786.63   48.43
  -1   5  13  794.90   49.36
   6   1  -9  339.68   27.64
   6  -1  -9  420.15   28.79
  -6   1   9  314.85   21.42
   6  -1  -9  348.22   29.40
  -6   1   9  298.51   21.61
  -6   1   9  433.44   30.08
  -6  -1   9  426.26   28.27
   6   1  -9  399.28   25.38
   6  -1  -9  355.48   24.65
   3   6   9  377.32   24.12
  -3  -6  -9  337.49   21.68
   3   6   9  357.80   22.43
  -3   6  -9  393.07   25.36
   3  -6   9  401.46   25.00
  -3  -6  -9  437.59   27.35
   3  -6   9  448.58   28.34
   3   6   9  393.14   24.84
   3  -6   9  410.16   25.65
   5  -5  -8   95.13    7.32
  -5  -5   8   86.63   12.99
   5   5  -8   90.54   17.01
  -5   5   8   99.42   21.81
   5   5  -8   98.70    8.78
   5  -5  -8  100.02    8.52
   0   2  15  295.65   19.09
   0  -2  15  309.61   19.60
   0  -2  15  281.96   18.05
   0  -2  15  305.21   19.57
   0   2  15  321.91   20.50
   0   2 -15  298.75   18.83
   0  -2  15  265.75   16.76
   0  -2  15  298.31   18.65
   4  -7  -6   42.82    4.86
   4   7  -6   41.50    4.61
  -4  -7   6   52.96    5.67
   4  -7  -6   46.01    5.03
  -4   7   6   43.05    4.88
   4   7  -6   40.57    4.54
   4   7  -6   42.69    4.39
  -4  -7   6   38.73    4.08
  -3  -7  -7    1.19    2.12
   0  -5  13   96.40    7.38
   0   5  13  113.80    8.85
   0  -5  13   96.11    7.04
   0   5  13   94.84    7.48
   0   5 -13  105.36    7.98
   0  -5 -13  107.53    8.03
   0  -5  13   98.85    7.36
   0  -8  -8   21.81    2.95
   0   8  -8   20.49    2.59
   0  -8   8   19.65    2.66
   0  -8  -8   17.14    2.62
   0   8   8   21.90    3.63
   0   8  -8   21.31    3.87
   0  -8   8   19.20    3.32
   0  -8  -8   20.82    3.47
   0   8  -8   25.57    3.29
  -5   6  -3   54.89    5.32
   5   6   3   50.30    5.34
   5  -6   3   60.32    5.85
   5   6   3   55.59    5.75
  -5   6  -3   59.92    6.24
  -5  -6  -3   53.76    5.47
   5   6   3   58.75    6.17
   5  -6   3   62.50    6.39
   5   6   3   55.46    5.40
   5   6   3   56.58    6.92
   5  -2   9   33.58    4.72
   5   2   9   36.26    4.13
   5   2   9   31.62    3.84
  -5   2  -9   31.33    3.81
   5  -2   9   32.64    5.10
   5   2   9   32.63    4.46
  -5   2  -9   36.26    4.09
   5  -2   9   32.20    4.37
   1   0  15  931.89   57.65
   1   0  15 1036.43   64.15
   1   0  15 1038.97   63.57
   1   0  15  923.34   56.53
   1   4 -14  446.43   31.14
  -1  -4  14  449.10   28.62
  -1  -4  14  468.12   32.27
   1  -4 -14  449.38   34.00
  -1   4  14  475.62   31.43
  -1  -4  14  473.37   34.61
   1  -4 -14  610.87   37.91
  -1   4  14  499.73   35.41
  -1   9   4   -0.60    3.66
   1  -9  -4    0.11    2.86
   1   9  -4    0.58    1.59
  -1  -9   4    0.72    2.23
   1  -9  -4    0.88    2.67
   1   9  -4   -0.04    2.10
   1   9  -4    1.15    1.91
   3   4 -13  305.92   19.33
  -3  -4  13  319.87   20.15
  -3  -4  13  313.90   19.66
   3  -4 -13  317.58   19.99
  -3  -4  13  344.30   21.82
   3   4 -13  316.23   20.09
  -3   4  13  350.72   22.31
   3  -4 -13  331.50   20.66
   1   8  -8  393.86   24.57
   1   8  -8  391.55   24.36
   1   8  -8  366.57   22.88
  -1   8   8  376.51   32.67
   1  -8  -8  388.48   24.38
  -1  -8   8  373.12   28.68
  -1   8   8  363.63   28.34
   1  -8  -8  361.26   25.27
   1  -8  -8  375.75   25.74
  -1  -8   8  392.47   29.30
   2   9   0 1080.86   65.94
   2  -9   0 1100.23   67.10
  -2  -9   0 1038.84   63.30
  -2   9   0 1146.68   70.20
   2   9   0 1047.17   64.04
   2  -9   0 1124.79   68.75
   2   9   0 1068.31   66.30
  -2  -9   0 1108.13   67.71
  -2  -9   0 1101.33   67.38
  -2   9   0 1137.00   69.55
   2   9   0 1016.45   62.62
   2   9  -1  307.85   19.41
   2   9  -1  336.37   21.39
  -2  -9   1  382.35   23.68
   2  -9  -1  352.04   22.12
   2   9  -1  320.07   19.98
  -2   9   1  349.97   22.17
   2  -9  -1  349.29   21.96
   2   9  -1  336.62   21.24
  -2  -9   1  338.22   21.28
  -2   9   1  317.29   20.81
  -2  -9   1  352.00   22.11
   5   0 -12    0.39    1.64
  -5   0  12   -0.95    1.85
   5   0 -12   -0.36    1.86
  -5   0  12   -0.95    2.42
  -5   0  12    0.22    1.76
   3   5 -12  215.41   14.77
   3  -5 -12  219.22   15.08
  -3  -5  12  218.36   16.04
   3   5 -12  218.48   17.16
  -3  -5  12  225.38   17.81
   3  -5 -12  225.78   16.05
  -3   5  12  234.00   17.79
  -4  -6  -7  183.10   12.99
  -4   6  -7  235.86   16.55
   4   6   7  210.20   14.51
   4   6   7  194.81   13.35
   4  -6   7  227.77   15.51
   4  -6   7  219.45   15.05
   4   6   7  236.55   16.31
  -4  -6  -7  222.20   15.09
  -4   6  -7  193.00   13.33
   6  -4   3   22.78    3.11
   6   4   3   27.22    4.77
  -6   4  -3   20.86    3.24
  -6   4  -3   16.30    2.85
   6   4   3   24.51    3.37
   6  -4   3   25.85    3.81
   6  -4   3   24.28    3.34
  -6   4  -3   10.96    4.99
  -6  -4  -3   16.12    4.07
   6  -4   3   12.96    2.92
   6   4   3   19.71    2.64
   3  -8   4  152.15   10.64
  -3  -8  -4  123.59    8.96
  -3   8  -4  152.71   11.77
   3   8   4  149.20   11.59
   3  -8   4  151.01   10.76
   3   8   4  147.15   10.40
  -3  -8  -4  151.07   10.66
  -3   8  -4  167.26   12.38
   3   8   4  163.43   12.82
  -3   8  -4  136.04    9.45
   3   8   4  146.44   10.41
   0  -4  14  385.30   24.10
   0  -4  14  379.14   23.62
   0   4  14  315.98   20.36
   0  -4  14  362.29   22.94
   0   4 -14  380.17   23.87
   0   4  14  362.21   23.12
   0  -4 -14  388.92   24.25
  -7   0   2   -0.15    2.15
   7   0  -2    0.80    1.73
  -7   0   2   -0.03    1.72
   7   0  -2   -0.98    2.12
   6  -4  -6  121.85    8.86
   6  -4  -6  130.69    9.25
   6   4  -6  127.01    9.19
   6  -4  -6  113.88    8.25
  -6   4   6  139.98   10.09
  -6   4   6  123.37    9.23
   6   4  -6  126.15    9.05
   7   0  -1   28.26    3.31
  -7   0   1   28.16    3.81
   7   0  -1   27.98    4.08
   7   0  -1   30.71    3.55
  -7   0   1   26.37    4.05
  -7   0   1   26.44    4.61
  -4  -6   9  378.56   23.68
   4  -6  -9  386.17   24.16
  -4  -6   9  391.03   24.42
   4   6  -9  344.10   21.51
  -4   6   9  381.03   24.15
   4   6  -9  401.24   25.06
   2   2  14  171.82   12.58
   2  -2  14  152.47   10.80
   2   2  14  169.54   12.95
  -2  -2 -14  157.13   11.61
   2  -2  14  149.82   10.64
   2   2  14  153.62   11.10
   2  -2  14  151.79   10.72
  -2   2 -14  130.52    9.24
   1  -6 -12   19.00    2.95
   1  -6 -12   21.13    4.32
  -1   6  12   18.88   10.94
  -2  -9  -1   85.57    6.58
  -2   9  -1   82.99    6.43
   2   9   1   75.31    5.56
   2   9   1  109.98    8.60
   2  -9   1   87.95    6.91
   2   9   1   81.89    6.35
   2   9   1   88.35    7.07
  -2   9  -1   88.63    7.13
  -2  -9  -1   95.28    6.93
   2  -9   1   87.16    6.57
  -2  -9   2  254.38   16.21
   2   9  -2  247.93   21.35
   2   9  -2  254.74   16.42
  -2  -9   2  256.12   16.30
   2   9  -2  241.97   20.87
   2   9  -2  246.36   21.07
   2  -9  -2  259.51   16.37
  -2  -9   2  240.13   20.48
  -2   9   2  260.96   16.84
   2  -9  -2  254.99   16.31
  -2   9   2  244.70   21.12
  -7   0   3  256.81   16.53
   7   0  -3  262.14   16.65
   7   0  -3  265.18   16.87
   7   0  -3  255.61   16.24
  -7   0   3  263.68   16.64
  -2  -2  15  576.71   35.94
  -2   2  15  592.23   36.73
  -2  -2  15  648.18   39.99
  -2   2  15  631.50   39.24
  -2  -2  15  572.86   35.36
  -2   2  15  628.24   39.09
  -2  -2  15  615.32   37.94
   0   6 -12  245.85   15.65
   0  -6  12  258.14   16.26
   0  -6 -12  242.03   15.23
   0   6  12  248.21   16.30
   0  -6  12  260.32   16.27
   0  -6 -12  262.86   16.34
   0  -6 -12  255.36   16.06
   0   6  12  236.77   15.66
   5  -1 -12  168.84   12.84
   5   1 -12  132.05   10.01
  -5   1  12  154.46   16.27
   5   1 -12  136.51   10.23
   5  -1 -12  153.61   11.58
  -5   1  12  166.28   13.76
  -5   1  12  138.21   10.68
  -5  -1  12  136.39   10.48
   5   5   6  267.41   17.95
   5   5   6  255.81   16.22
   5  -5   6  304.29   20.20
   5  -5   6  287.95   18.12
  -5  -5  -6  255.48   16.75
  -5   5  -6  317.35   20.05
  -5   5  -6  277.40   17.77
   5  -5   6  294.44   18.87
   5  -5   6  278.94   17.83
   5   5   6  285.82   19.06
   4  -4  10  274.48   17.41
  -4   4 -10  260.87   17.49
   4  -4  10  253.41   16.15
   4  -4  10  254.24   16.45
  -4   4 -10  242.69   20.93
   4   4  10  256.80   16.37
   4   4  10  297.07   19.06
  -1  -9  -4   79.61   15.30
   1   9   4   81.22    8.29
   1  -9   4   83.40    6.92
  -1   9  -4   80.24    6.41
  -1  -9  -4   79.65    6.57
  -1   9  -4   78.76    6.46
   1   9   4   82.11   12.72
   1  -9   4   81.18    6.74
   1   9   4  104.02   13.78
  -1   9  -4   83.17   13.74
   6   3   5   60.85    5.52
  -6   3  -5   51.82    4.58
   6   3   5   54.61    4.66
   6  -3   5   57.24    5.11
   6   3   5   56.06    4.79
   6   3   5   60.93    5.37
  -6   3  -5   68.75    5.84
  -6  -3  -5   56.10    5.00
  -6   3  -5   68.95    6.40
   6  -3   5   64.30    5.55
  -6  -3  -5   60.48    5.26
   6  -3   5   69.36    6.04
   6  -3   5   60.87    5.17
   2  -7   9  478.21   29.35
   2   7   9  445.67   27.56
  -2  -7  -9  450.50   27.61
  -2   7  -9  473.75   29.21
   2   7   9  460.01   28.71
  -2   7  -9  478.63   29.21
   2  -7   9  470.67   28.76
  -2  -7  -9  415.04   25.75
  -6  -2  -6   62.05    6.46
  -6  -2  -6   68.75    7.76
   6  -2   6   94.14    8.20
   6  -2   6   82.96    7.68
  -6   2  -6   48.63    7.23
   6   2   6   95.06    7.77
   6  -2   6  109.05    9.06
   6   2   6   96.64    8.14
  -6   2  -6   66.88    5.79
   6   2   6   99.75    8.26
   6  -2   6   80.86    7.27
   6   2   6   71.71    6.61
  -6   2  -6   77.37    7.24
  -1   7 -10    3.37    1.85
  -1  -7 -10    2.76    2.71
  -1  -7 -10    1.96    1.95
   7  -1  -2   15.58    2.66
   5  -6  -6  138.31   13.64
   5   6  -6  137.08   16.56
  -5   6   6  132.01   29.65
   5   6  -6  140.04   11.32
  -5  -3  11   25.98    3.51
  -5   3  11   25.35    3.22
  -5   3  11   25.61    3.28
   5  -3 -11   24.56    3.13
  -5   3  11   25.51    3.86
   5   3 -11   25.44    3.39
   5  -3 -11   21.97    3.05
   2  -7 -10   98.24    8.10
  -2  -7  10   86.78    7.15
   2   7 -10   89.58    7.24
  -2   7  10   83.57    8.21
   2  -7 -10   81.04    6.47
   2   7 -10   85.92    6.92
  -7  -1   1  983.55   59.87
  -7  -1   1 1111.35   67.07
   7   1  -1 1111.54   67.26
  -7   1   1 1151.93   70.10
  -7  -1   1 1052.39   65.28
   7  -1  -1 1112.10   67.12
   7   1  -1  851.34   51.72
   7  -1  -1 1036.40   64.21
   7  -1  -1 1170.65   70.82
   7   1  -1 1118.72   68.08
   5   4 -10   15.69    3.18
   5  -4 -10   16.08    3.08
  -5  -4  10   13.13    4.29
  -5   4  10   15.12    6.56
   5  -4 -10   13.72    4.73
   2   5  12  869.16   52.78
  -2  -5 -12  782.28   47.34
   2  -5  12  820.06   49.65
   2  -5  12  823.45   50.23
  -2  -5 -12  657.61   40.29
   2  -5  12  837.27   50.62
  -2   5 -12  879.64   53.48
  -2   5 -12  847.75   51.20
  -3   2 -13    5.35    2.00
   6   3  -8    3.60    1.67
   6  -3  -8    4.48    2.24
  -6   3   8    6.44    2.87
  -6   3   8    7.91    2.22
   6  -3  -8   11.24    2.59
   6   3  -8   10.62    2.79
   6  -3  -8    8.00    2.68
  -4  -4  12  466.51   28.78
   4   4 -12  372.45   23.05
  -4  -4  12  343.98   21.51
   4  -4 -12  370.13   22.88
  -4  -4  12  378.28   23.39
  -4   4  12  382.94   23.89
   4  -4 -12  381.95   23.51
  -6   5   1   41.69    5.39
   6  -5  -1   32.86    5.29
  -6   5   1   41.14    4.71
   6  -5  -1   52.93    4.98
  -6  -5   1   40.46    4.50
   6   5  -1   45.39    4.44
  -6   5   1   40.53    5.20
   6   5  -2  202.61   15.03
  -6   5   2  211.91   13.62
  -6  -5   2  197.64   14.89
  -6   5   2  213.44   13.58
   6  -5  -2  213.19   13.74
   6  -5  -2  210.84   13.58
   6   5  -2  199.82   14.98
   6  -2  -9  587.91   36.55
  -6   2   9  575.70   35.10
   6   2  -9  623.67   37.93
  -6   2   9  582.11   35.62
   6  -2  -9  631.27   38.44
   6  -2  -9  567.22   36.04
   6   2  -9  615.14   37.55
  -6   2   9  611.55   37.50
  -7  -1   3  637.52   38.75
   7   1  -3  545.70   34.10
  -7  -1   3  644.87   45.00
  -7   1   3  643.56   42.28
   7  -1  -3  626.91   38.24
   7  -1  -3  580.86   36.15
   7   1  -3  561.74   34.33
   7   1  -3  606.05   38.82
   7  -1  -3  630.76   38.86
   0   9   5   52.04    5.23
   0  -9  -5   47.78    4.49
   0  -9   5   45.32    4.41
   0   9  -5   49.30    4.97
   0   9   5   53.90    5.43
   0  -9   5   48.89    4.31
   0   9  -5   47.58    4.42
   0   9  -5   48.47    4.27
   0  -9  -5   51.58    4.60
  -2   5  13  321.21   20.55
  -2  -5  13  347.63   21.58
   2   5 -13  343.40   21.33
  -2   5  13  251.10   18.50
   2  -5 -13  353.40   21.67
   2  -9   2  250.18   15.66
   2   9   2  240.41   15.10
  -2   9  -2  239.22   15.15
   2   9   2  254.52   16.65
  -2  -9  -2  246.15   15.55
  -2  -9  -2  245.88   15.40
  -2   9  -2  267.48   17.02
   2   9   2  238.11   16.42
   2   9   2  234.40   14.85
   2  -9   2  241.40   15.27
   2  -4  13   58.96    5.33
   2  -4  13   56.49    5.56
   2   4  13   56.29    5.42
   2  -4  13   57.77    5.34
  -2   4 -13   60.65    5.77
  -3  -3  14  732.01   44.40
   3  -3 -14  684.40   41.43
  -3   3  14  699.02   42.67
  -3  -3  14  757.41   46.03
   3  -3 -14  979.65   59.48
  -3  -3  14  768.31   46.72
  -2  -9   3   54.99    4.57
   2  -9  -3   48.00    4.61
  -2  -9   3   47.97    4.40
   2   9  -3   50.16    4.80
   2  -9  -3   51.46    4.61
  -2  -9   3   49.13    4.70
   2   9  -3   45.17    4.28
   2   9  -3   36.59    3.81
   2   9  -3   48.52    4.83
  -2   9   3   35.73    4.96
  -2   9   3   46.35    4.89
   3   8  -6   19.43    2.81
   3  -8  -6   19.71    3.23
   3   8  -6   17.59    4.08
  -3   8   6   17.65    3.65
  -3  -8   6   16.23    3.61
   3   8  -6   18.95    2.83
   3  -8  -6   18.10    3.09
   3   8  -6   18.43    2.51
  -3   8   6   16.99    5.29
  -3  -8   6   17.28    2.67
   7   0  -4   -0.22    2.11
  -7   0   4   -0.02    2.66
   7   0  -4    3.30    2.09
   7   0  -4    0.42    2.36
  -7   0   4    0.77    2.04
  -3  -7   9  110.29   13.06
   3   7  -9  109.94    8.59
   3  -7  -9  109.08    9.53
  -3   7   9  105.83   14.53
   3   7  -9  109.77   16.24
   3   7  -9  108.18    8.86
  -3   7   9   94.98   13.57
  -3  -7   9  105.95    9.46
   4   5   9   43.93    4.26
   4  -5   9   42.18    4.40
  -4   5  -9   49.99    4.98
   4   5   9   43.22    2.67
   4  -5   9   45.54    4.42
  -4  -5  -9   39.07    4.21
   4  -5   9   47.31    4.61
   4   5   9   45.77    4.75
  -4   5  -9   46.99    4.46
  -6  -5   0  448.79   27.79
   6   5   0  453.27   27.91
   6  -5   0  479.66   29.46
  -6   5   0  479.23   29.53
   6  -5   0  491.41   30.20
   6   5   0  402.07   24.90
  -6   5   0  454.21   27.83
   6  -5   0  446.47   27.24
  -6   5   0  507.82   31.26
   2  -4 -14  139.02   10.54
  -2   4  14  123.24    9.94
   2   4 -14  129.13   11.33
  -2  -4  14  135.83   10.53
  -2   4  14  128.01   10.31
  -2  -4  14  126.87    9.69
   4  -3  11  185.81   13.91
   4   3  11  190.01   14.60
  -4   3 -11  190.00   14.41
   4   3  11  186.42   13.88
   4  -3  11  192.61   14.41
   4   3  11  195.43   14.63
  -4   3 -11  190.37   15.15
   4  -3  11  195.68   14.60
  -1   8  -8 1118.07   68.52
   1  -8   8 1032.33   63.16
  -1   8  -8 1028.63   62.17
  -1  -8  -8 1109.12   66.91
   1  -8   8 1110.45   67.02
  -1  -8  -8 1053.64   64.40
  -1  -8  -8 1013.17   63.93
   1   8   8  987.75   64.76
   6   5  -3   82.98    7.55
  -6   5   3   43.83    6.44
   6   5  -3   75.39    6.61
   6   5  -3   56.90    5.55
   6  -5  -3   79.67    7.59
   6  -5  -3   46.40    9.39
  -6   5   3   60.97    6.90
   4   7   5  181.00   13.70
  -4  -7  -5  161.11   12.39
  -4   7  -5  171.86   13.17
   4   7   5  166.90   12.33
  -4   7  -5  147.30   11.14
  -4  -7  -5  167.73   12.57
   4   7   5  175.51   13.23
   4  -7   5  170.27   12.73
  -4   0 -12  336.38   21.09
   4   0  12  421.74   25.95
   4   0  12  449.42   27.55
   4   0  12  387.72   24.25
  -1   9   5  690.21   42.32
   1  -9  -5  635.85   38.53
   1   9  -5  655.22   39.98
  -1  -9   5  648.50   39.29
  -1   9   5  607.17   37.16
   1  -9  -5  617.92   37.65
  -1  -9   5  615.12   37.44
   1   9  -5  637.33   38.96
   1   9  -5  620.17   37.64
  -4  -5  11   12.11    2.30
   4  -5 -11   14.95    2.83
  -4  -5  11   13.57    2.56
   4  -5 -11   14.54    2.99
  -4   5  11   12.23    2.88
   4   5 -11   12.59    2.21
  -5  -6  -4  696.97   43.37
   5   6   4  763.01   46.12
   5  -6   4  793.53   48.06
   5   6   4  787.60   47.88
   5   6   4  775.47   47.48
  -5   6  -4  771.74   46.81
   5  -6   4  831.57   50.48
   5   6   4  773.67   46.95
  -5   6  -4  798.59   49.25
   5   6   4  755.88   46.12
   7   0   1   47.03    4.80
  -7   0  -1   40.23    4.28
   7   0   1   42.16    4.51
  -7   0  -1   43.98    4.99
   7   0   1   44.75    4.28
  -3   6  11   21.53    6.79
  -3   6  11   24.22   10.88
   3   6 -11   23.78    3.05
   4   7  -7  169.46   12.80
  -4  -7   7  194.14   14.62
   4  -7  -7  173.67   13.08
   4   7  -7  185.36   14.04
   4   7  -7  172.82   13.19
  -4   7   7  205.99   15.71
   4  -7  -7  192.82   14.44
  -4  -7   7  190.36   14.41
  -1  -3  15    1.43    2.04
  -1   3  15    0.60    3.89
  -1   3  15    1.17    1.99
  -1   3  15    0.41    3.12
  -6   0  -7   25.62    5.05
  -6   0  -7   33.74    4.49
   6   0   7   48.53    4.62
  -6   0  -7   50.18    5.03
   6   0   7   54.77    5.09
  -4   3  13  416.76   25.90
  -4  -3  13  415.55   25.64
  -4  -3  13  367.79   22.62
   4  -3 -13  372.92   22.91
   4  -3 -13  395.73   24.41
   4   3 -13  390.55   24.13
  -4  -3  13  395.66   24.42
   7  -1  -4   42.58    4.93
   7  -1  -4   36.12    3.88
   7   1  -4   35.50    9.02
  -7   1   4   44.54   10.44
  -7  -1   4   41.99    8.65
   7  -1  -4   31.85    9.23
  -7  -1   4   43.19    5.55
  -7   1   4   43.19    5.63
   7   1  -4   32.95    4.51
  -5   0 -10   -0.07    1.97
  -5   0 -10    0.16    1.73
  -3   0  15  519.13   31.59
  -3   0  15  588.70   36.08
   1   2  15   23.58    7.13
  -1   2 -15   23.52    3.30
   1  -2  15   26.65    6.25
   1  -2  15   22.01    7.28
   1  -2  15   22.36    6.72
  -4   0  14   74.90    6.43
   4   0 -14  100.72   10.10
  -4   0  14  106.65    8.56
  -4   0  14   96.63    7.83
   2   8   7  704.58   42.96
  -2  -8  -7  736.30   44.71
  -2   8  -7  723.74   43.83
  -2  -8  -7  756.86   48.00
   2  -8   7  772.92   46.80
   2  -8   7  697.98   42.43
   2   8   7  675.03   42.47
  -2   8  -7  770.46   46.91
   2  -6  11   55.78    5.13
   2   6  11   54.25    5.23
  -2  -6 -11   73.20    6.74
  -2   6 -11   55.02    4.71
   2  -6  11   60.26    5.16
  -2  -6 -11   52.00    4.69
   2  -6  11   56.76    5.23
  -2   6 -11   54.61    5.09
  -6   4  -4  248.56   15.92
   6   4   4  254.02   16.11
   6  -4   4  268.81   16.84
   6  -4   4  257.72   16.29
  -6   4  -4  277.56   18.12
  -6   4  -4  239.47   15.88
   6   4   4  219.87   13.86
   6   4   4  248.69   16.18
   6  -4   4  233.99   15.65
   6  -4   4  264.92   16.66
   6   4   4  228.86   14.54
  -6  -4  -4  223.20   14.63
   2  -8  -8  136.75   10.33
   2   8  -8  121.57    9.33
   2   8  -8  134.76   10.31
  -2   8   8  113.52    9.75
   2   8  -8  118.40    9.13
   2  -8  -8  127.71    9.93
  -2  -8   8  111.52    8.73
   2   8  -8  141.52   11.14
  -2   8   8   71.19    6.40
   3  -5  11  406.36   27.14
   3   5  11  433.41   27.73
  -3   5 -11  471.38   29.33
   3  -5  11  466.93   29.29
  -3  -5 -11  406.10   24.92
   3  -5  11  450.86   28.29
   4  -1  12  220.89   14.01
   4   1  12  212.48   13.60
  -4   1 -12  215.05   14.10
   4   1  12  225.03   14.25
  -4   1 -12  205.56   15.38
  -4  -1 -12  220.85   14.43
   4  -1  12  206.55   15.36
   4   1  12  206.08   15.35
   4  -1  12  208.82   15.64
   6   0 -10  326.03   20.17
  -6   0  10  353.11   22.08
   6   0 -10  332.04   20.62
  -6   0  10  313.86   19.45
   3  -4  12   21.17    6.68
  -3   4 -12   24.67    3.64
   3   4  12   20.97    9.65
  -7  -1  -1  351.44   21.93
   7  -1   1  408.19   25.37
   7   1   1  359.33   22.24
   7  -1   1  381.41   23.68
   7   1   1  363.26   22.58
   7  -1   1  382.28   23.90
  -7  -1  -1  387.50   24.38
  -7   1  -1  413.07   25.64
   7   1   1  372.77   23.69
   0   3  15  462.00   28.84
   0  -3  15  484.66   29.92
   0  -3  15  489.01   29.97
   0   3 -15  460.57   28.30
   0  -3  15  469.99   29.03
   0   3  15  425.93   26.84
   0  -3  15  482.08   29.47
   0  -3  15  486.02   29.71
   6   5   1   54.45    5.10
   6  -5   1   50.03    5.37
  -6   5  -1   37.43    6.41
   6   5   1   59.45    5.72
  -6   5  -1   41.14    5.17
   6  -5   1   67.44    5.79
  -6  -5  -1   37.50    4.71
  -2  -6  12   10.55    2.72
   2   6 -12    9.76    1.93
   2  -6 -12    9.54    2.76
   2   6 -12   10.20    2.38
   2   6 -12   11.49    3.17
  -2   6  12    7.72    3.09
   2  -6 -12    8.21    2.17
  -2   6  12   10.34    2.97
   5   2 -12  144.39   10.96
  -5   2  12  151.46   11.83
  -5  -2  12  142.88   10.89
   5  -2 -12  131.51   10.07
  -5   2  12  145.25   11.07
  -5   2  12  157.64   11.90
   5  -2 -12  154.38   11.63
   5   2 -12  136.82   10.22
  -3   8  -5   59.96    5.46
   3   8   5   54.68    6.75
  -3  -8  -5   46.61    4.38
   3  -8   5   56.09    6.33
   3   8   5   60.67    6.34
  -3   8  -5   56.30    5.49
   3   8   5   51.66    5.40
  -3   8  -5   51.82    4.39
  -3  -8  -5   55.94    5.07
   3   8   5   56.99    5.04
   3  -8   5   57.10    5.46
   6   1   7   21.51    3.23
   6  -1   7   21.72    2.94
   6   1   7   22.24    4.16
  -6   1  -7   21.51    3.38
  -6  -1  -7   10.83    3.11
   6  -1   7   15.43    2.62
   6   1   7   18.04    2.66
  -6  -1  -7   16.04    2.70
  -6   1  -7   12.09    3.04
  -6   1  -7   15.08    2.36
  -6   5   4  376.85   23.39
   6  -5  -4  378.64   23.43
   6   5  -4  367.05   22.95
   6   5  -4  372.16   23.03
   6   5  -4  370.52   22.99
   6  -5  -4  357.40   22.29
   7  -2  -2  541.81   33.53
   7   2  -2  771.04   47.21
   7  -2  -2  666.03   40.58
  -7   2   2  688.34   42.16
  -7  -2   2  628.22   40.73
   7   2  -2  649.26   39.97
   7  -2  -2  657.45   40.15
  -7  -2   2  585.22   36.09
  -7   0   5   61.55    5.19
   7   0  -5   68.91    5.86
  -7   0   5   61.39    5.64
   7   0  -5   57.43    5.04
   7   0  -5   60.02    5.05
  -5  -1 -10    7.56    2.44
  -5   1 -10   11.66    2.63
   5  -1  10   11.07    4.11
   5   1  10    8.64    4.92
  -5   1 -10   -1.67    2.55
   5  -1  10    9.12    4.22
   5   1  10    6.41    4.58
   5   1  10    8.26    2.65
   5  -1  10    6.20    4.05
   5   1  10    7.63    3.55
   5   5  -9  271.35   17.25
   5  -5  -9  266.38   17.37
  -5   5   9  279.48   22.41
   5   5  -9  279.51   24.62
   5  -5  -9  282.06   18.01
  -2   9  -3  150.54   11.50
   2   9   3  162.72   12.55
  -2  -9  -3  157.33   11.79
   2   9   3  155.82   12.05
   2  -9   3  156.38   11.80
   2   9   3  154.12   11.55
  -2   9  -3  149.58   11.15
   2   9   3  154.88   11.77
  -2  -9  -3  152.79   11.60
   2  -9   3  150.32   11.56
   3  -1 -15    8.96    2.58
  -5   3  -9   29.73    4.29
  -5   3  -9   24.67    3.38
   5   3   9   24.42   12.52
   5   3   9   25.49    7.71
   2  -9  -4   65.08    5.80
   2   9  -4   66.00    6.16
  -2  -9   4   66.55    5.79
  -2   9   4   63.54    5.97
  -2  -9   4   57.77    4.92
   2   9  -4   72.44    6.28
   2   9  -4   60.99    5.20
  -2  -9   4   63.76    5.12
   2  -9  -4   66.36    5.66
   2   9  -4   62.46    5.16
  -2   9   4   68.58    6.32
  -4  -1  14   31.50    3.52
   4  -1 -14   44.47    4.08
   4   1 -14   37.92    3.86
  -4   1  14   21.46    2.86
  -4   1  14   33.01    5.21
   4   8  -1   10.01    2.65
   4   8  -1    9.70    2.29
   4   8  -1    9.98    3.00
  -4   8   1    8.62    2.91
  -4  -8   1    9.93    2.14
   4   8  -1    9.41    1.87
   4  -8  -1   10.82    2.79
  -4   8   1   10.49    2.19
  -1  -9  -5   11.52    2.51
   1  -9   5   10.60    2.87
  -1  -9  -5    7.41    3.68
   1  -9   5   12.36    3.23
  -1   9  -5   11.67    2.35
  -1   9  -5   12.87    2.68
   6  -1 -10  123.46    9.49
  -6   1  10  134.56   10.65
  -6  -1  10  124.94    9.77
   6   1 -10  133.40   10.22
   6  -1 -10  110.76    9.15
  -6   1  10  118.34    9.15
   6   1 -10  122.03    9.39
   7  -2  -3   13.15    4.06
   7   2  -3   14.28    3.62
  -7  -2   3   16.20    8.21
   4   8   0  191.65   14.37
  -4   8   0  209.01    4.87
   4   8   0  230.39   14.77
  -4  -8   0  224.84   14.21
   4  -8   0  231.68   14.60
   4   8   0  213.73   13.36
   4   8   0  214.09   13.70
  -1   6 -12    1.79    2.96
   1   6  12   -0.83    2.24
   1  -6  12    0.00    2.63
  -1  -6 -12    1.26    1.76
   1  -6  12   -0.15    2.38
  -1   6 -12    0.02    1.51
   1  -6  12   -0.21    2.84
  -1  -6 -12    0.86    2.70
   1   6  12   -1.19    2.85
  -4   8   2  131.76   10.07
  -4   8   2  123.12    9.89
   4  -8  -2  131.47   10.04
   4   8  -2  119.92    9.31
   4   8  -2  123.37    9.65
   4   8  -2  126.66    9.94
  -4  -8   2  126.32    9.71
   4   8  -2  141.95   11.10
  -3  -7  -8  644.10   39.15
   3   7   8  639.86   38.96
   3  -7   8  695.18   42.30
   3  -7   8  668.75   40.57
  -3  -7  -8  715.73   44.51
   3   7   8  687.01   42.15
  -3   7  -8  700.16   42.78
   3   7   8  625.41   38.25
   5  -6  -7    4.13    2.36
   5   6  -7    3.62    2.23
  -7   0  -2   -1.46    2.80
   7   0   2   -0.29    2.17
  -7   0  -2   -0.96    2.19
   7   0   2    0.16    2.66
   7   0   2    0.44    2.38
   7  -2   0  586.24   35.74
  -7   2   0  588.54   36.03
   7   2   0  577.56   35.33
   7  -2   0  605.39   37.08
  -7  -2   0  527.63   32.47
   7  -2   0  558.67   34.43
  -7  -2   0  605.63   36.85
   7   2   0  544.89   34.21
  -7  -2   0  584.65   36.18
   1  -7 -11    0.18    1.96
  -1   7  11    1.06    2.50
   1  -7 -11   -0.12    2.79
  -1   7  11   -1.79    2.82
   1   7 -11    0.44    2.49
  -1  -7  11    0.29    2.23
   1  -7 -11    1.53    2.11
   7   1  -5    5.63    4.47
  -7   1   5    3.63    2.52
  -7  -1   5    3.69    2.60
   7  -1  -5    3.42    1.93
   7  -1  -5    4.66    2.65
   7   1  -5    4.33    2.36
   0   7 -11 1841.40  111.43
   0  -7  11 1821.54  109.33
   0  -7 -11 1859.99   20.18
   0  -7 -11 1819.97  110.30
   0   7  11 1700.79  110.53
   0   7 -11 1994.18   18.21
   0  -7  11 1908.63   16.44
   0  -7 -11 1835.81  110.23
   0   7  11 1951.34   18.16
  -2   3 -14  217.94   13.90
   2  -3  14  210.36   13.33
   2  -3  14  211.68   13.51
   2   3  14  195.52   14.75
   0   8  -9  221.64   13.91
   0  -8   9  231.79   14.48
   0   8  -9  240.39   14.98
   0  -8  -9  249.54   15.84
   0  -8   9  235.18   14.91
   0   8  -9  243.86   15.58
   0   8   9  204.82   15.52
   0  -8  -9  238.13   15.47
   0  -8  -9  233.64   14.57
   1   8  -9   24.13    3.23
   1  -8  -9   18.09    3.06
   1  -8  -9   18.09    3.01
   1   8  -9   19.30    2.62
   5   7  -1  178.56   16.00
   5   7  -1  193.20   15.95
   5  -7  -1  193.82   14.69
  -5   7   1  181.14   13.68
   5   7  -1  160.30   12.11
   5   7  -1  157.73   12.88
   5  -7  -1  185.55   14.17
   5   7  -1  178.99   13.46
   2  -3 -15  341.10   21.00
  -2  -3  15  351.41   21.78
  -2  -3  15  329.68   20.52
  -2   3  15  337.07   20.99
  -2   3  15  364.01   22.68
   2   3 -15  342.35   21.23
  -2   3  15  360.82   22.82
   0  -9  -6   56.70    5.16
   0   9  -6   57.89    5.14
   0  -9   6   60.09    5.50
   0   9   6   57.97    5.65
   0   9   6   58.35    5.69
   0  -9  -6   58.28    4.93
   0  -9   6   57.04    4.83
   0   9  -6   58.56    4.98
   0   9  -6   53.66    5.14
  -4   8  -1  149.08   11.22
   4   8   1  142.73   11.01
  -4  -8  -1  164.36   12.41
   4   8   1  139.21   10.66
  -4  -8  -1  145.33   11.36
   4   8   1  157.05   11.66
   4  -8   1  162.14   12.16
   4   8   1  156.92   12.12
  -5   7   2  445.17   29.91
   5   7  -2  451.63   28.23
   5  -7  -2  566.22   36.36
   5  -7  -2  555.46   35.24
   5   7  -2  510.60   31.44
   5   7  -2  560.84   40.48
   5   7  -2  581.31   37.03
   5   7  -2  541.63   34.06
   4   8  -3   20.16    2.57
   4   8  -3   27.72    3.12
   4  -8  -3   34.18    4.17
  -4   8   3   29.82    3.32
   4   8  -3   35.53    4.18
  -4  -8   3   32.22    3.75
   4   8  -3   31.82    3.72
   4   8  -3   35.33    4.21
  -4   8   3   18.57    3.71
  -6  -5  -2   27.08    3.47
  -6   5  -2   35.63    5.05
  -6   5  -2   28.94    3.50
   6   5   2   35.30    4.39
   6  -5   2   22.62    3.35
   6   5   2   30.23    3.38
   6   5   2   30.04    3.62
   6  -5   2   31.92    3.89
   6  -5   2   34.34    4.02
   7  -2  -4   40.76    4.40
   7  -2  -4   32.74    4.77
   7   2  -4   37.24    3.99
   7  -2  -4   42.47    4.58
  -7   2   4   41.37   11.93
   7   2  -4   37.74    4.46
   6   3   6   12.81    2.52
   6  -3   6   14.12    2.65
   6  -3   6   13.53    2.75
   6   3   6   13.35    2.85
   6  -3   6    9.72    2.72
   6   3   6   11.96    2.10
  -6  -3  -6   12.00    2.46
  -6   3  -6   12.00    2.58
   6   3   6   14.09    3.38
   6  -3   6   13.92    2.49
  -6   3  -6    9.00    3.00
  -6  -3  -6   10.11    2.22
  -6   3  -6    9.12    2.38
  -7  -1  -2  110.79    8.94
   7  -1   2  120.22    9.85
  -7   1  -2  115.63    9.14
  -7  -1  -2  106.41    8.53
   7  -1   2  125.75    9.91
   7   1   2  120.85    9.71
   7   1   2  112.91    9.26
   7  -1   2  114.08    9.10
   7   1   2  112.97    9.06
   4  -6   8  419.41   25.75
   4  -6   8  450.76   27.71
  -4  -6  -8  370.49   24.13
   4   6   8  394.30   24.30
  -4   6  -8  396.85   24.69
   4   6   8  446.89   27.84
  -4   6  -8  482.32   29.82
   5   7   0  880.21   53.54
   5  -7   0  932.20   57.45
   5   7   0  901.40   55.30
   5  -7   0  957.33   58.33
  -5   7   0  915.31   57.07
  -5  -7   0  867.36   53.51
   5   7   0  944.92   58.58
   5   7   0  861.36   53.42
  -5   7   0  821.75   50.62
   5   7   0  791.33   48.15
  -1  -1  16    9.83    2.10
  -1   1  16    9.64    2.96
  -1  -1  16    9.08    2.34
  -1  -1  16   10.78    2.85
  -1  -1  16   11.00    2.96
  -1   1  16    9.61    3.19
  -1  -1  16   13.06    2.79
  -1   1  16    9.73    2.71
   6  -5  -5   93.69    7.54
   6  -5  -5   93.30    7.46
   6   5  -5   92.43    7.47
   6   5  -5   97.33    7.86
   6   5  -5   90.36    7.32
   0   0  16  247.68   15.91
   0   0  16  235.98   15.03
   0   0  16  226.94   14.46
   3  -6  10  117.50    9.83
  -3  -6 -10   97.99    7.88
   3  -6  10  107.82   11.07
  -3  -6 -10  101.79    8.25
  -3   6 -10  104.35    8.68
   3   6  10   91.79    7.26
   3  -6  10  107.28    9.90
   3   6  10  104.93   10.53
  -3  -8   7  236.73   15.05
   3   8  -7  221.65   14.34
  -3  -8   7  213.12   13.57
  -3   8   7  231.82   15.08
   3  -8  -7  221.66   14.19
   3   8  -7  211.77   13.76
   3   8  -7  233.70   14.76
  -3   8   7  219.27   14.29
   3  -8  -7  233.51   14.73
  -3   3 -13   50.38    6.38
   3   3  13   40.91   19.60
   3  -3  13   42.18   20.01
  -1  -9   6  191.40   14.22
   1  -9  -6  190.43   14.30
   1   9  -6  184.43   13.69
   1   9  -6  202.55   15.24
  -1   9   6  183.65   14.12
   1   9  -6  194.61   14.78
  -1   9   6  195.20   14.96
   1  -9  -6  185.74   13.77
  -1  -9   6  196.81   14.83
   5   5   7  576.89   35.24
  -5   5  -7  648.52   41.05
   5  -5   7  703.26   43.35
   5  -5   7  667.84   40.94
   5   5   7  648.56   39.99
   5  -5   7  659.67   40.60
  -5  -5  -7  536.06   33.90
   5  -5   7  660.97   40.66
   5   5   7  652.09   40.35
  -5   5  -7  591.21   36.05
  -4   2 -12   17.71    2.75
   4   2  12   19.42    3.13
   4  -2  12   17.57    2.85
   4  -2  12   17.42    2.87
   4   2  12   17.74    3.10
   4   2  12   18.40    2.97
  -4   2 -12   17.08    2.77
   4  -2  12   16.94    2.86
   4   6 -10  133.04   10.76
  -4  -6  10  152.82   11.73
   4  -6 -10  158.05   12.06
  -4  -6  10  150.16   11.55
   4   6 -10  160.65   12.26
   4  -6 -10  163.61   12.46
  -4   6  10  123.10   10.97
  -6   3   9   94.09    7.90
  -6   3   9   90.38    7.30
   6  -3  -9   79.82    6.55
   6   3  -9   82.39    6.66
   6   3  -9   78.39    6.50
   6  -3  -9   87.14    7.04
   7  -2   1    8.36    2.35
   7   2   1    9.14    2.69
  -7  -2  -1   11.25    2.42
   7   2   1   12.18    2.48
   7   2   1    9.33    1.76
   7  -2   1   12.36    2.73
  -7  -2  -1   10.77    2.52
  -7   2  -1   11.54    3.18
  -7  -2  -1   10.50    2.44
   7  -2   1   11.43    2.61
   5   7  -3   24.91    3.08
   5  -7  -3   27.53    3.74
  -5   7   3   27.72    4.86
   5   7  -3   26.03    2.90
   5   7  -3   24.32    3.02
   5   7  -3   27.87    4.68
   5  -7  -3   28.87    3.86
   5  -6   5   28.76    3.74
   5   6   5   29.79    6.62
   5  -6   5   29.61    6.15
  -5   6  -5   31.93    3.69
   5   6   5   28.51    4.84
  -5  -6  -5   28.07    3.59
   5   6   5   26.48    6.38
   5   6   5   29.29    3.39
  -5   6  -5   29.32    3.92
  -7   0   6    1.66    2.68
  -7   0   6    4.31    4.83
   6   2   7  716.03   43.50
  -6   2  -7  647.89   39.39
   6   2   7  644.58   39.23
  -6   2  -7  591.58   40.07
   6   2   7  691.87   42.20
   6  -2   7  588.89   35.84
   6  -2   7  700.36   42.64
   6   2   7  635.15   38.65
  -6  -2  -7  572.12   35.36
   6  -2   7  688.08   41.93
  -6  -2  -7  592.97   36.77
  -6   2  -7  644.69   40.94
   2   9   4   41.18    4.62
   2  -9   4   44.07    4.14
   2   9   4   44.55    4.05
  -2  -9  -4   44.31    4.10
  -2  -9  -4   37.81    4.14
  -2   9  -4   39.51    3.91
   2   9   4   41.77    4.71
  -2   9  -4   41.33    4.39
  -2  -9  -4   44.91    4.36
   2   9   4   46.19    4.36
   2  -9   4   44.71    4.43
   5   2  10   10.05    2.86
  -5   2 -10    9.47    2.46
   5   2  10    9.11    3.85
  -5   2 -10   11.43    2.51
   3  -2 -15  247.03   15.42
  -3  -2  15  264.93   16.74
  -3  -2  15  261.09   16.43
  -3   2  15  269.08   17.19
   2   9  -5   19.90    2.63
   2  -9  -5   18.94    2.78
  -2   9   5   18.35    3.77
   2   9  -5   20.63    3.57
  -2  -9   5   19.87    3.16
   2  -9  -5   21.13    3.11
  -2   9   5   18.18    3.61
   2   9  -5   19.76    3.18
   2   9  -5   22.31    3.07
   0  -1  16   56.40    4.72
   0   1  16   54.18    5.03
   0  -1  16   59.33    5.39
   0   1  16   60.49    5.61
   0  -1  16   56.64    5.14
   0  -1  16   60.07    5.24
  -4  -2  14   17.61    2.63
  -4   2  14   16.38    2.38
   4  -2 -14   16.35    2.39
  -4  -2  14   17.85    2.95
   4  -2 -14   21.55    3.59
  -4  -2  14   20.24    3.25
  -4   7  -6   32.07    4.13
  -4   7  -6   31.87    3.56
  -4  -7  -6   28.71    3.57
   4  -7   6   31.69    3.63
   4   7   6   31.57    3.79
   4   7   6   31.40    3.60
  -4  -7  -6   36.21    4.03
   4   7   6   35.33    4.64
   2   0  15    4.56    2.58
   2   0  15    3.98    2.45
   5   7   1   97.29    9.56
   5  -7   1  103.95    8.32
  -5  -7  -1   85.74    7.45
   5   7   1   97.82    7.95
  -5   7  -1   84.38    6.64
   5   7   1   91.05    7.85
   5  -7   1   99.86    8.06
   5   7   1   86.89    7.01
  -5   7  -1  101.28    8.46
   5   7   1   96.95    8.11
  -4  -8  -2  360.59   22.41
  -4   8  -2  392.53   24.05
   4   8   2  401.75   24.84
  -4  -8  -2  429.16   26.38
   4   8   2  381.87   23.65
   4   8   2  404.18   25.34
  -4   8  -2  435.97   26.99
   4   8   2  419.98   25.66
   4  -8   2  418.11   25.61
  -6   2  10  170.62   13.79
  -6   2  10  166.98   13.53
   6  -2 -10  214.93   14.04
   6   2 -10  202.02   16.26
   6  -2 -10  199.19   15.88
   6   2 -10  149.06   14.02
  -6   2  10  181.98   14.59
   6  -2 -10  192.33   17.62
  -4   7   8   52.31    5.20
   4   7  -8   53.31    4.88
   4  -7  -8   55.09    5.03
   4   7  -8   48.18    4.31
  -4  -7   8   47.27    4.36
   4  -7  -8   51.34    4.77
   4   7  -8   51.94    4.97
  -4  -7   8   48.41    4.39
   4   8  -4  137.42   10.81
   4   8  -4   77.15    6.43
   4  -8  -4  132.81   10.27
  -4   8   4  110.34    9.29
   4   8  -4  128.90   10.15
   4   8  -4   88.67    7.24
  -4  -8   4   96.54    8.55
  -2   0  16   24.84    3.65
  -2   0  16   22.96    5.35
   6  -4   5  380.53   23.65
  -6   4  -5  315.86   19.73
   6  -4   5  401.01   24.79
   6   4   5  362.07   22.78
  -6   4  -5  386.95   24.58
   6  -4   5  393.72   24.44
   6  -4   5  366.74   23.56
   6   4   5  360.44   22.66
   6   4   5  417.53   25.96
  -6  -4  -5  300.16   19.52
   6   4   5  336.21   20.86
   7  -1  -6  199.35   14.86
   7   1  -6  178.63   13.30
  -7  -1   6  203.10   15.59
  -7   1   6  190.80   14.18
  -7   1   6  202.71   15.41
   7  -1  -6  212.98   13.55
   7   1  -6  202.28   15.11
   7  -1  -6  193.52   14.85
   7  -2  -5    2.70    2.02
   7   2  -5    3.52    2.06
  -7   2   5    5.13    3.05
  -7  -2   5    2.75    2.93
   7  -2  -5    3.00    2.40
   7   2  -5    5.40    2.86
   7  -2  -5    4.12    2.18
  -5   0  13  254.15   16.39
  -5   0  13  272.62   18.74
   5   0 -13  279.69   17.77
  -5  -4  11  340.31   21.22
   5  -4 -11  314.43   19.47
  -5   4  11  357.85   23.07
   5   4 -11  350.42   21.72
   5  -4 -11  352.68   21.93
   7   0   3  186.72   18.91
  -7   0  -3  200.12   16.06
  -7   0  -3  162.86   17.18
   7   0   3  153.89   11.78
   7   0   3  185.27   23.09
   1  -3  15   31.46    3.74
   1   3  15   29.50    5.27
   1  -3  15   33.79    4.03
  -1   3 -15   30.92    3.63
  -1   5  14  201.50   16.06
   1   5 -14  200.18   16.26
  -1  -5  14  202.94   17.26
   1  -5 -14  238.10   15.91
  -1   5  14  215.11   15.92
  -1  -5  14  200.87   15.97
  -2  -7 -10   26.22    3.40
   2   7  10   29.57    4.27
  -2  -7 -10   28.87    3.56
   2  -7  10   30.52    3.93
  -2   7 -10   30.74    4.23
   2   7  10   25.06    3.48
   2  -7  10   26.75    3.21
  -2   7 -10   28.74    3.25
   2   1  15   94.61    7.57
   2   1  15  103.70    8.50
   2  -1  15   97.35    7.86
   2  -1  15   92.74    7.49
   3  -8   6   77.15    9.14
  -3  -8  -6   71.93    6.16
  -3   8  -6   82.52    9.85
   3   8   6   71.46    6.15
   3  -8   6   76.70    7.22
  -3   8  -6   68.64    5.61
   3   8   6   71.29    8.36
  -3  -8  -6   73.89    6.91
   3   5 -13  204.20   16.27
  -3   5  13  214.23   14.93
   3  -5 -13  202.64   15.04
  -3   5  13  228.25   17.09
   3  -5 -13  193.22   14.44
  -3  -5  13  211.36   15.35
   3   5 -13  192.24   14.30
   5   7  -4  257.32   21.06
  -5   7   4  297.37   23.38
   5   7  -4  250.88   15.67
   5  -7  -4  277.85   20.99
   5   7  -4  241.52   15.93
   5  -7  -4  272.71   19.38
   5   7  -4  240.76   16.08
   2  -7 -11   54.68    4.69
   2   7 -11   55.53    5.19
   2   7 -11   58.86    5.06
   2  -7 -11   56.62    5.19
   2   7 -11   52.33    4.48
  -2  -7  11   61.29    5.48
  -2   7  11   62.66    6.04
  -2   7  11   56.86    5.52
  -1  -9  -6   67.98   14.39
   1  -9   6   72.62    6.41
   1   9   6   72.01   11.66
  -1  -9  -6   70.99    6.79
   1  -9   6   71.43   13.05
   1   9   6   66.50   12.64
  -1  -9  -6   73.85    6.42
  -1   9  -6   77.39    6.28
   3   9  -1  738.30   46.01
  -3   9   1  740.31   45.98
   3   9  -1  781.37   47.40
  -3   9   1  848.42   51.63
   3   9  -1  795.79   48.12
   3  -9  -1  793.55   47.97
   3   9  -1  862.14   55.32
   3  -9  -1  833.56   50.54
  -3  -9   1  799.76   48.46
  -3   9   1  811.59   51.85
   5  -3 -12  953.43   57.91
  -5  -3  12 1024.75   62.28
  -5   3  12  970.97   59.57
   5  -3 -12 1006.37   60.90
   5   3 -12  975.18   59.07
  -2  -1  16  586.00   35.88
  -2   1  16  482.71   29.48
  -2   1  16  565.77   34.68
  -2   1  16  562.75   34.69
  -2  -1  16  536.24   32.98
  -2   1  16  535.22   32.97
  -2  -1  16  547.76   33.47
  -2  -1  16  524.32   32.06
  -6   5  -3  333.34   21.19
   6  -5   3  314.89   19.98
   6  -5   3  316.11   19.86
   6   5   3  320.93   19.98
   6   5   3  303.07   18.96
  -6  -5  -3  292.81   18.54
   6  -5   3  341.41   21.11
  -6   5  -3  281.06   17.94
   6   5   3  352.94   22.12
   1  -8   9    2.12    2.10
  -1   8  -9    1.02    1.79
  -1  -8  -9    2.62    2.42
  -1  -8  -9    1.27    2.52
  -1  -8  -9    1.28    1.87
   1   8   9   -0.27    2.37
  -1   8  -9    1.22    2.56
   1  -8   9   -1.42    2.95
  -3  -9   0   19.17    2.90
   3   9   0   19.15    2.93
   3  -9   0   18.06   10.87
  -3  -1 -14   24.97    4.53
   3  -1  14   24.58    9.45
  -3   1 -14    2.64    1.84
   3   4 -14    6.81    2.85
   3  -4 -14    7.86    2.20
  -3  -4  14    7.14    2.41
   3  -4 -14    7.60    2.62
  -3  -4  14    6.62    1.93
  -3   4  14    7.22    2.71
   0  -5  14  189.16   14.20
   0   5  14  181.91   14.20
   0  -5 -14  257.53   16.51
   0   5  14  170.78   13.30
   0  -5  14  190.88   14.22
   0  -5  14  164.16   12.49
   0   5 -14  197.84   15.35
  -1   7 -11    4.67    2.66
  -1  -7 -11    2.46    2.09
  -1   7 -11    4.04    1.96
  -1  -7 -11    4.07    2.70
   7   2   2   48.03    4.58
  -7   2  -2   54.35    5.38
  -7  -2  -2   49.32    4.72
   7   2   2   43.53    2.22
   7  -2   2   48.04    4.44
   7   2   2   47.92    4.43
   7  -2   2   50.27    4.66
  -7  -2  -2   46.48    4.34
   7  -2   2   47.38    4.39
   7  -3  -2   36.20    5.54
   7   3  -2   34.20    3.99
   7  -3  -2   37.78    4.40
   7  -3  -2   37.98    7.11
   7   3  -2   37.56    6.89
  -7   3   2   38.16    6.73
  -5   1  13   59.29    5.43
   5   1 -13   54.28    4.53
   5  -1 -13   51.21    4.38
  -5   1  13   50.50    4.44
  -5   1  13   54.55    4.70
  -5  -1  13   49.94    4.37
   5  -1 -13   50.94    4.52
   5   1 -13   50.61    4.53
  -1  -2  16  365.46   22.49
  -1   2  16  378.02   23.76
  -1  -2  16  348.06   22.29
  -1   2  16  365.18   23.42
  -1  -2  16  362.09   22.88
  -1  -2  16  361.04   22.47
  -1  -2  16  365.20   22.88
   6   5  -6  263.29   16.63
   6   5  -6  255.11   16.30
   6  -5  -6  250.68   15.96
  -6   5   6  235.82   15.65
   6  -5  -6  237.99   16.01
   7  -3  -1  222.12   14.16
   7   3  -1  220.55   14.14
   7  -3  -1  218.33   14.04
  -7  -3   1  197.00   14.87
  -7   3   1  222.11   14.37
  -7  -3   1  186.76   14.11
   7  -3  -1  210.14   13.40
  -7  -3   1  210.98   13.45
   7   3  -1  191.72   14.35
  -2   8  -8   31.37    4.33
  -2  -8  -8   35.69    4.24
   2  -8   8   32.34    4.04
   2   8   8   27.28    3.74
  -2  -8  -8   25.17    3.27
   2  -8   8   32.87    3.81
  -2   8  -8   32.21    3.48
  -3  -9   2   37.53    4.12
  -3   9   2   31.88    5.67
  -3   9   2   34.30    6.00
   3   9  -2   34.11    3.76
   3  -9  -2   35.73    6.54
   3  -9  -2   39.94    4.90
   3   9  -2   37.21    6.73
  -3   9   2   35.28    6.11
   3   9  -2   34.19    3.58
   3   9  -2   35.58    4.48
   4  -4  11   24.85    3.41
  -4   4 -11   25.88    3.61
   4  -4  11   26.48    3.76
   4   4  11   26.77    3.99
  -4   4 -11   24.22    3.03
   4   4  11   23.19    3.12
   5  -7   2  691.81   42.72
  -5  -7  -2  576.00   35.51
   5   7   2  556.98   34.55
  -5   7  -2  601.68   36.65
   5  -7   2  584.89   35.75
   5   7   2  577.45   35.49
  -5   7  -2  603.16   37.43
   5   7   2  609.81   37.61
   5   7   2  529.57   35.45
   1  -6 -13   54.37    8.41
  -1   6  13   59.30   13.57
  -1   6  13   52.25    8.45
   1   6 -13   53.84   11.43
  -1  -6  13   55.79   13.69
   1  -6 -13   56.55    7.53
   2   8  -9  194.25   14.52
   2  -8  -9  177.12   13.37
  -2  -8   9  179.14   13.52
   2   8  -9  189.82   14.19
  -2   8   9  183.95   14.18
   2  -8  -9  181.65   13.50
   2   8  -9  140.49   10.61
  -2   8   9  181.13   13.86
  -6   0  -8  383.85   24.51
   6   0   8  380.35   23.61
   6   0   8  393.24   24.27
  -6   0  -8  364.91   22.55
   7   3  -3   56.34    4.98
   7  -3  -3   55.67    4.87
   7  -3  -3   67.48    5.99
  -7   3   3   61.05    5.78
   7   3  -3   63.47    6.06
   7  -3  -3   60.15    6.50
   5   6  -8  272.30   14.49
  -5   6   8  267.65   14.79
   5   6  -8  289.37   16.19
   5  -6  -8  278.74   15.06
   5  -6  -8  282.73   15.52
   3   9   1  234.47   12.38
   3  -9   1  237.18   12.58
   3   9   1  254.46   13.88
  -3   9  -1  222.27   11.87
   3   9   1  205.41   11.30
  -3   9  -1  253.25   13.71
  -3  -9  -1  231.28   12.43
   3  -9   1  242.95   13.18
   3   9   1  236.89   12.77
  -3   9  -1  231.93   12.86
   4   5  10   31.92    3.61
  -4   5 -10   32.93    3.66
   4   5  10   34.92    4.33
  -4   5 -10   21.60    3.24
   4  -5  10   33.90    3.92
   4  -5  10   36.62    4.10
  -4  -5 -10   35.25    4.40
   4   5  10   39.93    4.31
   4  -5  10   35.06    4.18
  -1   4  15   25.71    5.92
  -1   4  15   21.47    5.01
   1  -4 -15   23.27    7.20
  -1  -4  15   22.47    4.50
   1   4 -15   22.53    3.67
  -1  -4  15   23.81    5.02
   0  -6 -13   81.16    7.58
   0   6  13   69.60    6.90
   0  -6 -13   78.14    7.33
   0   6 -13   82.29    7.89
   0  -6 -13   77.93    7.37
   0  -6  13   83.31    7.75
   0   6  13   75.13    7.57
   0  -6  13   81.18    7.68
  -4  -4  13   32.71    2.47
  -4  -4  13   36.24    4.07
   4  -4 -13   33.11    2.72
   4   4 -13   33.34    3.00
  -4   4  13   31.73    3.15
   4  -4 -13   35.23    4.01
   4   4 -13   33.60    2.84
  -4  -4  13   34.24    3.85
  -7   3   0   27.10    3.47
   7  -3   0   29.02    3.03
   7   3   0   28.04    2.74
  -7  -3   0   25.38    3.09
   7  -3   0   28.02    3.15
   7  -3   0   29.51    2.99
   7   3   0   33.36    3.69
  -7  -3   0   23.50    2.44
   4   8   3  409.84   21.25
  -4   8  -3  422.72   21.80
  -4   8  -3  485.04   25.23
   4  -8   3  489.26   25.03
   4   8   3  399.55   20.73
   4   8   3  486.51   25.16
  -4  -8  -3  449.63   24.24
   4   8   3  478.92   24.45
  -4  -8  -3  468.43   24.06
  -4   8  -3  503.74   25.91
   0  -2  16   -0.78    1.66
   0  -2  16   -0.22    1.82
   0  -2  16    0.27    2.15
   0   2  16   -0.05    2.63
   0  -2  16    1.78    2.46
   5   5 -10    1.58    2.22
   5  -5 -10    1.43    2.29
   5  -5 -10   -0.10    2.07
  -6   0  11   48.95    6.44
   6   0 -11   59.43    6.19
   6   0 -11   23.55    6.09
   4   8  -5   95.80    8.98
   4   8  -5   80.99    7.52
   4   8  -5  106.63    9.96
   4   8  -5   87.00    8.05
  -4  -8   5   73.36    8.14
   4  -8  -5   99.39    9.17
   4   8  -5   67.39    6.28
  -4   8   5   77.34    7.94
  -4  -5  12  169.68   14.99
   4  -5 -12  168.76   14.77
  -4   5  12  161.36   14.48
   4   5 -12  171.07   15.03
  -4  -5  12  168.72   14.88
   4  -5 -12  166.23   14.72
   7   0  -7  999.90   50.32
  -7   0   7 1105.84   56.94
  -7   0   7 1145.96   57.64
   7   0  -7 1096.31   55.80
   7   0  -7  982.12   49.40
   0   9  -7    1.05    1.59
   0  -9  -7    1.42    2.22
   0   9  -7    9.04    2.63
   0   9   7    1.19    2.60
   0   9   7   -0.61    2.61
   0  -9  -7   -0.43    2.33
   0  -9   7    1.65    2.55
   0  -9   7   -0.29    1.85
  -6   1  -8  365.93   21.34
  -6  -1  -8  366.68   19.16
   3  -9  -3    6.15    2.97
  -3  -9   3    5.59    2.20
   3   9  -3    4.22    2.12
   3  -9  -3    4.74    2.52
   3   9  -3    4.79    1.65
   0   4  15    5.31    3.14
   0  -4  15    5.90    2.08
   0  -4  15    4.97    2.08
   0   4 -15    5.31    2.09
   0  -4  15    4.50    2.43
   2   9   5    4.83    2.42
   2  -9   5    7.27    2.77
  -2  -9  -5    5.61    2.60
  -2   9  -5    6.41    2.99
  -2  -9  -5    5.94    2.12
  -2  -9  -5    7.79    2.02
   2  -9   5    6.44    1.89
  -2   9  -5    7.73    2.20
  -2   9  -5    5.96    1.55
   2   9   5    5.59    2.94
   3  -6 -12  224.91   12.54
   3   6 -12  240.39   14.87
  -3  -6  12  249.47   14.28
  -3   6  12  263.78   15.70
  -3   6  12  239.74   13.98
   3   6 -12  257.16   13.56
   7  -2  -6   20.18    2.47
   7   2  -6   22.11    2.31
   7  -2  -6   21.78    3.01
   7  -2  -6   20.30    2.55
  -7  -2   6   19.05    2.86
  -7   2   6   23.67    3.29
   2   9  -6   26.27    2.55
  -2   9   6   23.89    3.32
   2  -9  -6   26.58    2.53
   2   9  -6   25.85    2.08
   2   9  -6   27.59    2.91
  -2   9   6   30.62    3.46
   2  -9  -6   29.05    3.28
   2   9  -6   27.28    3.16
  -2  -9   6   26.17    2.89
   2  -5  13  215.75   11.71
   2   5  13  191.52    7.57
   2  -5  13  214.05   11.71
  -2   5 -13  223.44   12.92
   2  -5  13  202.70   11.23
   5   7  -5  219.35   14.16
   5   7  -5  164.48   14.49
   5   7  -5  224.10   11.99
   5  -7  -5  223.93   12.14
   5   7  -5  199.20   10.95
  -5   7   5  228.40   16.72
   5   7  -5  224.10   11.94
   5  -7  -5  238.86   12.96
   7  -3  -4   12.58    2.33
   7  -3  -4   10.48    2.52
   7   3  -4   12.44    2.67
  -7   3   4    9.99    2.98
   7  -3  -4   12.53    2.58
   7   3  -4   10.84    2.02
  -1  -9   7  565.39   28.91
  -1   9   7  522.14   29.71
   1   9  -7  563.02   28.62
   1  -9  -7  554.18   28.26
   1   9  -7  588.86   30.35
  -1   9   7  547.71   28.45
   1  -9  -7  557.86   28.53
   1   9  -7  570.57   29.21
  -5  -4  -9  134.57   12.18
   5  -4   9  113.52   12.97
   5   4   9  110.58   12.29
   5   4   9  116.97   13.50
  -5   4  -9  107.21    9.77
   5   4   9  111.38   10.22
   5  -4   9  122.50   13.14
   5   4   9  116.33   12.61
  -5   4  -9  122.13   11.34
  -5  -4  -9  113.34   10.53
   3   8  -8  362.11   19.32
   3  -8  -8  358.05   18.53
  -3   8   8  380.41   20.33
   3   8  -8  368.31   19.14
  -3  -8   8  333.66   17.46
   3  -8  -8  350.25   18.33
  -3   8   8  353.82   18.94
   3   8  -8  326.98   17.06
  -2   5  14  667.91   35.05
  -2  -5  14  654.88   33.33
  -2   5  14  670.76   34.30
   2   5 -14  611.14   31.69
   2  -5 -14  628.47   31.86
   6  -1 -11  165.89   16.42
   6   1 -11  179.13    7.32
  -6   1  11  169.19   15.17
   6   1 -11  129.52   12.36
   6  -1 -11  186.20    6.88
  -6  -1  11  196.18   12.16
  -6   1  11  189.25    5.79
   2   2  15    4.82    2.56
   2  -2  15    5.24    2.95
  -2   2 -15    5.33    1.88
   2   2  15    6.64    2.38
   2   2  15    5.27    2.52
   2  -2  15    5.24    2.59
   0  10   0   87.10    8.23
   0 -10   0   98.81    8.95
   0 -10   0   97.02    9.02
   0  10   0   93.66    8.96
   0  10   0   93.74    8.59
   3  -9   2    3.58    2.72
  -3  -9  -2    4.09    1.88
  -3   9  -2    3.68    1.61
   3   9   2    2.77    2.29
   3  -9   2    2.54    2.48
   3   9   2    3.12    1.76
   7  -1  -7    1.70    2.44
   7  -1  -7    3.11    1.92
  -7  -1   7    4.27    2.83
   7  -1  -7    3.29    2.00
   7   1  -7    3.11    2.49
  -7   1   7    2.90    1.80
   4   3  12   31.37    2.73
   4  -3  12   27.32    2.55
   4   3  12   33.71    3.54
  -4   3 -12   26.48    2.57
   4   3  12   29.11    2.62
  -4   3 -12   31.69    2.74
   4  -3  12   28.47    2.62
   3  -7   9  220.42   12.11
  -3   7  -9  226.20   12.54
   3   7   9  219.58   12.67
  -3  -7  -9  237.46   12.85
   3  -7   9  227.17   12.61
  -3  -7  -9  200.59   11.37
  -7   3  -1   27.91    2.85
  -7  -3  -1   26.19    2.89
   7  -3   1   27.49    3.18
   7  -3   1   29.52    2.99
   7   3   1   28.71    2.71
   7  -3   1   28.55    2.81
   7   3   1   27.90    3.01
  -7  -3  -1   23.84    2.87
   0 -10   1   31.22    2.52
   0  10   1   31.93    3.82
   0  10  -1   27.59    2.09
   0 -10  -1   30.10    2.28
   0  10  -1   32.53    3.63
   0 -10   1   27.79    3.08
   0 -10  -1   31.99    3.23
   0  10  -1   26.92    2.76
   0  10   1   25.84    2.65
   5   0  11  408.87   21.94
  -5   0 -11  421.92   22.16
   5   0  11  373.48   20.23
   5   0  11  394.16   21.22
  -2   2  16    8.33    2.64
  -2  -2  16    7.82    2.33
  -2   2  16    7.99    1.96
  -2   2  16    8.27    2.66
  -2  -2  16    9.18    2.07
  -5  -6  -6  189.38    5.46
   5  -6   6  243.49   14.70
  -5   6  -6  240.34   15.94
  -5   6  -6  236.73   12.72
   5   6   6  215.96   11.87
   5   6   6  226.14   13.36
   5   6   6  225.24   14.14
   5  -6   6  235.18   15.41
   1   1  16  106.40   10.14
   1  -1  16  100.00    9.39
   1  -1  16  102.45    9.65
   1   1  16  102.11    9.56
   1  -1  16   90.69    8.43
   1   1  16  102.10    9.68
  -6  -3  -7  144.36   13.37
  -6   3  -7  166.32   15.22
  -6  -3  -7  126.99   11.55
   6  -3   7  158.38   14.02
   6   3   7  159.10   14.06
   6  -3   7  154.34   13.72
   6   3   7  164.12   14.71
  -6   3  -7  158.82   14.27
   6   3   7  145.72   12.84
   6  -3   7  168.70   14.99
   6   3   7  149.78   13.24
   3  -2  14  102.29   11.06
  -3   2 -14   96.71    9.04
   3   2  14  105.28   11.76
   3   2  14   99.81   10.49
   3   2  14   95.57   10.40
  -5   3 -10  313.86   17.68
   5  -3  10  272.47   23.31
   5  -3  10  284.54   25.49
   5   3  10  274.36   23.59
   5   3  10  242.75   26.96
   5   3  10  293.79   24.75
   5  -3  10  303.79   25.01
   5   3  10  266.08   17.37
  -5   3 -10  304.86   16.84
   5   2 -13  267.57   13.93
  -5   2  13  289.63   15.90
  -5   2  13  286.88   15.11
   5  -2 -13  315.48   16.69
   5   2 -13  279.62   14.73
  -5  -2  13  283.59   15.03
   5  -2 -13  257.18   13.53
  -7   2  -3   53.09    5.68
  -7  -2  -3   45.71    5.34
   7   2   3   50.46    5.31
   7  -2   3   56.75    5.84
   7   2   3   46.53    4.61
   7   2   3   53.99    7.71
   7  -2   3   45.53    5.97
   7  -2   3   54.29    6.52
   7   2   3   47.60    6.00
  -7  -2  -3   48.18    5.19
   3  -3 -15   69.97   18.84
   3  -3 -15   86.63   18.29
  -3  -3  15   77.77   24.06
  -3   3  15   82.29   19.42
   5   7   3   96.05    9.20
  -5  -7  -3   89.07    8.68
   5   7   3  101.60   10.43
  -5   7  -3  106.80   11.76
   5  -7   3  101.65   10.56
   5   7   3   93.21    8.61
  -5   7  -3   92.72    8.47
   5   7   3   95.67   10.13
   5  -7   3  103.46   10.75
  -4  -3  14   23.72    3.18
   4  -3 -14   30.76    3.19
  -4  -3  14   22.77    2.00
  -4  -3  14   27.39    2.87
   4   3 -14   25.37    2.43
  -4   3  14   26.28    3.34
   4  -3 -14   27.82    2.49
   2   4  14  480.07   25.76
  -2   4 -14  488.64   25.36
   2  -4  14  484.29   24.91
   2  -4  14  493.17   25.29
   2  -6  12  148.96   13.35
   2   6  12  155.64   14.14
  -2   6 -12  168.59   15.21
  -2   6 -12  167.07   14.66
   2  -6  12  146.75   12.98
  -2  -6 -12  179.67    4.94
   2  -6  12  146.79   13.32
  -2  -6 -12  128.22   11.61
   0  -8 -10   14.81    3.01
   0  -8  10   13.87    2.64
   0   8 -10   14.26    2.96
   0  -8 -10   12.67    2.18
   0  -8 -10   16.76    2.63
   0  -8  10   15.23    2.10
   0   8 -10   14.16    1.96
   0   8  10   12.31    2.67
  -1   8  10   53.76   12.38
   1  -8 -10   55.15    6.93
  -1  -8  10   52.30   15.50
   1   8 -10   47.29   15.36
   1   8 -10   51.59    5.26
   1  -8 -10   51.75    9.34
   6  -5   4  199.51   11.02
   6   5   4  199.57   11.11
   6   5   4  182.81    4.26
  -6   5  -4  210.70   11.89
  -6  -5  -4  179.59    4.85
   6   5   4  169.87   14.93
   6   5   4  187.37    4.55
   6  -5   4  206.74   11.13
  -6   5  -4  192.77   10.70
   6  -5   4  187.68    4.31
  -4   0 -13    1.62    2.38
   4   0  13    0.87    2.37
   4   0  13   -1.25    2.27
   4   0  13   -0.58    2.28
   6  -6  -1   69.41    9.24
   6   6  -1  101.17    9.59
   6   6  -1  100.90    9.43
   6  -6  -1   94.43    8.76
   6   6  -1  106.97    9.64
  -6   6   1   90.88    9.68
   6   6  -1  101.28    9.42
  -6   3  10   82.33    7.86
   6   3 -10   79.24    7.77
  -6   3  10   81.23    8.01
   6   3 -10   48.00    5.20
   6  -3 -10   72.25    7.55
   6  -3 -10   89.58    8.51
  -3   5 -12   24.55    2.71
   3  -5  12   24.30    5.15
   3   5  12   21.64    5.98
   3  -5  12   21.21    7.29
   6   6  -2  332.13   17.51
   6  -6  -2  325.93   16.99
   6   6  -2  356.74   18.31
   6   6  -2  381.49   19.97
   6  -6  -2  387.63   20.43
   6   6  -2  398.15   20.82
  -6   6   2  400.18   20.98
  -3  -9   4  232.60   12.45
  -3   9   4  235.85   12.81
   3  -9  -4  256.04   13.76
  -3  -9   4  262.15   13.98
   3   9  -4  265.22   14.08
   3   9  -4  262.16   14.17
  -3   9   4  250.06   13.74
   3  -9  -4  278.19   14.66
   3   9  -4  269.39   14.57
   3   9  -4  246.08   12.96
   2   6 -13  611.00   31.31
   2  -6 -13  598.55   30.50
   2  -6 -13  574.03   29.28
  -2   6  13  625.39   32.42
  -2  -6  13  619.56   31.56
  -2   6  13  618.40   32.59
  -2  -4  15  411.60   21.37
   2   4 -15  382.33   19.92
  -2   4  15  365.90   20.60
   2  -4 -15  413.65   21.26
  -2   4  15  386.62   21.60
   5   1  11   10.12    3.15
   5  -1  11   10.05    3.53
   5   1  11    9.18    5.27
   5   1  11    9.04    4.24
[truncated: 343,987 more chars]
