# Supplementary material for: Constrained Phosphine Chalcogenide Selenoethers Supported by peri-Substitution
Source: Molecules. 2023 Oct 27;28(21):7297. doi: 10.3390/molecules28217297 (PMC10650533; doi:10.3390/molecules28217297)
Supplement: Supplementary file 1 [file molecules-28-07297-s001.zip › Supporting Information/SC XRD/1-O2.cif]

data_1-O2
_audit_creation_date                               2023-06-04
_audit_creation_method                            'by CrystalStructure 4.3'

# start Validation Reply Form
_vrf_PLAT971_1-O2
;
PROBLEM: Check Calcd Resid. Dens.  1.28Ang From Se1             3.55 eA-3  
RESPONSE: Crystal quality - does not affect crystallorapich results.
;
_vrf_PLAT097_1-O2
;
PROBLEM: Large Reported Max.  (Positive) Residual Density       3.82 eA-3  
RESPONSE: Crystal quality - does not affect crystallorapich results.
;
# end Validation Reply Form


_publ_section_references
;
    ENTER OTHER REFERENCES

    Rigaku (2019). CrystalStructure. Version 4.3. 
    Rigaku Corporation, Tokyo, Japan.

    Burla, M. C., Caliandro, R., Camalli, M., Carrozzini, B., 
    Cascarano, G. L., Giacovazzo, C., Mallamo, M., Mazzone, A., 
    Polidori, G. and Spagna, R. 
    (2012). J. Appl. Cryst. 45, 357-361.
    SIR2011

    Sheldrick, G.M. (2008) SHELXL Version 2018/3, Acta Cryst. A64, 112-122.

    Rigaku Oxford Diffraction (2018), CrysAlisPro. version 1.171.40.29a.
    Rigaku Corporation, Tokyo, Japan

;


_chemical_formula_sum                             'C24 H27 O2 P Se'
_chemical_formula_moiety                          'C24 H27 O2 P Se'
_chemical_formula_weight                           457.41
_chemical_melting_point                            ?

#==============================================================================
# CRYSTAL DATA
_space_group_crystal_system                        monoclinic
_space_group_name_H-M_alt                         'P 1 21/n 1'
_space_group_name_Hall                            '-P 2yn'
_space_group_IT_number                             14
loop_
_space_group_symop_id
_space_group_symop_operation_xyz
1   '+X,+Y,+Z'
2   '1/2-X,1/2+Y,1/2-Z'
3   '-X,-Y,-Z'
4   '-1/2+X,-1/2-Y,-1/2+Z'
#------------------------------------------------------------------------------
_cell_length_a                                     8.2736(3)
_cell_length_b                                     16.1425(6)
_cell_length_c                                     32.4731(10)
_cell_angle_alpha                                  90.0000
_cell_angle_beta                                   93.484(3)
_cell_angle_gamma                                  90.0000
_cell_volume                                       4329.0(3)
_cell_formula_units_Z                              8
_cell_measurement_reflns_used                      23252
_cell_measurement_theta_min                        1.75
_cell_measurement_theta_max                        31.71
_cell_measurement_temperature                      173
#------------------------------------------------------------------------------
_exptl_crystal_description                         prism
_exptl_crystal_colour                              colourless
_exptl_crystal_size_max                            0.290
_exptl_crystal_size_mid                            0.120
_exptl_crystal_size_min                            0.100
_exptl_crystal_density_diffrn                      1.404
_exptl_crystal_density_meas                        ?
_exptl_crystal_density_method                     'not measured'
_exptl_crystal_F_000                               1888.00
_exptl_absorpt_coefficient_mu                      1.826
_exptl_absorpt_correction_type                     multi-scan
_exptl_absorpt_process_details
;
CrysAlisPro 1.171.40.29a (Rigaku Oxford Diffraction, 2018)
Empirical absorption correction using spherical harmonics,
 implemented in SCALE3 ABSPACK scaling algorithm.
;
_exptl_absorpt_correction_T_min                    0.691
_exptl_absorpt_correction_T_max                    0.833

#==============================================================================
# EXPERIMENTAL DATA

_diffrn_ambient_temperature                        173
_diffrn_radiation_type                            'Mo K\a'
_diffrn_radiation_wavelength                       0.71073
_diffrn_measurement_device_type                   'Rigaku SCX mini'
_diffrn_measurement_method                         \w
_diffrn_detector_area_resol_mean                   13.653
_diffrn_reflns_number                              53402
_diffrn_reflns_av_unetI/netI                       0.0968
_diffrn_reflns_av_R_equivalents                    0.0766
_diffrn_reflns_theta_max                           31.865
_diffrn_reflns_theta_min                           1.781
_diffrn_reflns_theta_full                          25.242
_diffrn_measured_fraction_theta_max                0.961
_diffrn_measured_fraction_theta_full               0.999
_diffrn_reflns_Laue_measured_fraction_max          0.961
_diffrn_reflns_Laue_measured_fraction_full         0.999
_diffrn_reflns_point_group_measured_fraction_max   0.961
_diffrn_reflns_point_group_measured_fraction_full  0.999
_diffrn_reflns_limit_h_min                        -12
_diffrn_reflns_limit_h_max                         12
_diffrn_reflns_limit_k_min                        -23
_diffrn_reflns_limit_k_max                         23
_diffrn_reflns_limit_l_min                        -43
_diffrn_reflns_limit_l_max                         47
_diffrn_standards_number                           0
_diffrn_standards_interval_count                   .
_diffrn_standards_decay_%                          ?
_reflns_number_total                               14265
_reflns_number_gt                                  8957
_reflns_threshold_expression                       F^2^>2.0\s(F^2^)
_reflns_Friedel_coverage          0.000
_reflns_Friedel_fraction_max      .
_reflns_Friedel_fraction_full     .

#==============================================================================
# REFINEMENT DATA

_refine_special_details
;
    Refinement was performed using all reflections. The weighted 
    R-factor (wR) and goodness of fit (S) are based on F^2^.
    R-factor (gt) are based on F. The threshold expression of
    F^2^ > 2.0 sigma(F^2^) is used only for calculating R-factor (gt).
;
_refine_ls_structure_factor_coef                   Fsqd
_refine_ls_R_factor_all                            0.1473
_refine_ls_R_factor_gt                             0.0833
_refine_ls_wR_factor_ref                           0.1917
_refine_ls_wR_factor_gt                            0.1654
_refine_ls_number_restraints                       0
_refine_ls_hydrogen_treatment                      constr
_refine_ls_number_reflns                           14265
_refine_ls_number_parameters                       513
_refine_ls_goodness_of_fit_ref                     0.967
_refine_ls_weighting_scheme                        calc
_refine_ls_weighting_details
          'w = 1/[\s^2^(Fo^2^)+(0.0510P)^2^+33.6289P] where P=(Fo^2^+2Fc^2^)/3'
_atom_sites_solution_hydrogens                     geom
_atom_sites_solution_primary                       direct
_atom_sites_solution_secondary                     difmap
_refine_ls_shift/su_max                            0.002
_refine_diff_density_max                           3.82
_refine_diff_density_min                          -0.98
_refine_ls_extinction_method                       none
_refine_ls_extinction_coef                         ?

loop_
_atom_type_symbol
_atom_type_description
_atom_type_scat_dispersion_real
_atom_type_scat_dispersion_imag
_atom_type_scat_source
  'C' 'C'  0.0033 0.0016 
;
International Tables for Crystallography
(Vol. C, Tables 4.2.6.8 and 6.1.1.4)
;
  'H' 'H'  0.0000 0.0000 
;
International Tables for Crystallography
(Vol. C, Table 6.1.1.4)
;
  'O' 'O'  0.0106 0.0060 
;
International Tables for Crystallography
(Vol. C, Tables 4.2.6.8 and 6.1.1.4)
;
  'P' 'P'  0.1023 0.0942 
;
International Tables for Crystallography
(Vol. C, Tables 4.2.6.8 and 6.1.1.4)
;
  'Se' 'Se'  -0.0929 2.2259 
;
International Tables for Crystallography
(Vol. C, Tables 4.2.6.8 and 6.1.1.4)
;

#==============================================================================
# ATOMIC COORDINATES AND THERMAL PARAMETERS

loop_
 _atom_site_label
 _atom_site_type_symbol
 _atom_site_fract_x
 _atom_site_fract_y
 _atom_site_fract_z
 _atom_site_U_iso_or_equiv
 _atom_site_adp_type
 _atom_site_occupancy
 _atom_site_site_symmetry_order  
 _atom_site_calc_flag
 _atom_site_refinement_flags_posn
 _atom_site_refinement_flags_adp
 _atom_site_refinement_flags_occupancy
 _atom_site_disorder_assembly
 _atom_site_disorder_group
Se1 Se 0.55973(6) 0.74509(3) 0.50540(2) 0.02620(12) Uani 1 1 d . . . . .
P1 P 0.49782(18) 0.91318(8) 0.43439(4) 0.0276(3) Uani 1 1 d . . . . .
O1 O 0.6498(4) 0.6697(2) 0.53347(11) 0.0300(8) Uani 1 1 d . . . . .
O2 O 0.4312(5) 0.8822(2) 0.47300(11) 0.0340(9) Uani 1 1 d . . . . .
C1 C 0.5922(6) 0.7027(3) 0.44832(14) 0.0261(10) Uani 1 1 d . . . . .
C2 C 0.6404(7) 0.6212(3) 0.45020(16) 0.0301(11) Uani 1 1 d . . . . .
H2 H 0.653053 0.595689 0.476572 0.036 Uiso 1 1 calc R U . . .
C3 C 0.6719(8) 0.5735(3) 0.41559(17) 0.0370(13) Uani 1 1 d . . . . .
H3 H 0.702952 0.516986 0.418347 0.044 Uiso 1 1 calc R U . . .
C4 C 0.6568(7) 0.6104(3) 0.37793(16) 0.0294(11) Uani 1 1 d . . . . .
C5 C 0.6128(6) 0.6944(3) 0.37532(15) 0.0257(10) Uani 1 1 d . . . . .
C6 C 0.6094(7) 0.7220(3) 0.33384(15) 0.0302(11) Uani 1 1 d . . . . .
C7 C 0.5744(8) 0.8022(4) 0.32498(16) 0.0408(15) Uani 1 1 d . . . . .
H7 H 0.573213 0.822076 0.297427 0.049 Uiso 1 1 calc R U . . .
C8 C 0.5397(8) 0.8555(4) 0.35763(16) 0.0382(14) Uani 1 1 d . . . . .
H8 H 0.515402 0.911736 0.351217 0.046 Uiso 1 1 calc R U . . .
C9 C 0.5387(7) 0.8309(3) 0.39880(14) 0.0275(11) Uani 1 1 d . . . . .
C10 C 0.5763(6) 0.7456(3) 0.40947(14) 0.0245(9) Uani 1 1 d . . . . .
C11 C 0.6837(8) 0.5768(4) 0.33536(17) 0.0383(13) Uani 1 1 d . . . . .
H11A H 0.608127 0.530673 0.328321 0.046 Uiso 1 1 calc R U . . .
H11B H 0.796135 0.556628 0.333812 0.046 Uiso 1 1 calc R U . . .
C12 C 0.6507(8) 0.6510(4) 0.30588(17) 0.0410(14) Uani 1 1 d . . . . .
H12A H 0.747724 0.664162 0.290721 0.049 Uiso 1 1 calc R U . . .
H12B H 0.559213 0.638901 0.285698 0.049 Uiso 1 1 calc R U . . .
C13 C 0.3560(7) 0.9852(3) 0.40788(17) 0.0343(12) Uani 1 1 d . . . . .
H13 H 0.401881 1.004448 0.381761 0.041 Uiso 1 1 calc R U . . .
C14 C 0.3308(12) 1.0591(5) 0.4356(2) 0.069(3) Uani 1 1 d . . . . .
H14A H 0.293738 1.039917 0.462057 0.083 Uiso 1 1 calc R U . . .
H14B H 0.249163 1.095970 0.422331 0.083 Uiso 1 1 calc R U . . .
H14C H 0.433141 1.089156 0.440284 0.083 Uiso 1 1 calc R U . . .
C15 C 0.1968(8) 0.9395(5) 0.3976(3) 0.0560(18) Uani 1 1 d . . . . .
H15A H 0.213361 0.897098 0.376654 0.067 Uiso 1 1 calc R U . . .
H15B H 0.114609 0.979029 0.386923 0.067 Uiso 1 1 calc R U . . .
H15C H 0.160259 0.913099 0.422555 0.067 Uiso 1 1 calc R U . . .
C16 C 0.6875(8) 0.9682(4) 0.44484(17) 0.0383(13) Uani 1 1 d . . . . .
H16 H 0.669020 1.009203 0.467172 0.046 Uiso 1 1 calc R U . . .
C17 C 0.7483(10) 1.0172(5) 0.4085(2) 0.060(2) Uani 1 1 d . . . . .
H17A H 0.780711 0.978614 0.387155 0.072 Uiso 1 1 calc R U . . .
H17B H 0.841535 1.051057 0.417973 0.072 Uiso 1 1 calc R U . . .
H17C H 0.661571 1.053219 0.396941 0.072 Uiso 1 1 calc R U . . .
C18 C 0.8209(7) 0.9078(4) 0.4621(2) 0.0440(15) Uani 1 1 d . . . . .
H18A H 0.781135 0.877057 0.485518 0.053 Uiso 1 1 calc R U . . .
H18B H 0.917704 0.939301 0.471352 0.053 Uiso 1 1 calc R U . . .
H18C H 0.848146 0.868775 0.440498 0.053 Uiso 1 1 calc R U . . .
C19 C 0.3332(6) 0.7094(3) 0.50882(15) 0.0281(11) Uani 1 1 d . . . . .
C20 C 0.2102(8) 0.7649(4) 0.5115(2) 0.0445(15) Uani 1 1 d . . . . .
H20 H 0.230233 0.822618 0.509238 0.053 Uiso 1 1 calc R U . . .
C21 C 0.0546(8) 0.7361(5) 0.5176(2) 0.057(2) Uani 1 1 d . . . . .
H21 H -0.032085 0.774324 0.519204 0.069 Uiso 1 1 calc R U . . .
C22 C 0.0255(8) 0.6511(5) 0.52149(19) 0.0459(16) Uani 1 1 d . . . . .
H22 H -0.080548 0.631133 0.525315 0.055 Uiso 1 1 calc R U . . .
C23 C 0.1530(7) 0.5970(4) 0.51965(18) 0.0389(13) Uani 1 1 d . . . . .
H23 H 0.134889 0.539218 0.522422 0.047 Uiso 1 1 calc R U . . .
C24 C 0.3078(7) 0.6257(4) 0.51381(18) 0.0364(12) Uani 1 1 d . . . . .
H24 H 0.395771 0.587997 0.513243 0.044 Uiso 1 1 calc R U . . .
C31 C 0.7818(6) 0.4708(3) 0.72198(14) 0.0229(9) Uani 1 1 d . . . . .
C32 C 0.8191(7) 0.3945(3) 0.73862(16) 0.0299(11) Uani 1 1 d . . . . .
H32 H 0.818224 0.388381 0.767700 0.036 Uiso 1 1 calc R U . . .
C33 C 0.8586(7) 0.3247(3) 0.71528(18) 0.0368(13) Uani 1 1 d . . . . .
H33 H 0.883843 0.272898 0.728005 0.044 Uiso 1 1 calc R U . . .
C34 C 0.8589(7) 0.3347(3) 0.67346(17) 0.0317(11) Uani 1 1 d . . . . .
C35 C 0.8212(6) 0.4129(3) 0.65594(15) 0.0242(10) Uani 1 1 d . . . . .
C36 C 0.8300(7) 0.4103(3) 0.61267(16) 0.0318(11) Uani 1 1 d . . . . .
C37 C 0.7925(8) 0.4784(4) 0.58996(16) 0.0361(13) Uani 1 1 d . . . . .
H37 H 0.796954 0.477639 0.560793 0.043 Uiso 1 1 calc R U . . .
C38 C 0.7470(7) 0.5502(4) 0.61044(16) 0.0332(12) Uani 1 1 d . . . . .
H38 H 0.720212 0.597773 0.594226 0.040 Uiso 1 1 calc R U . . .
C39 C 0.7383(6) 0.5565(3) 0.65296(14) 0.0235(9) Uani 1 1 d . . . . .
C40 C 0.7786(6) 0.4845(3) 0.67819(14) 0.0213(9) Uani 1 1 d . . . . .
C41 C 0.8957(10) 0.2741(4) 0.6399(2) 0.0508(17) Uani 1 1 d . . . . .
H41A H 0.816843 0.227862 0.638812 0.061 Uiso 1 1 calc R U . . .
H41B H 1.006105 0.251053 0.644733 0.061 Uiso 1 1 calc R U . . .
C42 C 0.8818(9) 0.3244(4) 0.59990(19) 0.0443(15) Uani 1 1 d . . . . .
H42A H 0.987248 0.326585 0.587065 0.053 Uiso 1 1 calc R U . . .
H42B H 0.800209 0.299722 0.579981 0.053 Uiso 1 1 calc R U . . .
C43 C 0.5339(7) 0.7018(3) 0.63357(15) 0.0301(11) Uani 1 1 d . . . . .
H43 H 0.582186 0.705833 0.606149 0.036 Uiso 1 1 calc R U . . .
C44 C 0.4884(9) 0.7890(4) 0.6481(2) 0.0506(17) Uani 1 1 d . . . . .
H44A H 0.454496 0.786125 0.676440 0.061 Uiso 1 1 calc R U . . .
H44B H 0.399236 0.810758 0.629963 0.061 Uiso 1 1 calc R U . . .
H44C H 0.582405 0.825720 0.647065 0.061 Uiso 1 1 calc R U . . .
C45 C 0.3824(8) 0.6471(4) 0.6295(2) 0.0488(16) Uani 1 1 d . . . . .
H45A H 0.412398 0.591382 0.620733 0.059 Uiso 1 1 calc R U . . .
H45B H 0.304159 0.671114 0.609054 0.059 Uiso 1 1 calc R U . . .
H45C H 0.333848 0.643772 0.656279 0.059 Uiso 1 1 calc R U . . .
C46 C 0.8609(7) 0.7231(3) 0.67013(16) 0.0323(12) Uani 1 1 d . . . . .
H46 H 0.829006 0.779321 0.679655 0.039 Uiso 1 1 calc R U . . .
C47 C 0.9271(8) 0.7339(4) 0.62725(18) 0.0456(16) Uani 1 1 d . . . . .
H47A H 0.971083 0.681032 0.618162 0.055 Uiso 1 1 calc R U . . .
H47B H 1.012968 0.775773 0.628669 0.055 Uiso 1 1 calc R U . . .
H47C H 0.839441 0.751728 0.607587 0.055 Uiso 1 1 calc R U . . .
C48 C 0.9917(9) 0.6910(5) 0.7013(2) 0.056(2) Uani 1 1 d . . . . .
H48A H 0.948184 0.687980 0.728664 0.067 Uiso 1 1 calc R U . . .
H48B H 1.084587 0.728806 0.702254 0.067 Uiso 1 1 calc R U . . .
H48C H 1.026345 0.635756 0.693002 0.067 Uiso 1 1 calc R U . . .
C49 C 0.5193(6) 0.5139(3) 0.77564(14) 0.0227(9) Uani 1 1 d . . . . .
Se31 Se 0.74401(6) 0.55011(3) 0.76812(2) 0.02495(12) Uani 1 1 d . . . . .
P31 P 0.68239(16) 0.65785(8) 0.67100(4) 0.0237(3) Uani 1 1 d . . . . .
O31 O 0.8387(4) 0.4992(3) 0.80736(10) 0.0331(8) Uani 1 1 d . . . . .
O32 O 0.6170(5) 0.6562(2) 0.71281(10) 0.0308(8) Uani 1 1 d . . . . .
C50 C 0.3849(6) 0.5497(3) 0.75539(16) 0.0310(11) Uani 1 1 d . . . . .
H50 H 0.396633 0.593692 0.736395 0.037 Uiso 1 1 calc R U . . .
C51 C 0.2335(7) 0.5201(4) 0.76331(17) 0.0365(13) Uani 1 1 d . . . . .
H51 H 0.140141 0.544214 0.749674 0.044 Uiso 1 1 calc R U . . .
C52 C 0.2157(7) 0.4556(4) 0.79092(17) 0.0338(12) Uani 1 1 d . . . . .
H52 H 0.110873 0.435352 0.795937 0.041 Uiso 1 1 calc R U . . .
C53 C 0.3505(7) 0.4213(4) 0.81096(17) 0.0332(12) Uani 1 1 d . . . . .
H53 H 0.338623 0.377206 0.829914 0.040 Uiso 1 1 calc R U . . .
C54 C 0.5044(7) 0.4507(3) 0.80371(16) 0.0306(11) Uani 1 1 d . . . . .
H54 H 0.597655 0.427501 0.817856 0.037 Uiso 1 1 calc R U . . .

loop_
 _atom_site_aniso_label
 _atom_site_aniso_U_11
 _atom_site_aniso_U_22
 _atom_site_aniso_U_33
 _atom_site_aniso_U_23
 _atom_site_aniso_U_13
 _atom_site_aniso_U_12
Se1 0.0322(3) 0.0284(3) 0.0178(2) 0.00222(19) 0.00007(18) 0.0014(2)
P1 0.0412(8) 0.0233(6) 0.0185(6) 0.0024(5) 0.0022(5) 0.0034(6)
O1 0.0295(19) 0.037(2) 0.0232(17) 0.0115(15) -0.0022(14) 0.0055(16)
O2 0.048(2) 0.030(2) 0.0247(18) 0.0027(15) 0.0076(16) 0.0018(17)
C1 0.036(3) 0.026(3) 0.017(2) -0.0022(18) 0.0029(19) -0.001(2)
C2 0.040(3) 0.027(3) 0.024(2) 0.006(2) 0.002(2) 0.000(2)
C3 0.058(4) 0.023(3) 0.030(3) -0.001(2) 0.006(3) 0.009(2)
C4 0.034(3) 0.028(3) 0.027(2) -0.004(2) 0.001(2) 0.000(2)
C5 0.031(3) 0.025(2) 0.021(2) 0.0013(18) -0.0007(19) 0.000(2)
C6 0.039(3) 0.034(3) 0.018(2) -0.003(2) 0.001(2) 0.005(2)
C7 0.068(4) 0.041(3) 0.013(2) 0.004(2) 0.003(2) 0.010(3)
C8 0.063(4) 0.029(3) 0.022(2) 0.006(2) 0.000(2) 0.010(3)
C9 0.039(3) 0.027(3) 0.017(2) -0.0002(18) 0.0002(19) 0.008(2)
C10 0.031(3) 0.024(2) 0.018(2) 0.0001(18) 0.0000(18) 0.000(2)
C11 0.048(4) 0.035(3) 0.033(3) -0.007(2) 0.006(2) 0.011(3)
C12 0.063(4) 0.037(3) 0.023(3) -0.006(2) 0.003(3) 0.008(3)
C13 0.050(3) 0.027(3) 0.026(3) 0.003(2) 0.004(2) 0.010(2)
C14 0.117(7) 0.047(4) 0.041(4) -0.005(3) -0.009(4) 0.041(5)
C15 0.040(4) 0.056(4) 0.071(5) 0.011(4) 0.001(3) 0.005(3)
C16 0.050(4) 0.035(3) 0.029(3) 0.005(2) -0.003(2) -0.004(3)
C17 0.062(5) 0.054(4) 0.063(5) 0.026(4) -0.004(4) -0.014(4)
C18 0.036(3) 0.048(4) 0.048(4) 0.003(3) -0.001(3) -0.001(3)
C19 0.029(3) 0.035(3) 0.021(2) 0.005(2) 0.0066(19) 0.004(2)
C20 0.043(3) 0.042(4) 0.049(4) 0.018(3) 0.017(3) 0.013(3)
C21 0.036(3) 0.074(5) 0.064(4) 0.024(4) 0.022(3) 0.024(3)
C22 0.035(3) 0.069(5) 0.035(3) 0.014(3) 0.010(2) 0.009(3)
C23 0.035(3) 0.044(3) 0.037(3) 0.004(3) 0.001(2) -0.003(3)
C24 0.030(3) 0.036(3) 0.043(3) 0.000(2) 0.001(2) 0.003(2)
C31 0.026(2) 0.024(2) 0.019(2) -0.0007(17) 0.0055(17) -0.0074(19)
C32 0.037(3) 0.029(3) 0.024(2) 0.006(2) 0.000(2) -0.001(2)
C33 0.048(4) 0.023(3) 0.039(3) 0.006(2) -0.001(3) 0.004(2)
C34 0.037(3) 0.020(2) 0.038(3) -0.001(2) 0.002(2) 0.002(2)
C35 0.025(2) 0.025(2) 0.023(2) -0.0024(19) 0.0009(18) -0.0002(19)
C36 0.037(3) 0.033(3) 0.026(2) -0.008(2) 0.003(2) 0.004(2)
C37 0.052(4) 0.037(3) 0.020(2) -0.003(2) 0.003(2) 0.007(3)
C38 0.046(3) 0.032(3) 0.022(2) 0.002(2) 0.004(2) 0.007(2)
C39 0.029(2) 0.024(2) 0.018(2) -0.0020(18) 0.0008(17) 0.0010(19)
C40 0.023(2) 0.021(2) 0.020(2) -0.0003(17) 0.0015(17) -0.0019(18)
C41 0.075(5) 0.030(3) 0.048(4) -0.011(3) 0.002(3) 0.018(3)
C42 0.055(4) 0.038(3) 0.040(3) -0.015(3) 0.005(3) 0.010(3)
C43 0.037(3) 0.031(3) 0.023(2) 0.005(2) 0.009(2) 0.006(2)
C44 0.062(4) 0.033(3) 0.057(4) 0.008(3) 0.007(3) 0.020(3)
C45 0.042(4) 0.050(4) 0.053(4) 0.001(3) -0.006(3) 0.009(3)
C46 0.042(3) 0.027(3) 0.028(3) 0.003(2) 0.001(2) -0.008(2)
C47 0.046(4) 0.056(4) 0.035(3) 0.012(3) 0.004(3) -0.018(3)
C48 0.057(4) 0.068(5) 0.040(3) 0.015(3) -0.016(3) -0.033(4)
C49 0.025(2) 0.028(2) 0.016(2) -0.0048(18) 0.0056(17) -0.0016(19)
Se31 0.0300(3) 0.0284(3) 0.0163(2) -0.00103(19) -0.00004(17) -0.0051(2)
P31 0.0341(7) 0.0194(6) 0.0178(5) 0.0015(4) 0.0029(5) 0.0012(5)
O31 0.033(2) 0.049(2) 0.0171(16) 0.0031(16) -0.0045(14) -0.0015(17)
O32 0.048(2) 0.0252(18) 0.0206(16) 0.0000(14) 0.0102(15) 0.0008(16)
C50 0.034(3) 0.032(3) 0.027(2) 0.005(2) 0.004(2) 0.007(2)
C51 0.028(3) 0.048(3) 0.034(3) 0.004(3) 0.005(2) 0.012(2)
C52 0.029(3) 0.036(3) 0.037(3) -0.003(2) 0.011(2) 0.002(2)
C53 0.038(3) 0.031(3) 0.032(3) 0.007(2) 0.010(2) 0.000(2)
C54 0.033(3) 0.033(3) 0.026(2) 0.007(2) 0.004(2) 0.002(2)

#==============================================================================
_computing_data_collection
                                   'CrysAlisPro 1.171.40.29a (Rigaku OD, 2018)'
_computing_cell_refinement
                                   'CrysAlisPro 1.171.40.29a (Rigaku OD, 2018)'
_computing_data_reduction
                                   'CrysAlisPro 1.171.40.29a (Rigaku OD, 2018)'
_computing_structure_solution
                                                'SIR2011 (Burla, et al., 2012)'
_computing_structure_refinement
                                      'SHELXL Version 2018/3 (Sheldrick, 2008)'
_computing_publication_material
                                          'CrystalStructure 4.3 (Rigaku, 2019)'
_computing_molecular_graphics                     'CrystalStructure 4.3'

#==============================================================================
# MOLECULAR GEOMETRY

_geom_special_details
;
 All esds (except the esd in the dihedral angle between two l.s. planes)
 are estimated using the full covariance matrix.  The cell esds are taken
 into account individually in the estimation of esds in distances, angles
 and torsion angles; correlations between esds in cell parameters are only
 used when they are defined by crystal symmetry.  An approximate (isotropic)
 treatment of cell esds is used for estimating esds involving l.s. planes.
;

loop_
 _geom_bond_atom_site_label_1
 _geom_bond_atom_site_label_2
 _geom_bond_distance
 _geom_bond_site_symmetry_2
 _geom_bond_publ_flag
Se1 O1 1.669(3) . ?
Se1 C19 1.971(5) . ?
Se1 C1 2.009(5) . ?
P1 O2 1.487(4) . ?
P1 C9 1.806(5) . ?
P1 C16 1.818(6) . ?
P1 C13 1.829(5) . ?
C1 C2 1.375(7) . ?
C1 C10 1.439(7) . ?
C2 C3 1.400(7) . ?
C2 H2 0.9500 . ?
C3 C4 1.359(7) . ?
C3 H3 0.9500 . ?
C4 C5 1.406(7) . ?
C4 C11 1.514(7) . ?
C5 C6 1.417(7) . ?
C5 C10 1.430(7) . ?
C6 C7 1.354(8) . ?
C6 C12 1.514(7) . ?
C7 C8 1.408(8) . ?
C7 H7 0.9500 . ?
C8 C9 1.395(7) . ?
C8 H8 0.9500 . ?
C9 C10 1.449(7) . ?
C11 C12 1.547(8) . ?
C11 H11A 0.9900 . ?
C11 H11B 0.9900 . ?
C12 H12A 0.9900 . ?
C12 H12B 0.9900 . ?
C13 C14 1.517(8) . ?
C13 C15 1.529(9) . ?
C13 H13 1.0000 . ?
C14 H14A 0.9800 . ?
C14 H14B 0.9800 . ?
C14 H14C 0.9800 . ?
C15 H15A 0.9800 . ?
C15 H15B 0.9800 . ?
C15 H15C 0.9800 . ?
C16 C17 1.532(9) . ?
C16 C18 1.553(8) . ?
C16 H16 1.0000 . ?
C17 H17A 0.9800 . ?
C17 H17B 0.9800 . ?
C17 H17C 0.9800 . ?
C18 H18A 0.9800 . ?
C18 H18B 0.9800 . ?
C18 H18C 0.9800 . ?
C19 C20 1.363(8) . ?
C19 C24 1.377(8) . ?
C20 C21 1.394(9) . ?
C20 H20 0.9500 . ?
C21 C22 1.400(10) . ?
C21 H21 0.9500 . ?
C22 C23 1.373(9) . ?
C22 H22 0.9500 . ?
C23 C24 1.386(8) . ?
C23 H23 0.9500 . ?
C24 H24 0.9500 . ?
C31 C32 1.373(7) . ?
C31 C40 1.438(6) . ?
C31 Se31 2.010(5) . ?
C32 C33 1.407(8) . ?
C32 H32 0.9500 . ?
C33 C34 1.368(8) . ?
C33 H33 0.9500 . ?
C34 C35 1.412(7) . ?
C34 C41 1.509(8) . ?
C35 C36 1.412(7) . ?
C35 C40 1.419(7) . ?
C36 C37 1.350(8) . ?
C36 C42 1.516(8) . ?
C37 C38 1.399(8) . ?
C37 H37 0.9500 . ?
C38 C39 1.391(6) . ?
C38 H38 0.9500 . ?
C39 C40 1.449(7) . ?
C39 P31 1.808(5) . ?
C41 C42 1.531(9) . ?
C41 H41A 0.9900 . ?
C41 H41B 0.9900 . ?
C42 H42A 0.9900 . ?
C42 H42B 0.9900 . ?
C43 C45 1.532(9) . ?
C43 C44 1.539(8) . ?
C43 P31 1.818(5) . ?
C43 H43 1.0000 . ?
C44 H44A 0.9800 . ?
C44 H44B 0.9800 . ?
C44 H44C 0.9800 . ?
C45 H45A 0.9800 . ?
C45 H45B 0.9800 . ?
C45 H45C 0.9800 . ?
C46 C48 1.527(8) . ?
C46 C47 1.537(8) . ?
C46 P31 1.815(6) . ?
C46 H46 1.0000 . ?
C47 H47A 0.9800 . ?
C47 H47B 0.9800 . ?
C47 H47C 0.9800 . ?
C48 H48A 0.9800 . ?
C48 H48B 0.9800 . ?
C48 H48C 0.9800 . ?
C49 C50 1.383(7) . ?
C49 C54 1.379(7) . ?
C49 Se31 1.978(5) . ?
Se31 O31 1.670(4) . ?
P31 O32 1.492(4) . ?
C50 C51 1.379(8) . ?
C50 H50 0.9500 . ?
C51 C52 1.387(8) . ?
C51 H51 0.9500 . ?
C52 C53 1.374(8) . ?
C52 H52 0.9500 . ?
C53 C54 1.392(8) . ?
C53 H53 0.9500 . ?
C54 H54 0.9500 . ?

loop_
 _geom_angle_atom_site_label_1
 _geom_angle_atom_site_label_2
 _geom_angle_atom_site_label_3
 _geom_angle
 _geom_angle_site_symmetry_1
 _geom_angle_site_symmetry_3
 _geom_angle_publ_flag
O1 Se1 C19 98.6(2) . . ?
O1 Se1 C1 100.1(2) . . ?
C19 Se1 C1 97.7(2) . . ?
O2 P1 C9 112.7(2) . . ?
O2 P1 C16 111.5(2) . . ?
C9 P1 C16 106.6(3) . . ?
O2 P1 C13 110.5(3) . . ?
C9 P1 C13 107.8(2) . . ?
C16 P1 C13 107.4(3) . . ?
C2 C1 C10 120.7(4) . . ?
C2 C1 Se1 109.9(4) . . ?
C10 C1 Se1 129.4(4) . . ?
C1 C2 C3 123.9(5) . . ?
C1 C2 H2 118.0 . . ?
C3 C2 H2 118.0 . . ?
C4 C3 C2 118.0(5) . . ?
C4 C3 H3 121.0 . . ?
C2 C3 H3 121.0 . . ?
C3 C4 C5 119.1(5) . . ?
C3 C4 C11 130.9(5) . . ?
C5 C4 C11 110.0(5) . . ?
C4 C5 C6 110.5(5) . . ?
C4 C5 C10 125.3(5) . . ?
C6 C5 C10 124.2(5) . . ?
C7 C6 C5 119.6(5) . . ?
C7 C6 C12 130.5(5) . . ?
C5 C6 C12 109.9(5) . . ?
C6 C7 C8 118.4(5) . . ?
C6 C7 H7 120.8 . . ?
C8 C7 H7 120.8 . . ?
C9 C8 C7 124.1(5) . . ?
C9 C8 H8 117.9 . . ?
C7 C8 H8 117.9 . . ?
C8 C9 C10 119.1(5) . . ?
C8 C9 P1 114.6(4) . . ?
C10 C9 P1 126.3(4) . . ?
C5 C10 C1 112.9(4) . . ?
C5 C10 C9 114.6(4) . . ?
C1 C10 C9 132.4(4) . . ?
C4 C11 C12 104.9(4) . . ?
C4 C11 H11A 110.8 . . ?
C12 C11 H11A 110.8 . . ?
C4 C11 H11B 110.8 . . ?
C12 C11 H11B 110.8 . . ?
H11A C11 H11B 108.8 . . ?
C6 C12 C11 104.6(4) . . ?
C6 C12 H12A 110.8 . . ?
C11 C12 H12A 110.8 . . ?
C6 C12 H12B 110.8 . . ?
C11 C12 H12B 110.8 . . ?
H12A C12 H12B 108.9 . . ?
C14 C13 C15 111.2(6) . . ?
C14 C13 P1 109.2(4) . . ?
C15 C13 P1 108.4(4) . . ?
C14 C13 H13 109.3 . . ?
C15 C13 H13 109.3 . . ?
P1 C13 H13 109.3 . . ?
C13 C14 H14A 109.5 . . ?
C13 C14 H14B 109.5 . . ?
H14A C14 H14B 109.5 . . ?
C13 C14 H14C 109.5 . . ?
H14A C14 H14C 109.5 . . ?
H14B C14 H14C 109.5 . . ?
C13 C15 H15A 109.5 . . ?
C13 C15 H15B 109.5 . . ?
H15A C15 H15B 109.5 . . ?
C13 C15 H15C 109.5 . . ?
H15A C15 H15C 109.5 . . ?
H15B C15 H15C 109.5 . . ?
C17 C16 C18 110.1(6) . . ?
C17 C16 P1 115.4(4) . . ?
C18 C16 P1 110.3(4) . . ?
C17 C16 H16 106.9 . . ?
C18 C16 H16 106.9 . . ?
P1 C16 H16 106.9 . . ?
C16 C17 H17A 109.5 . . ?
C16 C17 H17B 109.5 . . ?
H17A C17 H17B 109.5 . . ?
C16 C17 H17C 109.5 . . ?
H17A C17 H17C 109.5 . . ?
H17B C17 H17C 109.5 . . ?
C16 C18 H18A 109.5 . . ?
C16 C18 H18B 109.5 . . ?
H18A C18 H18B 109.5 . . ?
C16 C18 H18C 109.5 . . ?
H18A C18 H18C 109.5 . . ?
H18B C18 H18C 109.5 . . ?
C20 C19 C24 121.2(5) . . ?
C20 C19 Se1 121.8(5) . . ?
C24 C19 Se1 116.5(4) . . ?
C19 C20 C21 119.3(6) . . ?
C19 C20 H20 120.4 . . ?
C21 C20 H20 120.4 . . ?
C20 C21 C22 120.3(6) . . ?
C20 C21 H21 119.8 . . ?
C22 C21 H21 119.8 . . ?
C23 C22 C21 118.8(6) . . ?
C23 C22 H22 120.6 . . ?
C21 C22 H22 120.6 . . ?
C22 C23 C24 120.8(6) . . ?
C22 C23 H23 119.6 . . ?
C24 C23 H23 119.6 . . ?
C19 C24 C23 119.5(5) . . ?
C19 C24 H24 120.2 . . ?
C23 C24 H24 120.2 . . ?
C32 C31 C40 121.2(4) . . ?
C32 C31 Se31 108.7(3) . . ?
C40 C31 Se31 130.2(4) . . ?
C31 C32 C33 124.1(5) . . ?
C31 C32 H32 118.0 . . ?
C33 C32 H32 118.0 . . ?
C34 C33 C32 117.0(5) . . ?
C34 C33 H33 121.5 . . ?
C32 C33 H33 121.5 . . ?
C33 C34 C35 119.5(5) . . ?
C33 C34 C41 130.7(5) . . ?
C35 C34 C41 109.8(5) . . ?
C34 C35 C36 110.5(5) . . ?
C34 C35 C40 125.4(5) . . ?
C36 C35 C40 124.1(5) . . ?
C37 C36 C35 119.6(5) . . ?
C37 C36 C42 130.9(5) . . ?
C35 C36 C42 109.4(5) . . ?
C36 C37 C38 118.3(5) . . ?
C36 C37 H37 120.8 . . ?
C38 C37 H37 120.8 . . ?
C39 C38 C37 124.4(5) . . ?
C39 C38 H38 117.8 . . ?
C37 C38 H38 117.8 . . ?
C38 C39 C40 118.6(4) . . ?
C38 C39 P31 114.7(4) . . ?
C40 C39 P31 126.7(3) . . ?
C35 C40 C31 112.8(4) . . ?
C35 C40 C39 114.9(4) . . ?
C31 C40 C39 132.3(4) . . ?
C34 C41 C42 105.1(5) . . ?
C34 C41 H41A 110.7 . . ?
C42 C41 H41A 110.7 . . ?
C34 C41 H41B 110.7 . . ?
C42 C41 H41B 110.7 . . ?
H41A C41 H41B 108.8 . . ?
C36 C42 C41 105.1(5) . . ?
C36 C42 H42A 110.7 . . ?
C41 C42 H42A 110.7 . . ?
C36 C42 H42B 110.7 . . ?
C41 C42 H42B 110.7 . . ?
H42A C42 H42B 108.8 . . ?
C45 C43 C44 109.8(5) . . ?
C45 C43 P31 110.4(4) . . ?
C44 C43 P31 108.7(4) . . ?
C45 C43 H43 109.3 . . ?
C44 C43 H43 109.3 . . ?
P31 C43 H43 109.3 . . ?
C43 C44 H44A 109.5 . . ?
C43 C44 H44B 109.5 . . ?
H44A C44 H44B 109.5 . . ?
C43 C44 H44C 109.5 . . ?
H44A C44 H44C 109.5 . . ?
H44B C44 H44C 109.5 . . ?
C43 C45 H45A 109.5 . . ?
C43 C45 H45B 109.5 . . ?
H45A C45 H45B 109.5 . . ?
C43 C45 H45C 109.5 . . ?
H45A C45 H45C 109.5 . . ?
H45B C45 H45C 109.5 . . ?
C48 C46 C47 111.2(5) . . ?
C48 C46 P31 109.8(4) . . ?
C47 C46 P31 114.5(4) . . ?
C48 C46 H46 107.0 . . ?
C47 C46 H46 107.0 . . ?
P31 C46 H46 107.0 . . ?
C46 C47 H47A 109.5 . . ?
C46 C47 H47B 109.5 . . ?
H47A C47 H47B 109.5 . . ?
C46 C47 H47C 109.5 . . ?
H47A C47 H47C 109.5 . . ?
H47B C47 H47C 109.5 . . ?
C46 C48 H48A 109.5 . . ?
C46 C48 H48B 109.5 . . ?
H48A C48 H48B 109.5 . . ?
C46 C48 H48C 109.5 . . ?
H48A C48 H48C 109.5 . . ?
H48B C48 H48C 109.5 . . ?
C50 C49 C54 121.4(5) . . ?
C50 C49 Se31 123.6(4) . . ?
C54 C49 Se31 115.0(4) . . ?
O31 Se31 C49 99.3(2) . . ?
O31 Se31 C31 99.7(2) . . ?
C49 Se31 C31 95.38(19) . . ?
O32 P31 C39 113.1(2) . . ?
O32 P31 C46 111.4(2) . . ?
C39 P31 C46 107.2(3) . . ?
O32 P31 C43 110.3(2) . . ?
C39 P31 C43 108.2(2) . . ?
C46 P31 C43 106.3(3) . . ?
C49 C50 C51 118.7(5) . . ?
C49 C50 H50 120.6 . . ?
C51 C50 H50 120.7 . . ?
C50 C51 C52 120.9(5) . . ?
C50 C51 H51 119.6 . . ?
C52 C51 H51 119.6 . . ?
C53 C52 C51 119.6(5) . . ?
C53 C52 H52 120.2 . . ?
C51 C52 H52 120.2 . . ?
C52 C53 C54 120.5(5) . . ?
C52 C53 H53 119.8 . . ?
C54 C53 H53 119.8 . . ?
C49 C54 C53 118.9(5) . . ?
C49 C54 H54 120.6 . . ?
C53 C54 H54 120.6 . . ?

loop_
 _geom_torsion_atom_site_label_1
 _geom_torsion_atom_site_label_2
 _geom_torsion_atom_site_label_3
 _geom_torsion_atom_site_label_4
 _geom_torsion
 _geom_torsion_site_symmetry_1
 _geom_torsion_site_symmetry_2
 _geom_torsion_site_symmetry_3
 _geom_torsion_site_symmetry_4
 _geom_torsion_publ_flag
C10 C1 C2 C3 -2.1(9) . . . . ?
Se1 C1 C2 C3 179.5(5) . . . . ?
C1 C2 C3 C4 1.2(9) . . . . ?
C2 C3 C4 C5 0.9(9) . . . . ?
C2 C3 C4 C11 179.2(6) . . . . ?
C3 C4 C5 C6 177.8(5) . . . . ?
C11 C4 C5 C6 -0.9(7) . . . . ?
C3 C4 C5 C10 -2.1(9) . . . . ?
C11 C4 C5 C10 179.2(5) . . . . ?
C4 C5 C6 C7 -178.0(6) . . . . ?
C10 C5 C6 C7 2.0(9) . . . . ?
C4 C5 C6 C12 1.3(7) . . . . ?
C10 C5 C6 C12 -178.7(5) . . . . ?
C5 C6 C7 C8 -1.0(9) . . . . ?
C12 C6 C7 C8 179.9(6) . . . . ?
C6 C7 C8 C9 -0.1(10) . . . . ?
C7 C8 C9 C10 0.4(10) . . . . ?
C7 C8 C9 P1 177.7(5) . . . . ?
O2 P1 C9 C8 156.2(4) . . . . ?
C16 P1 C9 C8 -81.1(5) . . . . ?
C13 P1 C9 C8 33.9(5) . . . . ?
O2 P1 C9 C10 -26.7(6) . . . . ?
C16 P1 C9 C10 96.0(5) . . . . ?
C13 P1 C9 C10 -148.9(5) . . . . ?
C4 C5 C10 C1 1.2(8) . . . . ?
C6 C5 C10 C1 -178.7(5) . . . . ?
C4 C5 C10 C9 178.3(5) . . . . ?
C6 C5 C10 C9 -1.7(8) . . . . ?
C2 C1 C10 C5 0.9(7) . . . . ?
Se1 C1 C10 C5 178.8(4) . . . . ?
C2 C1 C10 C9 -175.5(6) . . . . ?
Se1 C1 C10 C9 2.5(9) . . . . ?
C8 C9 C10 C5 0.5(8) . . . . ?
P1 C9 C10 C5 -176.5(4) . . . . ?
C8 C9 C10 C1 176.8(6) . . . . ?
P1 C9 C10 C1 -0.2(9) . . . . ?
C3 C4 C11 C12 -178.4(6) . . . . ?
C5 C4 C11 C12 0.1(7) . . . . ?
C7 C6 C12 C11 178.0(7) . . . . ?
C5 C6 C12 C11 -1.2(7) . . . . ?
C4 C11 C12 C6 0.7(7) . . . . ?
O2 P1 C13 C14 61.5(6) . . . . ?
C9 P1 C13 C14 -174.9(5) . . . . ?
C16 P1 C13 C14 -60.4(6) . . . . ?
O2 P1 C13 C15 -59.8(5) . . . . ?
C9 P1 C13 C15 63.8(5) . . . . ?
C16 P1 C13 C15 178.3(4) . . . . ?
O2 P1 C16 C17 -168.3(5) . . . . ?
C9 P1 C16 C17 68.3(6) . . . . ?
C13 P1 C16 C17 -47.0(6) . . . . ?
O2 P1 C16 C18 66.2(5) . . . . ?
C9 P1 C16 C18 -57.2(5) . . . . ?
C13 P1 C16 C18 -172.6(4) . . . . ?
C24 C19 C20 C21 -2.8(9) . . . . ?
Se1 C19 C20 C21 -174.2(5) . . . . ?
C19 C20 C21 C22 0.8(11) . . . . ?
C20 C21 C22 C23 0.8(11) . . . . ?
C21 C22 C23 C24 -0.4(10) . . . . ?
C20 C19 C24 C23 3.2(9) . . . . ?
Se1 C19 C24 C23 175.0(4) . . . . ?
C22 C23 C24 C19 -1.5(9) . . . . ?
C40 C31 C32 C33 0.8(8) . . . . ?
Se31 C31 C32 C33 -177.6(5) . . . . ?
C31 C32 C33 C34 -0.1(9) . . . . ?
C32 C33 C34 C35 0.3(8) . . . . ?
C32 C33 C34 C41 179.7(6) . . . . ?
C33 C34 C35 C36 179.4(5) . . . . ?
C41 C34 C35 C36 -0.2(7) . . . . ?
C33 C34 C35 C40 -1.3(9) . . . . ?
C41 C34 C35 C40 179.2(5) . . . . ?
C34 C35 C36 C37 177.7(5) . . . . ?
C40 C35 C36 C37 -1.7(9) . . . . ?
C34 C35 C36 C42 -1.6(7) . . . . ?
C40 C35 C36 C42 179.1(5) . . . . ?
C35 C36 C37 C38 0.5(9) . . . . ?
C42 C36 C37 C38 179.6(6) . . . . ?
C36 C37 C38 C39 0.3(9) . . . . ?
C37 C38 C39 C40 0.0(9) . . . . ?
C37 C38 C39 P31 178.0(5) . . . . ?
C34 C35 C40 C31 1.8(7) . . . . ?
C36 C35 C40 C31 -178.9(5) . . . . ?
C34 C35 C40 C39 -177.4(5) . . . . ?
C36 C35 C40 C39 1.9(7) . . . . ?
C32 C31 C40 C35 -1.6(7) . . . . ?
Se31 C31 C40 C35 176.5(4) . . . . ?
C32 C31 C40 C39 177.5(5) . . . . ?
Se31 C31 C40 C39 -4.4(8) . . . . ?
C38 C39 C40 C35 -1.0(7) . . . . ?
P31 C39 C40 C35 -178.8(4) . . . . ?
C38 C39 C40 C31 180.0(5) . . . . ?
P31 C39 C40 C31 2.2(8) . . . . ?
C33 C34 C41 C42 -177.7(6) . . . . ?
C35 C34 C41 C42 1.8(7) . . . . ?
C37 C36 C42 C41 -176.5(7) . . . . ?
C35 C36 C42 C41 2.6(7) . . . . ?
C34 C41 C42 C36 -2.6(7) . . . . ?
C38 C39 P31 O32 159.3(4) . . . . ?
C40 C39 P31 O32 -22.8(5) . . . . ?
C38 C39 P31 C46 -77.5(5) . . . . ?
C40 C39 P31 C46 100.4(5) . . . . ?
C38 C39 P31 C43 36.8(5) . . . . ?
C40 C39 P31 C43 -145.4(4) . . . . ?
C48 C46 P31 O32 59.0(5) . . . . ?
C47 C46 P31 O32 -175.1(4) . . . . ?
C48 C46 P31 C39 -65.2(5) . . . . ?
C47 C46 P31 C39 60.7(5) . . . . ?
C48 C46 P31 C43 179.3(5) . . . . ?
C47 C46 P31 C43 -54.8(5) . . . . ?
C45 C43 P31 O32 -63.4(4) . . . . ?
C44 C43 P31 O32 57.1(5) . . . . ?
C45 C43 P31 C39 60.8(4) . . . . ?
C44 C43 P31 C39 -178.7(4) . . . . ?
C45 C43 P31 C46 175.7(4) . . . . ?
C44 C43 P31 C46 -63.8(5) . . . . ?
C54 C49 C50 C51 -0.9(8) . . . . ?
Se31 C49 C50 C51 -179.3(4) . . . . ?
C49 C50 C51 C52 -0.2(8) . . . . ?
C50 C51 C52 C53 0.7(9) . . . . ?
C51 C52 C53 C54 -0.1(9) . . . . ?
C50 C49 C54 C53 1.4(8) . . . . ?
Se31 C49 C54 C53 180.0(4) . . . . ?
C52 C53 C54 C49 -0.9(8) . . . . ?


#==============================================================================
# Additional structures and associated data_? identifiers
# should be added at this point if there is more than one 
# structure analysis in the CIF.

_shelx_res_file
;
TITL 1-O2
    shelxl.res
    created by SHELXL-2018/3 at 16:44:16 on 04-Jun-2023
CELL  0.71073 8.27360 16.14250 32.47310 90.00000 93.48400 90.00000
ZERR  8 0.00030 0.00060 0.00100 0.00000 0.00300 0.00000
LATT 1
SYMM .50-X, .50+Y, .50-Z
SFAC C H O P SE
UNIT 192 216 16 8 8
L.S. 20
FMAP 2
PLAN 5
WPDB -2
HTAB
BOND $H
CONF
LIST 4
TEMP -100.0
ACTA
SIZE 0.290 0.120 0.100
WGHT    0.051000   33.628899
FVAR       0.24633
SE1   5    0.559733    0.745094    0.505397    11.00000    0.03217    0.02844 =
         0.01783    0.00222    0.00007    0.00138
P1    4    0.497821    0.913179    0.434388    11.00000    0.04121    0.02334 =
         0.01845    0.00236    0.00223    0.00336
O1    3    0.649814    0.669671    0.533466    11.00000    0.02954    0.03683 =
         0.02318    0.01149   -0.00220    0.00546
O2    3    0.431247    0.882159    0.472997    11.00000    0.04826    0.02972 =
         0.02466    0.00266    0.00763    0.00176
C1    1    0.592249    0.702659    0.448324    11.00000    0.03554    0.02636 =
         0.01653   -0.00222    0.00293   -0.00073
C2    1    0.640408    0.621165    0.450201    11.00000    0.03977    0.02685 =
         0.02358    0.00608    0.00199    0.00037
AFIX  43
H2    2    0.653053    0.595689    0.476572    11.00000   -1.20000
AFIX   0
C3    1    0.671932    0.573472    0.415593    11.00000    0.05775    0.02338 =
         0.03017   -0.00131    0.00557    0.00872
AFIX  43
H3    2    0.702952    0.516986    0.418347    11.00000   -1.20000
AFIX   0
C4    1    0.656846    0.610369    0.377927    11.00000    0.03397    0.02763 =
         0.02653   -0.00353    0.00120    0.00036
C5    1    0.612773    0.694418    0.375325    11.00000    0.03147    0.02463 =
         0.02065    0.00126   -0.00065   -0.00022
C6    1    0.609399    0.721993    0.333841    11.00000    0.03911    0.03376 =
         0.01773   -0.00259    0.00096    0.00474
C7    1    0.574362    0.802228    0.324984    11.00000    0.06846    0.04138 =
         0.01267    0.00382    0.00255    0.00994
AFIX  43
H7    2    0.573213    0.822076    0.297427    11.00000   -1.20000
AFIX   0
C8    1    0.539677    0.855506    0.357629    11.00000    0.06318    0.02860 =
         0.02243    0.00633    0.00014    0.01004
AFIX  43
H8    2    0.515402    0.911736    0.351217    11.00000   -1.20000
AFIX   0
C9    1    0.538723    0.830905    0.398796    11.00000    0.03878    0.02688 =
         0.01655   -0.00022    0.00015    0.00759
C10   1    0.576263    0.745631    0.409469    11.00000    0.03123    0.02379 =
         0.01814    0.00008   -0.00003    0.00030
C11   1    0.683671    0.576807    0.335357    11.00000    0.04785    0.03456 =
         0.03288   -0.00701    0.00574    0.01092
AFIX  23
H11A  2    0.608127    0.530673    0.328321    11.00000   -1.20000
H11B  2    0.796135    0.556628    0.333812    11.00000   -1.20000
AFIX   0
C12   1    0.650671    0.651024    0.305880    11.00000    0.06258    0.03727 =
         0.02333   -0.00618    0.00304    0.00758
AFIX  23
H12A  2    0.747724    0.664162    0.290721    11.00000   -1.20000
H12B  2    0.559213    0.638901    0.285698    11.00000   -1.20000
AFIX   0
C13   1    0.355976    0.985154    0.407884    11.00000    0.04967    0.02731 =
         0.02618    0.00321    0.00379    0.01008
AFIX  13
H13   2    0.401881    1.004448    0.381761    11.00000   -1.20000
AFIX   0
C14   1    0.330776    1.059089    0.435590    11.00000    0.11665    0.04726 =
         0.04096   -0.00502   -0.00949    0.04135
AFIX 137
H14A  2    0.293738    1.039917    0.462057    11.00000   -1.20000
H14B  2    0.249163    1.095970    0.422331    11.00000   -1.20000
H14C  2    0.433141    1.089156    0.440284    11.00000   -1.20000
AFIX   0
C15   1    0.196766    0.939498    0.397580    11.00000    0.04035    0.05627 =
         0.07092    0.01150    0.00071    0.00501
AFIX 137
H15A  2    0.213361    0.897098    0.376654    11.00000   -1.20000
H15B  2    0.114609    0.979029    0.386923    11.00000   -1.20000
H15C  2    0.160259    0.913099    0.422555    11.00000   -1.20000
AFIX   0
C16   1    0.687537    0.968236    0.444844    11.00000    0.05032    0.03462 =
         0.02928    0.00530   -0.00331   -0.00433
AFIX  13
H16   2    0.669020    1.009203    0.467172    11.00000   -1.20000
AFIX   0
C17   1    0.748311    1.017190    0.408451    11.00000    0.06228    0.05400 =
         0.06298    0.02617   -0.00380   -0.01406
AFIX 137
H17A  2    0.780711    0.978614    0.387155    11.00000   -1.20000
H17B  2    0.841535    1.051057    0.417973    11.00000   -1.20000
H17C  2    0.661571    1.053219    0.396941    11.00000   -1.20000
AFIX   0
C18   1    0.820933    0.907765    0.462149    11.00000    0.03593    0.04773 =
         0.04783    0.00304   -0.00093   -0.00063
AFIX 137
H18A  2    0.781135    0.877057    0.485518    11.00000   -1.20000
H18B  2    0.917704    0.939301    0.471352    11.00000   -1.20000
H18C  2    0.848146    0.868775    0.440498    11.00000   -1.20000
AFIX   0
C19   1    0.333198    0.709363    0.508816    11.00000    0.02922    0.03503 =
         0.02080    0.00459    0.00661    0.00417
C20   1    0.210177    0.764902    0.511511    11.00000    0.04335    0.04246 =
         0.04928    0.01799    0.01658    0.01338
AFIX  43
H20   2    0.230233    0.822618    0.509238    11.00000   -1.20000
AFIX   0
C21   1    0.054616    0.736091    0.517637    11.00000    0.03626    0.07356 =
         0.06394    0.02437    0.02189    0.02418
AFIX  43
H21   2   -0.032085    0.774324    0.519204    11.00000   -1.20000
AFIX   0
C22   1    0.025536    0.651064    0.521493    11.00000    0.03490    0.06934 =
         0.03452    0.01437    0.00996    0.00913
AFIX  43
H22   2   -0.080548    0.631133    0.525315    11.00000   -1.20000
AFIX   0
C23   1    0.153012    0.597010    0.519653    11.00000    0.03503    0.04429 =
         0.03717    0.00369    0.00128   -0.00293
AFIX  43
H23   2    0.134889    0.539218    0.522422    11.00000   -1.20000
AFIX   0
C24   1    0.307808    0.625725    0.513806    11.00000    0.03008    0.03603 =
         0.04297    0.00016    0.00138    0.00271
AFIX  43
H24   2    0.395771    0.587997    0.513243    11.00000   -1.20000
AFIX   0
C31   1    0.781777    0.470798    0.721982    11.00000    0.02561    0.02434 =
         0.01932   -0.00068    0.00550   -0.00739
C32   1    0.819103    0.394462    0.738617    11.00000    0.03656    0.02916 =
         0.02377    0.00578    0.00036   -0.00127
AFIX  43
H32   2    0.818224    0.388381    0.767700    11.00000   -1.20000
AFIX   0
C33   1    0.858575    0.324674    0.715280    11.00000    0.04835    0.02269 =
         0.03873    0.00630   -0.00140    0.00388
AFIX  43
H33   2    0.883843    0.272898    0.728005    11.00000   -1.20000
AFIX   0
C34   1    0.858946    0.334696    0.673462    11.00000    0.03745    0.01985 =
         0.03760   -0.00148    0.00180    0.00241
C35   1    0.821243    0.412937    0.655940    11.00000    0.02503    0.02486 =
         0.02273   -0.00240    0.00086   -0.00016
C36   1    0.830015    0.410254    0.612666    11.00000    0.03705    0.03280 =
         0.02558   -0.00800    0.00257    0.00433
C37   1    0.792522    0.478400    0.589955    11.00000    0.05189    0.03657 =
         0.02004   -0.00323    0.00338    0.00686
AFIX  43
H37   2    0.796954    0.477639    0.560793    11.00000   -1.20000
AFIX   0
C38   1    0.746975    0.550174    0.610440    11.00000    0.04593    0.03198 =
         0.02187    0.00244    0.00352    0.00708
AFIX  43
H38   2    0.720212    0.597773    0.594226    11.00000   -1.20000
AFIX   0
C39   1    0.738271    0.556474    0.652959    11.00000    0.02874    0.02397 =
         0.01779   -0.00203    0.00080    0.00097
C40   1    0.778556    0.484508    0.678185    11.00000    0.02300    0.02120 =
         0.01959   -0.00029    0.00149   -0.00195
C41   1    0.895661    0.274071    0.639921    11.00000    0.07455    0.02989 =
         0.04784   -0.01137    0.00230    0.01764
AFIX  23
H41A  2    0.816843    0.227862    0.638812    11.00000   -1.20000
H41B  2    1.006105    0.251053    0.644733    11.00000   -1.20000
AFIX   0
C42   1    0.881816    0.324413    0.599902    11.00000    0.05473    0.03823 =
         0.04036   -0.01481    0.00507    0.00962
AFIX  23
H42A  2    0.987248    0.326585    0.587065    11.00000   -1.20000
H42B  2    0.800209    0.299722    0.579981    11.00000   -1.20000
AFIX   0
C43   1    0.533929    0.701759    0.633572    11.00000    0.03745    0.03130 =
         0.02251    0.00452    0.00929    0.00608
AFIX  13
H43   2    0.582186    0.705833    0.606149    11.00000   -1.20000
AFIX   0
C44   1    0.488379    0.789017    0.648078    11.00000    0.06238    0.03276 =
         0.05715    0.00770    0.00697    0.02003
AFIX 137
H44A  2    0.454496    0.786125    0.676440    11.00000   -1.20000
H44B  2    0.399236    0.810758    0.629963    11.00000   -1.20000
H44C  2    0.582405    0.825720    0.647065    11.00000   -1.20000
AFIX   0
C45   1    0.382436    0.647081    0.629547    11.00000    0.04210    0.05040 =
         0.05276    0.00074   -0.00648    0.00911
AFIX 137
H45A  2    0.412398    0.591382    0.620733    11.00000   -1.20000
H45B  2    0.304159    0.671114    0.609054    11.00000   -1.20000
H45C  2    0.333848    0.643772    0.656279    11.00000   -1.20000
AFIX   0
C46   1    0.860856    0.723053    0.670132    11.00000    0.04202    0.02662 =
         0.02814    0.00316    0.00133   -0.00837
AFIX  13
H46   2    0.829006    0.779321    0.679655    11.00000   -1.20000
AFIX   0
C47   1    0.927087    0.733877    0.627253    11.00000    0.04650    0.05584 =
         0.03453    0.01195    0.00381   -0.01791
AFIX 137
H47A  2    0.971083    0.681032    0.618162    11.00000   -1.20000
H47B  2    1.012968    0.775773    0.628669    11.00000   -1.20000
H47C  2    0.839441    0.751728    0.607587    11.00000   -1.20000
AFIX   0
C48   1    0.991706    0.691032    0.701303    11.00000    0.05681    0.06790 =
         0.03983    0.01528   -0.01620   -0.03281
AFIX 137
H48A  2    0.948184    0.687980    0.728664    11.00000   -1.20000
H48B  2    1.084587    0.728806    0.702254    11.00000   -1.20000
H48C  2    1.026345    0.635756    0.693002    11.00000   -1.20000
AFIX   0
C49   1    0.519325    0.513911    0.775639    11.00000    0.02508    0.02801 =
         0.01563   -0.00477    0.00565   -0.00157
SE31  5    0.744011    0.550107    0.768123    11.00000    0.02997    0.02837 =
         0.01634   -0.00103   -0.00004   -0.00513
P31   4    0.682391    0.657849    0.670996    11.00000    0.03406    0.01936 =
         0.01778    0.00154    0.00293    0.00121
O31   3    0.838657    0.499246    0.807363    11.00000    0.03261    0.04880 =
         0.01705    0.00313   -0.00452   -0.00153
O32   3    0.616992    0.656212    0.712812    11.00000    0.04762    0.02522 =
         0.02063    0.00004    0.01017    0.00075
C50   1    0.384894    0.549652    0.755388    11.00000    0.03448    0.03230 =
         0.02666    0.00518    0.00441    0.00663
AFIX  43
H50   2    0.396633    0.593692    0.736395    11.00000   -1.20000
AFIX   0
C51   1    0.233490    0.520100    0.763309    11.00000    0.02824    0.04794 =
         0.03371    0.00433    0.00540    0.01215
AFIX  43
H51   2    0.140141    0.544214    0.749674    11.00000   -1.20000
AFIX   0
C52   1    0.215664    0.455628    0.790922    11.00000    0.02946    0.03639 =
         0.03655   -0.00339    0.01063    0.00194
AFIX  43
H52   2    0.110873    0.435352    0.795937    11.00000   -1.20000
AFIX   0
C53   1    0.350495    0.421305    0.810962    11.00000    0.03767    0.03133 =
         0.03161    0.00748    0.00972   -0.00005
AFIX  43
H53   2    0.338623    0.377206    0.829914    11.00000   -1.20000
AFIX   0
C54   1    0.504439    0.450655    0.803709    11.00000    0.03321    0.03267 =
         0.02613    0.00705    0.00405    0.00160
AFIX  43
H54   2    0.597655    0.427501    0.817856    11.00000   -1.20000
AFIX   0
HKLF 4


REM  1-O2
REM wR2 = 0.1917, GooF = S = 0.967, Restrained GooF = 0.967 for all data
REM R1 = 0.0833 for 8957 Fo > 4sig(Fo) and 0.1473 for all 14265 data
REM 513 parameters refined using 0 restraints

END

WGHT      0.0455     16.9307

REM Instructions for potential hydrogen bonds
HTAB C2 O1
EQIV $1 x-1/2, -y+3/2, z-1/2
HTAB C8 O31_$1
HTAB C13 O31_$1
HTAB C18 Se1
HTAB C20 O2
HTAB C32 O31
HTAB C38 O1
HTAB C43 O1
HTAB C48 Se31
HTAB C50 O32
HTAB C54 O31

REM Highest difference peak  3.820,  deepest hole -0.984,  1-sigma level  0.124
Q1    1   0.7107  0.7442  0.5044  11.00000  0.05    3.82
Q2    1   0.7218  0.9149  0.4333  11.00000  0.05    1.23
Q3    1   0.8248  0.5476  0.7660  11.00000  0.05    1.02
Q4    1   0.4601  0.7405  0.5087  11.00000  0.05    0.82
Q5    1   0.8886  0.9950  0.4024  11.00000  0.05    0.54
;

_shelx_res_checksum   82372

_shelx_hkl_file
;
   0  -1  -2  308.41    4.15
   0   1  -2  240.96    4.23
   0  -1   2  244.59    4.39
   0  -1   2  310.92    3.83
   0   1   2  308.57    4.19
   0   0  -3    0.19    1.02
   0   0  -3    1.15    1.40
   0   0   3    1.13    1.21
   0   0   3    0.60    1.35
   0   1   3  170.04    3.86
   0   1   3  153.87    3.64
   0  -1  -3  175.72    3.67
   0  -1   3  179.47    3.50
   0   1  -3  181.36    4.40
   1   0   0   29.34    2.41
  -1   0   0   35.53    2.34
   0   0  -4 1270.60    9.85
   0   0   4 1189.30    9.41
   0   0  -4 1288.24    7.70
   0   0   4 1271.86    9.48
   0   2   0   17.87    2.24
   0   2   0   19.77    2.02
   0   2   0   18.32    2.59
   0  -2   0   11.79    1.89
   0  -2   0   19.27    1.96
  -1   0  -1  140.67    3.59
   1   0   1  121.58    3.33
   0   2   1  373.70    5.92
   0   2  -1  383.15    6.00
   0  -2  -1  366.62    5.35
   0  -2   1  328.13    4.72
   0   2  -1  364.92    5.59
   0   2  -1  357.90    4.85
   0  -2   1  343.58    5.54
   1   0  -2    5.40    2.00
  -1   0   2    3.11    1.66
  -1  -1   0  141.31    3.59
   1   1   0  137.80    4.05
  -1   1   0  127.29    3.47
   1  -1   0  125.19    3.42
   1  -1   0  119.89    3.25
  -1   1   0  123.96    3.42
  -1  -1   1  652.32    7.00
   1   1  -1  645.89    7.72
   1  -1  -1  634.72    7.09
  -1   1   1  653.74    6.60
   1  -1  -1  620.72    6.55
  -1   1   1  646.71    6.50
   0   1   4  270.80    5.17
   0  -1   4  278.51    4.85
   0  -1  -4  276.99    4.80
   0   1  -4  274.66    6.02
  -1   0  -2    7.46    1.48
  -1   0  -2    8.76    2.07
   1   0   2    5.05    1.94
   1   0   2    8.69    1.61
   1  -1   1  160.78    3.52
  -1   1  -1  162.47    4.15
  -1   1  -1  167.77    3.97
  -1  -1  -1  176.81    3.96
   1   1   1  169.85    4.50
  -1   1   2   37.94    2.20
  -1   1   2   41.78    2.52
   1   1  -2   34.68    2.84
   1  -1  -2   36.32    2.59
  -1   0   3  183.10    3.23
   1   0  -3  169.37    3.17
  -1   0   3  179.58    3.96
   1   0  -3  203.85    4.77
  -1   1  -2 1273.68    8.50
   1   1   2 1374.96    8.52
  -1   1  -2 1355.89   10.98
   1  -1   2 1317.01    9.30
   1  -1   2 1321.85    8.79
   1   1   2 1380.29   11.53
  -1  -1  -2 1365.31   10.04
  -1  -1  -2 1295.35    8.35
   0   0  -5    2.77    2.72
   0   0  -5    1.14    1.74
   0   0   5   -1.71    2.01
   0   0   5    3.61    1.80
   0   2   3   22.47    2.77
   0  -2   3   21.87    2.57
   0  -2  -3   20.18    2.80
   0   2  -3   17.03    3.38
  -1   1   3   52.48    2.81
   1   1  -3   52.90    3.31
  -1  -1   3   47.76    1.73
  -1   1   3   48.07    2.38
   1   1  -3   49.87    3.04
   1  -1  -3   54.36    3.15
   1   1  -3   50.70    1.91
   0  -1  -5   37.73    3.00
   0   1  -5   33.52    3.91
   0   1   5   38.43    3.33
   0  -1   5   35.41    2.81
   0   1   5   36.30    2.18
   0  -1  -5   35.09    2.37
  -1   0   4    2.85    1.96
   1   0  -4    5.15    2.43
   1   0  -4    3.61    2.57
   1   1   3  687.94    8.72
   1   1   3  670.94    7.23
  -1  -1  -3  685.14    7.53
  -1   1  -3  678.24    8.54
   1  -1   3  699.81    6.32
   1  -1   3  690.61    7.47
  -1   1  -3  664.58    6.04
   1  -2   0  871.17    8.36
  -1  -2   0  872.20    8.50
  -1   2   0  864.65    8.51
   1   2   0  876.11    7.28
  -1   2   0  924.90   10.10
  -1  -2   0  843.89    7.18
   1   2   0  858.02   10.18
  -1   2   1   15.22    3.27
  -1   2   1    9.36    2.08
   1  -2  -1    7.52    2.18
  -1  -2   1   14.15    1.94
   1   2  -1   12.19    3.11
   1   2  -1    9.44    2.89
   1   2  -1   14.00    2.02
   0   2   4   58.45    3.90
   0  -2  -4   62.13    3.77
   0  -2   4   57.75    3.32
   0   2  -4   56.17    4.62
  -1   2  -1 2803.74   15.96
  -1   2  -1 2873.43   17.62
   1  -2   1 2818.04   13.74
   1   2   1 2806.17   18.25
  -1   0  -4    2.54    2.13
   1   0   4    4.53    2.42
   1   0   4    3.58    2.23
   1  -1  -4   19.65    3.41
  -1   1   4    7.02    2.49
  -1  -1   4    8.96    1.77
  -1   1   4    8.63    1.89
   1   1  -4    9.17    2.52
   1   1  -4   12.16    2.79
   1   2  -2 2683.89   16.80
   1   2  -2 2714.41   17.67
  -1   2   2 2773.06   16.97
   1  -2  -2 2635.09   16.01
   0   0  -6 1075.40    8.72
   0   0   6 1104.69   10.84
   0   0  -6 1091.62   11.30
   0  -3   0    0.39    2.24
   0   3   0    1.11    2.48
   0   3   0    2.06    3.05
   1   2   2    6.30    2.17
  -1   2  -2   10.05    2.98
   1  -2   2    5.10    1.82
   1   2   2    4.25    3.46
  -1   2  -2   10.64    3.43
  -1  -2  -2   11.87    2.13
   0   3  -1 4243.12   23.01
   1   1   4  246.89    5.18
  -1   1  -4  231.09    3.91
  -1   1  -4  250.33    6.17
   1  -1   4  244.92    5.24
  -1  -1  -4  256.06    5.17
   1  -1   4  251.13    4.06
   1   1   4  220.36    5.89
  -1   0   5   19.32    2.49
   1   0  -5   24.67    3.09
   1   0  -5   28.04    3.20
   1   2  -3  530.85    7.74
  -1   2   3  514.34    8.12
  -1  -2   3  510.54    5.52
   1   2  -3  536.80    8.84
   1  -2  -3  522.44    7.84
  -1   2   3  516.55    5.58
   0  -1  -6  154.75    4.65
   0  -1   6  136.67    2.94
   0   1  -6  158.87    2.97
   0   1   6  156.75    5.26
   0  -1   6  150.29    4.78
   0  -1  -6  158.31    4.34
   0   1  -6  151.84    6.16
   0  -3  -2 1139.00   11.53
   0   3  -2 1155.97   12.36
   0   3  -2 1183.58   12.62
   0   3   2 1144.26   12.46
   0   3  -2 1145.34    9.91
   0  -2   5 1235.44   11.45
   0   2  -5 1232.97   14.30
   0   2   5 1213.10   12.33
   0  -2  -5 1191.95   12.09
  -1   2  -3    6.77    1.53
   1  -2   3    6.92    1.65
  -1   2  -3    3.71    3.38
   1  -2   3    8.51    2.54
   1   2   3    7.54    2.98
   1   2   3    9.12    2.63
  -1  -2  -3    9.34    2.14
  -1   1   5  100.01    4.09
  -1  -1   5   97.59    3.40
   1   1  -5   91.76    4.68
   1   1  -5   96.07    3.79
   1  -1  -5   97.18    4.43
   1   0   5   14.69    2.70
  -1   0  -5   14.64    2.95
   1   0   5   12.22    3.03
   0  -3  -3 1017.37   11.66
   0   3  -3 1064.40    8.76
   0   3  -3 1054.55   12.66
   0   3   3 1108.95   12.56
   0   3  -3 1012.61   11.81
  -1  -2   4    7.33    1.84
   1  -2  -4    9.33    3.34
   1   2  -4    5.59    3.94
   1   2  -4    6.87    2.69
  -1   2   4   12.11    3.41
  -1   2   4    9.71    1.65
   1   1   5   37.87    3.59
   1  -1   5   45.27    3.36
  -1   1  -5   35.98    3.73
   1   1   5   35.97    3.28
   1  -1   5   48.96    2.39
  -1  -1  -5   38.87    3.18
   1   0  -6   -0.36    2.87
   1   0  -6   -0.62    2.88
  -1   0   6    3.62    2.78
   0   0   7    1.72    3.58
   0   0  -7   -0.35    2.39
   0   0  -7   -0.55    3.47
   1   2   4   76.69    4.63
   1  -2   4   73.70    2.20
  -1   2  -4   65.43    2.12
  -1   2  -4   67.47    4.36
  -1  -2  -4   75.45    3.25
   1   2   4   82.35    3.97
   1  -2   4   71.89    3.85
   1   3   0   39.04    3.29
   1  -3   0   34.23    3.01
  -1   3   0   25.68    3.95
   1   3   0   34.11    3.53
   1   3   0   32.44    3.80
  -1   3   0   33.84    3.09
  -1   3   1  218.91    4.80
   1   3  -1  237.30    5.35
   1   3  -1  219.89    6.01
  -1   3   1  231.44    6.87
   1  -3  -1  223.40    5.46
   1   3  -1  214.70    6.30
   0  -3   4  287.48    4.55
   0   3  -4  309.24    4.67
   0  -3  -4  311.27    7.29
   0   3  -4  321.87    8.19
   0   3   4  329.74    7.71
   0  -3   4  312.54    6.52
   1  -1  -6   16.88    2.63
  -1  -1   6   27.52    2.95
   1   1  -6   17.84    4.10
  -1   1   6   20.45    3.29
   1  -1  -6   17.01    3.35
   1   1  -6   21.04    3.04
  -1   3  -1   24.89    3.78
  -1   3  -1   32.11    3.35
   1   3   1   36.71    3.34
   1  -3   1   34.29    2.73
   1   3   1   35.47    4.55
  -1  -3  -1   28.44    2.60
  -1   2   5  387.87    7.84
  -1   2   5  373.63    4.80
   1   2  -5  375.37    8.37
  -1  -2   5  377.82    5.92
   1   2  -5  386.68    6.84
   1  -2  -5  371.83    7.71
  -1   0  -6    2.71    3.11
   1   0   6   -0.32    2.69
   1   0   6   -3.55    3.26
   1   3  -2  465.93    8.26
  -1   3   2  475.03    6.09
   1   3  -2  457.59    8.74
   1  -3  -2  476.74    7.90
  -1   3   2  453.16    8.95
   1   3  -2  474.24    7.31
  -1   3  -2   37.42    3.82
   1   3   2   36.90    3.49
   1  -3   2   35.38    2.45
   1   3   2   30.64    4.25
  -1   3  -2   30.04    4.40
  -1  -3  -2   31.43    2.52
  -1  -1  -6  236.01    5.66
   1   1   6  231.09    6.17
   1   1   6  251.13    6.43
  -1   1  -6  249.52    6.91
   1  -1   6  246.69    4.34
   1  -1   6  239.96    6.23
   1   2   5 1506.59   13.61
  -1  -2  -5 1490.97   11.52
  -1   2  -5 1480.72   15.26
   1   2   5 1533.86   15.49
   1  -2   5 1463.43   13.57
   1  -3  -3  786.58   10.51
  -1   3   3  760.65    7.04
   1   3  -3  792.40   10.23
  -1   3   3  779.30   11.33
   1   3  -3  778.65   11.36
   1   3  -3  783.49    9.36
   1   0  -7   13.12    3.59
   1   0  -7   13.61    3.02
  -1   0   7   12.58    3.33
   0   3  -5 2231.54   10.86
   0  -3   5 2135.08   10.60
   0  -3   5 2235.75   16.63
   0   3  -5 2140.30   20.19
   0  -3  -5 2246.54   18.20
   0   3   5 2192.29   18.48
   2   0   0 1500.92    7.95
  -2   0   0 1549.66   14.46
   2   0   0 1501.36   15.06
   2   0  -1   37.41    4.45
  -2   0   1   30.21    3.41
   1  -3   3   18.65    2.11
   1   3   3   19.45    3.44
  -1  -3  -3   12.92    2.11
   1   3   3   13.99    4.09
  -1   3  -3   20.39    3.49
  -1   3  -3   10.79    3.94
   2   0   1    4.78    3.79
  -2   0  -1    3.98    3.71
   2   0   1    2.04    1.68
  -2   0   2   43.48    4.03
   2   0  -2    9.93    3.44
   0   0  -8 1421.04   11.60
   0   0  -8 1370.11   14.81
   0   0   8 1388.28   14.04
   0  -4   0 1352.04   12.89
   0   4   0 1295.53   15.18
   0   4   0 1388.19   12.92
   1   2  -6    8.57    2.83
  -1  -2   6   10.79    2.64
  -1   2   6   13.18    1.95
   1   2  -6    8.10    3.79
   1  -2  -6   14.98    4.05
  -1   2   6    9.37    3.84
   1   1  -7  370.29    8.51
  -1   1   7  354.74    7.55
  -1  -1   7  355.33    6.81
   1  -1  -7  370.71    6.72
   1  -1  -7  350.87    7.50
   1   1  -7  368.50    6.86
   0   2   7   86.71    5.46
   0  -2  -7   85.07    4.97
   0   2  -7  100.44    6.56
   0  -2   7   93.26    4.89
   0  -2  -7   81.31    3.16
   0   4   1   43.83    4.55
   0   4  -1   44.16    4.92
   0  -4  -1   43.49    3.84
   0   4  -1   47.03    4.09
   0   4   1   49.13    3.45
   2   1   0 7939.67   35.23
   2   1  -1 2588.02   20.33
  -2   1   1 2563.85   18.29
  -2  -1   1 2568.87   18.62
  -2   1   1 2646.78   15.36
   2  -1  -1 2592.16   19.22
   1   3  -4  664.77   11.21
  -1   3   4  601.50   10.49
  -1   3   4  630.98    5.99
   1  -3  -4  614.10    9.88
   1   3  -4  617.94    8.99
  -1  -3   4  612.25    7.71
   2   1   1  191.82    3.19
  -2  -1  -1  165.66    2.92
   2  -1   1  171.20    4.20
  -2  -1  -1  187.76    6.13
   2   1   1  177.87    6.69
   2  -1   1  180.67    5.90
  -2   1  -1  192.69    6.24
   2  -1  -2   82.40    5.08
  -2  -1   2   79.68    4.22
   2   1  -2   89.70    5.52
  -2   1   2  106.11    4.16
   1   0   7 2430.34   18.27
   1   0   7 2468.02   16.20
  -1   0  -7 2466.44   18.63
  -2   0   3  133.38    5.09
   2   0  -3  142.12    5.90
   0   1   8 1888.57   17.03
   0  -1  -8 1859.22   15.14
   0   1  -8 1842.51   11.14
   0  -1  -8 1845.92   15.16
   0  -1   8 1855.08   16.27
   0   1  -8 1839.18   18.67
   0   4  -2    6.49    3.16
   0   4  -2    3.15    3.47
   0   4   2    7.78    2.29
   0  -4  -2    7.01    3.32
   0   4  -2    8.56    3.84
   0   4   2    5.09    3.58
  -1   3  -4  634.58   10.67
   1  -3   4  634.40    5.87
   1   3   4  622.85    9.50
   1   3   4  643.83   11.33
  -1  -3  -4  621.37    7.26
   1  -3   4  639.28    9.69
   1  -2   6    5.83    3.24
  -1   2  -6    7.93    3.59
   1   2   6    8.77    4.29
   1   2   6    8.08    3.56
  -1  -2  -6    7.80    2.50
  -2  -1  -2   97.97    5.04
   2  -1   2  102.08    3.71
   2   1   2  104.94    5.65
  -2   1  -2  105.02    5.44
   2   1   2  103.48    3.13
   2  -1   2  110.50    4.81
   1  -1   7   66.70    4.78
  -1   1  -7   50.33    4.42
   1   1   7   63.60    4.60
  -1  -1  -7   46.20    3.73
   1   1   7   64.44    4.45
   1  -1   7   63.11    2.89
  -2  -1   3   14.98    3.24
   2  -1  -3   22.98    4.04
   2   1  -3   18.98    4.41
  -2   1   3   28.18    3.69
  -2   1   3   19.62    2.96
   0  -3   6  517.38    5.07
   0   3   6  565.01   10.35
   0  -3  -6  553.28    9.86
   0   3  -6  567.39    5.32
   0   3  -6  575.39   11.58
   0  -3   6  586.35    9.32
   2   0   3   15.31    3.88
  -2   0  -3   13.76    3.62
   2   0   3   15.29    2.59
   0   4  -3  144.66    6.17
   0   4   3  169.64    6.78
   0   4   3  165.46    3.57
   0   4  -3  159.97    6.70
   0   4  -3  145.68    4.81
   0  -4  -3  150.24    5.78
  -2   0   4   19.30    2.23
   2   0  -4   11.86    4.20
  -2   0   4   13.40    3.44
   1   3  -5  374.59    7.30
   1  -3  -5  377.62    8.48
  -1  -3   5  377.31    6.49
  -1   3   5  368.83    8.67
   1   3  -5  396.73    9.52
  -1   3   5  366.76    4.44
   1   0  -8    3.93    3.80
   1   0  -8   -0.20    2.94
  -1   0   8    0.63    3.18
  -1  -2   7 2484.59   16.90
  -1   2   7 2526.47   19.83
   1   2  -7 2535.36   16.77
   1  -2  -7 2482.80   19.73
   1   2  -7 2541.18   22.58
  -2   1  -3  757.11   11.49
   2   1   3  766.20    8.02
   2  -1   3  760.38    8.91
   2   1   3  787.46   11.74
   2  -1   3  740.49   10.25
  -2  -1  -3  741.70   10.81
   2   2   0 9999.00   41.73
   2  -2  -1 1320.53   13.93
  -2   2   1 1260.01   13.18
  -2  -2   1 1272.61   13.77
   2   2  -1 1306.04   15.59
  -2   2   1 1265.17   13.10
   2   1  -4  384.83    8.65
  -2   1   4  384.52    7.44
   2  -1  -4  373.87    8.41
  -2  -1   4  384.89    8.07
  -2   1   4  384.28    6.64
  -2  -1   4  382.76    4.26
  -1   3  -5  966.13   13.66
   1   3   5  995.41   12.31
  -1  -3  -5  987.94    9.30
   1   3   5  963.41   13.85
   1  -3   5  957.20   12.00
   1  -1  -8  529.78    9.20
  -1  -1   8  504.53    8.57
   1  -1  -8  504.51    8.40
   1   1  -8  515.98   10.48
   1   1  -8  512.88    8.27
  -1   1   8  508.72    9.27
   2   2   1 1562.11    9.42
   2   2   1 1518.53   16.87
  -2   2  -1 1558.29   15.50
   2  -2   1 1577.26   14.62
  -2   2  -1 1616.70   14.97
  -2  -2  -1 1567.29   15.05
   2  -2  -2 1157.01   13.50
  -2   2   2 1198.14   12.55
  -2  -2   2 1157.69   13.31
   2   2  -2 1144.94   14.60
  -2   2   2 1148.21   12.46
  -1   4   0  241.94    6.08
  -1   4   0  257.52    8.17
   1  -4   0  256.35    6.21
   1   4   0  262.48    7.66
   1   4   0  252.65    6.67
   1   4   0  246.39    6.53
   0   2   8 1648.81   16.89
   0  -2   8 1691.74   16.04
   0   2  -8 1697.05   19.35
   0   2  -8 1699.14    9.22
   0  -2  -8 1674.87   12.51
   0  -2  -8 1730.46   16.20
  -1   4   1  419.93    7.11
  -1   4   1  410.96    9.79
   1   4  -1  409.17    8.65
   1  -4  -1  406.68    7.93
   1   4  -1  423.03    8.89
   1   4  -1  433.83    8.44
   0   4  -4  605.37   11.61
   0   4  -4  632.27   11.23
   0   4   4  602.08   10.99
   0   4  -4  596.86    7.89
   0  -4  -4  580.25   10.53
   0   0   9    0.66    4.28
   0   0  -9    8.99    4.51
   0   0  -9    3.14    2.92
  -1   4  -1   28.44    3.86
  -1   4  -1   23.97    4.48
   1  -4   1   25.21    2.98
   1   4   1   30.37    3.99
   1   4   1   26.59    4.31
   1   4   1   29.67    3.81
  -2   0  -4  511.02    9.52
   2   0   4  527.32    9.36
   2   0   4  528.37    7.56
  -2   0   5   23.37    2.71
   2   0  -5   27.25    4.60
  -2   0   5   19.74    3.43
   1  -4  -2  686.94   10.59
   1   4  -2  700.47   10.34
  -1   4   2  683.03    8.15
   1   4  -2  676.12   11.09
  -1   4   2  661.90   11.78
   1   4  -2  688.10   10.89
   1   0   8    4.66    4.18
  -1   0  -8    1.45    3.79
   1   0   8    2.00    3.09
   2   2   2  143.14    6.48
  -2  -2  -2  165.10    5.93
   2   2   2  157.78    4.00
   2  -2   2  158.84    5.40
  -2   2  -2  155.24    6.37
   1  -2   7   47.27    4.48
   1   2   7   54.44    5.24
  -1   2  -7   56.58    5.54
  -1  -2  -7   45.96    3.42
   1   2   7   53.75    4.84
  -2   2   3 1072.61   11.81
  -2   2   3 1072.40   12.05
   2   2  -3 1081.25   14.23
  -2  -2   3 1057.12   13.11
   2  -2  -3 1063.82   13.56
   1   3  -6  266.54    8.34
   1   3  -6  263.94    6.24
  -1   3   6  277.32    3.88
  -1  -3   6  261.48    6.04
  -1   3   6  270.55    7.93
   1  -3  -6  276.09    8.02
   1   4   2  956.06   12.24
  -1   4  -2  969.04   12.57
   1  -4   2  963.31    9.86
   1   4   2  939.38   13.81
  -1  -4  -2  963.48    9.74
  -1   4  -2  959.47   14.30
   0   1   9  244.53    7.56
   0   1  -9  254.53    4.89
   0  -1  -9  260.04    6.89
   0  -1  -9  260.10    6.61
   0   1  -9  249.69    8.21
   0  -1   9  236.53    7.26
   0  -3  -7 1219.41   14.77
   0  -3   7 1232.80   13.76
   0   3   7 1242.55   15.20
   0   3  -7 1221.95   17.00
   2   1   4   44.97    4.74
  -2   1  -4   41.25    4.61
  -2  -1  -4   42.52    4.55
   2   1   4   45.53    3.24
   2  -1   4   46.02    3.46
   2  -1   4   50.96    3.85
  -2  -1   5  108.81    5.00
  -2  -1   5  110.52    3.21
  -2   1   5  112.89    4.80
   2   1  -5  108.08    5.70
   2  -1  -5  104.44    5.58
  -2   1   5  110.80    4.44
  -1   1  -8   25.76    4.38
   1  -1   8   16.61    4.21
  -1  -1  -8   27.04    3.76
   1   1   8   21.40    4.46
   1   1   8   18.36    3.89
   1  -1   8   17.23    2.42
   1   4  -3 1062.32   13.05
   1  -4  -3 1051.66   13.27
   1   4  -3 1053.21   12.63
  -1   4   3 1049.79   14.49
  -1   4   3 1046.02    9.10
   1   4  -3 1068.02   14.38
   0  -4   5 1832.61   16.61
   0   4  -5 1826.29   12.48
   0   4   5 1817.19   18.79
   0   4  -5 1815.28   19.80
   0  -4  -5 1786.91   18.08
  -2   2  -3  126.56    6.04
   2  -2   3  141.41    5.10
   2  -2   3  146.45    5.09
   2   2   3  152.22    4.40
   2   2   3  161.91    6.93
  -2  -2  -3  138.99    5.37
  -2   2   4  529.23    8.93
   2  -2  -4  510.44    9.78
   2   2  -4  522.79   10.29
  -2  -2   4  521.88    5.09
  -2  -2   4  545.40    9.81
  -2   2   4  540.81    8.46
   1  -4   3  594.32    7.25
  -1  -4  -3  622.86    7.75
  -1   4  -3  606.24   11.73
   1   4   3  578.19   11.46
  -1   4  -3  598.77   10.66
   1   4   3  578.43   10.01
  -1  -3  -6  158.26    4.35
   1   3   6  145.69    5.96
   1  -3   6  147.26    5.89
  -1   3  -6  151.88    7.14
   1   3   6  146.47    6.75
   2   0   5   57.60    4.92
   2   0   5   62.95    4.16
   1   2  -8  128.77    7.19
   1  -2  -8  115.07    4.20
  -1   2   8  134.21    6.33
  -1  -2   8  127.23    5.14
   1  -2  -8  138.05    6.09
   1   2  -8  126.17    4.67
   1   0  -9   97.12    5.50
  -1   0   9   80.34    5.08
   1   0  -9  109.30    5.10
  -1   4   4   17.23    4.89
   1  -4  -4   17.10    3.90
   1   4  -4   12.57    3.77
   1   4  -4    8.64    3.76
  -1   4   4   15.13    2.03
   1   4  -4   11.07    4.93
   2   1   5  181.81    5.44
  -2   1  -5  184.09    6.91
   2   1   5  174.94    6.69
   2  -1   5  187.46    5.66
   2  -1   5  179.80    5.63
  -2  -1  -5  180.51    6.44
  -2  -1   6  311.24    7.72
   2   1  -6  305.22    7.95
  -2  -1   6  316.28    5.49
  -2   1   6  321.21    7.09
  -2   1   6  321.47    6.83
   2  -1  -6  297.12    8.15
   1  -1  -9 2314.26   18.78
   1  -1  -9 2316.93   18.12
   1   1  -9 2312.60   17.17
  -1  -1   9 2346.88   18.38
   1   1  -9 2311.14   21.79
  -1   1   9 2284.07   19.50
   0  -2  -9 1893.38   17.75
   0   2  -9 1900.69   10.65
   0   2  -9 1861.95   21.26
   0   2   9 1803.02   18.77
   0  -2   9 1902.05   17.84
   0  -2  -9 1878.56   14.60
  -1  -3   7  875.73   10.80
  -1   3   7  890.53   13.37
   1  -3  -7  880.98   13.23
   1   3  -7  877.43   10.57
   1   3  -7  874.16   14.39
  -1   3   7  864.87    6.70
   2  -2   4   10.35    3.33
  -2  -2  -4   15.34    3.57
  -2   2  -4   14.23    3.86
   2  -2   4   15.25    3.24
   2   2   4   13.25    2.92
   2   2   4   15.57    4.77
  -1  -4  -4    7.67    2.30
   1  -4   4    6.35    1.80
  -1   4  -4   -0.89    4.45
  -1   4  -4   -1.54    4.46
   1   4   4    1.40    4.08
   1   4   4    8.24    4.07
  -2   3   0   17.14    4.49
   2  -3   0   24.24    3.73
  -2  -3   0   21.81    3.76
  -2   3   0   10.80    3.50
   2   3   0   22.97    4.71
   2   3   0   28.36    2.64
  -2  -3   1   92.37    5.00
  -2   3   1   98.96    5.64
   2   3  -1   87.33    6.14
  -2   3   1   95.68    4.93
   2   3  -1   88.62    3.25
   2  -3  -1   87.99    4.89
   2   2  -5  410.53   10.16
  -2  -2   5  413.97    5.24
   2   2  -5  410.76    9.18
  -2   2   5  397.99    7.41
   2  -2  -5  400.43    8.94
  -2   2   5  402.32    8.30
   1   2   8  144.03    6.60
  -1   2  -8  142.58    6.98
   1  -2   8  144.99    5.91
   1   2   8  142.66    6.16
  -1  -2  -8  148.61    4.96
   2   3   1   54.16    5.34
   2  -3   1   49.98    4.00
  -2   3  -1   36.84    4.56
  -2  -3  -1   51.00    4.17
  -2   3  -1   45.95    4.41
   2   3   1   48.23    3.10
   2   3  -2  709.77   12.21
   2   3  -2  733.21    7.40
  -2   3   2  725.36   11.60
  -2   3   2  704.51   10.14
   2  -3  -2  709.04   11.20
  -2  -3   2  687.68   11.01
   0   0 -10  887.40   13.53
   0   0 -10  872.41   10.35
   0   0  10  863.30   12.92
   0  -3  -8    1.05    1.83
   0   3  -8    3.26    5.31
   0  -3  -8    4.94    4.35
   0   3   8    3.09    4.66
   0  -3   8   -0.88    3.89
   0   4   6   54.99    5.64
   0   4  -6   49.06    6.39
   0  -4   6   46.54    4.11
   0   4  -6   47.11    2.82
   0  -4  -6   48.62    4.61
   1   0   9   37.38    4.48
  -1   0  -9   37.63    4.52
   0   5   0   -1.44    3.52
   0  -5   0   -1.75    3.34
   0   5   0   -1.75    4.97
   0  -5   1  440.45    8.25
   0   5   1  465.96   10.57
   0   5  -1  435.95    9.18
   0   5   1  474.03    8.12
   0  -5  -1  458.35    9.18
   0   5  -1  456.56   10.78
   1   4  -5  223.04    8.04
   1   4  -5  234.18    6.64
  -1   4   5  212.38    3.64
  -1   4   5  231.92    8.14
  -1  -4   5  213.09    5.70
   1  -4  -5  229.63    7.44
  -2   0  -6   11.42    3.76
   2   0   6    5.13    3.49
   2   0   6    6.78    3.28
   2   3   2  797.79   13.50
  -2  -3  -2  760.47   10.98
   2  -3   2  759.62   10.22
  -2   3  -2  807.11   12.07
  -2   3  -2  803.38   12.46
   2   3   2  775.47    9.08
  -2   0   7   -0.83    3.52
   2   0  -7   -0.33    4.03
  -2   0   7   -0.69    2.96
  -1  -3  -7  144.69    4.40
   1  -3   7  131.97    6.11
  -1   3  -7  142.99    6.95
   1   3   7  132.90    6.89
   1   3   7  143.67    6.27
   0  -1 -10  581.68    9.64
   0   1  10  582.74   11.25
   0   1 -10  578.30    7.50
   0  -1  10  582.20   10.87
   0   1 -10  572.48   12.23
   0  -1 -10  574.59   10.23
  -2  -3   3   18.80    4.20
  -2   3   3   13.97    4.16
  -2  -3   3    9.30    1.93
   2   3  -3   12.55    4.54
  -2   3   3   12.60    3.10
   2  -3  -3   17.87    3.98
  -1   1  -9   96.79    3.35
   1  -1   9  108.34    5.64
  -1   1  -9   97.76    6.10
  -1  -1  -9   92.61    5.05
   1   1   9   94.67    5.31
   1   1   9  108.96    6.28
   0   5  -2  110.93    6.57
   0   5  -2  111.85    6.04
   0   5   2  107.44    4.12
   0   5   2  101.89    5.91
   0  -5  -2  116.50    5.84
   1  -4   5  441.36    5.22
   1  -4   5  447.43    9.28
   1   4   5  434.26   10.70
   1   4   5  432.61    9.43
  -1  -4  -5  443.29    6.42
  -1   4  -5  458.25   10.36
   2   1   6  675.95   11.53
  -2  -1  -6  686.56   11.23
   2  -1   6  689.15   10.30
   2  -1   6  675.29    9.63
   2   1   6  681.80    9.83
  -2   1  -6  691.34   12.02
  -2  -2  -5  259.93    7.13
   2   2   5  248.26    8.33
   2  -2   5  254.94    6.93
  -2   2  -5  274.91    8.49
   2  -2   5  264.29    6.02
   2   2   5  263.29    6.47
  -2  -1   7  528.84    7.55
   2   1  -7  508.80   10.91
  -2   1   7  520.76    8.80
   2   1  -7  522.08   10.24
  -2   1   7  514.04    8.72
   2  -1  -7  530.87   10.66
  -2  -2   6   23.72    2.42
   2  -2  -6   19.68    4.37
  -2   2   6   14.51    3.11
  -2   2   6   22.39    4.02
   2   2  -6   17.65    5.08
   2   2  -6   21.40    4.35
   1   2  -9  720.87   13.64
   1  -2  -9  736.15   11.91
   1  -2  -9  736.06    9.17
  -1   2   9  732.92   12.23
   1   2  -9  726.27    9.77
  -1  -2   9  740.32   10.80
  -2  -3  -3  305.08    7.32
   2  -3   3  287.63    6.40
   2   3   3  280.21    6.19
   2   3   3  279.02    8.91
  -2   3  -3  283.39    8.00
   0   5  -3   80.37    5.78
   0   5  -3   79.38    4.82
   0   5   3   74.54    6.22
   0  -5  -3   88.63    5.62
   0   5   3   90.23    3.50
   0   5  -3   80.72    6.23
   2   3  -4   96.88    5.77
   2   3  -4   94.46    5.81
   2  -3  -4  100.28    5.76
  -2  -3   4   93.66    3.10
  -2   3   4   96.49    5.59
  -2   3   4   96.92    4.40
  -1   0  10    5.22    3.95
   1   0 -10    5.90    3.30
   1   0 -10    1.86    4.19
  -1   3   8  157.97    7.16
  -1  -3   8  153.54    5.62
   1  -3  -8  150.23    6.97
   1   3  -8  167.43    8.09
  -1   3   8  152.63    3.28
   1   3  -8  152.85    5.26
   1   4  -6  987.63   15.74
  -1  -4   6 1005.22   11.79
  -1   4   6 1004.52   15.03
   1   4  -6  991.82   11.97
   1  -4  -6  991.07   14.32
   0  -4  -7 1637.72   18.43
   0  -4   7 1630.09   16.70
   0   4  -7 1611.85   10.55
   0   4   7 1664.11   18.90
   0   4  -7 1628.42   20.74
  -1   1  10  347.47    9.02
   1   1 -10  347.80    7.42
  -1  -1  10  367.42    8.51
   1   1 -10  359.95    9.95
   1  -1 -10  340.10    8.31
   1  -1 -10  355.68    8.13
   0  -2  10  866.19   12.98
   0   2  10  862.15   13.66
   0  -2 -10  833.92   10.82
   0  -2 -10  833.17   12.42
   0   2 -10  835.08    7.77
   0   2 -10  834.33   14.98
   1   5   0    2.65    4.25
  -1   5   0   10.54    5.16
   1  -5   0    5.46    3.42
   1   5   0    1.50    3.61
  -1   5   0   -0.09    3.41
   1   5   0    4.99    4.09
  -1   5   1  135.46    7.59
   1   5  -1  108.26    6.08
   1   5  -1  120.17    6.05
   1  -5  -1  120.73    5.67
   1   5  -1  126.84    6.48
  -1   5   1  123.83    5.06
   0   5   4   92.89    6.49
   0   5  -4   90.18    6.14
   0   5  -4   90.16    4.50
   0  -5  -4   93.91    6.06
   0   5  -4   88.16    6.33
   0   5   4   96.01    3.10
  -1  -2  -9  614.87    9.48
   1   2   9  626.98   11.44
   1  -2   9  612.34   11.30
  -1   2  -9  609.24   12.50
   0  -3  -9 1033.23    9.32
   0   3  -9 1047.72    7.44
   0  -3  -9 1046.28   14.53
   0  -3   9 1052.34   14.07
   0   3   9 1044.31   15.10
   0   3  -9 1036.93   16.95
   2   0   7    9.26    3.66
   2   0   7   10.92    3.71
  -2   0  -7    6.51    3.81
  -1   5  -1   22.61    4.75
   1  -5   1   25.99    3.76
  -1   5  -1   19.78    4.04
   1   5   1   24.82    4.47
   1   5   1   26.56    3.78
   1   5   1   22.20    4.89
  -2  -3  -4 2084.21   17.66
   2   3   4 2061.74   21.79
   2  -3   4 2048.07   15.36
  -2   3  -4 2016.16   20.17
   2  -3   4 2002.91   18.00
   2   3   4 2039.82   16.22
  -2   0   8  602.64    9.09
   2   0  -8  592.34   10.99
  -2   3   5   93.11    5.89
   2  -3  -5   91.89    5.68
  -2  -3   5   81.96    3.23
   2   3  -5   82.53    6.28
  -2   3   5   86.08    4.33
   2   3  -5   89.33    5.92
  -1  -4  -6  270.92    5.23
   1   4   6  260.72    9.29
  -1   4  -6  282.67    9.14
   1   4   6  257.75    7.99
   1  -4   6  268.78    3.74
   1  -4   6  255.13    7.61
   1   5  -2 1416.39   16.54
   1  -5  -2 1387.24   15.89
   1   5  -2 1458.95   16.61
  -1   5   2 1415.38   12.88
  -1   5   2 1450.96   18.61
   1   5  -2 1443.29   16.86
   2   2   6  280.65    8.91
   2  -2   6  284.77    7.43
   2  -2   6  289.59    6.19
  -2   2  -6  293.94    8.74
  -2  -2  -6  303.09    7.60
   2   2   6  283.74    7.15
   1   3   8   -0.89    4.58
   1   3   8    2.09    3.94
   1  -3   8   -4.65    4.16
  -1  -3  -8   -1.07    2.49
  -1   3  -8    2.01    4.77
  -2   2   7  181.96    6.53
  -2  -2   7  194.68    4.80
  -2   2   7  183.97    5.48
   2  -2  -7  191.62    7.33
   2   2  -7  207.39    8.24
   2   2  -7  193.00    6.95
   1   0  10    3.96    3.79
  -1   0 -10    1.90    3.83
  -1   0 -10    4.84    2.67
   0   0 -11    2.41    3.13
   0   0 -11   -0.57    4.67
   0   0  11   -3.48    4.10
   1  -5   2   39.80    3.56
   1   5   2   44.52    5.64
  -1   5  -2   38.94    5.94
  -1   5  -2   45.33    4.91
   1   5   2   39.54    4.97
   2  -1   7  533.51    9.74
   2   1   7  538.54   10.75
  -2  -1  -7  514.51   10.12
   2   1   7  517.90    9.41
  -2   1  -7  549.01   11.07
   2  -1   7  552.20    8.81
   2   1  -8   96.04    6.43
   2   1  -8  101.92    5.65
  -2  -1   8  101.27    4.35
  -2   1   8  100.67    5.27
   2  -1  -8   97.68    6.01
  -2   1   8   96.33    4.72
   1   5  -3  813.17   12.81
   1  -5  -3  801.05   12.91
   1   5  -3  798.33   12.37
  -1   5   3  840.44   14.48
  -1   5   3  814.57    9.21
   1   5  -3  807.76   13.64
  -1   1 -10  560.70    7.25
  -1   1 -10  570.86   11.68
   1  -1  10  549.93   10.79
  -1  -1 -10  563.80    9.52
   1   1  10  564.54   11.21
  -1  -1 -10  564.61   10.21
   0   1 -11  879.84    9.68
   0  -1  11  857.34   13.33
   0  -1 -11  868.73   12.93
   0   1  11  843.88   13.67
   0   1 -11  865.46   15.07
   0  -1 -11  891.81   12.11
   1   4  -7  487.41   12.30
   1  -4  -7  476.06   10.86
  -1   4   7  485.25   11.28
   1   4  -7  478.22    8.53
  -1  -4   7  474.37    8.78
   0   5  -5   79.14    5.92
   0  -5  -5   73.85    5.56
   0   5   5   71.61    6.19
   0   5  -5   81.16    6.48
   0   5  -5   80.53    4.21
   2   4   0   12.46    2.97
  -2   4   0   14.88    3.93
  -2  -4   0   14.73    3.53
  -2   4   0   19.04    5.06
   2  -4   0   17.22    3.72
   2   4   0   15.74    5.17
   2   4  -1  139.24    4.90
  -2  -4   1  150.74    6.15
  -2   4   1  138.83    6.66
   2  -4  -1  139.67    5.80
   2   4  -1  141.68    7.15
  -2   4   1  144.73    5.63
   1  -5   3  531.02    7.98
  -1   5  -3  541.54   10.92
   1   5   3  490.25   11.63
  -1  -5  -3  533.30    7.70
  -1   5  -3  566.01   12.29
   1   5   3  516.64   10.73
   1   2 -10   36.20    3.51
  -1   2  10   31.14    5.16
  -1  -2  10   37.69    4.51
   1  -2 -10   42.27    4.88
   1   2 -10   42.27    6.22
   1  -2 -10   39.54    3.65
  -2   3  -5   41.46    5.47
   2   3   5   37.39    5.34
   2   3   5   28.02    3.98
  -2  -3  -5   31.95    3.99
   2  -3   5   34.06    3.28
   2  -3   5   34.52    4.63
   2   4   1  847.37   14.85
  -2  -4  -1  834.21   11.92
   2   4   1  835.18   10.44
  -2   4  -1  835.16   14.24
   2  -4   1  850.47   11.37
  -2   4  -1  836.37   12.62
  -2   3   6  805.56    9.84
   2  -3  -6  808.59   13.30
   2   3  -6  806.94   14.40
   2   3  -6  798.26   12.90
  -2   3   6  792.28   12.65
  -2  -3   6  825.02    8.90
   2   4  -2  214.20    5.62
   2   4  -2  195.07    7.72
  -2  -4   2  197.38    6.91
  -2   4   2  209.06    7.96
  -2   4   2  197.54    6.19
   2  -4  -2  207.44    6.95
  -1   3   9 1171.56   16.26
  -1  -3   9 1186.21   13.94
   1   3  -9 1150.01   18.00
   1  -3  -9 1163.42   16.03
   1   3  -9 1164.99   12.40
   0   4   8 1137.47   16.44
   0   4  -8 1123.65   18.11
   0  -4   8 1143.82   14.75
   0   4  -8 1141.90    8.46
   0  -4  -8 1138.34   15.90
  -1   5   4  395.87   11.18
   1   5  -4  435.13   11.04
   1  -5  -4  438.43   10.23
   1   5  -4  417.35    9.56
  -1   5   4  434.49    6.35
   1   5  -4  431.37    9.20
   1   0 -11   25.95    5.09
   1   0 -11   26.71    4.12
  -1   0  11   11.76    4.20
  -2   4  -2  363.38    9.29
  -2  -4  -2  357.21    8.07
  -2   4  -2  382.33   10.33
   2  -4   2  369.41    7.70
   2   4   2  361.55   10.54
   2   4   2  356.14    7.43
  -1   4  -7  425.46   11.17
   1   4   7  415.56   11.02
   1  -4   7  412.42    9.55
   1   4   7  421.62   10.14
  -1  -4  -7  426.50    6.50
   2   4  -3  447.24   10.70
   2   4  -3  460.66   10.63
   2  -4  -3  454.44    9.91
  -2   4   3  442.01   10.48
   2   4  -3  455.83    7.62
  -2   4   3  452.54    8.26
   2   0   8  288.42    7.45
  -2   0  -8  280.90    8.36
   2   0   8  273.35    7.70
   2  -2   7   23.86    4.19
  -2  -2  -7   20.40    3.80
   2  -2   7   20.90    3.11
  -2   2  -7   30.71    5.66
   2   2   7   22.10    3.94
   2   2   7   23.38    5.06
  -2   0   9    4.52    3.27
   2   0  -9    7.41    4.30
   2   0  -9   -3.62    4.41
   1   5   4   68.39    5.61
  -1  -5  -4   72.47    3.50
  -1   5  -4   65.67    6.58
   1  -5   4   68.99    3.28
  -1   5  -4   75.72    6.09
   1   5   4   69.70    6.21
  -2  -2   8 1327.47   12.37
   2  -2  -8 1291.97   16.89
  -2   2   8 1331.70   13.22
  -2   2   8 1339.01   15.49
   2   2  -8 1341.33   16.18
   2   2  -8 1298.25   18.11
  -1  -1  11  151.00    6.41
   1   1 -11  147.61    7.49
  -1   1  11  140.86    6.85
   1   1 -11  150.96    5.71
   1  -1 -11  148.95    6.37
   1  -1 -11  139.89    6.12
   0  -3 -10 1631.99   12.89
   0  -3  10 1631.99   17.96
   0   3 -10 1657.29    9.77
   0  -3 -10 1643.10   18.57
   0   3  10 1639.97   19.31
   0   3 -10 1593.79   21.94
  -1   2 -10   25.75    1.89
  -1  -2 -10   27.69    3.68
   1  -2  10   23.30    4.24
  -1  -2 -10   24.84    4.19
   1   2  10   21.57    4.60
  -1   2 -10   22.49    5.25
   0   5  -6  258.59    9.54
   0  -5   6  270.48    7.80
   0   5  -6  266.29    5.93
   0  -5  -6  254.25    8.85
   0   5   6  252.54    8.96
  -1   3  -9 1908.37   22.39
   1  -3   9 1904.26   19.70
  -1  -3  -9 1930.23   14.91
   1   3   9 1838.43   20.17
   0   2  11   69.68    6.25
   0   2 -11   86.39    7.28
   0  -2 -11   72.06    5.35
   0   2 -11   73.79    3.09
   0  -2  11   71.42    5.50
   0  -2 -11   72.86    4.57
  -2   1  -8   41.53    5.39
   2  -1   8   56.54    4.06
  -2  -1  -8   41.29    4.94
   2   1   8   62.61    5.27
   2   1   8   54.95    4.82
   2  -1   8   53.50    4.92
   2  -4   3 1197.18   12.58
   2   4   3 1173.40   13.25
   2   4   3 1195.55   17.64
  -2  -4  -3 1181.68   13.82
  -2   4  -3 1164.79   17.01
  -2   4  -3 1186.89   16.04
   2   1  -9 1272.75   15.95
  -2   1   9 1316.09   14.85
  -2  -1   9 1274.93   13.30
   2   1  -9 1256.91   17.22
   2  -1  -9 1243.41   16.33
  -2   1   9 1316.50   14.04
   3   0  -1 1116.12   16.39
   3   0  -1 1054.67    7.56
  -3   0   1 1083.37   15.18
  -2  -4   4   88.92    3.78
   2   4  -4   90.17    6.59
  -2   4   4   84.60    6.14
   2   4  -4   99.16    6.10
   2  -4  -4   84.92    5.59
  -2   4   4   81.58    4.31
   3   0   0    5.09    4.44
  -3   0   0    8.31    4.21
   3   0   0    8.03    1.90
   1  -5  -5  812.81   13.67
   1   5  -5  824.64   13.16
  -1   5   5  821.67   15.02
   1   5  -5  817.81   12.20
   1   5  -5  849.27   15.05
  -1   5   5  793.57    7.47
  -2   3  -6  103.64    6.83
  -2  -3  -6  112.12    5.36
   2  -3   6  106.05    4.16
   2   3   6  105.42    6.93
   2   3   6  114.47    5.49
   2  -3   6  105.20    5.64
   3   0  -2    7.00    4.68
  -3   0   2    7.82    4.28
  -3   0   2    7.41    1.94
   1   4  -8  206.53    9.22
  -1   4   8  183.85    7.97
   1  -4  -8  196.50    8.01
  -1  -4   8  209.52    6.61
   1   4  -8  203.25    6.02
   2   3  -7  281.29    9.69
  -2  -3   7  288.98    6.00
   2  -3  -7  279.03    8.82
  -2   3   7  275.87    8.34
  -2   3   7  282.89    6.26
   2   3  -7  291.75    8.52
   3   0   1 1403.30   18.06
  -3   0  -1 1422.75   17.37
   3   0   1 1417.94   10.26
   1   0  11  769.85   13.24
  -1   0 -11  794.83   10.37
  -1   0 -11  810.93   13.52
  -3  -1   1 2760.50   23.60
   3   1  -1 2764.09   25.70
   3  -1  -1 2708.47   24.28
  -3   1   1 2802.92   17.48
  -3   1   1 2736.36   23.36
   3   1   0  159.05    8.06
   3  -1   0  167.33    4.57
  -3   1   0  178.37    7.36
  -3  -1   0  166.96    7.19
   3  -1   0  162.98    7.37
  -3   0   3  753.02    7.24
   3   0  -3  737.27   13.68
  -3   0   3  724.84   12.44
   1   5   5  234.37    9.27
  -1  -5  -5  214.48    4.92
   1  -5   5  220.12    4.65
  -1   5  -5  216.74    8.48
   1   5   5  214.07    8.08
  -1   5  -5  181.69    8.24
  -3   1   2 1021.21   10.71
  -3  -1   2  991.50   14.64
   3   1  -2 1009.57   16.01
   3  -1  -2 1014.34   15.33
  -3   1   2 1013.50   14.46
   0   0  12 1135.00   16.10
   0   0 -12 1132.37   16.60
   0   0 -12 1147.15   12.95
  -3  -1  -1  108.70    6.08
  -3   1  -1  104.17    6.34
   3   1   1  126.03    3.13
   3   1   1  118.42    6.81
   3  -1   1  120.36    4.10
   3  -1   1  124.10    6.80
   0   6   0  704.76   13.82
   0   6   0  699.32   11.53
   0  -6   0  683.98   11.52
  -3   0  -2   14.35    5.10
   3   0   2    4.58    2.22
   3   0   2    5.21    4.32
   0  -4  -9  884.29   14.66
   0   4  -9  899.91    7.36
   0   4  -9  888.54   16.80
   0  -4   9  886.01   13.59
   0   4   9  911.59   15.40
  -1  -1 -11  165.44    6.54
  -1   1 -11  179.23    4.63
   1  -1  11  167.42    7.12
  -1   1 -11  171.73    7.56
  -1  -1 -11  171.32    6.14
   1   1  11  175.93    7.62
  -2   4  -4    4.53    4.48
  -2  -4  -4    7.30    3.30
   2  -4   4    4.98    2.80
   2   4   4    5.24    3.50
   2   4   4    9.47    5.59
   0  -6   1  329.18    8.12
   0   6   1  331.92    7.71
   0   6  -1  326.03    8.79
   0   6   1  331.84   10.09
   0  -6  -1  321.14    8.71
   0   6  -1  327.40   10.12
   2  -4  -5   27.78    4.59
  -2  -4   5   35.23    3.10
   2   4  -5   33.78    5.70
  -2   4   5   36.02    3.36
   2   4  -5   29.28    4.67
  -2   4   5   27.00    5.23
   1  -3 -10   28.02    5.03
  -1  -3  10   27.80    4.33
   1   3 -10   26.26    5.38
  -1   3  10   24.04    4.79
   1   3 -10   22.03    3.35
   1  -3 -10   21.56    2.59
   1  -2 -11  362.97    9.36
  -1   2  11  343.93    9.69
  -1  -2  11  356.56    8.86
   1  -2 -11  351.93    7.74
   1   2 -11  348.49   11.15
   1   2 -11  347.63    7.57
  -3   1   3  122.44    6.20
   3  -1  -3  114.16    6.57
  -3  -1   3  128.24    6.58
   3   1  -3  138.93    7.52
  -3   1   3  127.64    4.60
   1   4   8  502.72   12.50
   1   4   8  505.91   11.16
  -1   4  -8  534.87   12.78
  -1  -4  -8  500.28    7.31
   1  -4   8  502.01   10.76
   0  -1  12 1475.70   18.12
   0  -1 -12 1466.86   17.38
   0   1 -12 1483.46   13.03
   0   1  12 1491.33   18.60
   0   1 -12 1486.83   19.99
   0  -1 -12 1480.29   15.93
  -3   0   4    9.58    2.13
  -3   0   4    8.56    4.53
   3   0  -4   10.66    4.41
   0   6   2 2486.21   18.26
   0   6  -2 2439.53   24.93
   0  -6   2 2373.35   19.66
   0   6   2 2437.59   24.79
   0   6  -2 2405.92   22.84
   0  -6  -2 2361.33   22.31
  -1   5   6    7.44    5.06
   1  -5  -6    8.72    4.39
   1   5  -6   10.92    3.75
  -1  -5   6    7.38    3.09
   1   5  -6    8.50    5.67
  -2   2  -8 1023.63   16.34
  -2  -2  -8 1038.17   13.86
   2  -2   8 1006.28   14.19
   2  -2   8 1051.09   10.90
   2   2   8 1016.26   15.68
   2   2   8 1003.13   13.80
  -3  -1  -2   25.53    4.45
   3   1   2   23.22    2.34
   3   1   2   23.99    5.26
   3  -1   2   20.93    3.03
   3  -1   2   23.44    4.68
  -3   1  -2   21.53    4.67
   0   5  -7   32.24    2.97
   0  -5  -7   39.19    5.36
   0  -5   7   31.37    4.79
   0   5  -7   35.47    6.23
   0   5   7   38.32    5.93
   2   2  -9  114.34    6.02
   2   2  -9  109.19    7.34
   2  -2  -9  110.63    6.57
  -2   2   9  107.74    6.01
  -2  -2   9  106.14    4.87
  -2   2   9  103.79    4.66
   2   0   9    9.98    3.53
  -2   0  -9    4.45    4.54
   2   0   9    9.00    3.81
   3   0   3   71.03    3.55
  -3   0  -3   69.74    6.01
   3   0   3   68.73    5.63
   2   0 -10  452.06   10.60
  -2   0  10  452.09    9.14
   2   0 -10  447.43   10.25
  -3   1   4   57.26    3.76
   3   1  -4   63.32    6.10
  -3   1   4   52.62    4.93
   3  -1  -4   66.65    6.16
  -3  -1   4   57.44    5.48
   2   3   7    8.74    3.99
   2   3   7    6.14    5.18
  -2  -3  -7    5.37    3.50
   2  -3   7   11.86    2.43
   2  -3   7   11.68    3.92
  -2   3  -7    9.00    4.68
  -1   0  12   11.89    4.62
   1   0 -12   17.45    4.16
   1   0 -12    8.23    4.85
   0   6  -3 1140.57   17.55
   0  -6  -3 1114.36   16.08
   0   6   3 1151.86   11.47
   0  -6   3 1127.18   13.37
   0   6   3 1136.29   17.60
   0   6  -3 1118.68   16.40
  -2   3   8   30.20    4.92
   2  -3  -8   31.08    5.24
   2   3  -8   21.92    4.56
  -2  -3   8   30.09    3.33
   2   3  -8   26.62    5.13
  -2   3   8   31.42    3.17
  -3   2   1  913.54   14.09
   3   2  -1  950.34   16.15
  -3  -2   1  934.04   14.49
  -3   2   1  940.15   12.27
   3  -2  -1  923.45   14.60
   3   2   0  211.34    8.83
   3  -2   0  192.50    7.71
  -3  -2   0  191.32    7.40
  -3   2   0  185.44    6.44
  -3   2   0  193.62    7.75
  -1  -5  -6  130.26    3.94
   1  -5   6  133.01    3.40
   1  -5   6  126.28    6.58
   1   5   6  130.65    7.10
   1   5   6  145.22    8.16
  -1   5  -6  123.61    7.88
  -2  -1  -9  673.80   12.21
   2  -1   9  682.11   12.00
   2  -1   9  681.64   10.33
   2   1   9  698.67   12.29
   2   1   9  711.11   11.90
  -2   1  -9  688.46   13.29
   2   4   5  456.63    9.39
   2  -4   5  444.28    7.37
  -2   4  -5  481.99   11.49
  -2  -4  -5  467.70    8.92
   2  -4   5  457.63   10.11
   2   4   5  449.39   11.80
  -3   2   2  579.44   10.03
  -3  -2   2  588.23   11.93
   3   2  -2  589.52   12.88
  -3   2   2  574.08   11.32
   3  -2  -2  542.74   11.82
   3  -1   3   71.20    3.91
   3   1   3   71.28    3.34
   3  -1   3   74.76    5.62
   3   1   3   75.04    5.92
  -3   1  -3   65.39    5.88
  -3  -1  -3   68.57    5.72
   2   1 -10  154.06    7.95
  -2  -1  10  154.04    5.79
   2   1 -10  163.29    6.98
  -2   1  10  142.19    6.27
   2  -1 -10  142.66    6.50
   2  -1 -10  144.11    6.83
  -2  -4   6  607.92    8.63
   2   4  -6  616.58   12.00
   2  -4  -6  616.72   12.27
  -2   4   6  584.92   12.25
  -2   4   6  609.94    8.68
   2   4  -6  589.42   13.49
  -1  -3 -10    0.02    2.79
   1  -3  10    1.45    4.53
  -1   3 -10    2.43    5.29
   1   3  10    2.62    4.71
  -1  -3 -10    3.48    4.23
   3   0  -5  412.46   10.91
  -3   0   5  397.12    9.57
  -3   0   5  415.13    6.15
   1   4  -9  312.78    7.15
  -1   4   9  300.91    9.63
  -1  -4   9  287.70    7.87
   1   4  -9  285.20   11.19
   1  -4  -9  304.23    9.43
   3  -2   1  348.14    9.31
   3   2   1  338.54    4.54
  -3   2  -1  354.41    9.63
   3   2   1  323.12   10.03
  -3  -2  -1  334.48    9.33
   0  -3  11  310.79    9.10
   0   3 -11  303.52    4.68
   0  -3 -11  307.51    6.71
   0   3 -11  310.51   10.88
   0   3  11  313.70    9.85
   0  -3 -11  318.90    9.29
   1   1 -12   70.31    4.63
   1  -1 -12   71.65    5.26
  -1  -1  12   70.81    5.63
   1  -1 -12   71.13    5.33
  -1   1  12   83.92    6.47
   1   1 -12   57.58    6.21
  -1  -2 -11  281.24    8.30
  -1   2 -11  302.67    4.57
  -1  -2 -11  289.97    7.64
   1   2  11  287.46    9.20
  -1   2 -11  294.10    9.66
   1  -2  11  288.78    9.13
  -3  -2   3  624.85   12.19
  -3   2   3  647.59   10.29
   3   2  -3  595.56   13.00
  -3   2   3  616.15   11.50
   3  -2  -3  628.90   12.58
   0  -2 -12  147.54    6.08
   0   2 -12  142.75    4.09
   0   2 -12  143.94    8.23
   0  -2 -12  145.11    6.66
   0   2  12  140.75    7.65
   0  -2  12  139.12    6.75
  -3   0  -4    6.58    4.16
   3   0   4   -1.40    2.82
   3   0   4    2.82    4.34
   3  -1  -5 1075.65   16.63
  -3   1   5 1095.15   14.93
   3   1  -5 1059.08   16.59
  -3  -1   5 1103.07    7.45
  -3   1   5 1105.36   11.52
  -3  -1   5 1086.10   15.56
  -1   6   0  851.14   12.83
  -1   6   0  867.95   16.07
   1   6   0  877.93   14.64
   1   6   0  849.08   13.02
   1   6   0  782.00   14.58
   1  -6   0  856.49   12.84
  -1   6   1  105.51    5.41
   1  -6  -1  108.89    6.11
   1   6  -1  111.10    6.86
  -1   6   1  103.60    7.29
   1   6  -1  109.64    6.53
   1   6  -1  118.17    6.25
   0   6   4  743.18   14.53
   0   6  -4  737.60   14.11
   0   6  -4  744.29   14.62
   0  -6  -4  713.98   13.43
   0   6   4  726.07    8.41
  -3  -2  -2  547.37   11.43
   3   2   2  531.49   12.33
   3  -2   2  527.84   10.92
   3   2   2  562.79    6.73
   3  -2   2  530.29    8.82
  -3   2  -2  540.96   11.67
   1   5  -7 1641.65   22.00
  -1  -5   7 1663.87   16.99
   1  -5  -7 1643.87   20.33
  -1   5   7 1655.32   21.17
   1   5  -7 1603.39   16.25
   1   6   1  549.83   12.57
   1   6   1  540.79   11.91
  -1   6  -1  580.89   13.59
  -1   6  -1  576.10   11.14
   1  -6   1  557.89   10.17
   1   6   1  557.00   10.20
   2  -5   0   61.09    4.82
  -2  -5   0   62.33    4.73
   2   5   0   61.53    6.56
  -2   5   0   56.16    6.09
   2   5   0   65.29    4.79
  -2   5   0   55.18    4.89
  -2   5   1  446.01   11.44
  -2  -5   1  451.03    9.65
  -2   5   1  442.33    9.38
   2   5  -1  441.47   11.43
   2   5  -1  438.64    8.77
   2  -5  -1  453.72    9.74
  -1   6   2   66.63    7.04
   1   6  -2   81.17    6.05
   1   6  -2   84.27    6.08
   1  -6  -2   70.21    5.72
   1   6  -2   78.55    6.31
  -1   6   2   86.05    4.78
  -2   5  -1  398.15   11.34
  -2  -5  -1  398.24    8.68
   2  -5   1  372.97    8.50
   2   5   1  378.23    8.59
   2   5   1  373.73   10.98
  -2   5  -1  379.17    9.48
   3   1   4  335.48    6.51
   3   1   4  344.61   10.08
  -3   1  -4  341.10    9.83
   3  -1   4  336.45    9.19
   3  -1   4  307.37    7.05
  -3  -1  -4  326.96    9.49
  -2   5   2  456.81   11.74
   2  -5  -2  450.90    9.91
   2   5  -2  428.54   11.23
  -2   5   2  435.80    8.78
   2   5  -2  451.27    8.95
   2   5  -2  413.23   10.86
   0  -4  10 1252.23   16.63
   0   4 -10 1280.13   20.47
   0  -4 -10 1266.88    9.22
   0  -4 -10 1237.98   17.62
   0   4  10 1255.43   18.27
   0   5  -8  592.52    7.53
   0   5  -8  579.98   14.04
   0   5   8  601.86   13.30
   0  -5  -8  620.33   13.05
   0  -5   8  604.44   11.82
  -3   2   4  555.25   10.86
  -3  -2   4  546.49   11.38
  -3   2   4  539.88    9.74
   3  -2  -4  575.11   12.28
   3   2  -4  545.28   12.62
   1   0  12    9.33    4.54
  -1   0 -12    4.59    4.40
  -1   0 -12    7.68    3.36
   1   4   9  252.45    8.95
   1  -4   9  259.12    8.54
  -1  -4  -9  254.59    5.64
  -1   4  -9  255.29    9.95
  -1  -4  -9  256.57    8.95
  -1   6  -2  635.42   12.42
  -1   6  -2  661.51   14.54
   1  -6   2  647.19   10.47
   1   6   2  636.30   13.61
   1   6   2  639.11   12.71
   1   6   2  648.65   10.56
  -3   0   6    7.66    2.66
   3   0  -6    8.69    5.09
   2   2   9  239.45    7.88
  -2   2  -9  216.79    8.64
   2  -2   9  244.06    5.88
   2   2   9  240.51    8.82
   2  -2   9  222.99    7.83
  -2  -2  -9  236.15    7.50
  -1   3  11   28.01    5.80
   1   3 -11   21.11    5.74
   1  -3 -11   25.55    2.91
   1   3 -11   20.34    3.31
  -1  -3  11   30.12    4.71
   2  -4   6 1937.04   20.06
  -2  -4  -6 1912.77   17.56
  -2   4  -6 1934.62   22.21
   2  -4   6 1974.14   14.17
   2   4   6 1923.89   23.29
   2   4   6 1906.47   18.84
   3  -2   3  247.75    6.67
   3  -2   3  262.88    8.16
  -3  -2  -3  276.66    8.82
   3   2   3  267.55    5.43
  -3   2  -3  277.53    9.23
   3   2   3  267.07    9.73
  -1   6   3 1277.62   19.37
   1  -6  -3 1260.10   17.24
   1   6  -3 1236.95   17.22
  -1   6   3 1303.32   12.94
   1   6  -3 1288.49   17.96
   1   6  -3 1272.25   16.79
   2  -2 -10  553.92   11.90
  -2   2  10  549.73   11.28
  -2  -2  10  557.72    9.59
   2   2 -10  540.53   10.93
  -2   2  10  574.25    9.24
   2   2 -10  588.50   13.67
  -2  -5  -2 2525.97   20.70
   2   5   2 2436.59   25.96
  -2   5  -2 2464.98   23.12
   2   5   2 2468.91   20.57
   2  -5   2 2460.12   19.48
  -2   5  -2 2499.90   25.81
  -2   4   7  149.72    7.31
  -2  -4   7  140.90    4.89
   2  -4  -7  142.34    7.50
   2   4  -7  138.65    6.77
  -2   4   7  147.02    4.76
   2   4  -7  130.59    7.59
   1  -5   7  824.52    6.84
   1   5   7  807.98   16.16
   1   5   7  822.58   14.56
  -1   5  -7  816.53   15.72
   1  -5   7  830.44   14.04
  -1  -5  -7  845.59    8.89
  -2   5   3  121.45    7.29
   2   5  -3  116.10    7.13
  -2   5   3  121.92    5.14
   2   5  -3  121.15    7.39
   2  -5  -3  134.58    6.84
   2   5  -3  112.99    5.45
   0   0  13    7.03    4.62
   0   0 -13    3.71    4.85
   0   0 -13    3.47    3.50
   1   1  12  389.14   10.26
  -1   1 -12  412.51    6.94
  -1  -1 -12  403.00    8.94
   1  -1  12  408.05   10.59
  -1  -1 -12  394.61    9.67
  -1   1 -12  401.56   10.96
   2   3   8 2224.01   24.41
  -2  -3  -8 2230.40   19.64
   2  -3   8 2274.02   14.67
  -2   3  -8 2259.37   24.44
   2  -3   8 2205.35   21.63
   2   3   8 2283.16   21.03
   1   2 -12    5.07    3.13
   1  -2 -12   11.29    4.43
  -1  -2  12    3.69    4.49
   1   2 -12    0.35    5.26
   1  -2 -12    6.49    3.38
  -1   2  12    5.39    4.65
   3   1  -6    9.73    4.95
  -3  -1   6   11.19    1.99
   3  -1  -6    3.82    4.73
  -3  -1   6   13.96    4.70
  -3   1   6   11.84    3.13
  -3   1   6   11.35    3.81
   0   6  -5  420.98   11.64
   0   6  -5  404.91   11.29
   0   6  -5  399.36    8.71
   0  -6  -5  420.82   10.93
   0   6   5  434.38   11.82
   0   6   5  436.99    5.86
   2  -3  -9  241.15    8.66
  -2   3   9  235.45    5.79
  -2  -3   9  242.89    6.56
   2   3  -9  245.01    7.91
   2   3  -9  235.64    9.32
  -2   3   9  249.46    8.51
   3   0   5  137.46    6.69
  -3   0  -5  161.12    7.66
   3   0   5  130.22    5.06
  -1   6  -3 1412.88   20.73
   1   6   3 1483.46   18.99
   1   6   3 1514.20   20.55
   1  -6   3 1510.27   14.78
  -1   6  -3 1467.22   18.86
  -1  -6  -3 1533.45   13.72
   2   0  10  127.65    6.46
   2   0  10  131.27    5.91
  -2   0 -10  138.72    7.10
  -2   0  11    4.09    3.72
   2   0 -11    5.11    4.64
   2   0 -11    5.12    4.31
  -3  -2   5  361.97    9.64
  -3   2   5  373.18    9.17
   3  -2  -5  384.81   10.62
   3   2  -5  384.04   10.96
  -3   2   5  372.48    8.38
   0  -1  13  341.46    9.88
   0   1 -13  333.01   10.98
   0  -1 -13  331.93    9.45
   0  -1 -13  316.87    8.44
   0   1 -13  325.88    6.89
   0   1  13  352.79   10.46
  -2   5  -3   39.78    5.49
   2   5   3   43.80    4.62
   2  -5   3   34.65    3.91
  -2   5  -3   40.84    6.30
   2   5   3   34.43    6.33
  -2  -5  -3   36.47    3.96
   3   3  -1  160.28    8.45
   3  -3  -1  158.14    7.15
  -3   3   1  149.30    6.93
  -3  -3   1  155.60    7.34
  -3   3   1  148.66    6.92
   2   5  -4  671.05   13.85
   2   5  -4  671.36   13.12
   2   5  -4  689.74   10.94
   2  -5  -4  681.17   12.89
  -2   5   4  662.38   13.76
  -2   5   4  668.29    9.90
   1   6  -4   28.91    4.74
  -1   6   4   18.24    2.87
   1   6  -4   26.02    5.33
  -1   6   4   22.54    5.70
   1  -6  -4   23.22    5.53
   1   6  -4   22.87    5.41
   3  -1   5   84.62    5.71
  -3  -1  -5   95.11    6.42
  -3   1  -5   81.61    6.05
   3  -1   5   94.08    5.01
   3   1   5   89.27    6.46
   3   1   5   88.58    4.47
  -3  -3   0 2950.49   25.32
   3  -3   0 2941.96   24.81
  -3   3   0 2845.23   24.97
  -3   3   0 2844.89   23.94
   3   3   0 2906.27   28.07
  -1   4  10  632.57    5.75
  -1  -4  10  637.59   11.54
   1   4 -10  632.77    9.71
   1  -4 -10  604.27   13.10
  -1   4  10  650.02   13.73
   1   4 -10  608.86   15.35
   2   1  10 2033.44   20.90
   2  -1  10 2058.11   17.35
   2   1  10 1969.35   20.49
  -2   1 -10 1990.09   22.64
  -2  -1 -10 2018.02   20.91
   2  -1  10 1906.93   20.20
  -3  -3   2  222.38    8.18
  -3   3   2  215.52    7.87
   3   3  -2  228.42    9.28
  -3   3   2  213.93    7.61
   3  -3  -2  225.82    8.49
  -2  -1  11  588.60   10.58
   2  -1 -11  559.66   11.46
  -2   1  11  574.19   11.39
   2  -1 -11  576.88   12.11
   2   1 -11  556.42   13.07
   2   1 -11  567.31   11.40
   1   5  -8   59.37    7.22
   1   5  -8   62.32    4.54
  -1  -5   8   63.17    4.76
   1  -5  -8   75.43    6.56
  -1   5   8   53.79    6.40
   3   2   4  869.89   15.78
   3  -2   4  837.42   11.80
   3   2   4  854.03   10.05
  -3  -2  -4  849.49   14.15
   3  -2   4  860.01   13.39
  -3   2  -4  857.10   15.07
   3   3   1 2792.20   14.51
  -3   3  -1 2813.51   23.76
   3   3   1 2758.42   27.60
  -3   3  -1 2823.70   25.23
   3  -3   1 2814.07   24.14
  -3  -3  -1 2760.33   24.51
  -3   0   7 1066.91   15.36
   3   0  -7 1072.35   16.97
  -3   0   7 1077.40   10.97
   1   3  11    3.28    4.60
  -1  -3 -11    4.51    2.86
  -1  -3 -11    1.76    4.50
   1  -3  11    0.26    4.60
  -1   3 -11    5.37    5.20
  -1   0  13 1196.51   17.04
   1   0 -13 1221.51   15.23
   1   0 -13 1237.10   17.96
  -1   6  -4  128.38    7.46
   1  -6   4  125.09    4.67
  -1  -6  -4  130.29    4.52
   1   6   4  127.80    7.75
  -1   6  -4  120.86    7.62
   1   6   4  134.32    7.61
  -3  -3   3  278.01    8.74
   3   3  -3  287.64   10.10
   3  -3  -3  295.91    9.44
  -3   3   3  298.82    8.51
  -3   3   3  299.45    8.57
   0  -3 -12  468.72   11.13
   0  -3  12  472.47   11.16
   0  -3 -12  455.42    8.33
   0   3 -12  492.86   13.74
   0   3 -12  468.39    6.04
   0   3  12  470.11   11.84
   0  -6  -6  159.16    8.09
   0   6  -6  156.33    5.72
   0   6  -6  151.13    8.49
   0   6  -6  146.27    8.32
   0   6   6  153.05    8.20
   0  -6  -6  151.52    2.90
  -1  -2 -12   12.55    3.69
   1  -2  12   17.69    4.97
  -1  -2 -12   19.47    4.49
  -1   2 -12   16.38    2.06
   1   2  12   21.88    5.44
  -1   2 -12   12.72    5.60
   3   1  -7  170.34    8.17
  -3  -1   7  165.49    4.38
  -3   1   7  173.37    5.71
   3  -1  -7  163.94    7.99
  -3   1   7  176.33    7.10
  -3  -1   7  176.22    7.66
   3   3   2  312.18    5.80
   3   3   2  304.24   10.68
  -3  -3  -2  313.92    9.32
  -3   3  -2  327.55    9.93
   3  -3   2  324.95    8.86
   0  -5   9  159.77    7.29
   0   5  -9  167.19    4.15
   0   5   9  162.66    8.49
   0   5  -9  160.76    8.75
   0  -5  -9  161.87    8.05
   2   4   7 1160.93   18.50
   2  -4   7 1157.63   16.17
  -2  -4  -7 1179.08   13.88
   2  -4   7 1151.18   10.51
   2   4   7 1148.45   15.59
  -2   4  -7 1175.38   18.29
  -3  -2   6  134.14    6.61
  -3  -2   6  131.78    3.18
   3   2  -6  126.14    7.58
  -3   2   6  136.85    6.45
  -3   2   6  143.62    5.99
   3  -2  -6  161.47    7.88
   2   5   4   32.56    4.70
   2   5   4   26.73    5.95
  -2  -5  -4   23.72    3.58
   2  -5   4   32.16    3.53
  -2   5  -4   24.55    5.54
  -2   5  -4   25.56    5.39
   1  -1 -13  121.91    6.65
   1   1 -13  112.97    5.39
   1   1 -13  120.78    7.84
  -1  -1  13  119.98    6.69
   1  -1 -13  123.64    6.44
  -1   1  13  115.45    6.77
  -2   4   8  142.12    4.60
  -2  -4   8  139.11    5.04
   2   4  -8  144.20    6.88
   2  -4  -8  148.05    7.52
  -2   4   8  139.45    7.41
   2   4  -8  146.82    8.07
  -2   5   5   31.27    3.37
  -2  -5   5   33.81    3.43
   2   5  -5   26.12    5.87
   2  -5  -5   41.25    5.55
   2   5  -5   32.45    4.81
  -2   5   5   34.78    5.49
   1   6  -5  206.35    8.35
   1   6  -5  195.72    7.37
   1  -6  -5  218.86    8.53
  -1   6   5  205.37    9.47
   1   6  -5  197.75    8.89
  -1   6   5  216.33    4.81
  -3   0  -6    0.31    4.16
   3   0   6    3.62    3.51
   3   0   6    3.45    4.44
   1  -5   8   63.55    5.90
  -1  -5  -8   58.84    3.09
   1   5   8   65.44    6.36
  -1   5  -8   58.85    6.79
  -1  -4 -10   -0.98    4.82
  -1   4 -10    2.74    5.12
   1  -4  10    6.59    4.53
  -1  -4 -10    0.53    2.44
   1   4  10    2.93    4.57
   0   2  13  264.48    9.44
   0  -2 -13  260.11    8.43
   0  -2 -13  269.34    8.14
   0   2 -13  273.10    5.69
   0  -2  13  265.07    8.91
   0   2 -13  270.74   10.95
   3  -3  -4  112.55    6.97
  -3  -3   4  118.21    6.51
  -3   3   4  114.75    5.86
  -3   3   4  113.14    6.30
   3   3  -4  114.62    7.39
   0  -4 -11  506.13   11.84
   0  -4  11  464.68   10.96
   0   4 -11  499.40   13.96
   0   4  11  463.31   12.06
   0  -4 -11  493.85    6.78
   3   2   5   38.94    5.60
  -3   2  -5   34.64    5.91
   3   2   5   32.69    3.56
  -3  -2  -5   40.40    5.15
   3  -2   5   36.21    4.37
   3  -2   5   27.52    4.35
  -3  -1  -6  177.90    7.54
   3  -1   6  187.18    6.56
   3   1   6  198.16    6.07
   3  -1   6  189.78    7.29
  -3   1  -6  203.20    8.32
   3   1   6  178.06    7.77
  -2  -2 -10   12.50    4.05
   2   2  10   16.07    4.84
   2  -2  10   12.67    2.82
   2  -2  10   12.82    4.58
   2   2  10   14.26    4.47
  -2   2 -10   17.34    5.38
   2  -3   9  203.76    4.83
   2   3   9  198.89    7.71
   2   3   9  206.48    9.14
  -2  -3  -9  203.39    7.04
   2  -3   9  210.68    7.94
  -2   3  -9  217.34    9.14
   1   6   5   62.74    6.94
   1  -6   5   65.94    3.55
  -1  -6  -5   56.59    3.24
  -1   6  -5   49.43    6.68
   1   6   5   57.94    6.15
  -1   6  -5   67.12    6.37
  -3  -3  -3  818.18   13.94
   3  -3   3  812.20   12.26
   3  -3   3  843.05   13.19
  -3   3  -3  795.65   14.86
   3   3   3  808.06   15.93
   3   3   3  832.71    9.86
   2  -2 -11  113.55    6.61
   2   2 -11  127.95    6.35
  -2   2  11  125.08    6.85
  -2  -2  11  121.64    5.66
  -2   2  11  114.98    5.08
   2   2 -11  116.64    7.91
  -2   3  10  555.20   12.26
  -2  -3  10  570.17    9.90
  -2   3  10  583.24    8.80
   2   3 -10  580.28   14.20
   2  -3 -10  572.64   12.72
   2   3 -10  560.27   11.39
   1   3 -12  203.83    9.89
   1   3 -12  190.03    5.89
   1  -3 -12  199.64    8.34
   1  -3 -12  196.17    5.51
  -1   3  12  189.87    8.30
  -1  -3  12  188.02    7.41
  -1   0 -13   96.92    4.87
  -1   0 -13  104.97    6.72
   1   0  13   92.69    6.63
   3   0  -8    7.36    5.25
  -3   0   8    3.85    4.15
  -3   0   8    1.58    2.76
  -2   5  -5  190.60    8.25
   2   5   5  190.81    7.35
   2   5   5  198.08    9.40
  -2  -5  -5  187.73    6.21
   2  -5   5  189.95    7.78
   2  -5   5  200.39    5.48
   2  -5  -6   76.09    5.96
   2   5  -6   80.46    7.11
  -2   5   6   62.98    6.38
   2   5  -6   74.62    6.15
  -2   5   6   77.36    3.94
  -2  -5   6   66.85    4.19
  -3  -3   5   13.44    1.60
  -3   3   5   13.31    4.50
  -3  -3   5   18.71    4.62
  -3   3   5   20.94    4.32
   3   3  -5   24.19    5.43
   3  -3  -5   23.85    5.21
   1   5  -9 1673.40   16.24
  -1   5   9 1651.40   22.23
   1   5  -9 1668.09   23.99
  -1  -5   9 1686.59   18.38
   1  -5  -9 1702.79   21.50
   2   0  11    7.25    3.76
   2   0  11    0.88    4.68
  -2   0 -11    3.40    4.82
  -1   6   6  146.47    8.66
   1   6  -6  137.99    6.19
  -1   6   6  148.90    3.67
   1   6  -6  130.35    8.31
   1  -6  -6  146.12    7.71
  -3   2   7   88.53    5.53
  -3   2   7   80.98    4.99
   3  -2  -7   89.53    6.49
   3   2  -7   88.47    6.50
  -3  -2   7   98.62    6.44
  -3  -2   7   86.85    3.31
   0   6   7 1382.47   20.28
   0  -6  -7 1311.03   19.10
   0   6  -7 1361.87   21.02
   0  -6   7 1345.43   17.76
   0   6  -7 1351.68   13.66
   2   0 -12   89.86    6.53
   2   0 -12   92.48    6.33
  -2   0  12   77.41    5.66
   1  -2 -13  327.21    8.24
   1   2 -13  324.31    7.79
   1  -2 -13  334.21    9.62
  -1   2  13  299.18    9.81
   1   2 -13  346.30   11.79
  -1  -2  13  315.60    9.39
  -1   1 -13   52.66    6.45
   1   1  13   60.61    6.24
   1  -1  13   58.50    5.85
  -1  -1 -13   46.46    5.15
  -1   1 -13   60.82    3.66
  -1  -1 -13   58.93    4.70
  -3   1   8  243.41    6.81
   3  -1  -8  243.91    9.21
  -3  -1   8  249.94    5.60
  -3  -1   8  240.82    8.25
  -3   1   8  241.53    7.89
   3   1  -8  242.61    9.35
  -1  -4  11 2457.74   22.52
   1   4 -11 2459.30   18.73
   1  -4 -11 2491.94   25.53
  -1   4  11 2480.98   26.01
  -1   4  11 2465.02   12.11
   1   4 -11 2419.34   28.98
   0   0  14   74.26    6.40
   0   0 -14   71.29    6.46
   0   0 -14   78.88    4.91
  -3   3  -4   19.55    5.03
   3  -3   4   13.33    3.99
  -3  -3  -4   26.08    4.93
   3  -3   4   14.65    4.18
   3   3   4   20.23    5.50
   3   3   4   15.66    3.30
   2  -1  11  602.27   12.35
   2   1  11  615.69   12.29
  -2   1 -11  655.54   13.88
   2   1  11  614.02   12.47
  -2  -1 -11  621.30   12.53
   2  -1  11  632.06   10.21
   0  -7   0   -3.24    4.27
   0   7   0    2.12    5.09
   0   7   0    1.00    4.11
  -3   0  -7   58.78    6.02
   3   0   7   61.17    5.44
   3   0   7   67.69    4.86
  -2  -4  -8  675.48   10.93
   2   4   8  702.16   12.85
   2  -4   8  693.57    7.89
  -2   4  -8  724.31   15.05
   2   4   8  692.24   15.26
   2  -4   8  701.22   13.22
  -2   1  12  347.97    9.63
   2  -1 -12  373.79   10.35
   2   1 -12  350.98   10.86
   2   1 -12  343.60    9.43
  -2  -1  12  362.18    9.01
   2  -1 -12  360.74    9.69
   2  -4  -9  504.20   12.28
  -2   4   9  484.61    7.56
   2   4  -9  494.90   13.41
  -2  -4   9  481.35    8.96
   2   4  -9  504.68   10.99
  -2   4   9  491.76   12.05
   0   7   1   15.66    3.96
   0   7  -1    8.98    4.56
   0   7  -1   15.73    5.99
   0  -7  -1    9.67    4.49
   0  -7   1   10.90    3.84
   0   7   1   12.43    5.26
  -3  -2  -6   55.06    5.34
   3   2   6   52.09    6.13
  -3   2  -6   52.06    5.99
   3  -2   6   54.79    4.92
   3  -2   6   49.86    4.72
   3   2   6   61.32    4.52
  -1  -6  -6  115.32    3.98
  -1   6  -6  122.79    8.05
   1  -6   6  120.04    4.06
   1   6   6  124.22    8.74
   1   6   6  116.27    7.16
   0   1 -14   77.59    4.29
   0  -1  14   78.47    6.19
   0  -1 -14   78.90    6.20
   0   1 -14   77.65    7.01
   0  -1 -14   87.55    5.67
   0   1  14   85.02    6.85
   0  -5  10   32.51    5.10
   0   5 -10   34.50    2.45
   0   5  10   34.31    5.52
   0   5 -10   34.63    6.67
   0  -5 -10   32.67    5.67
   1   3  12    9.83    5.11
  -1   3 -12    5.25    5.99
  -1  -3 -12    5.94    4.30
   1  -3  12   12.30    4.73
  -1  -3 -12    2.30    3.42
  -1  -5  -9   18.49    2.57
   1   5   9   17.45    5.08
   1  -5   9   12.86    4.67
  -1  -5  -9   16.98    5.85
  -1   5  -9   21.89    6.03
   0   7   2   39.64    6.29
   0   7  -2   24.70    6.03
   0  -7  -2   30.72    5.00
   0   7   2   38.61    3.96
   0   7  -2   32.26    5.27
   0  -7   2   35.85    4.17
  -3   1  -7   28.37    5.12
   3  -1   7   38.82    4.49
  -3  -1  -7   35.25    5.61
   3   1   7   36.60    4.44
   3  -1   7   35.33    4.88
   3   1   7   34.52    5.52
  -3   3   6  523.50   11.23
  -3  -3   6  545.21   12.13
   3   3  -6  514.46   12.74
  -3  -3   6  517.96    6.06
  -3   3   6  524.01   10.42
   3  -3  -6  534.75   12.46
  -3   4   1   21.73    4.79
   3  -4  -1   22.29    4.85
  -3  -4   1   29.03    5.03
   3   4  -1   22.86    5.26
   3   4  -1   28.68    2.69
  -3   4   1   19.99    5.09
   3  -4   0  808.16   13.80
  -3   4   0  807.72   14.63
  -3   4   0  809.28   14.14
   3   4   0  836.24    9.13
   3   4   0  821.29   16.35
  -3  -4   0  820.98   14.13
  -2   5  -6  495.89   12.55
   2  -5   6  486.86   11.38
   2   5   6  480.21   13.46
   2   5   6  515.69   11.15
  -2  -5  -6  499.63    9.33
   2  -5   6  514.40    7.85
  -3  -4   2   18.54    5.10
   3   4  -2   10.59    2.32
   3   4  -2   11.52    5.64
   3  -4  -2   12.45    4.82
  -3   4   2   14.08    4.33
  -3   4   2   10.82    4.67
   1   0 -14   19.01    4.55
   1   0 -14   10.88    5.70
  -1   0  14   18.61    5.82
  -2   5   7   83.84    7.15
  -2  -5   7   80.99    4.48
  -2   5   7   72.61    3.75
   2   5  -7   74.37    5.88
   2   5  -7   86.89    7.47
   2  -5  -7   81.52    6.77
   0   3  13    0.42    5.22
   0  -3 -13   -2.37    4.57
   0  -3 -13    4.42    3.64
   0  -3  13    7.95    4.87
   0   3 -13   -0.29    1.91
   0   3 -13    8.46    6.38
  -3   4  -1  124.30    7.00
  -3   4  -1  107.07    7.12
   3   4   1  100.34    7.52
   3   4   1  106.33    4.22
  -3  -4  -1  103.09    6.45
   3  -4   1  106.56    6.21
   1  -4  11  592.66   12.79
  -1  -4 -11  569.91    8.73
  -1  -4 -11  564.95   12.93
   1   4  11  561.64   13.31
  -1   4 -11  567.60   14.47
  -1   6   7  849.67   16.66
   1   6  -7  871.45   13.10
  -1  -6   7  863.37   13.57
   1   6  -7  885.54   17.58
   1  -6  -7  882.61   16.11
   0   7   3   23.71    3.38
   0   7   3   26.47    5.94
   0  -7  -3   19.35    4.94
   0  -7   3   20.52    3.78
   0   7  -3   21.93    5.09
   0   7  -3   21.99    5.83
  -1   2 -13  524.05    6.70
   1  -2  13  498.86   12.00
  -1  -2 -13  486.14   10.38
  -1  -2 -13  466.77   10.77
   1   2  13  493.47   12.41
  -1   2 -13  485.35   13.24
   3   0  -9   12.61    4.82
  -3   0   9   12.00    4.06
  -3   0   9   13.86    3.11
   2   6   0  179.72    8.75
  -2   6   0  173.11    9.55
   2   6   0  166.56    6.97
   2  -6   0  173.49    6.98
  -2   6   0  179.52    7.02
  -2  -6   0  174.44    6.71
  -2   6   1  465.40   12.74
   2   6  -1  453.50   10.10
  -2   6   1  436.66    9.73
   2   6  -1  445.48   12.33
   2  -6  -1  465.05   10.36
  -3   3  -5  119.67    7.58
   3  -3   5  115.43    6.27
   3  -3   5  107.94    5.79
  -3  -3  -5  115.06    6.78
   3   3   5  119.79    7.83
   3   3   5  114.80    5.05
   3  -2  -8   41.29    5.71
  -3   2   8   44.71    4.71
  -3   2   8   38.51    4.40
  -3  -2   8   48.35    5.12
  -3  -2   8   43.55    3.18
   3   2  -8   46.52    5.83
   2   3  10   17.40    5.58
  -2   3 -10   11.66    5.50
  -2  -3 -10   28.02    4.36
   2   3  10   21.79    4.97
   2  -3  10   18.07    2.51
   2  -3  10   28.16    5.06
   3   4  -3  165.73    8.51
  -3  -4   3  166.84    3.64
  -3  -4   3  175.30    7.82
  -3   4   3  159.70    7.67
   3  -4  -3  173.62    7.98
  -3   4   3  170.36    7.00
   2   3 -11   27.43    4.65
  -2   3  11   26.62    3.26
  -2   3  11   27.29    5.29
  -2  -3  11   27.02    4.11
   2   3 -11   25.19    6.52
   2  -3 -11   29.53    5.02
   0   4  12 1296.42   19.67
   0   4 -12 1305.74    9.21
   0   4 -12 1268.48   21.89
   0  -4 -12 1309.64   11.76
   0  -4 -12 1347.17   19.12
   0  -4  12 1337.59   18.26
  -2   6  -1  540.27   14.09
  -2  -6  -1  535.99   10.46
   2   6   1  553.05   11.20
   2  -6   1  543.64   10.30
  -2   6  -1  509.16   11.35
   2   6   1  536.42   13.46
  -1  -1  14  248.70    8.89
   1   1 -14  248.63   10.00
  -1   1  14  251.99    9.35
   1   1 -14  259.64    7.51
   1  -1 -14  261.75    8.38
   1  -1 -14  250.65    8.87
   2  -6  -2  138.19    7.03
  -2   6   2  146.73    8.77
   2   6  -2  143.39    6.66
   2   6  -2  140.20    7.65
   2   6  -2  136.36    7.79
  -2   6   2  129.57    6.01
   0  -6  -8 1420.89   20.19
   0  -6   8 1389.27   18.38
   0   6  -8 1319.32   21.48
   0   6   8 1429.07   20.99
   0   6  -8 1391.43   13.34
   2  -2  11    6.73    2.70
  -2  -2 -11    6.14    4.11
   2   2  11    8.34    4.61
  -2   2 -11    6.73    5.30
   2   2  11   -0.27    4.69
   2  -2  11    4.85    4.56
   3   4   2 1371.59   13.03
  -3  -4  -2 1402.62   17.78
   3   4   2 1342.25   20.80
   3  -4   2 1344.57   16.73
  -3   4  -2 1342.11   18.79
  -3   4  -2 1362.56   18.81
  -2   2  12  241.16    8.90
   2   2 -12  254.44   10.27
   2  -2 -12  254.53    9.14
   2   2 -12  253.71    8.35
  -2  -2  12  249.49    7.65
  -3   1   9  634.40   11.95
  -3   1   9  631.89   10.70
  -3  -1   9  680.45   13.12
   3   1  -9  665.94   13.95
  -3  -1   9  660.02    9.36
   3  -1  -9  649.95   14.01
   1   5 -10  129.47    5.32
   1   5 -10  130.50    8.84
   1  -5 -10  127.21    7.64
  -1  -5  10  122.35    6.35
  -1   5  10  128.73    8.24
   0  -2  14  709.70   13.99
   0   2 -14  685.63    9.08
   0  -2 -14  674.42   12.83
   0   2  14  678.24   14.65
   0   2 -14  680.08   15.83
   0  -2 -14  659.29   12.34
  -2   6  -2 1138.21   16.91
  -2   6  -2 1080.68   19.10
   2  -6   2 1153.15   14.24
   2   6   2 1147.55   15.94
  -2  -6  -2 1170.16   14.58
   2   6   2 1167.50   19.32
   1  -6   7  949.63   15.74
  -1   6  -7  942.98   17.73
   1   6   7  983.25   16.81
   1  -6   7  959.68    9.22
  -1  -6  -7  959.94    9.72
   2  -6  -3  407.87   10.68
   2   6  -3  377.61    9.65
  -2   6   3  403.27   12.04
   2   6  -3  396.12   11.32
  -2   6   3  385.11    8.57
   2   6  -3  390.89   11.27
  -1   7   0    0.76    5.12
   1   7   0    7.05    4.89
   1   7   0    5.09    5.45
   1   7   0    7.04    4.21
  -1   7   0    3.43    4.20
   1  -7   0    3.41    4.17
  -3  -4   4  435.04   11.32
  -3   4   4  442.58   11.06
   3   4  -4  456.02   12.59
   3  -4  -4  442.06   11.35
  -3   4   4  449.43    9.99
  -3  -4   4  438.94    5.67
   1   7  -1  245.90    9.26
  -1   7   1  244.49   10.31
   1  -7  -1  243.57    8.50
   1   7  -1  240.35    8.46
   1   7  -1  258.67    9.39
  -1   7   1  256.75    7.82
   0   7  -4   87.08    7.12
   0   7   4   89.38    4.06
   0   7  -4   81.54    7.52
   0  -7  -4   92.32    6.55
   0   7   4   89.79    7.30
   0  -7   4   81.06    4.84
   3  -2   7  249.37    7.82
   3   2   7  266.01    7.46
   3   2   7  259.26    9.91
  -3  -2  -7  267.01    8.89
   3  -2   7  244.75    7.88
  -3   2  -7  267.45    9.60
  -3  -3   7 1451.86   11.09
  -3   3   7 1410.60   16.34
  -3  -3   7 1426.70   19.19
  -3   3   7 1466.35   17.89
   3   3  -7 1419.69   20.07
   3  -3  -7 1476.50   20.08
   3   0   8   -3.35    3.79
  -3   0  -8    0.68    5.02
   3   0   8    2.08    4.22
   1   7   1   37.15    5.90
   1   7   1   48.84    6.31
  -1   7  -1   37.32    5.16
   1  -7   1   47.56    4.84
   1   7   1   39.96    4.80
  -1   7  -1   37.01    6.21
   1  -3 -13  694.47   10.17
   1  -3 -13  710.99   14.02
   1   3 -13  690.21   16.20
  -1   3  13  680.97   14.64
   1   3 -13  678.07   10.34
  -1  -3  13  714.07   13.24
   2  -4   9  158.63    4.00
   2   4   9  152.97    8.47
  -2  -4  -9  168.40    6.27
   2  -4   9  164.48    7.55
   2   4   9  163.08    7.67
  -2   4  -9  164.33    8.95
   1  -7  -2   21.34    4.80
  -1   7   2   19.81    6.22
  -1   7   2   20.00    3.99
   1   7  -2   25.13    5.91
   1   7  -2   20.50    5.19
   1   7  -2   21.38    5.02
   3  -4   3   29.08    4.40
   3   4   3   25.94    3.47
  -3   4  -3   31.82    5.81
   3   4   3   31.50    6.52
  -3  -4  -3   35.84    5.03
  -2   4  10  378.81    6.84
  -2   4  10  399.03   11.29
   2  -4 -10  385.13   10.99
   2   4 -10  377.58    9.73
  -2  -4  10  379.79    8.56
   2   4 -10  365.01   12.68
   2   0  12 1170.55   15.48
   2   0  12 1161.10   17.09
  -2   0 -12 1182.01   18.02
   1   7   2  217.02    9.43
  -1   7  -2  214.55    9.85
   1  -7   2  212.16    7.03
   1   7   2  212.89    9.09
  -1   7  -2  204.45    8.26
   1   7   2  224.23    7.16
   1   0  14    5.05    4.92
  -1   0 -14    2.58    3.32
  -1   0 -14    1.84    4.65
  -2   5  -7   35.79    6.39
   2   5   7   38.75    6.45
   2  -5   7   33.76    5.30
   2  -5   7   37.46    2.95
   2   5   7   31.16    4.93
  -2  -5  -7   41.33    4.07
   3  -1   8  263.10    8.07
  -3   1  -8  264.16    9.44
   3   1   8  257.64    9.13
   3   1   8  272.58    7.89
  -3  -1  -8  254.65    8.94
   3  -1   8  259.12    8.20
  -1   4  12  249.80    9.70
  -1  -4  12  247.83    8.54
   1   4 -12  247.40   11.24
   1  -4 -12  272.42   10.00
   1   4 -12  256.97    6.68
   2   0 -13   24.23    5.45
  -2   0  13   26.17    5.05
  -2   6  -3   68.69    6.23
   2   6   3   69.80    5.67
   2   6   3   79.78    7.46
  -2   6  -3   68.28    7.49
  -2  -6  -3   67.31    4.69
   2  -6   3   70.19    4.62
   2   5  -8  922.30   18.09
  -2   5   8  947.69   10.18
   2  -5  -8  933.67   16.21
   2   5  -8  902.51   14.93
  -2  -5   8  920.71   12.43
  -2   5   8  926.24   16.78
   2  -6  -4  432.52   11.23
   2   6  -4  432.64   11.64
   2   6  -4  433.83   12.12
  -2   6   4  454.43    8.73
   2   6  -4  422.62    9.95
  -2   6   4  440.17   12.77
  -3  -3  -6   64.18    5.83
   3   3   6   54.11    6.45
  -3   3  -6   50.69    6.39
   3   3   6   54.37    4.38
   3  -3   6   61.00    4.86
   3  -3   6   60.53    5.37
  -1   7   3   19.21    6.54
   1   7  -3   32.50    6.03
   1   7  -3   33.31    5.67
   1  -7  -3   41.70    5.71
   1   7  -3   33.85    5.40
  -1   7   3   38.07    3.95
  -1   6   8  788.96   16.52
   1  -6  -8  796.26   15.67
   1   6  -8  805.77   17.25
  -1  -6   8  813.86   13.46
   1   6  -8  796.89   12.45
  -1   2  14  128.89    7.59
   1  -2 -14  126.97    6.25
   1  -2 -14  131.45    7.18
   1   2 -14  125.38    5.45
  -1  -2  14  140.04    7.39
   1   2 -14  137.56    8.94
  -1  -5 -10  228.39    9.15
  -1   5 -10  210.10   10.03
   1   5  10  229.62    9.47
  -1  -5 -10  226.30    5.36
   1  -5  10  229.78    8.74
   3   4  -5    1.90    5.14
   3  -4  -5    6.09    5.13
  -3   4   5    8.26    3.70
  -3  -4   5    5.32    2.05
  -3   4   5    4.64    4.65
  -3  -4   5    8.86    4.53
   2  -1  12  121.90    7.29
   2   1  12  117.26    7.05
  -2   1 -12  122.66    7.64
   2   1  12  121.39    7.00
  -2  -1 -12  115.27    6.86
   2  -1  12  124.60    5.44
   0   5  11   11.77    5.56
   0   5 -11   12.77    6.29
   0  -5  11    8.61    5.02
   0   5 -11    9.99    1.87
   0  -5 -11   13.60    5.25
  -1  -1 -14   26.65    5.08
   1   1  14   28.79    6.12
  -1   1 -14   28.72    3.14
  -1  -1 -14   29.02    4.38
   1  -1  14   22.70    5.64
  -1   1 -14   33.24    6.33
   2   1 -13   12.81    4.49
   2   1 -13   14.90    5.77
  -2   1  13   18.42    4.67
   2  -1 -13   15.87    4.96
  -2  -1  13   21.51    4.51
   2  -1 -13   17.59    4.71
   0   7   5  425.11    6.74
   0   7  -5  422.83   12.37
   0  -7   5  406.79    8.64
   0  -7  -5  405.80   11.30
   0   7   5  431.56   12.68
   0   7  -5  373.85   12.31
   3  -2  -9  948.53   16.44
   3   2  -9  898.98   16.07
  -3  -2   9  941.89   10.69
  -3  -2   9  920.19   15.83
  -3   2   9  932.03   13.74
  -3   2   9  915.62   13.82
   1   7   3   75.63    6.67
  -1   7  -3   66.76    7.18
   1   7   3   79.57    7.63
  -1   7  -3   76.60    6.83
   1  -7   3   71.20    4.57
   3   0 -10    8.89    5.23
  -3   0  10    1.10    4.41
  -3   0  10    1.98    3.41
   3   4   4  166.32    9.02
   3   4   4  162.45    5.78
  -3  -4  -4  161.99    7.04
   3  -4   4  166.36    7.19
   3  -4   4  164.38    6.53
  -3   4  -4  170.75    8.29
   0   0  15    4.24    5.34
   0   0 -15   -0.82    5.22
   0   0 -15   -0.71    3.59
   0  -6  -9  275.21   10.12
   0   6  -9  277.33    6.12
   0   6   9  270.06   10.51
   0   6  -9  270.70   11.26
   0  -6   9  285.76    9.32
  -2   6  -4    5.28    5.83
   2  -6   4    3.55    2.94
  -2   6  -4    5.94    4.80
   2   6   4    5.52    5.89
  -2  -6  -4    4.95    3.07
   2   6   4    9.92    4.63
  -1  -3 -13  302.25    9.49
  -1  -3 -13  304.36    8.00
   1   3  13  286.65   10.32
   1  -3  13  301.20   10.17
  -1   3 -13  325.85   11.68
  -2   6   5   26.74    3.43
  -2   6   5   23.10    5.69
   2  -6  -5   25.74    5.34
   2   6  -5   24.70    4.79
   2   6  -5   22.02    6.00
   2   6  -5   24.45    5.57
   1   7  -4   56.83    5.61
   1   7  -4   48.83    6.31
   1   7  -4   54.86    6.35
   1  -7  -4   55.26    6.19
  -1   7   4   48.59    6.53
  -1   7   4   48.03    3.77
  -3  -3   8   32.93    5.58
   3   3  -8   34.64    6.11
   3  -3  -8   36.10    6.38
  -3   3   8   37.15    5.24
  -3   3   8   38.36    4.37
  -3  -3   8   40.66    3.21
  -3  -1  10  665.73   10.18
  -3  -1  10  624.39   12.87
  -3   1  10  630.02   12.08
   3  -1 -10  636.93   13.89
  -3   1  10  633.94   11.32
   3   1 -10  639.62   13.77
  -1   6  -8  473.14   13.66
  -1  -6  -8  474.44   12.25
  -1  -6  -8  455.80    6.80
   1   6   8  445.87   12.17
   1  -6   8  473.31    5.92
   1  -6   8  470.27   11.97
   0  -1 -15   16.50    5.42
   0   1 -15   18.03    3.38
   0  -1 -15    8.88    4.07
   0  -1  15   15.56    5.44
   0   1  15   17.66    5.70
   0   1 -15   25.21    6.58
   2   3  11  124.17    7.16
   2   3  11  127.04    7.78
   2  -3  11  117.18    7.20
  -2   3 -11  126.88    8.16
  -2  -3 -11  125.80    6.30
   2  -3  11  129.26    4.02
  -1  -4 -12    5.96    2.95
  -1  -4 -12    2.96    4.81
   1  -4  12    0.17    4.44
   1   4  12    3.23    4.89
  -1   4 -12    7.90    5.72
   3   2   8  343.10    8.85
   3  -2   8  339.74    9.31
   3  -2   8  342.88    8.61
  -3   2  -8  346.64   11.36
  -3  -2  -8  338.51   10.05
   3   2   8  343.08   11.12
   2  -3 -12   42.21    6.00
  -2   3  12   36.48    5.97
  -2   3  12   38.48    3.45
   2   3 -12   31.78    6.98
   2   3 -12   26.41    4.73
  -2  -3  12   45.38    4.69
  -3   4   6   55.89    4.95
   3  -4  -6   48.12    5.78
   3   4  -6   50.18    6.18
  -3   4   6   49.01    5.85
  -3  -4   6   56.37    6.21
  -3  -4   6   44.63    2.92
   1   7   4   13.23    5.95
  -1  -7  -4   16.98    3.11
  -1   7  -4   14.48    5.75
   1   7   4   14.91    5.32
  -1   7  -4   17.26    6.25
   1  -7   4   15.92    3.21
   1  -5 -11  179.02    8.82
   1   5 -11  163.45    5.87
  -1  -5  11  176.13    7.57
  -1   5  11  173.47    9.01
   1   5 -11  163.63    9.74
   0  -3 -14 1295.98   15.31
   0  -3  14 1276.97   18.64
   0   3 -14 1299.07   22.11
   0   3  14 1300.68   19.84
   0   3 -14 1305.36   11.01
   0  -3 -14 1315.87   18.56
  -3   0  -9  178.68    8.63
   3   0   9  163.52    6.89
   3   0   9  168.87    7.59
   2  -2  12  312.84   10.06
  -2  -2 -12  290.16    8.98
   2   2  12  297.41    9.85
   2  -2  12  303.08    6.69
   2   2  12  297.44    9.97
  -2   2 -12  299.43   10.74
   1   0 -15 1283.03   19.79
  -1   0  15 1311.32   18.73
   1   0 -15 1275.99   16.47
   0  -4 -13   90.23    7.04
   0   4 -13   91.30    2.98
   0   4 -13   88.39    8.63
   0  -4  13   91.83    7.00
   0  -4 -13   92.90    4.33
   0   4  13   89.06    7.21
   0   7  -6  175.05    9.16
   0   7  -6  146.99    8.85
   0   7   6  168.35    9.17
   0  -7  -6  169.24    8.11
  -3  -3  -7 1488.14   18.83
   3   3   7 1442.51   16.64
   3   3   7 1471.98   21.73
   3  -3   7 1466.84   16.07
  -3   3  -7 1514.19   21.33
   3  -3   7 1481.06   18.20
   2  -5   8  176.13    8.00
   2   5   8  200.08    9.97
  -2  -5  -8  192.92    6.47
   2   5   8  179.43    7.96
  -2   5  -8  200.32    9.37
   2  -5   8  191.99    4.50
  -1  -2 -14    4.77    4.03
   1  -2  14   10.73    5.17
  -1   2 -14   10.54    2.33
   1   2  14    7.07    5.51
  -1  -2 -14    7.36    4.08
  -2   2  13    5.87    4.91
   2  -2 -13   13.48    5.03
   2   2 -13    8.30    5.47
   2   2 -13    8.20    4.21
   2  -2 -13   13.27    4.30
  -2  -2  13   10.28    4.31
   2   5  -9  245.29   10.47
  -2  -5   9  254.60    7.16
   2  -5  -9  253.66    9.53
   2   5  -9  237.14    8.47
  -2   5   9  268.14    5.59
  -2   5   9  273.56   10.16
  -3   4  -5  471.82   12.48
   3  -4   5  497.89   11.10
   3   4   5  510.38   13.83
  -3  -4  -5  465.72   10.87
   3   4   5  487.02    9.67
   3  -4   5  490.03    9.93
   1   7  -5  144.74    8.04
   1   7  -5  159.44    7.26
   1  -7  -5  150.27    8.16
   1   7  -5  162.39    9.00
  -1   7   5  137.05    9.09
  -1   7   5  154.49    4.83
   2   4  10   15.83    6.10
  -2  -4 -10   15.50    3.75
   2  -4  10   18.48    2.15
  -2   4 -10   21.27    5.78
   2  -4  10   13.37    4.87
   2   4  10   18.06    5.09
   2   6   5  544.20   14.77
  -2   6  -5  569.58   13.54
  -2   6  -5  588.66   14.61
   2  -6   5  587.08    9.28
  -2  -6  -5  574.77   10.27
   2   6   5  565.51   12.20
  -3  -1  -9  723.63   14.18
   3   1   9  703.24   12.51
   3   1   9  695.68   14.32
   3  -1   9  700.15   12.56
   3  -1   9  683.09   12.55
  -3   1  -9  733.07   15.01
  -2   4  11  490.75    7.79
  -2  -4  11  516.14   10.26
  -2   4  11  505.41   12.78
   2   4 -11  506.97   14.42
   2  -4 -11  485.97   12.43
   2   4 -11  488.76   11.10
   2   6  -6  625.82   15.08
  -2  -6   6  662.01   10.88
  -2   6   6  647.17    9.32
   2   6  -6  626.75   13.39
   2  -6  -6  665.36   14.15
  -2   6   6  674.21   15.13
  -1   6   9 1104.35   19.46
   1  -6  -9 1039.35   18.24
   1   6  -9 1052.37   19.84
   1   6  -9 1040.34   13.85
  -1  -6   9 1070.93   15.65
   1  -1 -15  139.59    6.79
   1  -1 -15  149.70    7.52
  -1   1  15  147.25    8.08
  -1  -1  15  145.56    7.54
   1   1 -15  147.27    6.40
   1   1 -15  146.81    8.81
   3   5  -1  193.46    9.65
  -3  -5   1  182.77    7.93
   3   5  -1  190.07    5.61
   3  -5  -1  197.84    8.08
  -3   5   1  174.08    8.83
  -3   5   1  170.09    7.58
  -3  -5   0  435.36   10.93
   3   5   0  427.95   12.86
   3   5   0  422.22    8.14
  -3   5   0  443.94   12.15
   3  -5   0  400.36   10.42
  -3   5   0  404.43   10.77
   1   7   5    4.52    5.31
   1  -7   5    9.88    2.96
  -1   7  -5    8.09    6.27
  -1  -7  -5    2.77    2.45
  -1   7  -5    7.56    5.52
   1   7   5   12.62    5.60
   3  -2 -10   44.59    6.37
  -3   2  10   36.68    4.65
  -3   2  10   37.43    4.75
   3   2 -10   37.47    6.03
  -3  -2  10   43.87    4.02
   3  -5  -2   17.06    4.97
   3   5  -2   20.25    6.35
  -3   5   2   20.15    4.58
   3   5  -2   21.09    3.11
  -3   5   2   19.57    5.75
  -3  -5   2   20.34    5.42
   1  -3 -14  528.18    9.72
   1   3 -14  534.55   15.47
  -1   3  14  527.55   13.61
   1   3 -14  522.89    9.44
  -1  -3  14  529.81   12.06
   1  -3 -14  557.86   13.09
   0  -2 -15  251.84    8.78
   0  -2  15  246.79    9.46
   0   2 -15  240.73    6.08
   0   2 -15  242.57   11.06
   0  -2 -15  256.39    8.83
   0   2  15  235.88    9.83
  -3   5  -1 1026.31   17.77
   3   5   1 1017.37   18.96
  -3   5  -1 1021.43   16.35
  -3  -5  -1 1009.13   15.80
   3  -5   1 1019.52   15.02
   3   5   1  997.32   12.30
   3  -4  -7  291.63   10.19
  -3  -4   7  301.67    5.89
   3   4  -7  302.52   10.41
  -3   4   7  298.22    9.74
  -3  -4   7  306.92   10.14
  -3   4   7  296.16    8.04
  -1  -5 -11 1226.69   19.00
  -1  -5 -11 1209.28   11.71
   1  -5  11 1220.14   18.49
  -1   5 -11 1192.30   21.36
   1   5  11 1233.18   19.40
  -1  -4  13  116.53    6.93
   1  -4 -13  128.39    4.26
   1   4 -13  115.92    9.10
   1   4 -13  133.26    5.31
  -1   4  13  105.73    7.85
   1  -4 -13  128.46    7.67
   2   0  13   20.40    4.50
  -2   0 -13   18.05    5.28
   2   0  13   25.77    5.74
   3   3  -9  143.04    9.54
   3  -3  -9  135.92    8.42
  -3   3   9  118.07    5.95
  -3  -3   9  129.11    4.71
  -3   3   9  124.86    7.04
   3   3  -9  144.25    8.29
  -3   0  11  754.83   13.76
   3   0 -11  766.61   15.17
  -3   0  11  766.12   12.03
   3   5  -3   35.66    6.37
  -3  -5   3   31.56    5.52
  -3   5   3   38.32    4.86
   3  -5  -3   44.16    5.98
  -3   5   3   36.83    6.19
   3   5  -3   41.11    3.49
   2   0 -14 1659.35   22.01
   2   0 -14 1709.16   20.61
  -2   0  14 1710.59   20.40
   0  -5 -12 1926.99   10.85
   0  -5 -12 1971.29   24.15
   0  -5  12 1980.28   22.93
   0   5 -12 1937.44   27.43
   0   5  12 1927.42   24.75
   0   6  10    4.02    5.21
   0  -6 -10    5.67    5.48
   0   6 -10   10.50    2.54
   0   6 -10   11.10    6.45
   0  -6  10    3.82    4.53
  -4   0   1   32.46    5.66
   4   0  -1   20.90    2.21
   4   0  -1   24.14    6.33
  -1  -6  -9   65.05    3.18
   1   6   9   65.87    7.05
  -1  -6  -9   73.74    7.05
   1  -6   9   60.77    2.14
  -1   6  -9   80.63    7.99
   1  -6   9   72.85    6.47
   1   7  -6   50.66    6.66
   1  -7  -6   64.77    6.71
  -1   7   6   63.31    3.14
   1   7  -6   59.86    6.91
  -1   7   6   65.45    7.69
   1   7  -6   62.22    5.39
   3  -5   2   16.52    4.50
  -3   5  -2   30.13    6.02
  -3   5  -2   23.81    5.36
   3   5   2   15.61    3.68
   3   5   2   23.89    6.87
  -3  -5  -2   16.76    4.84
   4   0   0  111.98    8.12
   4   0   0  105.95    3.52
   0   7   7 1162.09   20.09
   0   7  -7 1227.36   20.68
   0  -7  -7 1174.12   19.12
   0  -7  -7 1120.46    7.36
  -4   0   2  260.36    9.51
   4   0  -2  270.54   10.58
   4   0  -2  255.24    4.27
   2  -1  13  229.05    9.07
  -2  -1 -13  239.88    8.99
   2   1  13  247.61    9.42
   2  -1  13  233.10    6.98
  -2   1 -13  237.00    9.90
   2   1  13  238.78    8.56
   1   0  15  480.49   12.64
  -1   0 -15  469.59    9.40
  -1   0 -15  468.12   12.55
   3   4   6 1558.50   17.21
  -3  -4  -6 1571.89   19.28
  -3   4  -6 1565.65   22.10
   3  -4   6 1540.94   19.12
   3   4   6 1578.63   23.19
   3  -4   6 1586.36   16.90
  -3  -1  11  178.38    7.89
  -3   1  11  180.80    7.30
   3  -1 -11  169.59    8.36
   3   1 -11  182.62    8.54
  -3   1  11  164.93    6.90
  -3  -1  11  177.32    6.40
   2   1 -14   20.11    5.86
   2   1 -14   17.80    4.68
  -2  -1  14   21.78    4.92
  -2   1  14   27.50    5.33
   2  -1 -14   21.73    5.06
   2  -1 -14   25.48    5.44
   2  -6   6   51.66    3.57
  -2   6  -6   59.59    6.97
  -2  -6  -6   54.50    3.95
   2   6   6   59.73    5.94
   2   6   6   56.24    7.43
   2  -6   6   49.98    5.52
  -3   2  -9  220.68    9.46
   3   2   9  232.49    9.54
  -3  -2  -9  227.00    8.79
   3  -2   9  221.09    8.20
   3  -2   9  218.17    7.36
   3   2   9  231.31    7.85
  -2   6   7  109.69    4.33
   2  -6  -7  101.16    7.66
   2   6  -7  103.59    8.15
   2   6  -7   96.39    6.68
  -2  -6   7   94.21    5.12
  -2   6   7  101.32    7.80
  -1  -2  15   33.10    5.36
   1  -2 -15   36.36    5.47
  -1   2  15   29.44    6.30
   1   2 -15   41.70    7.33
   1  -2 -15   32.42    4.91
   1   2 -15   34.41    4.03
  -4   0  -1    5.34    5.37
   4   0   1    0.41    5.15
   4   0   1    4.96    2.20
  -4  -1   1   41.26    6.34
   4  -1  -1   36.82    3.08
   4   1  -1   30.70    6.54
   4  -1  -1   45.75    6.43
  -4   1   1   38.43    5.82
   3  -5  -4   33.22    5.58
  -3  -5   4   23.66    2.86
  -3  -5   4   25.23    5.21
   3   5  -4   28.06    6.27
  -3   5   4   26.64    4.74
  -3   5   4   39.87    6.54
   4   0  -3    4.25    5.67
  -4   0   3    2.29    5.13
   3  -3   8  471.52   11.19
  -3  -3  -8  517.90   11.81
   3   3   8  533.13   13.94
  -3   3  -8  487.35   13.35
   3   3   8  511.89   10.80
   3  -3   8  479.71    9.69
   4   1   0  110.14    7.90
  -4   1   0  101.95    7.28
   4  -1   0  108.42    4.27
  -4  -1   0  101.49    7.36
   4  -1   0  120.13    8.02
  -4   1   2  378.06   11.10
  -4  -1   2  402.34   11.70
  -4   1   2  396.26    7.58
   4  -1  -2  373.40   11.60
   4   1  -2  376.19   12.32
  -1   1 -15  474.45    8.45
  -1  -1 -15  488.40   10.43
  -1   1 -15  454.36   13.12
  -1  -1 -15  464.44   11.82
   1  -1  15  470.88   12.40
   1   1  15  437.66   12.35
   1  -7   6  306.53    6.83
  -1   7  -6  283.30   10.92
  -1  -7  -6  296.28    6.26
  -1   7  -6  290.85   11.48
   1   7   6  307.75   10.80
   2  -5   9  143.88    3.75
   2   5   9  152.66    9.40
  -2  -5  -9  152.81    5.76
  -2   5  -9  144.67    8.87
   2   5   9  137.99    7.48
   2  -5   9  160.26    8.09
   3   5   3  127.37    5.73
   3   5   3  130.36    8.72
  -3  -5  -3  127.79    6.90
  -3   5  -3  118.53    7.43
  -3   5  -3  127.17    8.02
   3  -5   3  133.06    6.39
   2  -5 -10  172.50    8.76
  -2   5  10  172.76    8.81
   2   5 -10  166.13   10.00
   2   5 -10  179.76    7.51
  -2   5  10  165.10    4.56
  -2  -5  10  175.12    6.55
  -3   0 -10    3.55    5.27
   3   0  10    0.06    4.41
   3   0  10    4.20    4.52
   2   3  12  511.21   12.59
  -2   3 -12  523.33   14.09
   2  -3  12  536.46    7.22
   2  -3  12  514.70   12.57
   2   3  12  502.53   13.15
  -2  -3 -12  515.34   10.98
  -4  -1  -1  615.91   13.97
  -4   1  -1  644.10   14.16
   4   1   1  630.64   14.86
   4   1   1  631.36    6.78
   4  -1   1  623.94    9.05
   4  -1   1  655.84   14.64
  -4   1   3   86.59    6.75
   4   1  -3   82.87    7.51
  -4   1   3   77.79    4.31
  -4  -1   3   76.90    6.48
   4  -1  -3   90.21    7.65
   4   0   2  285.49   10.32
  -4   0  -2  304.95   10.49
   4   0   2  296.64    6.02
  -1  -3 -14  303.72    8.30
  -1   3 -14  301.09   11.76
   1  -3  14  312.49   10.61
  -1  -3 -14  308.82    9.74
   1   3  14  314.19   10.90
  -1   5  12   11.94    5.48
  -1  -5  12   14.69    4.87
   1   5 -12   10.18    3.41
   1   5 -12   15.62    7.38
   1  -5 -12   12.44    5.49
   2   3 -13   18.07    4.56
  -2   3  13   20.22    5.66
   2  -3 -13   24.27    5.80
   2   3 -13   20.60    6.59
  -2  -3  13   22.10    4.74
  -2   3  13   20.23    3.47
   4   0  -4 1038.03   18.55
  -4   0   4 1034.20   17.10
  -4   0   4 1028.60    9.24
  -1  -4 -13  490.49   12.66
  -1  -4 -13  480.00    9.07
  -1   4 -13  470.03   14.29
   1  -4  13  491.86   12.67
   1   4  13  508.68   13.28
   3   4  -8  558.53   13.47
   3  -4  -8  538.63   13.26
   3   4  -8  545.52   14.72
  -3  -4   8  557.38    8.26
  -3   4   8  541.13   12.75
  -3   4   8  567.54   10.56
   1   6 -10    2.61    6.57
   1  -6 -10    4.38    5.32
  -1   6  10    1.81    5.91
   1   6 -10    4.47    3.57
  -1  -6  10    5.72    4.45
   0   0 -16   41.28    6.35
   0   0 -16   48.31    4.68
   0   0  16   31.77    5.74
   3   1  10   40.74    5.37
   3   1  10   33.08    5.58
   3  -1  10   34.78    5.31
  -3  -1 -10   35.21    6.01
  -3   1 -10   34.43    6.60
   3  -1  10   33.21    4.72
   3  -5  -5 1414.05   19.76
  -3  -5   5 1331.83   19.31
  -3   5   5 1410.63   20.32
  -3  -5   5 1365.07   12.11
   3   5  -5 1415.10   20.97
  -3   5   5 1386.89   16.66
   2  -4  11   91.82    6.70
   2  -4  11   90.32    2.88
  -2  -4 -11   93.00    5.41
  -2   4 -11   96.88    8.19
   2   4  11   94.43    6.93
   2   4  11   92.81    7.69
   0   8   0   25.52    4.78
   0   8   0   31.49    6.97
   0  -8   0   28.06    4.88
  -4  -1  -2 1283.34   19.71
   4   1   2 1339.69   10.88
   4  -1   2 1323.75   20.07
  -4   1  -2 1312.01   19.86
   4   1   2 1322.30   20.85
   4  -1   2 1319.47   13.36
  -1   7   7  350.52   12.39
   1   7  -7  368.94   12.51
   1   7  -7  330.83    9.10
   1  -7  -7  350.98   11.62
  -1  -7   7  357.64    9.81
   2   4 -12  342.96    9.51
   2  -4 -12  332.70   11.01
  -2   4  12  361.92   11.39
  -2  -4  12  358.22    9.13
  -2   4  12  343.12    6.82
   2   4 -12  350.98   12.43
  -4   1   4  484.63   12.13
  -4  -1   4  467.94   12.17
  -4   1   4  466.02    8.26
   4  -1  -4  482.67   13.20
   4   1  -4  459.27   13.29
   0   8  -1  887.98   18.18
   0   8   1  915.79   18.38
   0   8  -1  931.55   15.75
   0  -8  -1  906.05   15.95
   0   8   1  923.16   14.28
   0  -8   1  927.19   15.24
   2  -2  13  401.82    7.66
  -2   2 -13  385.64   12.37
   2   2  13  385.33   11.28
   2  -2  13  379.13   11.26
  -2  -2 -13  380.40   10.24
   2   2  13  381.55   11.16
  -2   7   0   17.68    4.58
  -2  -7   0   10.83    3.80
   2   7   0   30.53    5.22
   2  -7   0   22.86    4.67
   2   7   0   23.94    6.30
  -2   7   0   22.65    6.41
   2   7  -1   48.52    5.79
   2   7  -1   48.20    6.90
   2   7  -1   50.30    6.13
  -2   7   1   38.66    7.05
  -2   7   1   48.91    4.98
   2  -7  -1   48.33    5.46
   3   2 -11  197.86    8.85
   3   2 -11  165.87    9.46
   3  -2 -11  194.97    8.94
  -3  -2  11  178.15    6.01
  -3   2  11  194.97    7.13
  -3   2  11  172.02    7.35
   0   1 -16 1439.60   22.66
   0   1 -16 1469.62   15.42
   0  -1 -16 1447.17   20.29
   0  -1 -16 1467.84   18.04
   0  -1  16 1460.55   20.81
   0   1  16 1428.74   21.17
   2   2 -14  528.63   11.56
   2  -2 -14  504.81   12.52
  -2   2  14  534.75   12.86
   2  -2 -14  531.32   11.27
   2   2 -14  521.90   14.28
  -2  -2  14  527.87   11.41
   0   4 -14  676.27   17.28
   0  -4 -14  682.84   14.56
   0  -4 -14  680.15   10.03
   0  -4  14  645.11   13.98
   0   4 -14  682.28    7.40
   0   4  14  691.10   15.53
  -3   3  10  317.66    8.40
   3   3 -10  312.95   11.93
  -3   3  10  315.66    9.76
   3   3 -10  290.44   10.35
   3  -3 -10  317.10   11.39
  -3  -3  10  306.01    7.18
  -2   7  -1  176.38    7.69
  -2   7  -1  168.61    9.70
  -2  -7  -1  173.53    6.84
   2  -7   1  174.24    6.95
   2   7   1  183.92    8.00
   2   7   1  172.19    9.32
  -3   5  -4   25.83    5.84
   3  -5   4   24.22    4.06
   3   5   4   27.77    6.83
   3   5   4   17.19    3.80
  -3  -5  -4   19.29    4.68
   4   0   3    8.00    2.77
  -4   0  -3    7.97    5.25
   4   0   3   16.68    5.60
   2   7  -2  290.39    9.43
  -2   7   2  262.84    7.88
  -2   7   2  260.43   11.27
   2  -7  -2  290.87    9.54
   2   7  -2  268.89   10.53
   2   7  -2  273.17   10.01
   0  -3 -15  111.53    7.14
   0  -3  15  111.81    7.44
   0  -3 -15  111.77    5.90
   0   3  15   95.56    7.55
   0   3 -15  118.56    9.24
   0   3 -15  105.34    3.94
   0   7  -8  574.89   10.07
   0   7  -8  561.49   15.21
   0   7   8  553.05   14.76
   0  -7  -8  564.34   14.09
   0  -7   8  537.44   12.82
  -4  -2   1  843.85   15.94
  -4   2   1  830.93   15.78
  -4   2   1  870.61   12.73
   4  -2  -1  849.63   16.31
   4   2  -1  824.41   17.34
   4   0  -5   18.22    6.28
  -4   0   5   15.65    5.09
  -4   0   5   18.33    2.54
   0   8   2 2191.11   27.68
   0  -8   2 2166.28   22.31
   0   8  -2 2108.08   27.38
   0  -8  -2 2196.28   24.70
   0   8  -2 2224.18   24.43
   0   8   2 2182.81   20.38
   3  -4   7  524.16    9.86
   3   4   7  539.68   11.18
   3   4   7  554.65   15.06
  -3  -4  -7  548.11   11.98
  -3   4  -7  503.37   13.64
   3  -4   7  555.37   12.19
  -2  -6  -7  532.47    9.69
  -2   6  -7  530.13   13.85
   2   6   7  527.83   12.49
   2  -6   7  526.84   12.80
   2   6   7  494.86   14.33
   2  -6   7  520.92    7.97
  -4   2   0 1438.20   20.41
  -4  -2   0 1392.42   20.17
   4   2   0 1409.39   22.15
   4  -2   0 1420.52   14.32
   4  -2   0 1390.96   20.60
  -4  -2   2  179.45    8.82
  -4   2   2  185.39    8.75
   4  -2  -2  152.98    8.36
  -4   2   2  171.23    6.45
   4   2  -2  149.66    9.12
   2  -6  -8   58.37    7.05
  -2   6   8   49.93    6.75
  -2   6   8   50.56    3.22
   2   6  -8   62.20    7.97
  -2  -6   8   46.57    4.45
   2   6  -8   68.61    5.90
  -1   2 -15   33.99    6.50
   1  -2  15   34.65    6.34
   1   2  15   32.74    6.23
  -1  -2 -15   30.29    4.87
  -1   2 -15   29.58    2.88
  -1  -2 -15   31.62    4.93
  -1   0  16    7.30    5.41
   1   0 -16   10.19    5.72
   1   0 -16   11.17    4.45
  -2  -7  -2  166.41    6.54
   2   7   2  165.19    9.44
  -2   7  -2  160.06    9.14
   2   7   2  161.07    7.85
  -2   7  -2  153.26    7.58
   2  -7   2  163.37    6.65
   4   1   3   19.15    5.91
   4   1   3   24.62    3.08
   4  -1   3   14.37    5.28
  -4   1  -3   18.55    5.84
  -4  -1  -3   20.75    5.12
   4  -1   3   13.73    3.37
  -1  -7  -7  324.51   11.11
  -1  -7  -7  337.40    6.32
   1  -7   7  348.74   11.03
   1  -7   7  342.55    6.71
   1   7   7  350.85   11.50
  -1   7  -7  342.35   12.41
   2  -7  -3   46.58    5.77
   2   7  -3   39.58    6.06
  -2   7   3   33.36    6.78
   2   7  -3   50.21    6.50
  -2   7   3   42.19    4.58
   2   7  -3   42.61    5.58
  -1   6 -10   40.96    7.17
  -1  -6 -10   48.93    6.81
   1  -6  10   50.88    6.06
  -1  -6 -10   39.77    2.84
   1   6  10   45.79    6.45
  -3   0  12    5.28    4.48
   3   0 -12   -1.51    4.69
  -3   0  12    1.74    3.98
  -4   2  -1  332.51   11.19
   4  -2   1  335.15    7.82
  -4  -2  -1  351.35   11.16
   4  -2   1  328.88   11.10
   4   2   1  369.37   12.51
  -4   2   3  347.03    8.47
  -4   2   3  353.88   10.90
   4  -2  -3  329.18   11.20
  -4  -2   3  357.74   10.90
   4   2  -3  349.53   11.90
   1   5  12    6.84    5.15
   1  -5  12    5.71    4.64
  -1  -5 -12   11.13    5.41
  -1  -5 -12    6.07    2.56
  -1   5 -12   12.67    7.37
  -4   1   5  290.95    9.78
  -4  -1   5  280.81   10.05
  -4   1   5  288.60    6.86
   4   1  -5  255.04   10.56
   4  -1  -5  287.93   11.10
   0  -6  11  119.41    7.25
   0   6 -11  115.94    9.19
   0   6 -11  133.46    4.08
   0  -6 -11  129.51    8.67
   0   6  11  127.14    8.55
  -3  -5   6  154.35    8.02
  -3   5   6  140.58    8.26
   3  -5  -6  148.86    8.26
   3   5  -6  151.57    8.49
  -3   5   6  152.99    6.49
  -3  -5   6  146.40    4.74
   0   8  -3  134.15    7.94
   0   8   3  130.19    9.04
   0   8  -3  122.50    8.77
   0   8   3  133.14    5.61
   0  -8   3  123.80    6.30
   0  -8  -3  130.10    7.68
   1   1 -16    6.42    3.77
   1   1 -16    6.68    5.70
  -1   1  16    7.17    5.11
   1  -1 -16   10.73    4.65
  -1  -1  16   10.47    5.30
   1  -1 -16    6.68    4.74
   3   3   9   28.04    6.65
   3  -3   9   29.92    3.87
  -3   3  -9   32.08    6.38
   3   3   9   31.12    5.27
  -3  -3  -9   33.79    5.47
   3  -3   9   36.52    5.54
   3   2  10    6.98    5.11
   3  -2  10    4.78    3.60
  -3  -2 -10    9.01    5.03
   3  -2  10    5.76    4.56
   3   2  10    6.88    4.57
  -3   2 -10    4.72    6.06
   1   4 -14  519.32   15.73
  -1  -4  14  533.17   12.42
  -1   4  14  549.41   14.22
   1  -4 -14  525.45   13.59
   1   4 -14  542.42    9.62
   1  -4 -14  532.40    8.29
  -3   1  12  632.84   12.41
   3  -1 -12  642.37   14.47
  -3  -1  12  633.78   11.16
  -3   1  12  626.77   12.12
   3   1 -12  639.49   14.36
   1  -3 -15 1075.96   17.82
  -1   3  15 1010.85   18.49
   1   3 -15 1020.38   20.70
  -1  -3  15 1042.40   17.11
   1   3 -15 1056.24   13.37
   1  -3 -15 1041.44   13.90
   0  -5 -13   -5.77    5.85
   0   5  13    0.19    5.95
   0  -5  13    0.05    5.18
   0  -5 -13    8.58    2.45
   0   5 -13    1.37    7.27
  -4   0  -4  153.73    8.28
   4   0   4  152.31    5.40
   4   0   4  149.66    8.14
  -4  -2  -2 1658.44   22.05
  -4   2  -2 1618.75   22.25
   4  -2   2 1654.36   16.29
   4   2   2 1642.00   23.77
   4   2   2 1696.56   11.69
   4  -2   2 1720.21   22.36
   4   2  -4   87.90    7.57
  -4  -2   4   79.37    6.97
   4  -2  -4   86.32    7.31
  -4   2   4   74.55    5.08
  -4   2   4   86.07    6.88
  -2   0 -14  577.68   13.80
   2   0  14  587.86   13.46
   2   0  14  579.61   11.67
   4   0  -6  278.76   10.84
  -4   0   6  269.72    9.71
  -4   0   6  275.12    5.67
   2   7   3    2.48    4.73
   2  -7   3    1.83    3.54
  -2   7  -3   10.94    6.49
  -2  -7  -3    1.94    3.17
   2   7   3    8.36    5.82
  -2   7  -3    2.40    4.73
  -3   4   9  144.32    6.07
   3   4  -9  147.93    8.19
   3   4  -9  150.03    9.23
  -3  -4   9  146.48    5.06
   3  -4  -9  150.52    8.39
  -3   4   9  154.35    8.08
   2   7  -4   52.07    5.51
   2  -7  -4   61.51    6.37
  -2   7   4   49.31    4.37
   2   7  -4   49.53    6.61
   2   7  -4   54.54    6.35
  -2   7   4   39.94    7.05
   3   5   5  400.62    9.53
   3  -5   5  409.86    9.17
   3   5   5  393.86   13.26
  -3  -5  -5  420.83   10.55
   3  -5   5  418.16   10.98
  -3   5  -5  399.61   12.19
  -2   5 -10 1070.53   19.92
   2   5  10 1034.11   20.10
   2   5  10 1063.77   17.59
   2  -5  10 1057.54   17.71
   2  -5  10 1019.80    8.01
  -2  -5 -10 1070.06   13.93
   0   2  16  516.76   13.72
   0  -2 -16  522.18   12.02
   0  -2  16  533.74   13.39
   0   2 -16  510.81    8.73
   0   2 -16  522.57   15.03
   0  -2 -16  548.47   12.20
   2   0 -15   29.90    5.67
   2   0 -15   22.12    6.01
  -2   0  15   30.43    5.86
  -2  -5  11   37.97    4.55
  -2   5  11   40.66    6.77
   2   5 -11   44.19    7.59
   2  -5 -11   47.92    6.49
   2   5 -11   43.00    5.20
  -2   5  11   43.55    3.04
   1  -7  -8  519.21   13.83
  -1   7   8  544.76   14.99
   1   7  -8  532.69   15.28
   1   7  -8  538.40   11.01
  -1  -7   8  547.68   12.02
   1   8   0  181.67    9.09
  -1   8   0  178.32    7.75
   1   8   0  174.45    7.58
  -1   8   0  174.06    9.96
   1  -8   0  179.64    7.91
   1   8   0  184.77    9.35
  -1   8   1    2.45    6.48
  -1   8   1   11.42    4.06
   1  -8  -1    7.02    5.03
   1   8  -1    5.58    5.47
   1   8  -1    7.84    4.61
   1   8  -1    9.39    5.83
   0  -8  -4  357.68   11.30
   0  -8   4  357.44    9.29
   0   8   4  379.96   12.68
   0   8  -4  367.57   12.48
   0   8   4  355.88    7.62
   0   8  -4  358.81   11.64
  -4   1  -4  267.91   10.51
  -4  -1  -4  266.48    9.97
   4   1   4  275.55    6.35
   4  -1   4  262.22    7.02
   4  -1   4  272.22    9.98
   4   1   4  264.52   10.46
   1  -8   1  920.74   15.08
  -1   8  -1  959.59   19.51
   1   8   1  918.62   17.59
   1   8   1  919.79   14.79
  -1   8  -1  955.62   16.15
   1   8   1  906.64   17.86
   2  -1  14  120.57    7.81
  -2  -1 -14  124.80    7.49
   2   1  14  119.34    7.60
   2   1  14  128.07    7.06
   2  -1  14  125.32    5.70
  -2   1 -14  115.80    8.03
  -4   1   6  611.75    9.69
  -4  -1   6  578.08    5.87
   4  -1  -6  629.68   15.07
   4   1  -6  610.14   15.15
  -4  -1   6  617.05   13.95
  -4   1   6  595.61   13.16
   3   0  11  608.78   12.69
  -3   0 -11  600.46   13.99
   3   0  11  595.44   12.70
  -1   6  11  286.87   11.75
  -1  -6  11  262.85    9.09
   1  -6 -11  282.65   11.13
   1   6 -11  242.30   11.93
   1   6 -11  274.68    7.48
   2   1 -15   28.42    6.14
  -2  -1  15   27.32    5.30
   2  -1 -15   32.50    5.36
   2   1 -15   28.69    4.71
   2  -1 -15   28.42    5.36
  -2   1  15   28.95    5.86
  -1   8   2  625.33   16.13
   1   8  -2  604.00   14.20
   1   8  -2  614.40   13.70
  -1   8   2  635.19   11.72
   1   8  -2  597.70   14.83
   1  -8  -2  622.93   13.73
   4   2   3  603.50    8.10
   4   2   3  593.04   15.06
  -4   2  -3  598.50   14.27
   4  -2   3  589.83   10.38
   4  -2   3  602.18   13.63
  -4  -2  -3  587.82   13.81
   4   2  -5   44.72    6.83
   4  -2  -5   34.74    6.39
  -4   2   5   37.21    5.63
  -4   2   5   43.97    4.57
  -4  -2   5   38.52    6.18
   1   8   2    4.96    5.82
   1   8   2   11.02    5.58
  -1   8  -2    6.80    6.03
   1   8   2    8.23    4.04
  -1   8  -2   12.70    5.47
   1  -8   2    6.51    3.79
   2  -6   8  133.92    7.81
  -2  -6  -8  149.38    5.88
   2  -6   8  132.99    4.20
  -2   6  -8  132.91    8.47
   2   6   8  127.38    9.01
   2   6   8  147.74    7.89
  -3   5   7  327.39    8.48
  -3  -5   7  317.80    6.77
   3   5  -7  310.29   11.01
   3   5  -7  311.26   12.06
   3  -5  -7  311.06   10.91
  -3   5   7  316.81   10.88
   0   7   9   81.54    8.19
   0  -7  -9   80.61    7.45
   0   7  -9   73.24    8.04
   0  -7   9   73.08    6.38
   0   7  -9   76.92    4.50
   3  -4   8  277.26    7.29
   3   4   8  285.68    8.78
   3  -4   8  282.01    9.72
   3   4   8  275.04   11.30
  -3   4  -8  281.45   11.09
  -3  -4  -8  289.68    9.24
  -2   7  -4  326.71   10.76
   2  -7   4  348.47    8.14
   2   7   4  333.58   10.43
   2   7   4  331.99   12.19
  -2   7  -4  330.54   12.00
  -2  -7  -4  341.27    8.31
   1   5 -13  157.31    5.87
  -1  -5  13  160.15    7.84
   1   5 -13  158.63   10.08
  -1   5  13  163.91    9.22
   1  -5 -13  163.95    9.25
  -1   0 -16    4.35    5.32
  -1   0 -16    2.67    3.64
  -2   6   9  777.27   17.15
   2   6  -9  801.47   18.28
  -2  -6   9  793.75   12.75
   2   6  -9  772.66   14.33
   2  -6  -9  787.54   16.37
  -2   6   9  797.35    9.08
   2  -3  13  597.80    7.76
   2  -3  13  595.11   13.89
   2   3  13  579.92   13.82
  -2  -3 -13  589.54   12.02
   2   3  13  588.99   14.46
  -2   3 -13  606.03   15.40
   2  -7  -5  351.27   11.16
   2   7  -5  352.38   11.95
  -2   7   5  344.58   12.48
   2   7  -5  359.64   11.11
   2   7  -5  345.97   10.06
  -2   7   5  341.62    7.79
   3  -1  11   52.00    6.02
   3   1  11   45.78    5.56
   3   1  11   48.33    5.88
   3  -1  11   48.69    5.16
  -3  -1 -11   44.29    6.12
  -3   1 -11   44.40    6.69
   1  -2 -16  121.08    7.38
   1   2 -16  121.31    5.78
  -1   2  16  115.78    7.95
   1  -2 -16  121.82    6.94
  -1  -2  16  109.87    7.18
   1   2 -16  126.24    9.61
  -3   3  11 1947.19   19.39
   3   3 -11 1970.55   24.23
   3  -3 -11 1935.16   24.59
  -3   3  11 1939.62   22.58
  -3  -3  11 1950.55   17.48
   3   3 -11 1961.06   26.61
  -2  -3  14 1004.79   15.34
   2  -3 -14  953.26   17.47
   2   3 -14  963.30   15.02
  -2   3  14  972.06   17.78
  -2   3  14  972.63   12.47
   2   3 -14  952.78   19.73
  -1   7  -8    6.58    6.28
   1  -7   8    4.81    5.15
   1   7   8    0.63    5.40
  -1  -7  -8    4.79    6.12
  -1  -7  -8    5.20    2.25
   1  -7   8    2.02    2.28
   1  -8  -3  436.83   12.07
  -1   8   3  448.26    9.46
   1   8  -3  449.57   12.25
   1   8  -3  420.62   12.59
  -1   8   3  432.62   13.87
   1   8  -3  455.58   12.22
   4   0   5    2.11    4.96
  -4   0  -5    0.27    5.17
   4   0   5   -2.18    2.99
  -2   4 -12    3.72    6.02
   2   4  12   10.35    5.37
   2  -4  12    6.66    5.37
  -2  -4 -12    9.44    3.72
   2   4  12   15.03    6.43
   2  -4  12   10.76    1.67
   3   2 -12   11.49    5.10
   3   2 -12   12.96    5.79
  -3   2  12   12.73    4.17
  -3   2  12   15.20    4.73
   3  -2 -12   14.93    5.54
  -3  -2  12   14.66    3.69
   4   3  -1  452.95   13.50
  -4   3   1  428.85   11.94
   4  -3  -1  424.07   12.24
  -4   3   1  460.28   10.78
  -4  -3   1  430.01   12.29
  -4   0   7    3.57    4.75
   4   0  -7   11.61    6.11
  -4   0   7    3.28    2.43
   1   4  14   85.35    7.59
  -1   4 -14   86.80    8.25
  -1  -4 -14   88.36    4.99
  -1  -4 -14   95.17    7.26
   1  -4  14   94.28    7.04
   2   4 -13   88.96    8.12
  -2  -4  13   90.18    5.80
  -2   4  13   95.70    7.61
  -2   4  13   88.03    4.15
   2   4 -13  102.34    6.28
   2  -4 -13   89.84    7.41
   4  -3   0 2667.28   27.88
   4   3   0 2664.63   30.88
  -4   3   0 2736.38   24.82
  -4  -3   0 2755.56   28.03
  -4   3   0 2670.68   27.78
  -4  -3   2   65.17    6.25
  -4   3   2   61.25    5.54
  -4   3   2   57.66    6.54
   4   3  -2   79.05    7.97
   4  -3  -2   70.15    6.55
   0   8   5   21.08    3.01
   0   8  -5   26.17    5.98
   0  -8  -5   22.89    6.08
   0   8  -5   16.56    6.23
   0   8   5   11.36    6.13
   0  -8   5   25.42    4.36
  -1   1 -16    5.35    3.00
  -1  -1 -16    5.96    4.81
   1  -1  16    4.66    5.38
  -1   1 -16    5.59    6.01
  -1  -1 -16    3.07    4.02
   1   1  16   17.87    6.25
  -3   6   1  339.11   11.95
  -3   6   1  345.27   10.07
  -3  -6   1  313.59   10.04
   3   6  -1  319.82   11.93
   3   6  -1  330.74    8.26
   3  -6  -1  351.06   10.28
   3   6   0  341.72   12.43
  -3  -6   0  324.24    9.98
   3  -6   0  359.10   10.16
  -3   6   0  339.78   12.12
   3   6   0  354.56    8.64
  -3   6   0  343.16   10.37
  -1  -3 -15    9.51    3.89
  -1   3 -15    0.70    5.81
   1   3  15   16.04    6.20
  -1  -3 -15    7.19    4.93
   1  -3  15    9.95    5.99
   1   8   3  115.87    5.86
   1   8   3  102.83    7.93
   1  -8   3  110.76    5.96
   1   8   3  111.46    8.27
  -1   8  -3  111.10    9.14
  -1   8  -3  120.91    7.84
   3   5   6   77.46    5.70
  -3  -5  -6   70.50    5.61
   3  -5   6   70.21    6.31
  -3   5  -6   71.18    7.08
   3   5   6   72.22    7.55
   3  -5   6   72.47    4.93
   3   6  -2  316.35    8.11
  -3   6   2  318.97    9.71
   3   6  -2  299.42   11.58
  -3  -6   2  306.87    9.92
   3  -6  -2  291.67    9.84
  -3   6   2  302.31   11.41
   4  -1   5   33.97    4.07
   4   1   5   32.88    6.38
   4   1   5   36.13    3.74
   4  -1   5   31.83    5.71
  -4   1  -5   29.34    5.94
  -4  -1  -5   30.75    5.93
  -4  -3  -1  266.31   10.09
  -4   3  -1  282.38   10.55
   4  -3   1  267.38    7.82
   4   3   1  259.68   11.41
   4  -3   1  256.88   10.10
  -4   3   3   72.26    6.61
   4  -3  -3   83.27    7.05
   4   3  -3   84.85    8.10
  -4   3   3   81.69    5.96
  -4  -3   3   82.30    7.24
  -4   1   7  468.50    8.84
  -4  -1   7  482.61   12.45
  -4   1   7  468.36   11.96
  -4  -1   7  466.95    6.11
   4   1  -7  487.45   13.82
   4  -1  -7  475.44   13.67
  -3   6  -1 1555.90   20.89
   3  -6   1 1603.58   19.41
  -3   6  -1 1614.73   23.26
  -3  -6  -1 1570.77   19.95
   3   6   1 1591.24   24.37
   3   6   1 1581.50   17.36
  -4  -2  -4   92.76    7.14
   4   2   4   95.49    4.33
  -4   2  -4   77.93    6.86
   4  -2   4   83.08    5.30
   4  -2   4   99.74    6.90
   4   2   4   83.69    7.78
  -1  -6 -11  618.76   14.78
   1  -6  11  644.52   14.51
   1   6  11  615.78   15.16
  -1   6 -11  626.84   17.10
  -1  -6 -11  627.11    8.20
   2   2  14   33.63    5.85
   2  -2  14   19.85    5.67
  -2   2 -14   22.92    6.54
   2   2  14   30.84    6.34
  -2  -2 -14   31.34    5.25
   4   2  -6  598.09   15.10
  -4   2   6  577.09   12.86
  -4   2   6  591.75   10.92
   4  -2  -6  609.74   14.67
  -4  -2   6  610.27   13.99
  -1   8   4  457.17    8.88
   1   8  -4  455.71   12.04
   1   8  -4  427.52   12.84
   1   8  -4  460.60   13.09
   1  -8  -4  452.60   12.82
  -1   8   4  421.90   14.04
  -2  -2  15  483.90   11.47
  -2   2  15  471.48   12.58
   2   2 -15  428.96   13.58
   2   2 -15  454.93   11.04
   2  -2 -15  495.35   11.19
   2  -2 -15  447.05   12.24
   3   6  -3  191.03    9.77
  -3   6   3  182.21    9.35
  -3  -6   3  196.74    8.73
  -3   6   3  189.44    7.52
   3  -6  -3  181.02    8.58
   3   6  -3  203.76    6.60
   3   4 -10  112.67    9.20
   3   4 -10  115.66    7.71
  -3  -4  10  117.95    5.13
  -3   4  10  112.31    5.43
   3  -4 -10  136.00    8.70
  -3   4  10  114.37    7.51
  -2   7  -5  175.47   10.17
  -2   7  -5  174.66    8.92
   2   7   5  193.46    8.55
   2  -7   5  175.45    5.95
  -2  -7  -5  185.54    6.24
   2   7   5  173.12    9.95
   0   0 -17    6.53    4.10
   0   0 -17    4.30    5.96
   0   0  17    5.75    5.94
  -3   0  13  344.84    9.18
  -3   0  13  343.40   10.19
   3   0 -13  347.24   11.00
   0  -6 -12  982.94   18.57
   0   6 -12  974.84    9.23
   0   6 -12  964.39   20.71
   0   6  12  985.36   19.17
   0  -6  12  991.73   17.17
   3  -3  10    9.22    5.33
   3  -3  10   12.16    3.48
  -3   3 -10   15.48    6.43
  -3  -3 -10   12.54    5.00
   3   3  10   10.94    5.89
   3   3  10   16.90    5.11
  -2   7   6  710.28   10.25
   2   7  -6  717.99   16.69
  -2   7   6  732.59   17.20
   2  -7  -6  719.89   15.61
   2   7  -6  729.57   15.04
   0   4 -15   10.78    2.18
   0   4 -15   10.19    6.96
   0  -4  15    9.22    5.29
   0  -4 -15   10.28    3.31
   0  -4 -15    8.87    5.15
   0   4  15   12.36    6.43
  -1  -7   9  781.08   14.39
   1   7  -9  752.99   18.08
  -1   7   9  790.04   17.68
   1   7  -9  743.85   12.60
   1  -7  -9  762.89   16.67
   4   3   2  731.68   16.76
   4  -3   2  735.16   14.77
   4   3   2  704.71    8.01
   4  -3   2  723.91   12.22
  -4   3  -2  683.46   15.13
  -4  -3  -2  675.67   14.62
  -3   6  -2  351.09   11.00
   3   6   2  360.61    9.02
   3   6   2  335.51   12.57
  -3  -6  -2  334.85   10.01
  -3   6  -2  335.54   12.24
   3  -6   2  346.31    9.64
   4   3  -4  299.51   11.86
  -4   3   4  306.63    9.06
   4  -3  -4  271.91   10.50
  -4   3   4  281.92    9.71
  -4  -3   4  296.63   10.51
  -1   8  -4    7.13    6.15
  -1  -8  -4   12.72    3.24
   1  -8   4   13.91    3.53
  -1   8  -4   13.73    5.95
   1   8   4    4.96    5.38
   1   8   4    9.47    6.65
   1   5  13   21.42    6.74
  -1   5 -13   11.00    7.11
  -1  -5 -13    6.18    2.78
   1  -5  13   17.83    5.83
  -1  -5 -13   10.76    5.49
   3  -2  11   42.28    5.81
  -3  -2 -11   37.27    5.64
   3   2  11   36.95    5.39
  -3   2 -11   35.19    6.55
   3  -2  11   29.95    4.55
   3   2  11   35.20    6.09
   3   5  -8   94.87    7.38
   3  -5  -8   95.37    7.63
  -3   5   8   94.15    5.33
   3   5  -8   89.05    8.58
  -3  -5   8   87.45    4.41
  -3   5   8   97.52    7.69
   0  -3 -16  153.72    6.92
   0  -3 -16  147.80    8.13
   0   3 -16  135.62    4.50
   0   3 -16  141.91    9.77
   0   3  16  154.79    9.33
   0  -3  16  144.32    8.37
   0   1  17  267.98   10.83
   0   1 -17  270.13    7.35
   0  -1 -17  274.88   10.10
   0   1 -17  288.86   11.75
   0  -1  17  253.51   10.37
   0  -1 -17  277.28    8.90
  -3   1  13  584.48   12.18
   3  -1 -13  567.59   14.02
  -3   1  13  583.29   12.27
   3   1 -13  568.40   13.66
  -3  -1  13  604.92   11.53
   3   1 -13  611.18   15.11
   2  -5  11   25.43    6.09
   2   5  11   34.82    7.00
  -2   5 -11   23.18    6.43
   2   5  11   26.88    5.85
  -2  -5 -11   29.86    4.10
   4   0   6 1002.28   13.26
   4   0   6  991.61   17.75
  -4   0  -6  960.05   17.98
   0   8   6 1411.76   12.17
   0  -8  -6 1376.24   21.58
   0  -8   6 1390.84   16.24
   0   8  -6 1366.09   22.93
   0   8  -6 1368.69   22.34
   0   8   6 1390.11   22.81
  -3   6   4  202.93    9.66
   3   6  -4  183.57    9.51
  -3  -6   4  189.86    8.38
  -3   6   4  195.47    7.43
   3  -6  -4  197.36    8.91
   3   6  -4  204.53    6.64
  -2  -5  12  838.74   13.78
   2   5 -12  795.38   18.72
  -2   5  12  800.88    9.15
  -2   5  12  788.06   17.02
   2   5 -12  810.59   14.18
   2  -5 -12  787.77   16.63
   1  -2  16   38.92    6.05
   1   2  16   47.76    6.71
  -1  -2 -16   44.20    5.45
  -1  -2 -16   38.31    5.29
  -1   2 -16   45.37    3.23
  -1   2 -16   37.07    7.05
   4   0  -8   93.69    7.69
  -4   0   8   98.20    4.39
  -4   0   8   95.64    6.98
   1   8  -5   91.75    7.73
  -1   8   5   79.24    4.31
  -1   8   5   80.41    8.39
   1   8  -5   72.45    7.34
   1   8  -5   81.11    6.54
   1  -8  -5   82.61    7.28
   1   0 -17   99.75    6.45
   1   0 -17  109.21    8.26
  -1   0  17   93.62    7.73
   2   6   9  203.99    8.99
   2   6   9  185.01   10.56
  -2  -6  -9  208.60    6.68
  -2   6  -9  192.87   10.04
   2  -6   9  206.08    4.56
   2  -6   9  204.47    9.24
   0   5 -14  969.34   21.18
   0  -5 -14  995.00   18.64
   0   5  14  993.98   19.08
   0  -5  14  976.06   17.48
   0  -5 -14 1008.24   10.13
   3  -4   9   -0.02    5.09
   3  -4   9    2.90    3.02
   3   4   9   -2.86    4.35
  -3   4  -9   13.21    6.03
   3   4   9    0.74    6.11
  -3  -4  -9    6.12    4.53
   3   6   3   45.63    4.95
  -3   6  -3   49.53    6.41
   3  -6   3   49.26    4.85
  -3  -6  -3   51.96    5.40
  -3   6  -3   47.56    7.28
   3   6   3   41.65    7.31
  -4   2  -5  110.30    8.25
   4   2   5  111.99    5.02
   4  -2   5  104.79    5.80
  -4  -2  -5  102.17    7.68
   4  -2   5  100.41    7.08
   4   2   5  106.18    8.19
   2   6 -10  490.91   14.96
  -2   6  10  496.61    7.03
  -2   6  10  510.01   14.53
  -2  -6  10  503.93   10.82
   2   6 -10  511.84   11.85
   2  -6 -10  496.06   13.65
   4   3   3  147.61    9.38
   4  -3   3  121.55    7.33
  -4   3  -3  129.33    8.47
   4  -3   3  135.69    6.60
  -4  -3  -3  127.27    7.69
   4   3   3  141.09    4.54
   0   7 -10  529.69    8.75
   0  -7  10  516.84   12.89
   0   7  10  512.56   14.80
   0   7 -10  512.23   15.73
   0  -7 -10  531.30   14.26
  -1  -4  15  106.92    7.14
   1  -4 -15  112.28    4.81
   1   4 -15   96.87    9.29
   1   4 -15  110.93    5.16
   1  -4 -15  114.43    7.84
  -1   4  15  114.61    8.82
   4  -1   6   63.38    6.32
   4  -1   6   68.89    4.83
   4   1   6   67.15    4.61
  -4   1  -6   66.94    7.17
  -4  -1  -6   65.66    6.91
   4   1   6   62.72    6.77
   4   3  -5  103.61    8.41
   4  -3  -5   99.46    7.88
  -4   3   5  114.40    6.29
  -4  -3   5  129.55    8.03
  -4   3   5  105.88    6.78
   4  -2  -7   84.17    7.59
  -4  -2   7   82.16    6.98
  -4   2   7   89.93    5.42
   4   2  -7   80.23    7.78
  -4   2   7   82.28    6.42
   1  -7   9  883.25    8.82
  -1   7  -9  870.01   19.40
  -1  -7  -9  855.27    9.23
   1  -7   9  857.52   16.44
   1   7   9  892.93   17.93
  -1  -7  -9  870.62   17.50
   3   5   7  226.90   10.87
   3   5   7  239.97    8.49
   3  -5   7  237.22    7.01
  -3   5  -7  239.59   10.52
  -3  -5  -7  251.59    8.53
   3  -5   7  229.01    9.02
  -1  -6  12   12.01    5.16
  -1   6  12   15.07    6.83
   1  -6 -12   13.11    6.11
   1   6 -12   10.67    6.65
   1   6 -12    5.52    3.30
   4   1  -8  216.60   10.30
  -4  -1   8  184.06    4.63
  -4   1   8  207.50    8.82
   4  -1  -8  219.93   10.32
  -4  -1   8  194.05    9.10
  -4   1   8  185.90    6.28
   3   0  12    2.14    4.82
  -3   0 -12    8.41    5.23
   3   0  12    7.05    4.77
  -1   3  16   44.25    7.06
   1  -3 -16   45.37    4.76
   1   3 -16   36.78    4.12
  -1  -3  16   39.59    6.05
   1   3 -16   33.04    7.38
   1  -3 -16   32.35    5.81
   1   1 -17   47.63    7.20
  -1   1  17   44.52    6.44
  -1  -1  17   51.70    6.47
   1   1 -17   41.96    4.69
   1  -1 -17   54.03    6.38
   1  -1 -17   45.30    5.46
   1  -8   5 1421.14   16.14
  -1  -8  -5 1451.25   14.14
   1   8   5 1413.94   22.26
  -1   8  -5 1365.29   23.30
  -1   8  -5 1394.67   22.16
  -2   7  -6  126.63    9.30
  -2   7  -6  132.22    8.31
   2  -7   6  141.97    5.30
  -2  -7  -6  144.21    5.67
   2   7   6  135.25    9.74
   2   7   6  146.29    8.04
  -2   0 -15   34.02    6.24
   2   0  15   36.80    6.39
  -2  -7   7   53.39    4.95
   2   7  -7   45.23    5.97
   2   7  -7   49.70    7.40
  -2   7   7   46.31    7.37
   2  -7  -7   55.47    6.82
  -2   7   7   49.43    3.62
  -3   6   5  168.29    7.03
   3  -6  -5  170.82    8.68
   3   6  -5  156.22    8.95
  -3  -6   5  157.77    8.52
  -3  -6   5  158.69    5.45
  -3   6   5  172.71    9.27
   3   3 -12  362.42   11.47
  -3  -3  12  369.60    8.72
  -3   3  12  370.63   10.96
  -3   3  12  360.77    8.98
   3  -3 -12  386.33   12.39
   3   3 -12  363.26   13.16
   2   0 -16 2462.17   25.63
  -2   0  16 2528.80   26.25
   2   0 -16 2552.75   28.40
   3   1  12  259.59    9.82
   3   1  12  261.86    9.39
   3  -1  12  256.99    8.56
  -3   1 -12  268.71   11.19
   3  -1  12  269.88    9.65
  -3  -1 -12  270.36   10.23
  -2   1 -15  483.71   13.82
  -2   1 -15  477.03    9.07
   2  -1  15  418.17   12.28
   2   1  15  484.06   13.03
  -2  -1 -15  459.28   12.33
   0  -2  17    5.02    5.52
   0   2  17    7.38    6.21
   0  -2 -17    4.30    4.73
   0   2 -17    7.61    6.32
   0  -2 -17    8.17    4.98
   0   2 -17    8.99    3.22
  -3   2  13  160.95    7.86
  -3   2  13  180.93    7.28
   3   2 -13  185.53   10.12
   3   2 -13  180.32    8.66
   3  -2 -13  179.32    8.95
  -3  -2  13  173.56    6.87
  -3  -6  -4 1077.31   16.48
   3   6   4 1100.61   15.84
  -3   6  -4 1082.85   19.18
   3   6   4 1106.03   21.30
   3  -6   4 1105.98   15.21
  -3   6  -4 1055.38   19.96
  -1  -5  14  582.55   13.35
   1   5 -14  584.04   10.03
   1  -5 -14  606.38   14.87
   1   5 -14  560.60   16.76
  -1   5  14  569.33    6.04
  -1   5  14  616.32   15.57
   2  -1 -16   36.19    5.56
   2  -1 -16   39.95    5.98
  -2  -1  16   32.69    5.63
   2   1 -16   37.34    6.55
   2   1 -16   40.15    5.48
  -2   1  16   23.07    5.67
  -4   3  -4  106.12    8.03
  -4  -3  -4   98.13    7.03
   4  -3   4  109.01    7.16
   4  -3   4  109.62    6.16
   4   3   4  108.16    4.61
   4   3   4  113.85    8.81
  -1   8   6   10.43    6.90
   1   8  -6    4.25    5.60
   1   8  -6    6.61    5.86
  -1   8   6    7.62    2.59
   1   8  -6    1.31    4.70
   1  -8  -6    2.98    5.67
   0   8  -7  230.51   10.93
   0  -8  -7  229.94   10.48
   0   8   7  242.49   11.42
   0   8  -7  215.45   10.77
   0  -8  -7  234.11    4.28
   0  -8   7  232.24    7.11
  -2   3 -14   26.35    7.00
   2   3  14   41.51    6.26
  -2   3 -14   33.54    2.53
   2   3  14   35.53    6.28
   2  -3  14   42.36    6.57
  -2  -3 -14   35.01    4.98
   4  -3  -6   14.75    5.80
  -4   3   6   12.80    4.34
   4   3  -6   17.26    6.65
  -4   3   6   15.14    4.85
  -4  -3   6   13.11    5.39
   2  -4  13   15.63    5.40
  -2   4 -13   22.05    6.91
   2   4  13   21.82    5.80
   2   4  13   10.56    6.26
  -2  -4 -13   11.15    3.88
  -3   5   9  678.01   15.28
   3  -5  -9  684.02   16.00
   3   5  -9  667.05   17.01
  -3  -5   9  683.92   10.38
  -3   5   9  679.02   11.26
   3   5  -9  673.48   15.41
  -1  -7  10  124.40    7.25
  -1   7  10  136.62    9.62
   1   7 -10  115.27    9.20
   1  -7 -10  123.38    8.49
   1   7 -10  112.93    6.00
  -3   4  11  272.89    7.58
  -3  -4  11  269.60    7.28
   3   4 -11  266.66   10.14
   3   4 -11  259.61   11.53
  -3   4  11  264.70    9.95
   3  -4 -11  269.43   10.55
  -2  -3  15  707.36   13.78
  -2   3  15  714.13   15.81
   2  -3 -15  695.50   15.66
   2   3 -15  720.25   17.89
   2   3 -15  665.33   13.04
   2   4 -14   17.14    6.70
  -2   4  14    9.54    5.75
  -2   4  14   13.25    2.90
  -2  -4  14   14.10    4.65
   2   4 -14   22.98    4.92
   2  -4 -14   31.84    6.25
  -4   0  -7   34.29    6.68
   4   0   7   27.14    4.93
   4   0   7   23.27    6.07
   4  -2   6  124.03    6.33
  -4  -2  -6  115.61    7.82
  -4   2  -6  135.61    8.73
   4   2   6  130.22    8.60
   4  -2   6  124.22    7.33
   4   2   6  131.23    5.56
   4  -4  -1  519.92   13.32
  -4   4   1  542.12   12.70
  -4   4   1  518.74   13.12
   4   4  -1  552.98   15.49
  -4  -4   1  572.71   13.97
  -1  -6 -12  232.34   10.39
  -1  -6 -12  226.38    5.38
   1  -6  12  222.71    9.59
   1   6  12  210.20   10.42
  -1   6 -12  221.78   11.66
  -4   0   9    0.05    5.18
   4   0  -9    0.52    5.94
  -4   0   9    2.62    2.97
  -4  -4   0  451.36   12.48
  -4   4   0  467.01   12.79
  -4   4   0  457.91   12.10
   4   4   0  459.81   14.25
   4  -4   0  479.07   12.60
  -4   4   2  186.42    8.64
  -4   4   2  182.60    8.54
   4  -4  -2  183.02    9.03
   4   4  -2  181.79   10.13
  -4  -4   2  185.54    9.00
  -3   6   6  338.54   11.83
  -3  -6   6  338.78    7.52
  -3   6   6  357.50    8.97
   3  -6  -6  347.54   11.55
   3   6  -6  338.71   12.72
   3   6  -6  332.00   11.72
  -4  -2   8   49.09    2.64
  -4   2   8   46.48    4.83
   4   2  -8   54.61    7.47
   4  -2  -8   54.16    7.11
  -4   2   8   53.42    5.68
  -4  -2   8   59.61    6.31
  -3   3 -11  677.10   16.44
   3  -3  11  674.15   11.11
   3   3  11  683.34   16.15
   3  -3  11  629.29   14.02
   3   3  11  635.91   13.66
  -3  -3 -11  669.25   13.87
   1   4  15   86.12    7.76
  -1  -4 -15   88.19    5.27
   1  -4  15   82.83    7.36
  -1  -4 -15   90.17    6.90
  -1   4 -15   88.49    8.73
  -1   8  -6   55.45    8.28
  -1  -8  -6   46.83    7.02
   1   8   6   57.19    7.40
  -1  -8  -6   56.26    3.66
  -1   8  -6   54.35    7.58
   1  -8   6   59.15    4.18
   1  -2 -17  605.49   13.65
   1   2 -17  591.68   16.07
  -1  -2  17  596.79   14.14
   1   2 -17  623.60   11.34
  -1   2  17  605.28   15.00
   1  -2 -17  668.12   13.34
  -1   0 -17 2050.49   19.85
   1   0  17 2096.04   26.10
  -1   0 -17 1975.52   25.90
  -4  -1  -7  413.82   12.65
   4  -1   7  417.79   11.68
  -4   1  -7  408.48   12.88
   4  -1   7  400.89    9.73
   4   1   7  412.94    9.16
   4   1   7  414.30   12.55
   4  -4   1   84.13    6.55
  -4   4  -1   83.52    6.82
   4   4   1   84.89    8.45
  -4   4  -1   83.40    7.08
  -4  -4  -1   79.27    6.83
   4   4   1   86.98    3.44
   0   6 -13   37.50    7.69
   0  -6  13   33.38    5.88
   0  -6 -13   26.67    6.64
   0   6  13   29.28    6.53
  -4   4   3   10.75    5.30
   4  -4  -3    6.44    5.19
  -4  -4   3    6.83    5.47
  -4   4   3   13.72    5.06
   4   4  -3    1.25    5.86
   4  -1  -9  720.71   16.58
  -4   1   9  691.25   14.39
  -4   1   9  708.02   11.48
  -4  -1   9  734.17   15.30
  -4  -1   9  674.85    9.04
   4   1  -9  697.22   16.30
   3   0 -14   -0.07    5.18
  -3   0  14    6.20    4.71
   2   7   7   11.79    5.57
   2  -7   7    9.59    2.85
  -2  -7  -7    9.14    3.29
  -2   7  -7   12.50    5.75
   2  -7   7   13.36    5.40
   2   7   7    9.57    7.10
  -3  -5  -8  576.84   12.15
   3   5   8  578.11   12.45
   3   5   8  614.08   16.31
   3  -5   8  577.56   10.09
   3  -5   8  551.97   13.24
  -3   5  -8  572.40   15.45
   1   3  16  814.07   17.44
  -1   3 -16  809.84    7.88
  -1  -3 -16  794.90   15.46
  -1  -3 -16  815.42   14.05
   1  -3  16  812.37   16.74
  -1   3 -16  815.78   19.44
   2   7  -8   15.25    6.86
  -2  -7   8   25.52    4.28
   2   7  -8   22.68    5.41
  -2   7   8   23.08    2.90
  -2   7   8   28.70    7.15
   2  -7  -8   15.13    5.74
  -3  -6  -5 1143.60   16.79
   3   6   5 1166.88   22.05
  -3   6  -5 1124.79   19.89
   3   6   5 1160.51   16.63
   3  -6   5 1161.65   15.04
   3  -6   5 1129.49   18.35
  -3  -2 -12  545.04   13.21
   3   2  12  541.53   13.78
   3  -2  12  527.22   12.88
   3   2  12  538.69   12.67
  -3   2 -12  527.98   14.58
   3  -2  12  548.72   10.75
   2  -6  10   11.14    1.91
  -2  -6 -10   10.46    3.24
   2  -6  10   13.32    5.61
   2   6  10    8.78    6.61
   2   6  10    8.60    5.55
  -2   6 -10   15.41    6.42
  -1  -1 -17   72.22    5.64
  -1   1 -17   77.39    4.76
   1  -1  17   91.94    8.00
   1   1  17   85.48    7.68
  -1   1 -17   68.90    7.65
  -1  -1 -17   77.33    7.14
   2  -2  15  176.06    8.86
  -2  -2 -15  181.32    8.21
   2   2  15  177.24    9.33
  -2   2 -15  177.10    5.27
  -2   2 -15  165.81    9.71
  -2  -6  11  101.68    6.00
  -2   6  11  106.11    3.64
   2   6 -11  109.95    9.27
   2   6 -11   99.46    6.40
   2  -6 -11   99.35    7.90
  -2   6  11   98.15    8.23
  -4  -3  -5    7.78    5.15
   4  -3   5   14.95    4.72
   4   3   5    9.23    3.28
   4  -3   5    8.10    4.60
  -4   3  -5    5.85    5.67
   4   3   5   12.37    6.40
   3   4  10   82.92    8.01
  -3   4 -10   94.90    8.01
   3  -4  10   92.48    4.76
  -3  -4 -10  100.93    6.45
   3   4  10   93.70    6.49
   3  -4  10   89.80    7.12
   1  -7  10  113.24    3.08
   1   7  10  118.28    8.60
   1  -7  10  106.50    7.46
  -1  -7 -10  113.49    3.86
  -1  -7 -10  118.21    8.65
  -1   7 -10  111.23    9.40
   2   5  12   61.17    6.77
   2   5  12   67.62    7.93
  -2   5 -12   76.97    8.48
   2  -5  12   70.68    6.94
  -2  -5 -12   76.35    5.04
  -4   3   7  405.62   11.02
   4   3  -7  387.70   13.04
  -4  -3   7  379.81   11.88
  -4   3   7  398.12   10.18
   4  -3  -7  413.90   12.87
  -2   2  16   24.94    6.50
   2   2 -16   18.75    6.33
   2  -2 -16   22.19    5.73
   2   2 -16   29.79    5.10
   2  -2 -16   26.35    5.10
  -2  -2  16   28.13    5.70
   0   7  11   94.20    8.01
   0   7 -11  102.38    9.22
   0   7 -11   99.94    4.35
   0  -7 -11  106.30    8.18
   0  -7  11  100.32    7.56
  -3   1  14  283.55    9.44
   3   1 -14  258.90   10.05
   3  -1 -14  268.30   10.58
  -3  -1  14  276.67    8.83
   3   1 -14  264.94   11.17
  -3   1  14  245.49    8.68
   4   4   2   91.61    3.94
   4  -4   2   91.45    5.93
  -4  -4  -2   84.35    6.88
   4   4   2   85.00    8.57
   4  -4   2   95.36    7.01
  -4   4  -2   85.63    7.39
  -1   5 -14   -2.04    7.49
  -1  -5 -14    5.99    5.71
   1   5  14    2.25    6.08
  -1  -5 -14    1.87    2.92
   1  -5  14    3.90    5.50
   2   5 -13   31.57    4.82
  -2   5  13   34.30    6.57
  -2   5  13   30.41    2.79
   2  -5 -13   29.41    6.27
  -2  -5  13   31.68    4.97
   2   5 -13   37.77    8.40
   1  -8  -7  713.50   16.63
   1   8  -7  684.62   16.99
  -1   8   7  724.25    8.10
  -1   8   7  732.95   17.50
   1   8  -7  709.07   13.80
   1   8  -7  695.97   16.20
   4  -4  -4  192.23    9.27
  -4   4   4  201.96    8.49
  -4   4   4  191.85    8.33
   4   4  -4  191.16   10.10
  -4  -4   4  184.44    9.02
  -2   8   0  678.39   13.73
   2   8   0  676.08   14.82
   2  -8   0  683.42   13.54
  -2   8   0  670.16   17.37
   2   8   0  622.83   16.27
   2   8  -1  116.04    8.35
   2   8  -1  129.14    8.06
  -2   8   1  115.28    6.53
   2  -8  -1  122.01    7.34
  -2   8   1  106.63    8.66
   2   8  -1  122.27    7.74
   0   4 -16  280.52   12.76
   0  -4 -16  301.66    7.93
   0  -4 -16  279.91   10.62
   0   4  16  294.79   11.42
   0   4 -16  296.48    5.49
   0  -4  16  257.59   10.36
  -2   8  -1  493.39   12.39
   2   8   1  482.98   12.77
   2   8   1  494.46   14.64
   2  -8   1  496.45   11.60
  -2   8  -1  536.86   15.63
  -2  -8  -1  487.46   10.94
   2   8  -2   33.05    6.03
  -2   8   2   35.38    4.61
   2   8  -2   26.21    5.85
   2   8  -2   35.07    6.62
   2  -8  -2   38.08    5.71
  -2   8   2   35.06    7.12
   0  -8   8  402.49    8.67
   0  -8  -8  354.19    4.30
   0  -8  -8  391.28   12.89
   0  -8   8  391.64   11.74
   0   8   8  405.37   13.74
   0   8  -8  373.78   13.35
   3   6  -7  310.27   11.32
  -3   6   7  283.24   11.34
   3   6  -7  312.82   12.48
  -3   6   7  301.64    8.18
   3  -6  -7  279.94   10.87
  -3  -6   7  294.63    7.21
  -1  -6  13  397.61   11.36
  -1   6  13  399.40   13.63
   1   6 -13  368.22   14.87
   1  -6 -13  390.63   12.95
   1   6 -13  382.60    8.61
   0   0 -18 1097.37   20.07
   0   0  18 1071.30   19.48
   0   0 -18 1050.47   15.34
   4  -2   7  124.92    7.17
  -4   2  -7  122.17    8.69
  -4  -2  -7  128.87    7.97
   4   2   7  116.21    8.51
   4   2   7  124.45    5.68
   4  -2   7  113.03    6.33
  -3  -5  10   59.11    4.36
   3  -5 -10   58.09    6.99
   3   5 -10   52.36    7.52
  -3   5  10   62.51    7.23
  -3   5  10   61.61    4.51
   3   5 -10   56.11    6.78
   0  -3 -17  438.60   12.26
   0  -3 -17  450.35   10.98
   0   3 -17  417.69    7.58
   0   3 -17  426.02   15.08
   0   3  17  404.11   13.22
   0  -3  17  423.37   12.78
   3   3 -13   38.83    7.27
   3  -3 -13   32.72    6.53
  -3   3  13   24.26    5.64
   3   3 -13   27.10    5.93
  -3  -3  13   26.03    4.58
  -3   3  13   31.14    4.57
   2  -8   2   14.27    4.30
   2   8   2   23.60    5.62
   2   8   2   26.57    6.78
  -2   8  -2   28.05    5.52
  -2   8  -2   17.15    7.10
  -2  -8  -2   21.05    3.94
   4   4   3  282.87    6.56
  -4   4  -3  285.93   11.09
   4  -4   3  276.63    8.94
  -4  -4  -3  292.91   10.54
   4  -4   3  262.03    9.57
   4   4   3  276.42   12.16
  -4   0  -8  367.56   12.12
   4   0   8  354.19   11.44
   4   0   8  367.68    9.40
   1  -8   7   32.36    3.65
  -1   8  -7   32.55    7.08
   1   8   7   35.77    6.86
  -1  -8  -7   28.59    2.88
  -1  -8  -7   38.74    6.90
   2   8  -3  233.66   10.07
   2   8  -3  234.62    9.57
   2  -8  -3  237.70    9.69
  -2   8   3  231.29    7.82
   2   8  -3  230.56   10.34
  -2   8   3  234.23   11.56
   0   5  15  212.97   10.85
   0  -5 -15  203.87    9.78
   0  -5 -15  225.77    5.82
   0  -5  15  207.69    9.72
   0   5 -15  212.27   11.59
  -3   0 -13  719.06   16.09
   3   0  13  720.19   14.30
   3   0  13  693.91   14.45
   4  -2  -9   98.57    8.27
   4   2  -9  113.16    8.45
  -4   2   9  103.22    5.83
  -4  -2   9  106.92    7.42
  -4   2   9  100.79    6.82
  -4  -2   9  101.92    3.80
  -4   4   5  218.82    8.91
   4   4  -5  217.66   10.78
  -4  -4   5  219.12    9.80
   4  -4  -5  228.25    9.80
  -4   4   5  216.93    8.64
   0   9   0   -0.67    4.36
   0  -9   0    4.18    4.85
   0   9   0    0.94    6.11
  -4   0  10  209.63    9.04
  -4   0  10  221.94    6.59
   4   0 -10  229.45   10.34
   0   9   1   21.83    4.54
   0   9  -1   19.40    5.18
   0  -9   1   22.24    4.93
   0  -9  -1   18.78    5.40
   0   9   1   15.28    6.68
   0   9  -1   21.24    6.71
   0   1 -18  309.43    8.15
   0  -1 -18  309.47    9.63
   0  -1  18  291.21   11.13
   0   1  18  338.75   12.07
   0  -1 -18  318.31   11.22
   0   1 -18  320.04   12.59
   1  -4 -16  339.53    7.76
   1   4 -16  316.11   13.46
   1  -4 -16  335.19   11.75
  -1   4  16  320.42   12.13
  -1  -4  16  331.77   10.88
   1   4 -16  333.23    8.03
  -3  -6  -6  162.33    7.34
   3   6   6  157.02    7.34
   3  -6   6  173.50    6.53
   3   6   6  165.37   10.55
  -3   6  -6  189.89    9.97
   3  -6   6  148.97    8.46
  -1  -2 -17   97.80    6.54
  -1   2 -17   97.77    4.34
  -1  -2 -17   77.73    6.64
   1   2  17   95.14    8.10
  -1   2 -17   97.16    9.06
   1  -2  17   83.20    7.80
   1   7 -11   58.22    4.74
   1  -7 -11   66.78    7.68
   1   7 -11   57.96    8.25
  -1  -7  11   57.29    6.30
  -1   7  11   53.13    7.65
   4  -1   8  733.80   15.10
  -4  -1  -8  758.14   16.39
   4   1   8  742.76   12.55
   4  -1   8  749.06   13.38
   4   1   8  767.16   16.67
  -4   1  -8  766.79   16.77
   3   4 -12    3.26    5.12
  -3  -4  12    2.85    3.18
  -3   4  12   -0.13    3.44
   3   4 -12   -1.81    6.42
   3  -4 -12    0.68    5.72
  -3   4  12    1.96    5.43
   4  -3   6  904.88   14.91
  -4   3  -6  929.09   18.54
   4  -3   6  903.94   15.97
  -4  -3  -6  947.56   17.36
   4   3   6  943.94   12.86
   4   3   6  949.66   19.69
   3   1  13  308.48   10.47
   3   1  13  308.97   10.81
  -3  -1 -13  289.33   10.65
   3  -1  13  291.40    8.90
  -3   1 -13  307.24   11.80
   3  -1  13  290.16   10.34
   0  -9   2  102.95    6.65
   0  -9  -2   93.73    7.27
   0   9  -2   90.18    7.15
   0   9   2   96.10    5.80
   0   9  -2   98.81    8.93
   0   9   2   91.82    8.56
   3  -2 -14  321.66   11.63
   3   2 -14  314.36   10.80
  -3   2  14  294.37    8.86
  -3  -2  14  307.50    8.87
  -3   2  14  280.77    9.93
   3   2 -14  292.66   11.98
   2  -7   8 2000.92   25.11
  -2   7  -8 2061.71   28.02
   2  -7   8 1993.35   15.34
  -2  -7  -8 2055.29   18.77
   2   7   8 1980.16   25.09
   2   7   8 1977.49   28.56
   1   0 -18   21.53    7.00
   1   0 -18   19.47    5.15
  -1   0  18   19.82    6.73
   4   1 -10  588.30   15.20
  -4  -1  10  600.81   14.17
  -4  -1  10  565.85    9.03
  -4   1  10  580.07   13.33
  -4   1  10  564.70   10.80
   4  -1 -10  575.17   15.28
  -4   3   8  737.20   14.24
  -4  -3   8  755.23   15.98
  -4   3   8  728.52   13.75
   4   3  -8  744.78   17.42
  -4  -3   8  730.49    7.28
   4  -3  -8  735.08   16.51
   2   8   3   52.41    6.43
  -2   8  -3   51.49    7.41
  -2  -8  -3   55.46    4.65
   2  -8   3   55.47    4.81
   2   8   3   47.11    7.75
  -2   8  -3   54.30    6.42
  -2   7   9  164.71    4.63
   2   7  -9  172.18   10.20
   2  -7  -9  164.21    9.35
  -2  -7   9  168.50    7.09
   2   7  -9  174.55    8.28
  -2   7   9  173.78    9.78
  -2   8   4  499.94   10.25
   2   8  -4  503.34   14.01
   2  -8  -4  505.41   13.42
   2   8  -4  523.22   13.03
  -2   8   4  516.60   15.37
   2   8  -4  498.63   13.92
  -1   3  17   19.82    6.93
   1  -3 -17   22.33    4.67
   1   3 -17   14.97    7.53
  -1  -3  17   20.47    6.26
   1  -3 -17    6.77    5.69
   1   3 -17   11.87    3.67
  -2   0 -16   22.45    4.15
  -2   0 -16   21.20    5.87
   2   0  16   19.39    6.06
  -3  -5  -9 1481.90   19.08
  -3   5  -9 1534.99   24.18
   3  -5   9 1476.17   21.14
   3   5   9 1487.66   24.75
   3  -5   9 1492.21   15.21
   3   5   9 1404.88   19.86
   1   8  -8    5.19    7.16
  -1   8   8    7.11    6.51
  -1  -8   8    9.69    5.15
   1  -8  -8    3.92    5.87
   1   8  -8    4.44    4.33
  -1   5  15  321.23   12.24
   1   5 -15  320.46    7.76
   1   5 -15  303.14   13.86
   1  -5 -15  331.07   11.92
  -1  -5  15  332.39   10.96
  -2   0  17   13.32    6.00
   2   0 -17    1.67    4.94
   2   0 -17    8.90    6.07
  -4   4  -4  191.11   10.03
   4  -4   4  186.20    8.26
   4   4   4  177.18   10.30
   4   4   4  168.09    5.78
  -4  -4  -4  182.11    9.09
   4  -4   4  175.93    7.94
  -1   1  18  506.39   14.01
  -1  -1  18  542.60   14.10
   1   1 -18  527.37   11.37
   1  -1 -18  502.30   12.24
   1   1 -18  517.93   15.21
   1  -1 -18  487.57   13.59
  -2  -4 -14  170.12    6.98
   2  -4  14  175.11    9.20
  -2   4 -14  159.80   10.04
   2   4  14  152.74    9.02
  -4  -4   6    9.26    5.75
   4  -4  -6   21.42    6.50
   4   4  -6   17.07    6.81
  -4   4   6   13.85    4.91
  -4   4   6   16.03    4.77
   0  -9   3   36.92    5.07
   0   9  -3   40.47    6.35
   0   9  -3   50.97    7.53
   0   9   3   36.09    4.09
   0   9   3   39.71    7.32
   0  -9  -3   36.93    6.09
  -1  -6 -13 1803.80   25.14
   1  -6  13 1754.89   24.09
  -1   6 -13 1742.35   28.24
  -1  -6 -13 1731.07   14.39
   1   6  13 1801.05   25.46
  -3   7   1   13.15    6.60
  -3  -7   1   14.59    4.83
  -3   7   1   19.56    5.08
   3   7  -1   17.35    6.41
   3  -7  -1   26.75    5.59
   3   7  -1   25.49    4.60
  -3  -3 -12   44.55    5.98
   3  -3  12   33.89    4.05
   3   3  12   38.49    5.91
   3   3  12   47.97    7.10
   3  -3  12   40.90    6.34
  -3   3 -12   35.20    7.10
  -3   7   0   24.30    5.35
  -3  -7   0   26.82    5.11
   3   7   0   33.75    7.59
   3  -7   0   26.62    5.11
  -3   7   0   34.57    7.27
   3   7   0   30.79    4.98
   3   6  -8   93.76    8.23
   3  -6  -8   97.18    7.83
  -3   6   8  101.77    8.21
   3   6  -8  104.10    7.98
  -3   6   8   98.78    5.45
  -3  -6   8   92.42    5.00
  -2   4  15   25.96    3.36
   2   4 -15   25.35    4.80
  -2  -4  15   26.85    5.39
   2  -4 -15   37.45    6.40
  -2   4  15   34.55    7.06
   2  -1  16  102.15    8.17
  -2  -1 -16  110.97    7.64
  -2   1 -16  113.57    5.32
  -2  -1 -16  115.28    6.63
  -2   1 -16  124.87    8.78
   2   1  16   94.78    7.76
  -2   3 -15  253.87    5.03
  -2  -3 -15  262.02    9.25
  -2   3 -15  232.84   10.95
   2   3  15  264.96   10.81
  -2  -3 -15  250.64    9.63
   2  -3  15  260.23   10.60
   3   7  -2  104.80    8.91
   3   7  -2  102.80    6.00
   3  -7  -2  102.98    7.38
  -3   7   2  104.82    6.95
  -3  -7   2  112.12    7.46
  -3   7   2   92.40    8.96
  -2  -6 -11  118.69    5.71
   2   6  11  110.59    7.98
   2  -6  11   98.72    7.90
   2   6  11  111.86    9.23
  -2   6 -11  105.78    9.18
   2  -1 -17   24.19    5.72
   2   1 -17   20.79    6.75
   2  -1 -17   20.61    5.60
  -2   1  17   17.13    5.76
   2   1 -17   12.73    4.76
  -2  -1  17   13.95    5.29
  -3   7  -1  583.01   13.83
   3   7   1  579.76   12.04
  -3   7  -1  575.58   16.02
   3   7   1  587.53   16.32
   3  -7   1  560.64   12.56
  -3  -7  -1  564.51   12.95
  -2   3  16  871.77   17.82
   2   3 -16  870.09   20.16
   2  -3 -16  881.08   14.30
  -2  -3  16  869.52   15.69
   2   3 -16  875.94   14.93
   2  -3 -16  874.28   17.47
   0  -8   9  568.80   13.92
   0  -8  -9  529.08   14.82
   0   8  -9  550.27   16.31
   0  -8   9  562.40    9.64
   0   8   9  543.60   15.55
   1  -7  11   30.20    5.90
  -1   7 -11   41.23    7.77
  -1  -7 -11   36.01    2.76
   1   7  11   35.43    6.80
  -1  -7 -11   38.10    6.78
   2   6 -12  547.61   12.30
  -2   6  12  570.09   15.33
   2  -6 -12  578.41   15.26
  -2   6  12  552.64    7.10
  -2  -6  12  557.00   12.12
   2   6 -12  575.63   16.87
   2   8   4  713.33   15.48
   2  -8   4  722.33   12.13
  -2   8  -4  730.65   17.93
  -2   8  -4  696.07   15.91
   2   8   4  722.78   17.94
  -2  -8  -4  723.80   12.35
   2   8  -5  589.35   15.47
   2  -8  -5  600.97   14.92
   2   8  -5  597.61   14.74
  -2   8   5  629.70   16.65
   2   8  -5  614.76   13.97
  -2   8   5  601.66   10.63
  -3  -4 -11   28.06    5.12
  -3   4 -11   25.24    6.40
   3   4  11   30.50    7.03
   3   4  11   23.54    5.47
   3  -4  11   20.08    5.43
   3  -4  11   26.83    3.37
   0   2  18  146.26    9.33
   0  -2  18  149.96    9.24
   0   2 -18  139.64    5.59
   0  -2 -18  152.76    8.15
   0  -2 -18  145.84    7.84
   0   2 -18  155.63   10.42
   3   7  -3  562.20   15.78
  -3   7   3  554.34   12.12
   3  -7  -3  550.55   13.57
  -3   7   3  542.42   15.29
  -3  -7   3  523.22   13.32
   3   7  -3  541.00   11.31
   0   6 -14  971.71   21.65
   0  -6 -14  996.17   19.26
   0  -6  14 1037.91   18.53
   0   6  14 1033.54   20.37
   1  -8   8   61.50    6.72
  -1  -8  -8   66.65    3.57
   1  -8   8   64.56    3.90
  -1  -8  -8   67.58    7.42
  -1   8  -8   71.56    8.26
   1   8   8   58.19    7.36
   0   7 -12   -0.73    7.41
   0   7  12    0.79    5.80
   0  -7 -12    4.29    6.04
   0  -7  12    3.38    5.89
   0   7 -12    5.68    2.42
   4   2   8  114.06    8.63
  -4  -2  -8  114.13    7.93
   4  -2   8  103.05    7.05
  -4   2  -8  120.35    8.76
   4  -2   8  111.03    6.64
   4   2   8  116.21    6.08
  -1   9   0   41.77    7.34
   1   9   0   44.12    5.64
   1  -9   0   39.72    5.91
   1   9   0   48.38    6.88
  -1   9   0   32.94    5.14
   1   9   0   39.93    7.21
   3   0 -15  343.42   12.23
  -3   0  15  345.83   10.28
   3   0 -15  351.31   11.62
   3  -2  13    7.68    5.53
  -3   2 -13   10.14    5.82
   3  -2  13    2.44    3.59
   3   2  13   11.32    5.46
   3   2  13   15.52    5.70
  -3  -2 -13    6.85    5.23
   1   9  -1    5.69    6.08
   1  -9  -1    5.83    4.84
   1   9  -1    6.94    5.48
  -1   9   1    9.02    4.27
  -1   9   1    8.48    6.40
   1   9  -1   12.66    5.35
   0   9   4  130.74    5.64
   0   9  -4  132.73    9.69
   0  -9   4  136.90    6.84
   0   9  -4  132.47    8.54
   0   9   4  127.92    9.26
   0  -9  -4  135.39    8.41
   3  -6   7  217.94    9.41
  -3  -6  -7  214.62    8.26
   3   6   7  214.58   11.35
   3   6   7  204.19    8.61
   3  -6   7  211.77    6.88
  -3   6  -7  209.23   10.13
  -3  -7  -2   49.48    5.67
   3   7   2   57.13    5.87
   3  -7   2   62.19    5.73
  -3   7  -2   57.13    6.84
  -3   7  -2   48.93    7.93
   3   7   2   42.93    7.77
   1   9   1   66.01    7.58
  -1   9  -1   57.49    7.93
  -1   9  -1   68.74    6.38
   1   9   1   69.64    6.12
   1   9   1   74.29    7.92
   1  -9   1   65.83    6.02
  -4  -2  10  291.36   10.68
   4   2 -10  341.05   12.35
  -4   2  10  305.94   10.06
  -4   2  10  299.74    8.94
  -4  -2  10  307.33    6.49
   4  -2 -10  294.17   11.66
  -1   4 -16   29.36    7.33
  -1  -4 -16   29.81    4.64
   1  -4  16   39.66    6.87
  -1  -4 -16   34.59    6.12
   1   4  16   26.45    6.86
  -2   5 -13   -2.44    7.21
   2   5  13    8.67    6.27
   2  -5  13   14.69    6.20
   2   5  13   17.96    6.56
  -2  -5 -13    5.52    3.93
   4   0   9    1.07    4.25
   4   0   9   -2.01    5.47
  -4   0  -9    6.20    6.03
  -3   5  11   38.01    6.89
   3   5 -11   28.92    7.86
   3  -5 -11   27.75    6.83
  -3  -5  11   36.29    4.13
   3   5 -11   26.51    6.09
  -3   5  11   36.43    4.12
   1   9  -2   12.31    6.15
   1   9  -2   15.04    6.42
   1  -9  -2    7.09    5.41
   1   9  -2   13.82    5.31
  -1   9   2   11.95    4.32
  -1   9   2   10.74    6.52
   2   5 -14  139.43    6.92
  -2   5  14  146.88    4.61
  -2   5  14  143.24    9.27
  -2  -5  14  145.33    7.53
   2   5 -14  144.93   11.00
   2  -5 -14  149.82    8.99
   4  -3   7   19.66    5.05
  -4  -3  -7   23.64    5.97
   4  -3   7   18.11    4.96
   4   3   7   17.44    6.61
  -4   3  -7   23.56    6.74
   4   3   7   16.48    3.91
   4  -4   5  327.92    9.80
  -4  -4  -5  349.40   11.33
   4  -4   5  343.95   10.38
   4   4   5  351.17   13.25
   4   4   5  342.62    8.11
  -4   4  -5  368.08   12.60
  -3   1  15  196.98    8.83
   3  -1 -15  192.10    9.37
  -3  -1  15  198.63    8.15
   3   1 -15  195.63    9.35
  -3   1  15  204.20    8.29
   3   1 -15  181.55   10.21
   4  -5  -1    6.24    5.30
   4   5  -1    8.78    2.38
   4   5  -1    2.43    6.09
  -4   5   1    1.06    5.21
  -4  -5   1    4.14    5.35
  -4   5   1    8.31    5.31
  -3   7   4  160.51    9.77
   3   7  -4  149.26    6.88
   3  -7  -4  155.56    8.68
  -3  -7   4  171.98    8.56
  -3   7   4  162.60    7.20
   3   7  -4  158.03    9.68
  -4   0  11    0.66    3.32
   4   0 -11    8.81    5.68
  -4   0  11   -2.50    5.27
   4   3  -9  434.63   13.74
  -4  -3   9  403.92   12.35
  -4   3   9  419.20   10.87
   4  -3  -9  395.78   12.92
  -4   3   9  414.09   11.01
  -4  -3   9  399.22    6.35
  -4   4   7    8.89    5.03
  -4  -4   7   12.40    1.98
  -4  -4   7   18.86    6.31
  -4   4   7   10.64    4.75
   4  -4  -7   14.79    6.25
   4   4  -7   16.36    7.12
  -1   9  -2  316.99   10.99
   1   9   2  319.10    9.32
   1  -9   2  297.79    9.65
  -1   9  -2  302.05   12.91
   1   9   2  330.91   12.79
   1   9   2  326.61   12.39
   1  -2 -18   48.79    6.23
   1   2 -18   43.66    8.26
  -1  -2  18   45.95    7.07
  -1   2  18   54.40    7.51
   1  -2 -18   38.25    5.83
   1   2 -18   47.69    5.08
  -4   5   0  148.28    8.74
   4   5   0  144.21    4.53
  -4   5   0  142.34    8.33
   4  -5   0  153.14    8.24
   4   5   0  150.95    9.80
  -4  -5   0  162.19    8.51
  -4  -5   2  222.04    9.66
  -4   5   2  230.29    9.86
   4  -5  -2  216.45    9.49
   4   5  -2  217.37   10.83
   4   5  -2  220.57    4.64
  -4   5   2  216.42    9.31
  -1   0 -18    2.29    5.91
  -1   0 -18    5.44    3.57
   1   0  18   18.52    6.95
   1  -5  15 1411.26   22.31
  -1  -5 -15 1413.94   15.35
   1   5  15 1385.21   23.05
  -1  -5 -15 1429.78   22.08
  -1   5 -15 1415.71   26.02
   4  -1   9  102.41    7.21
   4   1   9   98.98    6.19
  -4  -1  -9  105.22    7.96
   4   1   9  101.77    7.92
   4  -1   9   92.64    6.39
  -4   1  -9   98.01    8.19
   2  -7   9  575.01    7.90
   2   7   9  594.65   15.04
  -2   7  -9  602.14   16.43
   2  -7   9  596.94   14.57
  -2  -7  -9  584.15   10.38
   2   7   9  576.20   16.56
  -1  -3 -17 2000.56   22.29
  -1   3 -17 1961.96   12.96
  -1  -3 -17 1919.81   23.96
  -1   3 -17 1980.50   29.69
   1  -3  17 1974.96   26.36
   1   3  17 2002.38   26.76
  -2   2 -16   53.91    7.29
   2  -2  16   41.06    6.74
  -2  -2 -16   35.10    5.76
  -2  -2 -16   43.77    5.59
   2   2  16   38.96    6.46
  -2   2 -16   50.67    3.66
  -2   8  -5   45.19    6.83
  -2   8  -5   33.19    7.68
   2  -8   5   40.64    4.32
   2   8   5   27.70    7.37
   2   8   5   42.82    6.45
  -2  -8  -5   35.00    4.07
   3   7   3  176.21   10.43
   3   7   3  190.33    8.14
  -3   7  -3  185.24    9.51
   3  -7   3  195.77    7.60
  -3   7  -3  182.94   10.49
  -3  -7  -3  180.96    7.91
   1   9  -3   39.53    6.91
  -1   9   3   31.91    7.40
   1   9  -3   37.51    6.18
  -1   9   3   32.80    4.29
   1   9  -3   41.24    6.33
   1  -9  -3   37.06    5.98
   2   7 -10  357.53   10.72
  -2  -7  10  342.90    9.70
   2  -7 -10  372.68   12.55
   2   7 -10  360.85   14.00
  -2   7  10  360.01   13.38
  -2   7  10  365.88    5.99
  -1   6  14   87.61    8.65
  -1  -6  14   77.15    6.89
   1   6 -14   80.31    4.87
   1  -6 -14   85.47    8.31
   1   6 -14   89.71    9.82
   2   8  -6   34.20    6.00
  -2   8   6   41.89    7.26
  -2   8   6   51.26    4.21
   2   8  -6   46.40    6.39
   2   8  -6   41.55    7.31
   2  -8  -6   43.45    6.85
  -1  -8   9   62.51    6.02
   1   8  -9   73.21    8.95
   1   8  -9   72.48    5.63
   1  -8  -9   80.43    8.50
  -1   8   9   79.41    8.63
  -4  -5  -1   21.56    5.31
  -4   5  -1   24.32    6.15
  -4   5  -1   30.16    6.01
   4   5   1   29.15    3.14
   4   5   1   22.63    6.81
   4  -5   1   25.18    5.53
  -4  -1  11  854.97   16.86
  -4   1  11  845.90   13.45
  -4  -1  11  872.80   11.78
   4  -1 -11  872.63   18.20
  -4   1  11  850.41   16.02
   4   1 -11  865.94   18.42
   2   2 -17  342.88   10.32
   2  -2 -17  341.79   11.52
  -2  -2  17  356.35   11.14
   2   2 -17  399.65   13.89
   2  -2 -17  378.22   10.98
  -2   2  17  346.49   12.00
   4   5  -3    6.87    6.35
  -4   5   3   12.39    5.29
  -4  -5   3   14.66    5.80
  -4  -5   3    9.03    1.76
   4  -5  -3    5.94    5.27
  -4   5   3    9.40    5.85
   3  -3 -14   15.92    6.61
  -3  -3  14   10.57    4.61
   3   3 -14   25.25    6.09
  -3   3  14   16.38    5.87
   3   3 -14   20.82    6.98
  -3   3  14   13.92    3.90
  -1  -7  12  404.37   11.69
   1   7 -12  419.53   15.15
   1  -7 -12  399.78   13.47
   1   7 -12  386.18    9.13
  -1   7  12  393.06   13.90
   0   9   5   10.40    6.80
   0   9  -5   18.91    6.94
   0  -9   5   17.13    4.62
   0  -9  -5   12.04    6.07
   0   9   5   17.41    3.27
   0   9  -5   19.29    6.20
   3   6  -9   33.29    6.22
   3  -6  -9   37.16    7.07
  -3   6   9   31.72    6.70
   3   6  -9   26.84    7.33
  -3  -6   9   34.61    3.88
  -3   6   9   35.94    4.22
  -1   1 -18  802.49   11.95
  -1  -1 -18  743.17   13.95
  -1  -1 -18  732.72   16.38
  -1   1 -18  779.12   18.32
   1   1  18  737.57   17.23
   1  -1  18  772.29   17.11
   1  -9   3   15.47    4.06
  -1   9  -3   12.54    7.34
  -1   9  -3   15.44    5.68
   1   9   3   16.18    4.04
   1   9   3   14.66    6.67
   0   4  17   52.15    7.46
   0  -4  17   54.76    7.04
   0   4 -17   51.31    8.66
   0   4 -17   48.55    3.02
   0  -4 -17   48.35    6.68
   0  -4 -17   56.75    4.85
  -3  -4  13   24.56    4.51
   3  -4 -13   14.62    5.71
   3   4 -13   14.71    5.61
  -3   4  13   19.23    3.83
   3   4 -13   18.20    7.49
  -3   4  13   18.25    5.74
  -3  -5 -10   28.98    5.12
   3  -5  10   34.83    3.57
   3  -5  10   24.74    6.26
  -3   5 -10   37.89    7.52
   3   5  10   26.41    7.37
   3   5  10   26.46    6.00
   3  -7  -5   22.73    5.96
  -3   7   5   32.00    7.03
  -3   7   5   25.68    4.54
   3   7  -5   39.10    7.08
  -3   0 -14    8.19    5.73
   3   0  14    6.19    5.45
   3   0  14   10.35    4.68
  -4   5  -2  222.73   10.13
   4   5   2  235.70   11.61
   4   5   2  218.83    6.21
  -4   5  -2  219.29    9.91
   4  -5   2  225.67    9.25
  -4  -5  -2  219.77    9.33
  -4  -5   4  125.99    3.28
   4  -5  -4  132.92    8.43
  -4  -5   4  147.79    8.76
  -4   5   4  135.47    8.45
   4   5  -4  121.21    9.42
  -4   5   4  130.81    7.72
   1  -9  -4    2.41    5.56
   1   9  -4    3.80    5.73
  -1   9   4   -1.63    6.58
   1   9  -4    3.03    5.07
  -1   9   4    1.17    3.43
   1   9  -4    5.02    5.60
   0  -5  16 1943.58   25.48
   0  -5 -16 1909.97   16.15
   0  -5 -16 1960.89   26.14
   0   5  16 1912.46   27.31
   0   5 -16 1881.47   30.00
   3   7   4   56.76    5.73
  -3   7  -4   60.00    6.95
   3   7   4   51.45    8.11
   3  -7   4   50.55    4.79
  -3  -7  -4   55.78    5.53
  -3   7  -4   53.77    7.90
   0  -8  10  814.30   11.07
   0  -8  10  782.64   16.21
   0   8 -10  815.25   19.44
   0  -8 -10  797.05   18.19
   0   8  10  843.95   19.07
   3  -2 -15  522.57   14.02
  -3  -2  15  513.83   11.57
   3   2 -15  511.01   13.33
  -3   2  15  510.73   13.06
   3   2 -15  514.51   15.26
  -3   2  15  497.13   11.28
   4  -4   6   57.11    5.66
   4   4   6   58.84    8.27
   4   4   6   54.57    4.66
   4  -4   6   54.54    5.91
  -4   4  -6   71.61    7.97
  -4  -4  -6   51.65    6.33
   3  -1  14  161.23    7.44
   3   1  14  159.63    8.32
   3  -1  14  160.99    8.81
  -3  -1 -14  151.90    8.74
   3   1  14  155.26    8.73
  -3   1 -14  159.32    9.57
   1  -8   9 1261.45   20.88
   1  -8   9 1246.83   12.28
  -1  -8  -9 1277.32   22.18
  -1  -8  -9 1220.52   11.36
   1   8   9 1266.55   22.41
  -1   8  -9 1216.97   23.59
   3  -6   8  160.64    8.59
   3  -6   8  159.45    5.89
   3   6   8  155.33   10.46
   3   6   8  148.10    8.11
  -3  -6  -8  152.06    7.37
  -3   6  -8  174.12   10.18
  -4  -4   8  245.61   10.70
   4  -4  -8  267.86   10.95
  -4   4   8  272.57    9.34
  -4  -4   8  238.74    4.79
   4   4  -8  256.24   11.34
  -4   4   8  265.24    9.80
  -1  -9  -4    1.62    5.42
   1  -9   4    5.27    4.10
  -1   9  -4    3.18    7.04
   1   9   4   -1.27    5.94
  -1   9  -4    6.84    5.79
   0   3  18 1544.29   24.15
   0  -3 -18 1552.35   19.83
   0  -3  18 1464.46   22.87
   0   3 -18 1461.98   14.06
   0   3 -18 1460.82   26.03
   0  -3 -18 1473.99   21.62
   4  -2   9   84.50    6.50
   4   2   9   72.82    7.80
   4   2   9   94.57    5.98
   4  -2   9   87.50    6.55
  -4  -2  -9   99.20    7.95
  -4   2  -9   90.06    8.34
   1   4 -17  637.55   10.91
   1   4 -17  603.63   17.99
   1  -4 -17  649.78   10.83
  -1   4  17  646.21   16.56
  -1  -4  17  628.55   14.71
   1  -4 -17  652.30   15.96
   0   0 -19    7.69    4.49
   0   0  19   13.48    6.32
   0   0 -19    2.81    5.88
   2   8   6   11.51    5.78
   2  -8   6   19.42    3.51
  -2   8  -6   20.19    6.44
   2   8   6   27.37    7.86
  -2   8  -6   15.55    7.55
  -2  -8  -6   22.32    3.77
   2   8  -7  255.24   10.24
  -2   8   7  258.37   12.38
  -2   8   7  289.84    6.92
   2   8  -7  266.23   12.30
  -2  -8   7  271.93    9.03
   2  -8  -7  279.95   11.41
   4   5   3   67.08    8.47
   4  -5   3   60.55    6.08
   4   5   3   74.07    4.44
   4  -5   3   59.39    6.11
  -4   5  -3   68.66    7.38
  -4  -5  -3   68.29    6.54
   4  -3   8   35.26    5.27
   4   3   8   40.79    4.76
  -4  -3  -8   37.55    6.09
   4   3   8   32.44    7.23
  -4   3  -8   42.18    7.40
   4  -3   8   42.07    5.56
   2  -6  12  156.12    9.16
   2   6  12  145.21   10.14
   2   6  12  130.98    8.47
  -2   6 -12  137.58   10.08
  -2  -6 -12  138.69    5.95
   3   3  13   24.63    6.96
   3  -3  13   16.30    3.50
  -3   3 -13   18.85    6.79
   3   3  13   13.14    5.36
  -3  -3 -13   19.39    5.28
   3  -3  13   26.01    6.04
   0  -9  -6    1.35    6.12
   0   9  -6    3.56    6.63
   0   9  -6    8.03    6.27
   0   9   6    1.45    6.64
   0  -9   6    9.56    3.97
   0   9   6    0.30    2.61
  -4  -2  11   51.29    3.90
   4  -2 -11   60.69    7.61
  -4   2  11   55.07    5.83
  -4   2  11   58.05    5.52
   4   2 -11   62.57    7.32
  -4  -2  11   51.73    6.76
  -1   7 -12   83.21    9.43
   1   7  12   79.98    7.89
  -1  -7 -12   84.46    3.55
   1  -7  12   87.06    7.59
  -1  -7 -12   72.57    8.23
  -4  -5   5   28.28    2.29
  -4   5   5   33.40    5.76
   4  -5  -5   37.33    7.02
  -4   5   5   34.80    6.38
  -4  -5   5   39.40    6.89
   4   5  -5   34.35    7.94
  -1  -6 -14    7.62    6.03
  -1  -6 -14   13.94    2.92
   1   6  14   26.92    7.08
  -1   6 -14   16.85    8.66
   1  -6  14   19.69    6.45
  -2   6  13   48.47    7.75
   2   6 -13   43.24    5.39
   2  -6 -13   46.47    7.61
   2   6 -13   37.85    7.90
  -2   6  13   39.08    2.61
  -2  -6  13   39.18    5.44
   3   7  -6  364.92   13.26
   3   7  -6  376.97   12.94
  -3  -7   6  376.97    8.85
   3  -7  -6  369.90   12.50
  -3   7   6  363.86    9.26
  -3   7   6  351.34   12.83
  -4  -3  10   22.63    6.54
  -4   3  10   20.90    5.14
   4   3 -10   20.40    6.57
  -4   3  10   12.41    5.22
   4  -3 -10   25.00    6.53
  -4  -3  10   15.90    2.97
  -1  -2 -18  148.59    8.39
   1  -2  18  131.72    8.91
  -1  -2 -18  138.38    7.49
   1   2  18  140.93    9.45
  -1   2 -18  137.04    9.88
  -1   2 -18  143.13    5.13
   3   4  12   11.55    5.24
  -3   4 -12   10.21    7.28
   3  -4  12    9.27    3.09
  -3  -4 -12    7.04    4.83
   3   4  12    6.87    5.93
   3  -4  12    5.33    5.63
   1   5 -16   22.03    8.85
   1  -5 -16   19.90    2.69
  -1  -5  16   25.42    6.18
   1   5 -16   20.32    3.73
   1  -5 -16   21.79    6.98
  -1   5  16   21.92    7.09
   1   9  -5    6.64    5.88
   1   9  -5    2.05    5.15
   1   9  -5    1.40    6.34
   1  -9  -5   -3.04    5.98
  -1   9   5    9.51    7.25
  -1   9   5    4.43    3.06
   0  -1  19  561.54   15.11
   0  -1 -19  536.83   14.49
   0   1 -19  554.31   10.96
   0   1 -19  532.79   15.72
   0   1  19  525.73   14.90
   0  -1 -19  547.90   12.73
  -2   4 -15   21.80    7.61
  -2  -4 -15   15.53    4.65
   2   4  15   18.24    6.57
   2  -4  15   27.26    6.67
  -2  -4 -15   13.00    5.58
  -4   0 -10  652.55   16.09
   4   0  10  649.93   13.26
   4   0  10  658.53   15.03
   3  -5 -12   20.72    6.67
  -3   5  12   15.79    6.03
   3   5 -12   17.05    5.79
  -3   5  12   17.66    3.89
   3   5 -12   16.72    7.82
  -3  -5  12   10.75    4.05
   0   7  13    8.49    6.97
   0  -7 -13   -4.82    6.75
   0   7 -13   13.79    7.79
   0   7 -13    7.72    2.53
   0  -7  13    3.73    5.66
   2   0  17   12.86    6.49
  -2   0 -17   -0.04    5.86
  -2   0 -17   -1.15    4.00
   2   4 -16  481.29   16.06
  -2   4  16  503.51   14.50
   2  -4 -16  516.93   14.38
   2   4 -16  508.66   11.87
  -2   4  16  516.89    9.03
  -2  -4  16  512.02   12.74
  -1   3  18  158.47    9.44
   1   3 -18  138.46   10.27
   1   3 -18  149.94    6.34
   1  -3 -18  145.32    7.19
  -1  -3  18  141.82    8.62
   1  -3 -18  154.47    8.94
   1   0 -19 1603.57   24.46
   1   0 -19 1558.18   20.27
  -1   0  19 1585.98   23.56
  -4   0  12  171.48    6.73
  -4   0  12  176.40    8.71
   4   0 -12  176.36    9.75
  -3  -7  -5   20.69    4.70
   3   7   5   26.32    5.11
   3  -7   5   24.41    4.18
  -3   7  -5    8.72    6.04
   3   7   5   19.87    7.38
  -3   7  -5   13.73    6.96
   2   0 -18   83.23    6.98
   2   0 -18   77.90    7.57
  -2   0  18   89.49    7.54
   1   8 -10   11.10    7.14
  -1   8  10   10.57    7.38
   1   8 -10    7.28    4.40
  -1  -8  10    3.27    4.70
   1  -8 -10    7.67    6.47
   2   7  10   43.52    6.95
  -2   7 -10   51.20    8.35
   2   7  10   36.32    8.19
   2  -7  10   48.75    6.90
   2  -7  10   33.00    2.59
  -2  -7 -10   34.12    3.87
   2  -3  16 1761.87   24.76
  -2  -3 -16 1756.93   22.03
  -2   3 -16 1736.28   12.66
  -2   3 -16 1757.96   27.49
  -2  -3 -16 1709.94   22.92
   2   3  16 1771.96   25.05
  -1   9  -5  249.42   12.10
   1   9   5  224.06   10.83
  -1  -9  -5  225.09   10.37
  -1   9  -5  219.06   10.53
  -1  -9  -5  233.77    6.58
   1  -9   5  223.62    7.63
  -3   6  10   54.28    4.43
   3  -6 -10   58.04    7.10
  -3  -6  10   61.25    4.65
  -3   6  10   67.40    7.47
   3   6 -10   54.73    6.62
   3   6 -10   45.51    7.89
  -4  -1 -10  404.06   12.82
   4   1  10  387.21   10.46
  -4   1 -10  421.37   13.64
   4   1  10  375.00   12.67
   4  -1  10  406.58   11.08
   4  -1  10  406.70   11.57
   2  -7 -11   -2.84    6.48
  -2  -7  11    4.51    4.22
  -2   7  11   10.19    6.42
   2   7 -11    6.12    4.50
  -2   7  11    9.30    1.99
   2   7 -11    9.45    7.20
   0  -6  15  221.00   10.06
   0   6 -15  233.87   12.75
   0   6  15  206.26   10.98
   0  -6 -15  233.60   10.92
   2  -3 -17  179.88    9.48
   2  -3 -17  190.93    7.95
   2   3 -17  175.46    7.74
  -2  -3  17  188.09    8.78
   2   3 -17  186.65   11.02
  -2   3  17  179.45    9.98
   3  -2  14  117.71    7.94
   3   2  14  109.86    8.21
   3  -2  14  111.88    6.04
  -3  -2 -14  106.50    7.70
  -3   2 -14  106.08    8.65
   3   2  14  122.09    8.13
  -2   1 -17  433.10    9.11
  -2   1 -17  409.10   13.75
  -2  -1 -17  421.56   12.76
  -2  -1 -17  400.87   10.69
   2   1  17  421.77   13.27
   2  -1  17  440.71   13.44
   4  -5   4  534.65   12.91
   4   5   4  560.02   10.28
   4  -5   4  538.88   12.74
  -4  -5  -4  544.62   13.66
  -4   5  -4  535.90   14.73
   4   5   4  557.71   16.74
  -1   1  19   70.33    7.86
   1   1 -19   60.14    5.81
   1   1 -19   55.30    8.22
  -1  -1  19   54.66    7.23
   1  -1 -19   52.47    7.06
   1  -1 -19   54.64    6.03
  -4  -1  12   50.91    6.78
  -4   1  12   43.03    6.22
  -4  -1  12   46.15    4.53
  -4   1  12   41.42    4.99
   4  -1 -12   46.95    7.46
   4   1 -12   60.20    8.08
   3   0 -16   19.31    6.50
  -3   0  16   16.59    5.41
   3   0 -16   11.73    6.36
   2  -5  14 2862.59   31.26
  -2   5 -14 2820.95   35.28
   2   5  14 2816.24   31.14
  -2  -5 -14 2872.72   24.42
  -4   5   6 2120.52   25.86
  -4  -5   6 1988.17   12.46
  -4  -5   6 2092.08   26.71
  -4   5   6 2090.75   23.62
   4   5  -6 2143.78   29.08
   4  -5  -6 2161.96   27.11
  -2   1  18   79.52    7.54
  -2  -1  18   72.33    7.06
   2  -1 -18   71.79    7.10
   2   1 -18   72.75    8.26
   2   1 -18   73.99    6.36
   2  -1 -18   77.10    7.23
  -2  -5  15  120.06    7.23
   2   5 -15  125.14   10.46
   2   5 -15  122.03    6.99
   2  -5 -15  128.32    9.05
  -2   5  15  116.14    4.42
  -2   5  15  136.16    9.69
   4  -4   7  324.30    9.84
   4   4   7  328.99    8.81
  -4  -4  -7  328.86   11.40
   4  -4   7  323.76   10.36
  -4   4  -7  299.32   12.32
   4   4   7  303.94   12.76
  -4   4   9  370.13   10.49
  -4  -4   9  358.18   12.55
   4  -4  -9  383.60   12.81
  -4   4   9  378.89   11.48
  -4  -4   9  371.77    6.45
   4   4  -9  380.26   13.15
   1  -9  -6    6.05    5.84
   1   9  -6    8.00    4.91
  -1   9   6    6.92    7.22
   1   9  -6    2.47    5.93
  -1   9   6    5.81    2.79
   1   9  -6    6.87    6.11
  -3   7   7  344.51    8.78
   3   7  -7  325.57   13.23
   3  -7  -7  357.31   12.14
  -3  -7   7  335.18    8.56
  -3   7   7  320.69   12.45
   3   7  -7  329.66   12.12
   2  -8   7   79.31    7.85
   2  -8   7   96.82    4.85
  -2   8  -7  110.05    8.98
   2   8   7   78.21    8.77
   2   8   7   77.99    7.60
  -2  -8  -7  105.17    5.32
   0   9  -7    9.58    6.59
   0   9   7   17.13    6.53
   0  -9   7   12.28    4.08
   0   9  -7   19.93    6.80
   0  -9  -7   15.92    2.36
   0  -9  -7   14.94    6.53
  -1   7  13  325.34   13.38
   1   7 -13  317.24    8.39
   1  -7 -13  314.73   12.67
   1   7 -13  327.73   14.37
  -1  -7  13  334.06   11.04
   3   1 -16  288.36   11.91
   3   1 -16  298.87   11.02
  -3  -1  16  298.04    9.75
  -3   1  16  311.02   10.87
   3  -1 -16  304.49   11.47
  -2  -8   8  542.98   12.24
   2   8  -8  524.13   15.90
   2   8  -8  514.78   13.44
  -2   8   8  515.56   15.93
  -2   8   8  510.54    8.27
   2  -8  -8  517.03   15.01
  -3  -5 -11   77.48    6.27
   3  -5  11   74.86    4.10
   3   5  11   70.54    6.92
  -3   5 -11   79.53    9.07
   3  -5  11   81.79    7.68
   3   5  11   78.72    8.70
   1   4  17    8.28    6.71
   1  -4  17    5.54    6.25
  -1  -4 -17    3.16    4.10
  -1  -4 -17   -6.12    5.57
  -1   4 -17    3.73    7.10
   0   2 -19  343.22   13.86
   0  -2 -19  341.75   11.40
   0  -2  19  340.50   12.34
   0   2  19  359.60   13.13
   0   2 -19  340.91    8.18
   0  -2 -19  341.58   10.94
   3   6   9   19.49    5.55
   3  -6   9   23.84    3.51
  -3  -6  -9   19.41    4.84
  -3   6  -9   15.89    6.46
   3   6   9   28.58    7.97
   3  -6   9   20.39    6.27
   1  -8  10    9.76    2.38
  -1  -8 -10   11.21    2.27
  -1  -8 -10    9.85    6.76
  -1   8 -10    2.50    7.24
   1  -8  10   13.45    6.07
   1   8  10    4.77    6.46
   1   6 -15  364.58    8.37
  -1  -6  15  354.40   11.52
  -1   6  15  355.50   13.68
   1   6 -15  352.85   14.79
   1  -6 -15  349.04   12.68
   3  -3 -15  432.16   13.56
  -3  -3  15  447.78   10.80
  -3   3  15  422.99   10.15
  -3   3  15  424.43   12.68
   3   3 -15  436.77   12.59
   3   3 -15  431.55   14.75
   0   8  11  104.69    9.32
   0   8 -11  107.50    9.53
   0  -8 -11  108.59    9.11
   0  -8  11  112.55    4.64
   0  -8  11  109.29    7.91
   3  -4 -14  122.73    9.04
   3   4 -14  108.33    7.65
  -3   4  14  105.07    5.56
  -3   4  14   92.74    7.76
   3   4 -14   96.98    9.52
  -3  -4  14  101.68    6.11
  -1  -5 -16   80.84    7.71
  -1  -5 -16   84.88    5.20
   1   5  16   92.74    8.65
   1  -5  16   77.95    7.59
  -1   5 -16   90.74    9.83
   3  -7   6   73.97    7.49
   3   7   6   66.40    6.48
   3  -7   6   72.25    5.05
  -3   7  -6   68.95    7.67
  -3  -7  -6   71.01    5.96
   3   7   6   72.16    9.45
  -1  -9  -6   14.79    2.98
  -1  -9  -6    9.74    5.98
  -1   9  -6   24.48    7.47
  -1   9  -6   16.85    6.65
   1  -9   6   13.42    3.57
   1   9   6   13.36    6.87
   4  -3   9   20.13    4.82
   4  -3   9   20.91    5.09
  -4   3  -9   26.48    7.38
   4   3   9   11.80    4.26
  -4  -3  -9   22.39    5.72
   4   3   9   23.69    7.11
  -4  -2 -10   15.68    6.30
   4   2  10    7.24    6.34
   4   2  10   16.23    4.89
  -4   2 -10   14.81    6.43
   4  -2  10   12.33    4.87
   4  -2  10    6.12    4.72
  -4  -5  -5   56.06    6.68
   4   5   5   55.82    8.38
  -4   5  -5   58.87    7.38
   4  -5   5   51.93    6.15
   4  -5   5   51.87    5.42
   4   5   5   53.03    4.84
   4   3 -11   77.31    8.74
  -4   3  11   87.60    6.86
  -4  -3  11   68.55    4.56
   4  -3 -11  102.81    9.29
  -4   3  11   66.55    6.56
  -4  -3  11   89.37    8.90
  -4  -5   7   21.50    2.49
   4  -5  -7   31.75    7.21
  -4   5   7   25.50    5.28
  -4   5   7   25.83    6.68
  -4  -5   7   25.30    6.58
   4   5  -7   15.26    6.39
  -2  -2 -17   97.23    7.52
   2  -2  17   94.61    8.17
  -2  -2 -17   87.92    6.92
  -2   2 -17   84.82    4.34
  -2   2 -17   93.02    8.74
   2   2  17   85.43    8.25
   1  -2 -19  102.99    7.25
   1  -2 -19   84.24    7.19
   1   2 -19   94.42    5.85
  -1  -2  19   93.78    8.19
   1   2 -19  107.58    9.92
  -1   2  19   85.33    8.25
  -4  -2  12  140.28    5.61
   4  -2 -12  129.13    9.14
  -4  -2  12  129.75    8.80
  -4   2  12  144.49    7.86
  -4   2  12  149.45    7.67
   4   2 -12  135.66    8.93
   5   0  -1   63.35    2.95
  -5   0   1   80.05    7.73
   5   0  -1   69.23    8.08
  -1  -3 -18    2.34    5.37
  -1   3 -18   17.88    2.70
   1   3  18   19.78    7.24
   1  -3  18    3.54    6.37
  -1  -3 -18    1.45    5.11
  -1   3 -18    4.18    7.79
  -5   0   2   21.35    6.73
   5   0  -2   13.49    7.18
   2   2 -18  280.83   12.48
   2  -2 -18  290.90   11.03
   2   2 -18  283.47    9.69
  -2  -2  18  265.83   10.34
   2  -2 -18  280.75   10.01
  -2   2  18  276.94   11.21
   3   0  15  257.03   10.47
  -3   0 -15  252.96   11.06
   3   0  15  275.97    9.63
   5   0   0    4.33    6.41
  -5   0   0   -4.74    6.23
   5   0   0    0.93    2.15
   1   0  19    7.61    6.29
  -1   0 -19   21.01    7.08
  -1   0 -19    7.34    4.01
   5   0  -3  244.14   11.73
  -5   0   3  250.05   10.91
   1   9  -7   14.99    6.59
   1   9  -7   20.78    7.13
  -1   9   7   16.16    7.13
   1  -9  -7   21.79    6.58
  -1   9   7   18.46    2.68
   1   9  -7   19.46    5.23
   5  -1  -1   63.58    7.97
  -5   1   1   75.66    7.57
   5   1  -1   69.46    8.48
  -5  -1   1   82.70    8.13
   5  -1  -1   66.52    3.74
   3   2 -16    8.35    5.45
  -3   2  16   10.01    4.40
  -3   2  16   15.06    5.90
   3  -2 -16   12.46    5.77
  -3  -2  16   14.34    5.04
   3   2 -16   15.05    6.92
   1  -7  13  801.95   17.43
  -1  -7 -13  729.57   17.55
  -1  -7 -13  723.13    8.86
  -1   7 -13  773.12   20.23
   1   7  13  773.73   18.45
   2   6  13   49.09    7.31
  -2   6 -13   51.97    8.63
   2  -6  13   46.16    7.05
  -2  -6 -13   47.03    4.55
  -2   9   0   40.75    5.96
  -2   9   0   34.25    7.81
   2  -9   0   38.32    6.00
   2   9   0   38.93    5.95
   2   9   0   48.80    7.72
   2   9   0   38.27    6.61
  -2   9   1  124.37    7.21
   2  -9  -1  133.00    8.15
   2   9  -1  119.41    8.01
   2   9  -1  120.80    8.24
  -2   9   1  112.32    9.72
   2   9  -1  127.90    9.27
   5  -1  -2   28.83    3.00
   5  -1  -2   25.89    7.06
  -5  -1   2   29.36    6.34
   5   1  -2   32.35    7.45
  -5   1   2   22.65    6.37
  -4   0 -11   36.23    7.29
   4   0  11   28.02    5.60
   4   0  11   27.77    6.33
   5   0   1  255.36   11.75
  -5   0  -1  263.84   11.38
   5   0   1  246.65    5.55
   0   4 -18  257.78   12.63
   0  -4  18  277.49   11.20
   0  -4 -18  279.61    8.48
   0  -4 -18  301.82   11.36
   0   4 -18  275.57    5.83
   0   4  18  298.21   12.84
  -3   7   8    7.38    6.73
   3  -7  -8    8.08    6.04
   3   7  -8   12.39    6.38
  -3  -7   8    8.39    3.70
   3   7  -8   14.44    7.02
  -3   7   8   12.72    3.75
  -3   6  11   55.10    7.48
  -3  -6  11   80.68    5.18
   3  -6 -11   69.42    8.41
   3   6 -11   63.62    9.12
   3   6 -11   75.21    7.30
  -3   6  11   65.58    4.54
   3   1  15   70.01    6.83
   3  -1  15   77.87    5.98
  -3   1 -15   76.82    8.14
   3  -1  15   81.44    7.68
  -3  -1 -15   79.99    7.50
   3   1  15   75.48    7.47
   5   1   0   37.75    7.31
   5  -1   0   60.03    3.79
   5  -1   0   59.94    7.67
  -5  -1   0   55.71    7.44
  -5   1   0   58.22    7.24
  -1  -8  11  752.13   15.47
  -1   8  11  768.46   19.23
   1   8 -11  703.75   19.07
   1   8 -11  734.68   13.08
   1  -8 -11  693.46   17.74
  -2   6  14   81.68    3.26
  -2  -6  14   89.27    6.85
   2  -6 -14   74.20    8.36
   2   6 -14   93.84    6.60
   2   6 -14   86.35    9.85
  -2   6  14   87.63    8.59
  -1  -1 -19  405.61   10.93
   1   1  19  390.41   13.58
  -1   1 -19  409.29   14.14
  -1  -1 -19  415.06   13.17
   1  -1  19  418.30   13.78
  -1   1 -19  425.66    9.39
   0   5 -17   26.59    8.69
   0  -5 -17   32.14    3.94
   0  -5  17   16.85    6.32
   0   5  17   30.28    7.66
   0  -5 -17   20.24    6.12
  -3  -5  13  189.20    7.39
   3  -5 -13  213.00   10.64
   3   5 -13  191.37    9.36
   3   5 -13  184.82   11.34
  -3   5  13  187.49    9.77
  -3   5  13  185.80    6.53
   2   9   1  377.65   12.53
   2  -9   1  355.05   10.66
   2   9   1  359.86   13.55
  -2   9  -1  350.02   11.39
  -2   9  -1  343.35   14.08
  -2  -9  -1  371.44   10.17
   4   4   8    9.65    4.38
  -4  -4  -8   13.55    5.31
   4  -4   8    4.69    4.00
   4  -4   8   16.40    5.48
   4   4   8    6.19    6.61
  -2   9   2  109.01    9.80
   2   9  -2  117.45    8.24
  -2   9   2  125.37    6.90
   2  -9  -2  130.29    8.22
   2   9  -2  107.29    8.27
   2   9  -2  130.74    9.18
   0   9  -8  256.56   11.97
   0   9   8  263.56   12.62
   0  -9  -8  243.56   11.26
   0  -9   8  259.70    7.87
   0  -9  -8  225.49    4.17
   2  -7  11  377.94   13.15
   2   7  11  414.63   13.27
  -2  -7 -11  405.70    8.93
  -2   7 -11  369.62   14.35
   2   7  11  401.18   15.07
   4   0 -13    0.04    5.95
  -4   0  13    2.59    5.30
  -4   0  13    5.16    4.21
   4   6  -1   64.96    4.20
   4   6  -1   61.90    8.32
   4  -6  -1   71.20    6.77
  -4   6   1   66.16    7.80
  -4  -6   1   62.49    7.01
  -4   6   1   60.74    6.55
   3  -4  13   60.27    7.22
  -3   4 -13   65.12    8.63
   3   4  13   70.93    8.29
   3  -4  13   67.87    4.25
  -3  -4 -13   65.02    6.31
   3   4  13   57.64    6.80
  -3   3 -14   67.60    8.19
   3  -3  14   54.15    6.98
   3   3  14   57.42    7.37
   3   3  14   59.63    7.02
   3  -3  14   62.26    4.51
  -3  -3 -14   54.08    6.47
  -5   1   3   85.29    8.00
   5  -1  -3   97.67    8.88
  -5  -1   3   84.82    7.69
   5   1  -3   98.70    8.85
   5  -1  -3   93.45    3.96
   2   8   8  803.98   19.92
   2  -8   8  799.49   17.39
  -2   8  -8  779.60   18.79
  -2  -8  -8  795.16   12.21
   2  -8   8  801.16   10.73
   2   8   8  793.79   17.63
   5   0  -4    6.56    6.84
  -5   0   4    4.98    5.94
  -4   6   0  129.85    8.27
  -4  -6   0  136.59    8.31
   4   6   0  155.26   10.78
   4  -6   0  142.39    8.09
   4   6   0  142.89    5.48
  -4   6   0  139.31    9.21
   2   7 -12   31.97    8.51
  -2  -7  12   35.97    5.41
   2   7 -12   35.72    5.62
  -2   7  12   33.29    7.27
   2  -7 -12   38.63    7.79
   4  -6  -2  171.82    8.99
   4   6  -2  155.63   10.31
  -4   6   2  174.24    9.71
  -4  -6   2  163.81    8.88
  -4   6   2  150.82    8.59
   4   6  -2  143.70    5.19
  -4   4  10   20.20    4.76
  -4   4  10   19.10    5.63
  -4  -4  10   14.10    5.91
  -4  -4  10   16.71    3.11
   4   4 -10   16.04    6.56
   4  -4 -10   12.06    6.60
   2   8  -9   30.09    7.63
  -2   8   9   22.36    2.75
  -2   8   9   18.72    7.17
  -2  -8   9   25.35    4.76
   2  -8  -9   16.57    6.99
   2   8  -9   22.61    5.83
   4  -1  11  577.21   13.71
   4   1  11  556.92   14.84
  -4   1 -11  549.74   15.51
   4  -1  11  568.94   13.18
   4   1  11  589.78   13.01
  -4  -1 -11  576.74   15.27
  -5  -1  -1  414.42   13.49
  -5   1  -1  472.26   14.07
   5  -1   1  436.54   13.99
   5   1   1  436.74   14.17
   5  -1   1  435.13    8.05
   1  -6  15  370.97   12.83
   1   6  15  349.22   13.14
  -1   6 -15  352.60   15.03
  -1  -6 -15  348.24   12.46
  -1  -6 -15  351.71    7.61
   0  -7 -14 1064.06   21.03
   0   7 -14 1103.40   23.99
   0  -7  14 1071.35   19.63
   0   7  14 1146.92   22.29
   5   0   2    6.43    6.27
  -5   0  -2    3.99    5.92
   5   0   2    3.55    2.71
   2   9   2  104.67    8.25
   2  -9   2  112.94    7.02
  -2  -9  -2  112.00    6.53
  -2   9  -2  105.42    7.94
  -2   9  -2  107.60    9.93
   2   9   2  108.23    9.21
   1   9   7  396.59   14.12
  -1   9  -7  414.24   14.93
  -1  -9  -7  393.47    7.54
  -1   9  -7  387.58   13.82
   1  -9   7  394.74    8.98
  -1  -9  -7  393.94   13.53
   2   9  -3   47.40    6.88
  -2   9   3   52.69    8.66
   2   9  -3   48.23    6.82
   2   9  -3   40.54    6.86
  -2   9   3   48.89    5.26
   2  -9  -3   49.97    6.82
   4   6   1  659.17   18.04
  -4   6  -1  665.35   15.60
  -4  -6  -1  648.54   15.04
   4   6   1  666.09   10.78
   4  -6   1  653.58   14.49
  -4   6  -1  658.05   16.18
  -4   1  13  470.68   12.53
  -4  -1  13  454.90   10.04
  -4   1  13  439.61   10.87
   4  -1 -13  480.12   14.65
  -4  -1  13  434.54   12.89
   4   1 -13  428.81   13.70
   4   5   6   50.12    8.27
   4  -5   6   51.69    5.64
  -4  -5  -6   54.79    6.43
   4  -5   6   46.55    6.13
   4   5   6   54.00    4.82
  -4   5  -6   57.20    7.51
  -4   6   3  194.08    9.16
  -4  -6   3  205.81    9.84
  -4   6   3  209.66   10.30
   4  -6  -3  190.84    9.32
   4   6  -3  197.63   10.94
   3  -7   7 1561.54   23.12
   3   7   7 1560.89   21.52
   3   7   7 1552.88   26.91
  -3   7  -7 1550.79   25.14
   3  -7   7 1565.09   17.12
  -3  -7  -7 1556.05   19.89
  -1   4  18   25.03    7.86
   1  -4 -18    2.24    3.49
   1  -4 -18    5.97    6.05
   1   4 -18   10.47    3.70
   1   4 -18   -0.94    7.23
  -1  -4  18   16.45    6.26
   5  -1  -4   65.14    8.12
   5   1  -4   60.41    7.96
  -5   1   4   56.88    6.99
  -5  -1   4   56.13    7.22
  -5   1   4   63.63    4.24
  -4  -5   8   95.12    8.42
  -4   5   8   81.63    7.28
  -4   5   8   74.51    6.05
   4   5  -8   97.26    8.98
  -4  -5   8   83.51    3.67
   4  -5  -8   78.08    8.27
  -3   8   1  505.76   12.87
   3   8  -1  531.88   12.60
  -3  -8   1  551.46   13.29
   3   8  -1  508.46   15.70
  -3   8   1  486.09   15.80
   3  -8  -1  522.63   13.24
   3   8   0  499.64   15.59
   3   8   0  516.17   12.57
  -3   8   0  525.76   13.44
  -3   8   0  514.04   15.94
  -3  -8   0  507.89   12.80
   3  -8   0  496.12   12.79
   1   5 -17  283.27    7.57
  -1   5  17  286.83   12.48
  -1  -5  17  283.47   10.92
   1  -5 -17  292.70   11.77
   1  -5 -17  265.36    6.27
   1   5 -17  282.82   13.94
   0  -3 -19   69.43    7.17
   0   3 -19   69.27    4.19
   0  -3 -19   81.67    6.69
   0   3 -19   66.71    8.82
   0  -3  19   55.03    7.66
   0   3  19   72.78    8.67
   2  -4  16    0.23    6.23
  -2  -4 -16    1.27    5.37
   2   4  16    4.10    5.66
  -2  -4 -16    1.84    4.25
  -2   4 -16    8.26    6.80
  -3  -8   2  471.04   12.60
  -3   8   2  458.52   15.34
  -3   8   2  467.48   12.15
   3  -8  -2  454.46   12.79
   3   8  -2  460.42   15.34
   3   8  -2  489.17   11.93
   5  -1   2   44.50    7.28
   5   1   2   43.24    3.04
  -5   1  -2   36.54    7.37
  -5  -1  -2   39.45    7.04
   5  -1   2   39.60    3.82
   5   1   2   42.72    7.43
   3   6  10    9.23    7.58
   3  -6  10   10.86    3.13
  -3  -6 -10   17.43    4.94
  -3   6 -10    5.61    7.08
   3  -6  10    6.09    5.90
   3   6  10   11.27    5.19
  -5   0   5   46.25    6.81
   5   0  -5   48.50    7.92
   2  -4 -17   74.24    8.11
   2   4 -17   77.55    9.96
  -2   4  17   74.56    8.23
  -2  -4  17   64.06    6.53
  -2   4  17   70.50    4.49
   2   4 -17   80.73    6.14
   3   8   1  202.35   11.39
  -3   8  -1  248.83   10.16
  -3   8  -1  213.92   11.52
   3   8   1  211.25    9.02
   3  -8   1  229.33    9.12
  -3  -8  -1  215.81    9.01
   4   6   2  137.19   10.25
   4  -6   2  143.52    7.90
  -4   6  -2  130.79    9.39
   4   6   2  146.75    6.00
  -4   6  -2  151.97    9.08
  -4  -6  -2  168.39    8.73
   1  -8  11  265.21    4.88
  -1   8 -11  302.74   13.53
  -1  -8 -11  288.20   12.15
   1  -8  11  269.05   11.37
   1   8  11  289.45   12.31
  -1  -8 -11  264.93    5.39
   5  -2  -1  716.49   10.92
  -5  -2   1  688.77   16.61
   5  -2  -1  699.62   17.27
   5   2  -1  705.71   18.41
  -5   2   1  688.59   16.53
  -4  -6   4    7.26    2.48
   4  -6  -4   13.44    6.38
  -4   6   4   10.73    5.32
  -4   6   4    1.41    5.99
   4   6  -4   13.15    6.86
  -4  -6   4   18.20    6.16
   0   0 -20   64.74    7.60
   0   0  20   63.73    8.08
   0   0 -20   67.46    5.85
  -2   9  -3   29.44    6.48
   2   9   3   25.63    7.53
   2   9   3   28.24    6.47
   2  -9   3   23.49    4.94
  -2  -9  -3   25.74    4.42
  -2   9  -3   21.73    7.99
   2   9  -4  169.51    9.37
   2   9  -4  146.49    9.12
   2   9  -4  155.34    9.39
   2  -9  -4  171.57    9.40
  -2   9   4  152.65   10.90
  -2   9   4  144.87    6.61
  -5   2   2  166.56    9.16
   5   2  -2  155.21   10.53
  -5  -2   2  145.39    9.25
   5  -2  -2  166.10    9.85
   3   5  12   16.33    6.15
   3  -5  12    6.51    2.80
  -3  -5 -12   13.80    5.04
   3   5  12    8.84    6.65
  -3   5 -12    9.42    6.46
   3  -5  12   20.84    6.21
   0   6 -16  808.60   21.07
   0  -6 -16  774.92   18.01
   0   6  16  771.77   18.80
   0  -6  16  771.94   17.18
   3   2  15    9.54    5.79
   3  -2  15    6.49    3.97
   3   2  15   10.01    5.94
   3  -2  15    8.75    5.83
  -3  -2 -15    7.08    5.50
  -3   2 -15   12.79    6.34
   5  -2   0  113.01    9.03
  -5   2   0  121.21    9.03
  -5  -2   0  128.42    9.43
   5  -2   0  110.17    5.43
   5   2   0  115.86    9.77
   5   0   3   61.30    4.00
  -5   0  -3   55.13    7.04
   5   0   3   64.07    7.70
   3   8  -3    2.50    6.15
  -3   8   3    0.82    4.44
  -3   8   3    4.92    6.91
   3  -8  -3    3.68    5.47
   3   8  -3    5.79    4.42
  -3  -8   3    7.88    5.45
  -1  -2 -19  442.68   13.06
   1  -2  19  451.02   14.35
  -1   2 -19  446.52    8.46
  -1   2 -19  441.39   15.23
  -1  -2 -19  440.42   12.06
   1   2  19  466.29   14.66
   2   5  15  316.37   12.25
  -2   5 -15  294.73   13.58
   2  -5  15  324.47   12.26
  -2  -5 -15  320.97   12.13
  -2  -5 -15  325.00    9.20
  -4   3 -10  600.82   16.51
   4   3  10  580.39   12.59
   4  -3  10  599.60   12.59
   4   3  10  590.09   16.62
   4  -3  10  596.04   13.85
  -4  -3 -10  600.23   14.80
   0   8  12  236.81   12.08
   0  -8  12  229.50   10.39
   0  -8 -12  245.93   11.44
   0   8 -12  230.07   12.49
   1   9  -8  149.39    7.70
  -1   9   8  131.63   10.33
   1   9  -8  151.34   10.69
  -1  -9   8  143.12    8.36
   1  -9  -8  155.94   10.15
  -5  -1   5  145.00    9.25
   5  -1  -5  132.04    9.63
  -5   1   5  135.04    8.48
  -5   1   5  135.13    5.35
   5   1  -5  128.28    9.83
  -1   7  14 1009.30   21.52
  -1  -7  14 1012.15   18.27
   1  -7 -14  971.14   20.29
   1   7 -14  978.86   22.96
   1   7 -14  991.22   13.77
   2   0  18  293.44   11.91
  -2   0 -18  302.36    8.96
  -2   0 -18  296.52   12.05
   5   2  -3    4.26    6.91
  -5   2   3    3.48    5.38
   5  -2  -3    6.13    6.09
  -5  -2   3    6.07    6.59
  -5   2   3    8.28    3.82
  -2   3 -17  147.79    4.33
   2  -3  17  150.63    9.46
   2   3  17  136.69    9.83
  -2  -3 -17  149.42    8.47
  -2   3 -17  147.76   10.30
  -2  -3 -17  145.33    8.13
  -2   5  16 1049.38   21.06
  -2  -5  16 1074.58   18.00
   2  -5 -16 1040.70   20.52
  -2   5  16 1033.56   11.42
   2   5 -16 1046.72   16.58
   2   5 -16 1031.95   23.12
   0  10   0 1224.10   18.96
   0  10   0 1275.48   23.93
   0 -10   0 1239.96   20.50
  -3   0  17  819.70   15.93
   3   0 -17  769.88   17.71
   3   0 -17  780.08   16.70
  -3   8  -2   99.74    7.89
   3  -8   2  105.48    6.80
   3   8   2  112.66    7.26
   3   8   2  112.51    9.53
  -3   8  -2   94.35    9.29
  -3  -8  -2  113.36    7.12
   1   3 -19  365.39    9.19
   1   3 -19  332.33   14.31
   1  -3 -19  360.08   12.12
   1  -3 -19  380.12   10.57
  -1   3  19  383.10   13.74
  -1  -3  19  360.87   12.27
   4  -3 -12 2321.52   29.72
  -4   3  12 2310.86   25.76
  -4  -3  12 2317.63   18.99
  -4   3  12 2333.68   24.70
  -4  -3  12 2334.11   28.97
   4   3 -12 2345.13   30.19
   0  -1  20  689.53   17.00
   0  -1 -20  691.18   16.70
   0   1  20  659.99   17.12
   0   1 -20  696.39   18.32
   0   1 -20  668.60   12.32
   0  -1 -20  662.11   14.09
   0  10   1    7.39    4.67
   0 -10   1    5.82    5.05
   0 -10  -1   13.81    5.79
   0  10  -1   12.76    6.71
   0  10  -1    9.97    5.16
   0  10   1    8.92    6.72
   3   7  -9   27.13    6.66
   3  -7  -9   23.81    6.78
  -3   7   9   28.53    7.34
  -3   7   9   26.41    4.13
   3   7  -9   25.90    7.87
  -3  -7   9   23.67    4.01
   2   0 -19    4.02    5.24
   2   0 -19    7.80    5.98
  -2   0  19   12.47    5.98
   4   2  11  122.83    7.43
  -4   2 -11  125.23    9.40
   4   2  11  119.31    8.73
   4  -2  11  113.83    7.38
  -4  -2 -11  133.63    8.70
   4  -2  11  128.09    7.18
   5  -2   1  189.65   10.29
  -5  -2  -1  178.06   10.18
   5   2   1  191.82   11.18
  -5   2  -1  179.47   10.32
   5  -2   1  185.68    6.46
   2   3 -18   12.01    4.47
   2  -3 -18    9.86    4.27
  -2  -3  18   17.32    5.50
   2  -3 -18   18.88    6.14
   2   3 -18    7.12    7.51
  -2   3  18   17.39    6.90
   5   1   3  145.95    9.73
   5  -1   3  165.52    9.67
   5   1   3  154.37    4.90
   5  -1   3  157.85    5.88
  -5  -1  -3  155.77    9.93
  -5   1  -3  152.14    9.56
  -1   0  20    6.53    6.96
   1   0 -20    6.97    6.47
   1   0 -20   17.56    5.27
  -4  -6  -3  143.11    8.11
   4  -6   3  149.97    7.92
   4   6   3  144.16    6.29
  -4   6  -3  160.14    9.41
   4   6   3  138.66   10.37
  -4   6  -3  161.55   10.03
  -3   4  15    7.87    3.79
   3   4 -15   10.33    7.26
  -3   4  15   15.80    6.22
  -3  -4  15    6.27    4.34
   3   4 -15   21.50    5.81
   3  -4 -15   10.22    6.75
   4  -2 -13   38.71    7.23
   4   2 -13   51.81    7.53
  -4  -2  13   37.49    4.43
  -4  -2  13   39.53    6.65
  -4   2  13   38.36    5.68
  -4   2  13   38.40    5.81
  -5   0   6    5.90    5.78
   5   0  -6    7.73    6.64
  -5   0   6    6.57    2.40
  -2  -1 -18  810.27   14.71
  -2   1 -18  807.46   18.87
   2  -1  18  779.54   17.72
  -2   1 -18  788.34   12.39
   2   1  18  850.16   18.45
  -2  -1 -18  793.46   17.42
   3  -8  -4   31.43    6.65
  -3   8   4   33.19    5.14
  -3   8   4   30.89    7.72
   3   8  -4   33.74    5.12
   3   8  -4   44.17    7.67
  -3  -8   4   31.48    6.27
  -4   6   5   68.34    6.45
  -4  -6   5   70.74    3.57
   4  -6  -5   75.66    7.71
   4   6  -5   75.61    8.14
  -4  -6   5   79.46    7.71
  -4   6   5   79.29    7.78
   0  10   2   90.56    5.97
   0 -10   2   95.68    6.94
   0  10  -2   98.93    7.73
   0  10   2   84.00    9.13
   0  10  -2   86.24    9.43
   0 -10  -2   96.69    7.91
  -3  -1  17  199.19    9.18
   3  -1 -17  180.32    9.73
   3   1 -17  197.08   10.57
   3   1 -17  189.90    9.49
   3  -1 -17  204.13   10.08
  -3   1  17  201.26    9.47
   0  -9  -9  623.30   16.79
   0  -9   9  632.36   15.32
   0  -9   9  636.71   11.23
   0   9  -9  635.51   17.97
   0   9   9  618.22   17.56
  -5   2   4  122.11    8.53
   5  -2  -4  123.75    9.43
  -5  -2   4  152.81    9.39
  -5   2   4  115.92    5.85
   5   2  -4  123.22    9.47
   2  -9   4  839.49   14.11
  -2   9  -4  887.14   20.96
   2   9   4  825.48   18.11
  -2   9  -4  844.72   18.31
   2   9   4  845.84   19.99
  -2  -9  -4  858.85   13.98
  -3  -3  16  129.38    6.99
   3   3 -16  119.28    9.86
   3   3 -16  112.53    7.82
  -3   3  16  128.91    8.64
  -3   3  16  123.83    6.58
   3  -3 -16  128.31    8.94
   2   9  -5   24.23    6.48
   2   9  -5   38.91    6.66
  -2   9   5   30.67    4.31
  -2   9   5   42.68    8.36
   2   9  -5   34.01    6.56
   2  -9  -5   32.62    6.92
   2  -1 -19  117.29    8.06
  -2   1  19  149.87    9.27
  -2  -1  19  128.44    8.40
   2  -1 -19  132.53    8.60
   2   1 -19  121.64    9.32
   2   1 -19  120.40    7.64
  -1   6  16  166.52   10.55
   1   6 -16  165.44   11.71
   1   6 -16  176.56    6.23
   1  -6 -16  178.95   10.39
  -1  -6  16  166.12    9.01
  -4  -4  -9   11.07    5.13
   4  -4   9    7.31    5.32
   4   4   9    7.94    6.63
   4   4   9    8.79    4.75
   4  -4   9    3.25    4.22
  -4   4  -9    6.37    6.79
   2  -8   9   79.09    7.90
   2  -8   9   89.02    4.17
  -2  -8  -9   90.18    5.04
   2   8   9   86.03    8.12
  -2   8  -9   89.69    8.85
   2   8   9   81.93    9.26
  -4   5  -7   65.26    8.40
   4   5   7   69.77    5.77
  -4  -5  -7   71.56    7.08
   4  -5   7   66.73    5.90
   4  -5   7   63.02    6.46
   4   5   7   68.16    8.78
   1  -9   8  645.68   16.01
   1  -9   8  637.80   10.72
  -1  -9  -8  628.34    8.99
   1   9   8  605.41   16.97
  -1   9  -8  632.29   17.27
  -1  -9  -8  649.98   16.97
   1   1 -20  241.80    8.72
   1  -1 -20  240.87    9.56
   1  -1 -20  238.07   10.69
   1   1 -20  234.74   11.61
  -1  -1  20  216.52   10.45
  -1   1  20  245.34   11.29
   3   8   3  473.40   12.44
   3   8   3  448.00   15.85
  -3  -8  -3  481.91   12.01
  -3   8  -3  474.27   13.94
   3  -8   3  460.00   11.33
  -3   8  -3  434.72   15.06
   5   2   2   -0.24    6.76
   5  -2   2    2.03    6.25
  -5  -2  -2   10.70    6.04
  -5   2  -2   17.86    7.04
   5  -2   2    0.65    3.20
   2  -8 -10   27.67    7.30
   2   8 -10   37.76    5.77
  -2   8  10   29.07    7.31
   2   8 -10   21.65    7.33
  -2  -8  10   30.63    5.05
  -3   6  12   10.25    3.25
   3   6 -12   10.99    7.59
  -3   6  12   10.02    6.39
   3   6 -12   12.75    5.81
  -3  -6  12   12.20    3.74
   3  -6 -12   17.68    6.76
   5   0   4    0.82    6.37
  -5   0  -4    1.53    6.28
   5   0   4    1.15    3.08
   5   1  -6   50.36    7.89
  -5   1   6   65.94    7.26
  -5  -1   6   51.78    7.37
  -5   1   6   55.70    4.29
   5  -1  -6   56.13    8.02
  -4  -4  11  249.25    6.51
  -4   4  11  247.62   10.03
   4   4 -11  249.41   11.50
   4  -4 -11  249.53   11.62
  -4   4  11  248.67    9.00
  -4  -4  11  243.34   10.92
  -4  -5   9  120.39    9.00
  -4   5   9  112.53    8.56
  -4  -5   9  107.79    4.42
   4  -5  -9  133.37    9.80
  -4   5   9  120.68    7.04
   4   5  -9  114.04    9.22
   3   7   8  258.04   13.08
   3  -7   8  257.90   11.02
   3  -7   8  249.26    7.21
  -3  -7  -8  253.63    9.07
   3   7   8  264.75   10.27
  -3   7  -8  241.06   11.84
   1  -8 -12   18.53    6.67
   1   8 -12   20.70    8.22
  -1  -8  12   21.09    5.85
  -1   8  12   27.38    7.86
   1   8 -12   22.91    4.48
   0 -10  -3   20.37    6.23
   0 -10   3   27.93    5.21
   0  10   3   20.66    7.63
   0  10  -3   28.19    6.12
   0  10  -3   21.86    7.56
   0  10   3   29.01    4.63
   1   4  18   70.21    8.40
  -1   4 -18   72.14    9.36
  -1  -4 -18   65.79    5.70
  -1  -4 -18   65.60    6.97
   1  -4  18   62.98    7.54
  -1   5 -17   20.62    7.51
   1   5  17   25.19    7.38
   1  -5  17   22.09    6.51
  -1  -5 -17   26.57    6.47
  -1  -5 -17   22.65    4.14
   4   0  12  103.89    7.31
  -4   0 -12   93.53    8.34
   4   0  12   97.54    7.60
   5   2  -5  187.56   10.93
  -5   2   5  191.21    7.10
   5  -2  -5  190.03   10.51
  -5  -2   5  181.15    9.83
  -5   2   5  182.58    9.62
   3   8  -5  525.77   15.28
  -3   8   5  541.13   11.78
   3   8  -5  518.48   15.57
   3  -8  -5  555.97   14.67
   3   8  -5  529.05   12.60
  -3   8   5  514.95   16.46
   2  -7  12 1497.89   23.65
  -2   7 -12 1453.59   26.64
  -2  -7 -12 1530.75   16.71
   2   7  12 1481.00   23.68
   5   1   4   61.78    8.18
   5   1   4   70.60    4.16
  -5   1  -4   66.51    7.73
   5  -1   4   63.34    7.51
  -5  -1  -4   60.01    7.45
   5  -1   4   62.93    4.59
   4  -6   4   91.30    7.26
   4   6   4   89.20    5.71
   4   6   4   76.33    8.74
  -4  -6  -4   98.54    7.33
  -4   6  -4   94.27    8.27
   4  -6   4   94.61    6.77
  -3  -5  14   16.19    4.41
   3  -5 -14   21.64    7.64
  -3   5  14   17.06    3.88
   3   5 -14   19.62    8.17
   3   5 -14   19.92    6.11
  -3   5  14   16.66    7.20
  -1   7 -14  292.91   14.34
   1  -7  14  244.26   10.95
  -1  -7 -14  248.66    5.75
  -1  -7 -14  274.43   11.89
   1   7  14  258.75   11.98
  -4   0  14 1229.85   17.03
   4   0 -14 1275.69   22.39
  -4   0  14 1253.57   20.23
  -2  -7  13   73.41    6.48
   2  -7 -13   77.29    8.91
   2   7 -13   60.33    6.13
   2   7 -13   68.15    9.41
  -2   7  13   68.38    8.41
  -2  -6 -14  163.96    9.70
  -2   6 -14  179.39   11.58
   2   6  14  167.45   10.09
  -2  -6 -14  167.18    6.59
   2  -6  14  168.87    9.83
   0  -2 -20  319.65   10.78
   0  -2  20  279.29   11.74
   0  -2 -20  297.64   11.10
   0   2 -20  307.06   13.42
   0   2  20  308.58   12.77
   0   2 -20  321.88    8.29
  -4   6   6   18.63    5.26
   4   6  -6   15.33    6.57
  -4   6   6   15.17    6.38
  -4  -6   6   28.41    6.74
   4  -6  -6   14.20    6.37
  -4  -6   6   19.20    2.95
   5  -2   3  638.58   11.55
   5  -2   3  647.17   16.35
  -5   2  -3  626.56   16.35
  -5  -2  -3  625.00   16.19
   5   2   3  669.50   17.87
   5   2   3  627.91    8.45
   4  -1  12  512.26   13.33
   4   1  12  521.28   14.46
   4   1  12  519.53   12.94
   4  -1  12  497.02   12.93
  -4   1 -12  521.23   15.61
  -4  -1 -12  533.11   15.08
   5   0  -7  105.66    9.18
  -5   0   7   83.57    3.89
  -5   0   7   99.41    8.11
   2   6 -15   12.12    4.83
  -2   6  15   12.03    2.21
  -2  -6  15   11.83    5.40
  -2   6  15   21.74    7.29
   2   6 -15   13.48    8.81
   2  -6 -15   26.71    7.36
  -3   0 -16    8.15    6.36
   3   0  16    2.13    4.98
   3   0  16   10.10    6.02
   2   9   5   47.72    7.20
  -2   9  -5   55.98    9.14
   2  -9   5   53.14    4.91
  -2  -9  -5   57.66    5.04
   2   9   5   47.03    8.59
  -2   9  -5   55.50    7.90
  -3  -8  -4   52.63    5.56
   3   8   4   52.02    6.28
   3   8   4   60.90    8.78
  -3   8  -4   61.96    7.61
   3  -8   4   52.28    5.36
  -3   8  -4   55.70    8.44
   2   9  -6   18.02    6.71
   2  -9  -6   28.77    7.09
   2   9  -6   19.51    6.04
   2   9  -6   22.86    6.08
  -2   9   6   18.11    3.72
  -2   9   6   19.74    7.99
   1  10   0   20.05    5.26
  -1  10   0   12.10    7.48
  -1  10   0    8.73    4.75
   1  10   0   17.57    6.87
   1 -10   0   18.17    5.96
  -1  -9   9   58.58    6.66
   1  -9  -9   40.16    7.44
   1   9  -9   54.82    5.56
   1   9  -9   56.00    8.58
  -1   9   9   43.58    8.52
   2   2  18   68.09    8.11
  -2   2 -18   74.52    4.37
  -2   2 -18   64.26    8.83
  -2  -2 -18   67.83    6.35
  -2  -2 -18   61.71    6.83
   2  -2  18   73.94    8.32
   1  10  -1  752.80   18.09
   1  10  -1  784.24   18.65
  -1  10   1  778.52   20.17
   1 -10  -1  763.73   16.57
   1  10  -1  759.64   16.02
  -1  10   1  775.22   14.97
   0  10  -4 1094.26   22.73
   0 -10   4 1138.25   18.05
   0 -10  -4 1139.02   21.17
   0  10  -4 1124.19   20.85
   0  10   4 1145.32   15.29
   0  10   4 1093.87   23.08
   3   4  14    1.27    5.76
   3   4  14   -4.42    7.01
   3  -4  14    6.19    2.83
   3  -4  14    8.74    5.85
  -3  -4 -14   12.07    5.21
  -3   4 -14    7.11    6.68
  -3   2  17   20.53    6.01
   3   2 -17   22.52    5.95
  -3   2  17   18.37    4.71
   3  -2 -17   14.82    6.28
   3   2 -17   31.25    7.75
  -3  -2  17   24.19    5.30
   4  -1 -14  757.54   18.23
   4   1 -14  747.62   17.61
  -4   1  14  738.99   15.50
  -4  -1  14  730.91   16.39
  -4  -1  14  761.42   13.26
  -4   1  14  763.23   14.44
   5   3  -1  380.15   14.41
   5  -3  -1  394.26   13.52
  -5   3   1  395.09   13.12
  -5  -3   1  398.05   13.19
  -1  10  -1  157.76   11.05
   1 -10   1  160.75    8.53
   1  10   1  171.80   10.46
   1  10   1  151.24    7.87
  -1  10  -1  160.36    8.56
   3  -6  11   12.84    3.00
  -3   6 -11   11.84    7.04
  -3  -6 -11    5.49    4.54
   3   6  11    7.44    7.86
   3   6  11   19.88    5.78
   3  -6  11   12.69    6.09
  -2   2  19   47.49    7.57
   2  -2 -19   35.38    6.46
   2   2 -19   23.03    5.42
  -2  -2  19   33.06    6.41
   2   2 -19   34.90    8.26
   2  -2 -19   27.63    5.91
  -5  -3   2   22.92    6.82
  -5   3   2   21.73    5.15
   5  -3  -2   24.18    6.97
  -5   3   2   26.01    6.55
   5   3  -2   24.17    7.38
  -3   3 -15  760.82   19.04
  -3  -3 -15  766.38   16.12
   3  -3  15  752.63   11.77
   3  -3  15  743.18   16.86
   3   3  15  794.04   16.84
   3   3  15  765.00   17.82
   5  -3   0   30.37    4.42
  -5  -3   0   31.63    6.80
   5   3   0   24.19    7.75
   5  -3   0   26.58    6.57
  -5   3   0   27.90    6.81
  -5   1   7  267.00    7.14
   5  -1  -7  269.14   12.18
  -5  -1   7  278.65   11.53
  -5   1   7  268.90   10.87
   5   1  -7  290.39   12.94
   3  -1  16  116.78    6.86
  -3  -1 -16  106.08    8.36
  -3   1 -16   94.31    8.63
   3   1  16  112.60    8.41
   3   1  16   95.93    7.63
   3  -1  16  101.25    8.25
   1  10  -2  285.86   10.82
   1 -10  -2  300.69   11.58
   1  10  -2  311.36   12.96
  -1  10   2  299.23    9.51
  -1  10   2  318.57   14.03
   1  10  -2  292.34   12.01
  -1  -3 -19    2.39    5.30
  -1   3 -19    6.18    2.41
   1   3  19   12.05    7.17
   1  -3  19    8.81    6.92
  -1   3 -19    0.17    7.83
  -1  -3 -19    0.57    4.76
   3   7 -10   52.57    8.35
   3   7 -10   46.00    7.01
   3  -7 -10   52.42    7.80
  -3   7  10   49.94    7.30
  -3   7  10   61.01    4.58
  -3  -7  10   58.99    5.06
  -1   2  20  249.16   11.85
  -1  -2  20  278.61   11.54
   1  -2 -20  256.53   10.30
   1   2 -20  269.84   13.34
   1  -2 -20  236.06   10.08
   1   2 -20  263.71    8.62
  -5   0  -5  737.18   17.53
   5   0   5  761.65   11.79
   5   0   5  783.98   17.99
   0  -7 -15   84.57    8.79
   0   7 -15   75.81    9.98
   0   7  15   69.13    8.80
   0  -7  15   86.43    8.03
   5   2  -6   78.28    9.02
  -5   2   6   84.81    7.75
   5  -2  -6   85.13    8.95
  -5  -2   6   82.05    8.16
  -5   2   6   71.76    5.19
  -1   8 -12   37.12    8.00
  -1  -8 -12   39.43    2.83
   1  -8  12   39.46    7.39
  -1  -8 -12   46.98    7.92
   1   8  12   32.39    7.46
   5   3  -3   46.19    7.95
  -5   3   3   55.97    5.68
  -5   3   3   40.82    7.05
   5  -3  -3   48.62    7.14
  -5  -3   3   58.04    7.76
  -1 -10  -2   18.64    5.95
   1 -10   2   21.34    5.39
  -1  10  -2   14.56    5.58
  -1  10  -2   28.38    8.22
   1  10   2   19.32    7.20
   1  10   2   23.34    4.73
   3   8  -6  196.63   11.07
  -3  -8   6  198.68    7.40
  -3   8   6  194.53   11.09
   3  -8  -6  203.88   10.27
   3   8  -6  200.70   10.67
  -3   8   6  203.19    7.61
  -1  -6 -16   33.07    7.05
   1  -6  16   26.49    6.58
  -1  -6 -16   43.50    3.98
   1   6  16   27.54    7.09
  -1   6 -16   27.13    8.05
  -4   3 -11  239.47   12.02
  -4  -3 -11  202.83    9.87
   4  -3  11  188.63    9.21
   4   3  11  218.15   11.26
   4  -3  11  202.14    8.15
   4   3  11  201.47    8.56
   5  -3   1  385.22   13.04
  -5  -3  -1  351.69   12.81
   5   3   1  370.72   14.62
   5  -3   1  356.32    9.27
  -5   3  -1  364.68   12.83
   0  -5  18   79.98    8.17
   0   5  18   84.33    9.07
   0  -5 -18   91.30    5.05
   0   5 -18   82.12    9.83
   0  -5 -18   89.65    8.09
  -1   0 -20   -1.09    3.91
  -1   0 -20    4.74    6.73
   1   0  20    6.03    6.46
   0  -4 -19   79.87    5.92
   0  -4 -19   73.47    7.64
   0  -4  19   70.23    7.72
   0   4 -19   88.08   10.17
   0   4  19   68.71    8.52
   0   4 -19   70.49    3.72
   5  -1   5   12.60    4.14
   5   1   5    9.82    6.80
  -5  -1  -5   16.65    7.09
   5   1   5   18.73    3.84
  -5   1  -5   27.20    7.35
   5  -1   5   20.98    7.03
   1 -10  -3    6.66    6.02
   1  10  -3   -5.60    6.17
   1  10  -3   -1.19    6.43
  -1  10   3    2.85    4.16
  -1  10   3   -0.11    7.26
   1  10  -3    0.63    5.62
  -4  -6  -5  103.09    7.56
   4   6   5   94.86    9.27
  -4   6  -5   89.98    8.82
   4  -6   5   97.26    7.61
   4   6   5   93.39    6.05
   4  -6   5   86.80    6.46
   4  -5   8  546.20   13.98
  -4   5  -8  531.58   16.29
   4   5   8  515.09   12.00
   4   5   8  558.10   17.16
   4  -5   8  531.71   11.98
  -4  -5  -8  535.63   13.70
   0  -9 -10   29.04    7.47
   0  -9  10   22.71    3.80
   0   9  10   24.89    7.59
   0   9 -10   28.59    7.84
   0  -9  10   28.35    6.12
   5  -2   4  266.05   11.38
  -5  -2  -4  281.38   12.05
   5  -2   4  262.99    8.25
   5   2   4  261.84   12.54
   5   2   4  275.27    6.57
  -5   2  -4  265.87   12.03
   4   3 -13   97.43    8.62
  -4   3  13  107.88    6.84
  -4  -3  13  107.21    8.72
  -4   3  13  105.34    7.36
  -4  -3  13  106.39    5.63
   4  -3 -13  114.05    8.93
   0   8 -13   42.80    8.48
   0  -8 -13   50.92    7.81
   0   8  13   53.79    8.74
   0  -8  13   51.09    7.24
   3   5  13 2526.95   28.96
   3   5  13 2613.81   34.01
  -3  -5 -13 2537.66   26.41
   3  -5  13 2467.73   17.21
   3  -5  13 2506.12   29.75
  -3   5 -13 2563.64   34.55
  -4  -6   7  524.26   14.85
   4  -6  -7  480.06   14.38
  -4   6   7  502.77   14.53
  -4   6   7  509.90   12.15
  -4  -6   7  502.81    8.07
   4   6  -7  532.44   15.87
   1  -9   9   24.39    6.82
   1  -9   9   21.95    3.32
  -1  -9  -9   13.25    7.02
  -1  -9  -9   23.38    2.87
  -1   9  -9   20.41    7.14
   1   9   9   24.15    7.58
  -5   3   4    3.44    4.29
   5   3  -4    1.41    7.26
  -5  -3   4    6.51    6.30
   5  -3  -4    8.93    6.71
  -5   3   4    4.23    5.91
   0  10  -5    0.77    7.08
   0  10   5    5.80    6.89
   0  10  -5   -5.54    6.26
   0 -10  -5    0.84    6.31
   0  10   5    4.28    3.38
   0 -10   5    3.05    4.49
  -4   5  10  591.68   14.97
   4  -5 -10  588.53   16.19
  -4   5  10  567.64   12.44
   4   5 -10  579.61   16.22
  -4  -5  10  585.35   15.74
  -4  -5  10  572.89    9.11
   3  -8   5   60.90    5.28
   3   8   5   60.34    6.48
  -3   8  -5   59.89    7.50
   3   8   5   58.79    9.02
  -3  -8  -5   58.71    5.59
  -3   8  -5   53.57    8.22
  -1   1 -20  244.80   12.13
  -1  -1 -20  233.03    8.84
  -1   1 -20  247.59    7.73
   1  -1  20  254.80   11.92
   1   1  20  238.14   11.60
  -1  -1 -20  236.26   11.04
  -1 -10  -3  406.40   13.26
  -1  10  -3  410.51   13.03
   1 -10   3  406.60   11.34
   1  10   3  393.83   14.21
  -1  10  -3  447.52   15.91
   1  10   3  419.69   10.86
   2   8  10   -5.17    8.32
  -2   8 -10    2.96    6.96
   2   8  10    1.45    6.37
   2  -8  10    5.22    6.32
   2  -8  10    0.19    2.26
  -2  -8 -10    4.86    3.40
   4   2  12  170.75    8.41
   4  -2  12  176.75    8.12
  -4  -2 -12  171.71    9.62
   4   2  12  178.91   10.36
   4  -2  12  175.88    8.87
  -4   2 -12  180.05   10.79
   2   9   6  825.87   20.89
   2  -9   6  882.64   13.38
  -2  -9  -6  850.64   13.46
  -2   9  -6  856.62   19.59
  -2   9  -6  866.58   21.07
   2   9   6  838.01   18.41
  -5   0   8   -3.61    2.82
  -5   0   8    2.22    6.02
   5   0  -8    9.38    7.44
   4   4  10   15.16    4.79
   4   4  10   11.32    7.24
  -4  -4 -10   10.38    5.60
   4  -4  10   18.21    4.38
   4  -4  10   22.29    5.92
  -4   4 -10    5.06    6.29
   3   7   9   18.44    7.65
   3  -7   9   25.07    3.62
   3  -7   9   20.66    6.32
  -3   7  -9   12.00    7.02
   3   7   9   15.99    5.89
  -3  -7  -9   19.48    4.94
   2   8 -11    7.14    5.36
   2  -8 -11   13.72    6.93
  -2   8  11   10.73    7.37
   2   8 -11    7.58    7.81
  -2  -8  11   13.74    5.01
  -5  -3  -2   35.39    6.88
   5   3   2   22.20    8.04
  -5   3  -2   31.01    7.07
   5  -3   2   33.24    4.48
   5  -3   2   36.63    6.87
  -2   9   7  114.91    5.17
   2   9  -7  127.18    9.84
  -2   9   7  132.91   10.31
   2   9  -7  112.30    8.01
   2  -9  -7  133.31    9.63
  -1  -7  15   58.36    7.23
  -1   7  15   62.40    8.30
   1   7 -15   65.19    9.94
   1   7 -15   59.91    4.66
   1  -7 -15   65.16    8.45
   2   4  17   13.22    6.76
  -2   4 -17    7.52    7.43
  -2  -4 -17    7.83    5.50
   2  -4  17    5.46    6.48
  -2  -4 -17    5.60    4.74
  -1   5  18  125.18    9.90
  -1  -5  18  132.16    9.06
   1  -5 -18  126.19    9.31
   1  -5 -18  122.82    5.07
   1   5 -18  135.05    5.75
   1   5 -18  128.44   11.26
   1   4 -19  359.24    8.80
  -1   4  19  333.29   13.23
   1   4 -19  339.96   14.90
   1  -4 -19  355.67   12.71
   1  -4 -19  344.85    9.22
  -1  -4  19  357.32   12.46
  -4   2  14   15.17    5.00
  -4  -2  14    6.99    6.00
   4  -2 -14    3.34    6.06
   4   2 -14    6.75    6.43
  -4   2  14    5.38    4.81
  -4  -2  14    4.05    3.98
  -4   4  12    8.25    4.57
  -4  -4  12   10.79    3.38
   4   4 -12   13.84    6.62
  -4  -4  12   14.69    6.20
   4  -4 -12    7.33    6.26
  -4   4  12   11.65    6.07
  -1  10   4   38.70    8.42
   1 -10  -4   50.35    7.43
   1  10  -4   28.14    6.38
  -1  10   4   43.23    4.47
   1  10  -4   37.97    7.23
   1  10  -4   44.79    7.00
   2  -4 -18  392.29   13.42
   2   4 -18  380.89   15.28
  -2  -4  18  409.10   12.31
   2   4 -18  371.69   10.53
  -2   4  18  427.00   14.27
  -5  -2   7   34.72    7.06
  -5   2   7   29.99    6.44
   5   2  -7   28.66    7.76
   5  -2  -7   33.94    7.38
  -5   2   7   31.90    4.67
   3   2  16  110.77    8.29
   3   2  16  109.26    8.39
   3  -2  16  120.57    8.86
  -3  -2 -16  115.93    8.28
  -3   2 -16  108.33    9.32
   3  -2  16  104.97    6.10
  -2  -5 -16   27.28    6.90
   2  -5  16   54.93    7.83
  -2  -5 -16   40.54    4.83
  -2   5 -16   57.34    9.44
   2   5  16   49.94    7.64
   5   1  -8  148.65   10.48
  -5  -1   8  153.49    9.39
   5  -1  -8  147.00    9.89
  -5   1   8  138.50    5.75
  -5   1   8  151.18    8.96
   0  -6  17   56.35    7.55
   0   6 -17   73.37    9.87
   0  -6 -17   62.60    7.88
   0   6  17   55.84    8.25
  -3   6  13   21.57    3.52
   3   6 -13   27.12    6.14
   3   6 -13   29.59    7.95
  -3   6  13   31.02    7.34
  -3  -6  13   27.33    4.51
   3  -6 -13   27.51    7.11
  -5   3   5  505.44   11.87
  -5   3   5  493.61   13.87
  -5  -3   5  508.95   14.69
   5  -3  -5  468.54   14.56
   5   3  -5  509.74   16.16
  -2   5  17    3.46    6.72
   2   5 -17    4.13    7.77
   2  -5 -17   14.80    6.77
   2   5 -17    3.98    4.57
  -2  -5  17    7.76    5.33
  -2   5  17    1.87    2.71
   5   0   6   28.87    4.58
   5   0   6   39.51    7.76
  -5   0  -6   36.62    7.87
  -3   8   7    5.66    6.98
  -3  -8   7    7.20    4.14
   3   8  -7    1.38    6.88
   3  -8  -7    7.57    6.54
   3   8  -7   10.47    6.33
  -3   8   7    6.18    3.93
   1   8 -13   86.64   10.12
  -1  -8  13   79.64    7.25
  -1   8  13   89.05    9.61
   1  -8 -13   84.21    8.83
   1   8 -13   83.46    5.51
   3   4 -16   20.31    8.49
  -3   4  16   13.42    6.60
  -3  -4  16   17.40    4.94
  -3   4  16   12.15    3.96
   3   4 -16   15.00    5.74
   3  -4 -16   15.70    7.11
   0  -3 -20   14.07    5.71
   0  -3  20   21.51    6.56
   0   3  20   15.74    7.04
   0   3 -20   22.22    8.56
   0  -3 -20   17.74    5.16
   0   3 -20   23.31    3.50
  -1  10  -4    2.80    7.41
  -1  10  -4   -8.17    6.08
   1  10   4    5.72    6.52
  -1 -10  -4    4.22    6.13
   1 -10   4    4.83    4.48
  -3   0  18    4.65    5.35
   3   0 -18    3.64    6.02
   3   0 -18    1.41    5.77
  -1  -9  10  408.00   12.69
   1  -9 -10  417.10   14.80
   1   9 -10  407.00   15.04
  -1   9  10  405.06   15.19
   1   9 -10  409.01   10.96
   5  -3   3  546.46   11.74
   5   3   3  528.53   16.67
  -5  -3  -3  561.07   15.43
   5  -3   3  567.59   15.28
  -5   3  -3  559.03   15.92
   5  -2   5   74.58    5.67
   5  -2   5   80.39    7.74
  -5   2  -5   89.32    8.75
  -5  -2  -5   76.64    8.21
   5   2   5   73.92    8.71
   5   2   5   71.31    4.58
   4  -6   6   20.29    4.77
  -4   6  -6   25.55    6.87
   4  -6   6   11.40    5.57
   4   6   6   29.94    5.04
   4   6   6   10.36    7.60
  -4  -6  -6   27.34    5.85
  -2   3 -18    5.33    2.34
   2   3  18   12.21    7.08
  -2   3 -18   -7.11    7.67
   2  -3  18    6.15    6.67
  -2  -3 -18   11.49    5.57
  -2  -3 -18    6.05    4.94
   0  10   6   81.60    4.55
   0 -10   6   90.88    6.39
   0 -10  -6   75.73    8.26
   0  10   6   78.57    9.52
   0  10  -6   80.25    8.24
   0  10  -6   66.74    9.01
  -5   1  -6  665.07   17.43
   5  -1   6  652.80   16.35
   5  -1   6  620.58   11.85
  -5  -1  -6  584.95   16.07
   5   1   6  607.02   10.75
   5   1   6  624.95   16.90
  -3   3  17   21.70    6.49
  -3  -3  17   20.69    5.36
   3   3 -17    3.61    6.87
   3  -3 -17   15.23    6.88
   3   3 -17   11.85    5.65
  -3   3  17   19.07    4.80
   4   0  13    6.64    5.53
   4   0  13   11.72    5.45
  -4   0 -13    0.55    6.29
   4   6  -8   15.22    6.86
  -4   6   8   22.25    6.60
  -4  -6   8   19.80    6.40
   4  -6  -8   10.58    6.51
  -4   6   8   10.04    4.52
  -4  -6   8   14.65    3.07
   2  -7  13   83.25    8.52
  -2   7 -13   53.83    9.27
  -2  -7 -13   83.31    5.17
   2   7  13   78.74    8.32
  -2  -7 -13   84.85    8.82
  -2   0 -19    8.58    6.29
   2   0  19    7.05    6.84
  -2   0 -19    5.32    4.26
   2   3 -19   11.20    7.30
  -2  -3  19   17.92    5.88
   2  -3 -19    5.14    4.51
  -2   3  19   21.38    7.46
   2   3 -19   12.58    4.94
   2  -3 -19    7.73    6.10
   3   1 -18  160.03   10.23
   3   1 -18  163.08    9.32
  -3   1  18  163.22    9.02
   3  -1 -18  176.45    9.82
  -3  -1  18  177.94    8.93
   3  -1 -18  186.25    9.71
   0   0 -21    9.05    4.74
   0   0  21   10.30    7.54
   0   0 -21   -7.21    6.96
  -1  -2 -20   39.53    6.44
  -1  -2 -20   50.96    6.24
  -1   2 -20   54.85    8.92
  -1   2 -20   49.37    4.14
   1   2  20   51.03    8.19
   1  -2  20   49.18    7.98
  -1  10   5  833.78   12.55
   1  10  -5  807.32   17.44
   1  10  -5  808.42   18.54
   1  10  -5  756.97   18.45
  -1  10   5  847.29   21.28
   1 -10  -5  819.49   18.64
  -3  -8  -6  110.67    6.61
   3  -8   6  107.03    6.13
   3   8   6  102.89   10.55
  -3   8  -6  102.22    8.80
   3   8   6  108.62    7.88
   1  -6 -17  574.73   16.51
   1   6 -17  553.39   10.15
   1   6 -17  547.77   18.46
  -1  -6  17  541.22   14.58
  -1   6  17  591.32   16.97
   3   7 -11  243.83   12.87
  -3  -7  11  264.99    8.53
   3   7 -11  258.66   10.83
  -3   7  11  248.21   11.89
  -3   7  11  270.47    7.23
   3  -7 -11  284.28   11.97
   2  -7 -14  545.17   16.14
   2   7 -14  528.92   12.52
  -2   7  14  532.24   16.51
  -2  -7  14  510.77   12.97
   2   7 -14  542.04   18.05
   1   3 -20   20.58    8.07
   1  -3 -20   42.35    5.77
  -1  -3  20   39.58    7.40
   1   3 -20   40.77    4.72
  -1   3  20   36.74    7.62
   1  -3 -20   27.51    6.38
   2   0 -20  564.92   15.86
  -2   0  20  554.09   15.01
   2   0 -20  545.21   13.93
  -4   0  15    2.22    4.46
  -4   0  15   -1.26    5.64
   4   0 -15   15.19    7.13
  -3   5  15  359.21    8.52
   3   5 -15  355.89   11.84
   3   5 -15  373.32   15.12
  -3   5  15  357.97   13.09
  -3  -5  15  358.72   10.30
   3  -5 -15  387.62   14.13
   5  -3  -6    2.82    6.78
  -5   3   6   13.83    5.96
   5   3  -6    5.75    7.19
  -5   3   6   13.36    5.04
  -5  -3   6    8.91    6.51
  -4  -7   1   84.96    7.67
   4   7  -1   87.31    5.42
  -4   7   1   93.55    7.58
   4  -7  -1   89.96    7.55
  -4   7   1   84.10    8.67
   4   7  -1   82.93    9.15
   2  -9   7  860.50   12.72
   2   9   7  832.33   20.93
  -2   9  -7  812.96   19.70
  -2  -9  -7  875.91   13.38
   2   9   7  843.75   18.95
   4   7   0  267.10   13.01
  -4  -7   0  263.50   10.64
  -4   7   0  246.65   10.49
   4  -7   0  260.54   10.26
  -4   7   0  269.49   12.34
   4   7   0  254.75    7.86
   4  -7  -2  251.05   10.65
  -4  -7   2  247.69   10.59
   4   7  -2  266.55   13.00
   4   7  -2  267.21    7.71
  -4   7   2  268.49   12.34
  -4   7   2  267.57   10.48
  -4   1 -13  477.36   15.16
   4  -1  13  494.00   13.29
   4  -1  13  448.22   12.51
  -4  -1 -13  456.95   14.34
   4   1  13  477.11   12.74
   4   1  13  463.32   13.89
  -2   9   8  112.27   10.47
  -2  -9   8  107.79    6.93
   2  -9  -8  118.67    9.52
   2   9  -8  128.74   10.34
  -2   9   8  110.60    4.81
   2   9  -8  117.23    8.14
  -5   0   9    2.58    2.86
  -5   0   9    4.73    6.08
   5   0  -9    5.68    6.53
  -2  -1 -19  457.91   11.71
  -2  -1 -19  451.85   13.99
  -2   1 -19  447.24   14.92
  -2   1 -19  476.14   10.05
   2   1  19  430.17   14.38
   2  -1  19  452.55   14.55
   3  -6  12    6.91    2.64
   3   6  12    8.55    5.87
   3   6  12    0.74    7.20
   3  -6  12    8.64    6.53
  -3  -6 -12    0.38    4.69
  -3   6 -12    2.09    6.94
   0   1 -21  784.03   13.58
   0  -1  21  755.51   18.31
   0   1  21  801.22   18.85
   0  -1 -21  800.68   15.58
   0  -1 -21  783.31   17.98
   0   1 -21  810.81   19.94
  -1   7 -15   32.97    8.92
   1   7  15   37.55    8.22
  -1  -7 -15   31.08    7.66
  -1  -7 -15   21.79    2.97
   1  -7  15   25.95    7.14
  -4  -5  -9   16.12    5.73
   4   5   9   18.64    4.93
   4  -5   9   18.83    4.41
  -4   5  -9   11.70    6.95
   4   5   9   15.91    8.14
   4  -5   9   22.59    6.03
   1 -10   5   24.55    4.29
  -1  10  -5   19.64    6.65
  -1  10  -5   26.75    8.16
   1  10   5   14.83    7.29
  -1 -10  -5   29.65    3.95
  -1 -10  -5   29.39    6.99
  -2  -6 -15   80.64    8.38
  -2  -6 -15   89.57    5.65
  -2   6 -15   89.48   10.04
   2   6  15   78.25    8.13
   2  -6  15   88.00    8.60
  -5  -2   8   96.86    8.80
  -5   2   8   94.67    6.07
  -5   2   8   83.02    7.66
   5  -2  -8  100.28    8.90
   5   2  -8   86.37    9.39
  -1   0  21  118.91    9.32
   1   0 -21  141.35    9.95
   1   0 -21  139.54    7.93
  -2  -1  20  133.00    9.22
  -2   1  20  162.02    9.90
   2   1 -20  130.60    7.91
   2   1 -20  151.78   10.67
   2  -1 -20  138.65    8.83
   2  -1 -20  143.21    8.81
  -1   9 -10   61.70    8.82
   1  -9  10   52.66    7.40
  -1  -9 -10   57.37    8.21
  -1  -9 -10   50.98    3.03
   1   9  10   55.81    8.61
   1  -9  10   45.27    3.52
   4   1 -15  196.14   10.66
  -4  -1  15  205.77   10.20
  -4  -1  15  205.71    7.91
  -4   1  15  210.40    9.30
   4  -1 -15  205.34   10.93
  -4   1  15  215.88    8.92
  -4   7  -1   39.49    6.77
  -4  -7  -1   39.66    6.37
   4   7   1   48.73    8.73
   4   7   1   38.00    4.69
  -4   7  -1   42.31    7.81
   4  -7   1   52.67    6.38
  -5   3  -4    3.75    6.81
   5   3   4    0.54    7.37
   5  -3   4    3.32    4.36
   5  -3   4    1.11    5.87
   5   3   4    4.70    2.78
  -5  -3  -4    6.76    6.66
  -4  -5  11  107.57    4.90
   4   5 -11  115.22    9.08
  -4   5  11  116.26    6.79
  -4  -5  11  106.31    8.78
  -4   5  11  113.98    8.28
   4  -5 -11  122.00    9.56
  -4   7   3   17.88    7.25
   4   7  -3   19.23    4.02
   4  -7  -3   21.71    6.67
  -4  -7   3   21.60    6.25
  -4   7   3   13.25    5.25
   4   7  -3   29.01    8.11
  -2  -6  16 1008.18   17.91
   2   6 -16  989.97   16.38
  -2   6  16  985.47   21.05
   2  -6 -16 1019.38   21.08
   2   6 -16  972.32   23.55
   0   9  11  230.12   12.35
   0  -9  11  216.95   10.44
   0  -9 -11  238.69   11.93
   0  -9  11  235.20    6.91
   0   9 -11  242.32   13.05
  -5  -4   1   26.60    7.31
  -5   4   1   16.85    6.51
   5  -4  -1   24.04    7.02
   5   4  -1   18.41    7.78
  -5   4   1   24.14    5.64
  -1  -8 -13   35.16    7.62
   1   8  13   39.44    8.03
   1  -8  13   36.25    7.14
  -1   8 -13   31.85    8.61
  -5   1   9  237.60   10.45
   5   1  -9  233.30   12.10
   5  -1  -9  251.71   12.00
  -5   1   9  218.64    7.10
  -5  -1   9  226.75   10.63
   1  -5  18    6.54    6.25
  -1  -5 -18    1.81    3.78
  -1   5 -18   17.34    8.44
   1   5  18    2.93    6.97
  -1  -5 -18   12.80    6.24
  -5   4   2  229.91   10.47
   5   4  -2  243.88   12.64
  -5  -4   2  266.50   11.54
   5  -4  -2  253.31   11.44
  -5   4   2  223.55    9.35
   3   8  -8   16.47    7.55
   3  -8  -8   15.22    6.48
  -3   8   8    5.53    7.26
  -3  -8   8   15.92    4.16
  -3   8   8   24.21    4.12
   3   8  -8   19.06    6.65
   3   4  15   -2.53    6.62
  -3   4 -15    8.45    7.57
   3  -4  15    3.94    2.93
  -3  -4 -15    6.35    4.82
   3   4  15   12.89    6.19
   3  -4  15    4.04    5.90
   5   4   0  438.78   15.63
  -5   4   0  431.16   13.88
  -5  -4   0  438.89   14.07
   5  -4   0  456.41   14.08
   4   3  12   16.63    5.57
   4  -3  12    8.04    5.77
   4  -3  12   10.49    4.52
  -4   3 -12   12.49    7.34
  -4  -3 -12   16.16    6.06
   4   3  12    7.83    6.64
   1   4  19  204.18   11.25
   1  -4  19  209.13   10.84
  -1  -4 -19  226.31    8.92
  -1   4 -19  231.86   12.90
  -1  -4 -19  209.35   10.08
   1  -1 -21  132.72    8.03
   1   1 -21  143.42   10.28
  -1  -1  21  133.06    9.43
  -1   1  21  127.43    9.78
   1  -1 -21  126.38    9.15
   1   1 -21  150.64    7.47
   3  -7  10   91.67    4.59
   3   7  10   79.33    9.57
  -3   7 -10   97.05    9.60
   3   7  10   97.97    7.76
  -3  -7 -10   94.10    6.35
   3  -7  10   87.24    8.29
   5   0   7  126.53    6.44
   5   0   7  117.72    9.32
  -5   0  -7  110.92    9.37
  -2  -8 -11  611.73   10.70
  -2   8 -11  621.89   18.35
   2   8  11  615.67   16.57
   2  -8  11  638.47   16.41
  -5   4   3  104.71    8.35
   5  -4  -3  115.47    9.15
  -5   4   3  118.55    7.86
   5   4  -3  110.47    9.99
  -5  -4   3  108.53    8.64
   5  -2   6   97.48    6.27
  -5  -2  -6  103.55    8.99
  -5   2  -6   99.01    9.02
   5  -2   6  101.61    8.21
   5   2   6   96.57    9.06
   5   2   6   98.49    5.26
   1  10  -6    4.75    6.64
  -1  10   6   10.34    3.37
   1  10  -6   11.30    5.99
  -1  10   6   10.57    7.56
   1 -10  -6   17.15    6.64
   1  10  -6   10.76    6.26
  -4   7  -2  113.91    9.39
   4   7   2  108.67    6.08
   4   7   2  111.50   10.12
   4  -7   2  127.40    7.63
  -4   7  -2   89.42    8.24
  -4  -7  -2  105.59    7.69
  -3   0 -17   73.08    8.12
   3   0  17   60.92    7.26
   3   0  17   70.99    6.61
  -4   3  14   50.74    5.74
  -4   3  14   50.94    6.51
  -4  -3  14   57.79    7.44
  -4  -3  14   46.57    4.80
   4   3 -14   43.82    7.00
   4  -3 -14   44.27    7.47
   0  10  -7    6.63    6.95
   0 -10   7    5.04    4.26
   0  10  -7    8.91    6.81
   0  10   7   -3.78    6.99
   0 -10  -7    6.88    6.55
   2   8 -12  636.60   14.24
  -2   8  12  672.20   18.42
   2  -8 -12  677.21   17.87
  -2  -8  12  654.59   14.34
   2   8 -12  649.62   19.00
  -4  -7   4  509.95   14.64
   4  -7  -4  505.19   14.59
   4   7  -4  522.49   16.66
  -4   7   4  502.44   15.52
  -4  -7   4  493.65    8.63
  -4   7   4  522.23   13.14
   4   4  11  183.12   10.88
   4  -4  11  198.16    7.69
  -4   4 -11  189.88   11.28
   4  -4  11  180.22    9.27
  -4  -4 -11  195.90    9.64
   4   4  11  203.39    9.05
  -3   2  18   84.24    6.36
  -3  -2  18  101.15    7.55
  -3   2  18   97.47    8.48
   3   2 -18   99.58    9.67
   3   2 -18  106.03    8.28
   3  -2 -18   91.76    8.61
   5   4   1  219.86   12.23
  -5   4  -1  204.78   10.97
  -5  -4  -1  215.41   10.86
   5  -4   1  225.01   10.73
   5  -4   1  211.63    8.43
   0   7 -16   73.97    9.63
   0  -7  16   75.54    7.62
   0   7  16   66.39    8.44
   0  -7 -16   62.66    8.17
  -5   3   7    8.97    4.48
   5   3  -7   11.97    7.53
  -5   3   7   15.74    6.10
   5  -3  -7   12.82    6.72
  -5  -3   7   10.86    6.59
   3   3  16   88.57    8.63
   3  -3  16   96.40    8.32
   3  -3  16   91.49    5.05
  -3   3 -16  101.87   10.03
   3   3  16   91.26    8.14
  -3  -3 -16   85.26    7.36
   4  -6   7   83.21    5.95
   4  -6   7   80.39    7.37
  -4  -6  -7   91.12    7.31
   4   6   7   77.88    6.22
  -4   6  -7   91.84    9.06
   4   6   7   97.53   10.28
   0   8 -14  215.38   12.82
   0  -8 -14  213.97   11.52
   0  -8  14  199.92   10.31
   0   8  14  198.85   11.85
   5   1   7  626.19   11.48
   5   1   7  625.99   16.90
   5  -1   7  633.43   12.47
  -5  -1  -7  600.52   16.58
  -5   1  -7  628.85   17.10
   5  -1   7  581.99   15.66
  -4   4  13   20.88    4.91
  -4  -4  13   25.32    6.98
  -4  -4  13   20.75    3.83
   4  -4 -13   20.05    7.36
  -4   4  13   19.91    5.97
   4   4 -13   18.58    6.74
  -4  -6   9  157.15    9.64
   4   6  -9  172.94   10.31
  -4  -6   9  158.85    5.44
  -4   6   9  164.98    7.58
   4  -6  -9  155.00    9.90
  -4   6   9  172.14    9.73
   3   5  14   74.44    8.11
  -3  -5 -14   55.84    6.23
   3   5  14   70.53    9.05
   3  -5  14   70.13    8.43
  -3   5 -14   46.96    8.55
   3  -8   7  334.24    8.64
  -3   8  -7  322.60   13.36
   3   8   7  311.54   14.40
  -3  -8  -7  319.15    9.85
   3   8   7  329.96   11.83
   3  -8   7  344.98   12.79
  -3   1 -17  796.91   19.16
   3   1  17  826.77   18.07
   3  -1  17  812.25   18.10
   3   1  17  848.12   17.34
   3  -1  17  855.89   15.18
  -3  -1 -17  857.82   18.82
  -5   4   4  128.36    8.67
   5  -4  -4  134.23    9.73
  -5   4   4  129.48    7.79
   5   4  -4  130.02   10.35
  -5  -4   4  120.44    8.94
   4  -2  13   18.94    6.14
  -4  -2 -13   19.95    6.74
  -4   2 -13   20.57    7.43
   4   2  13   23.33    5.94
   4  -2  13   32.46    5.44
   4   2  13   19.65    6.50
   2   2  19    9.74    7.00
   2  -2  19    7.25    6.43
  -2   2 -19   14.51    6.85
  -2  -2 -19   10.15    5.73
  -2  -2 -19   10.69    5.30
  -2   2 -19   15.34    3.21
   0   2 -21   42.90    4.54
   0   2  21   39.17    7.50
   0  -2  21   43.10    7.69
   0  -2 -21   45.43    6.78
   0  -2 -21   42.12    6.42
   0   2 -21   44.42    8.61
   1  10   6   23.22    7.91
  -1  10  -6   11.84    6.36
  -1 -10  -6   14.80    6.82
  -1 -10  -6   17.03    3.40
  -1  10  -6   12.57    7.01
   1 -10   6   15.25    4.21
  -1  -6 -17  140.69    9.57
   1  -6  17  142.87    9.58
   1   6  17  133.96    9.97
  -1  -6 -17  142.95    5.91
  -1   6 -17  148.69   11.79
   1   9 -11  169.39    7.54
  -1  -9  11  158.74    8.88
   1  -9 -11  160.25   10.44
  -1   9  11  172.25   11.51
   1   9 -11  160.11   11.66
   5  -3   5  393.80   12.89
  -5   3  -5  399.77   13.88
   5  -3   5  386.03   10.38
   5   3   5  368.93    8.08
   5   3   5  395.59   14.58
  -5  -3  -5  382.04   13.31
  -5  -4  -2  222.89   10.76
   5   4   2  220.99   12.57
   5  -4   2  212.05   10.63
   5  -4   2  209.95    8.38
  -5   4  -2  209.32   11.05
  -2   2  20  348.47   13.17
   2   2 -20  339.37   14.33
  -2  -2  20  369.00   12.53
   2   2 -20  336.13   10.74
   2  -2 -20  360.40   11.87
   2  -2 -20  358.11   12.42
   4   7   3   16.17    7.92
   4   7   3   13.06    4.27
  -4  -7  -3   16.36    5.67
  -4   7  -3   16.98    6.55
  -4   7  -3   26.53    7.45
   4  -7   3   14.97    5.29
   4   2 -15  314.79   12.58
   4  -2 -15  313.24   12.90
  -4  -2  15  320.60    9.18
  -4   2  15  316.40   10.83
  -4   2  15  306.53   10.51
  -4  -2  15  320.71   12.24
   4  -7  -5   68.37    7.78
  -4  -7   5   67.48    7.78
  -4  -7   5   64.33    4.14
   4   7  -5   68.95    8.70
  -4   7   5   49.16    7.78
  -4   7   5   67.86    6.54
  -3   6  14    4.90    3.04
  -3  -6  14    3.92    4.46
   3  -6 -14    4.06    6.59
   3   6 -14    1.23    5.47
  -3   6  14   -0.27    6.66
   3   6 -14    2.52    7.41
   2   9   8   11.39    8.29
  -2   9  -8   12.65    6.97
   2  -9   8   19.57    6.97
   2  -9   8   19.93    3.62
   2   9   8   19.97    7.23
  -2  -9  -8   15.24    3.67
  -2   9   9  289.79   13.63
   2   9  -9  327.58   11.69
  -2  -9   9  320.92   10.49
   2   9  -9  313.80   13.65
   2  -9  -9  335.00   13.69
  -5   2   9    8.12    4.16
  -5  -2   9    6.49    6.04
   5  -2  -9    4.51    6.77
  -5   2   9   10.06    5.72
   5   2  -9    4.32    6.92
  -1  -3 -20   46.22    6.85
   1  -3  20   52.78    7.95
  -1   3 -20   52.28    3.49
  -1  -3 -20   61.97    6.80
  -1   3 -20   52.11    9.63
   1   3  20   73.49    8.87
  -5   0  10    7.53    3.32
  -5   0  10    5.50    5.89
   5   0 -10    3.36    7.04
  -1  -7  16  378.42   12.71
   1   7 -16  389.75   16.65
  -1   7  16  374.11   14.76
   1  -7 -16  386.95   14.64
   1   7 -16  372.00    8.78
   0  -5 -19    2.01    3.77
   0  -5  19   -1.40    6.84
   0   5  19   -1.95    6.84
   0   5 -19   16.34    8.92
   0  -5 -19    8.34    6.56
   1  -2 -21  789.49   16.73
   1   2 -21  774.08   14.05
  -1  -2  21  779.08   17.88
   1  -2 -21  773.03   16.66
  -1   2  21  788.68   18.65
   1   2 -21  768.47   20.10
   5  -4  -5   14.66    6.69
   5   4  -5    7.17    7.64
  -5   4   5    6.63    4.99
  -5   4   5   13.97    6.14
  -5  -4   5    2.29    6.06
  -1  -8  14   41.09    6.51
   1   8 -14   49.12    9.08
  -1   8  14   34.43    8.20
   1   8 -14   34.08    4.36
   1  -8 -14   29.94    7.88
   3   7 -12   98.61   10.68
  -3   7  12  123.78    5.41
   3   7 -12  137.19    8.92
  -3  -7  12  122.38    6.76
   3  -7 -12  127.00    9.68
  -3   7  12  132.81   10.25
   1  10  -7   87.23    9.07
   1  10  -7   81.53    7.31
   1  10  -7   77.83    8.75
  -1  10   7   93.61    9.82
   1 -10  -7   87.42    8.70
   0  -4  20  418.39   14.24
   0   4 -20  445.81   16.76
   0  -4 -20  424.43   13.69
   0  -4 -20  442.44   11.12
   0   4  20  423.32   15.14
   0   4 -20  398.30    7.46
   3  -9  -1  277.18   10.83
   3   9  -1  240.54   10.10
  -3   9   1  267.29   10.35
  -3   9   1  230.79   13.28
   3   9  -1  269.74   12.81
  -3  -9   1  268.57   10.19
  -3   8   9  393.93    8.94
   3   8  -9  378.16   15.06
   3   8  -9  393.15   13.43
  -3  -8   9  394.37   10.24
  -3   8   9  379.66   14.61
   3  -8  -9  406.53   14.21
   2  10   0  178.68   10.30
  -2  10   0  201.21    9.24
   2 -10   0  193.35    9.27
  -2  10   0  180.98   12.51
   2  10   0  201.74    9.98
   2  10   0  194.45   11.07
   2 -10  -1    9.28    6.03
   2  10  -1   14.13    6.85
  -2  10   1   11.77    5.52
   2  10  -1   19.88    7.66
  -2  10   1    7.06    7.82
   2  10  -1   15.07    6.25
   3   9   0  172.35   11.54
  -3   9   0  216.37   12.45
  -3  -9   0  190.04    8.89
   3   9   0  197.35    9.31
   3  -9   0  191.40    9.13
  -3   9   0  194.12    9.42
  -5   1  10  115.94    8.67
  -5  -1  10  108.36    8.68
   5   1 -10  102.46    9.81
  -5  -1  10   97.90    4.23
  -5   1  10  115.60    5.94
   5  -1 -10  123.23   10.05
   5  -4   3   84.21    7.82
   5   4   3   66.33    9.10
  -5  -4  -3   85.43    8.60
   5  -4   3   63.00    6.28
  -5   4  -3   70.40    8.20
   5   3  -8  160.03   11.37
  -5   3   8  161.70    7.98
  -5  -3   8  157.91    9.94
   5  -3  -8  165.50   10.92
  -5   3   8  175.26    9.33
   4   5  10   30.73    5.49
  -4   5 -10   30.00    7.60
   4   5  10   40.16    8.72
   4  -5  10   31.62    4.72
   4  -5  10   36.41    6.39
  -4  -5 -10   42.01    6.50
  -3   9   2  263.29   13.08
   3   9  -2  261.93   10.47
   3   9  -2  265.00   12.50
   3  -9  -2  268.86   10.85
  -3   9   2  259.12    9.73
  -3  -9   2  259.29   10.37
  -1   0 -21  704.76   13.41
  -1   0 -21  676.31   17.90
   1   0  21  723.38   18.15
  -2 -10  -1   14.57    5.02
   2  10   1   17.31    6.83
  -2  10  -1   16.79    5.87
   2  10   1   14.18    7.09
  -2  10  -1    9.41    7.93
   2 -10   1    7.34    5.10
   2  10  -2 1016.47   21.32
   2  10  -2 1021.29   20.53
  -2  10   2 1108.51   23.79
  -2  10   2 1025.18   17.40
   2  10  -2 1016.15   19.86
   2 -10  -2 1057.36   19.82
  -5  -2  -7   29.26    7.23
   5  -2   7   26.57    6.62
   5   2   7   30.03    4.49
  -5   2  -7   29.86    7.50
   5  -2   7   21.66    4.73
   5   2   7   19.80    7.40
   0  10   8  672.19   18.62
   0 -10  -8  672.54   17.76
   0 -10   8  658.94   12.67
   0  10  -8  653.32   18.20
  -2  -4 -18    8.29    4.98
   2   4  18    2.09    6.36
  -2   4 -18   12.71    8.18
   2  -4  18   10.21    6.89
  -2  -4 -18    5.50    5.87
  -2  -5 -17   25.71    5.03
   2  -5  17   31.44    7.41
  -2   5 -17   32.05    9.11
  -2  -5 -17   34.24    7.19
   2   5  17   33.94    7.97
  -3   9  -1  159.91    9.25
   3  -9   1  161.00    8.24
  -3  -9  -1  152.29    8.10
   3   9   1  154.76   10.88
  -3   9  -1  137.80   11.01
   3   9   1  147.10    8.62
   4   7   4  220.94   12.73
   4   7   4  201.41    8.06
  -4   7  -4  186.46   10.78
  -4  -7  -4  193.44    9.19
   4  -7   4  201.32    8.63
  -3  -4  17  463.48   12.18
  -3   4  17  472.20   14.76
   3  -4 -17  497.60   15.34
  -3   4  17  486.62   10.61
   3   4 -17  491.80   13.68
   3   4 -17  487.49   17.22
  -3   2 -17   42.95    8.36
   3   2  17   18.17    6.28
   3  -2  17   31.97    4.61
  -3  -2 -17   34.36    6.76
   3  -2  17   29.10    6.87
   3   2  17   28.37    6.96
   1  -5 -19  370.36   13.68
  -1  -5  19  388.36   13.35
   1  -5 -19  358.72    8.21
  -1   5  19  367.04   14.07
   1   5 -19  379.68   16.15
   1   5 -19  368.82    8.72
   5   0   8    2.52    4.52
  -5   0  -8    6.14    7.35
   5   0   8    2.22    5.99
  -1  -9 -11   46.29    7.83
   1   9  11   51.56    8.76
  -1   9 -11   63.58    9.15
   1  -9  11   54.09    3.38
   1  -9  11   55.76    8.13
   4   5 -12   15.76    6.66
  -4  -5  12   10.00    3.50
  -4   5  12   12.99    6.41
  -4   5  12   11.11    4.76
  -4  -5  12    3.33    6.70
   4  -5 -12   -1.00    7.02
  -2  -7 -14   89.10    8.80
   2  -7  14   83.00    8.34
  -2  -7 -14   80.81    5.17
   2   7  14   67.42    8.19
  -2   7 -14   84.88   10.19
  -4   7   6   39.09    5.64
  -4  -7   6   34.51    6.75
  -4  -7   6   39.07    3.77
   4   7  -6   40.24    8.05
  -4   7   6   38.91    7.60
   4  -7  -6   36.10    7.28
   2   4 -19   21.11    4.76
   2  -4 -19   29.31    6.90
   2   4 -19   19.72    8.60
  -2  -4  19   21.80    6.14
  -2   4  19   23.20    7.28
   0   6  18  260.37   12.86
   0   6 -18  281.41   14.57
   0  -6  18  260.84   11.68
   0  -6 -18  264.64   12.06
   4   0  14   14.85    5.94
   4   0  14   19.49    5.97
  -4   0 -14   14.23    6.99
   2   5 -18  275.08   14.16
  -2   5  18  300.23    6.96
  -2   5  18  319.77   13.53
   2  -5 -18  315.53   12.71
  -2  -5  18  292.58   11.04
   2   5 -18  314.96    9.79
   2   7 -15  154.02    7.82
  -2  -7  15  153.06    8.38
   2  -7 -15  164.22   10.67
  -2   7  15  148.71   10.71
   2   7 -15  135.41   11.80
  -3   9   3   12.51    4.86
   3   9  -3   25.79    7.74
  -3   9   3   19.17    8.07
   3   9  -3   15.62    5.39
   3  -9  -3   24.11    6.17
  -3  -9   3   16.93    5.81
  -1   4  20   62.82    8.79
   1   4 -20   77.71    5.36
   1  -4 -20   84.35    8.46
   1   4 -20   83.15   10.88
  -1  -4  20   73.74    8.30
   1  -4 -20   68.78    5.74
   1   1  21   23.95    7.22
   1  -1  21   20.15    7.70
  -1   1 -21   11.57    7.99
  -1  -1 -21    7.29    4.72
  -1   1 -21    4.51    3.99
  -1  -1 -21    4.54    6.39
   0   9  12  142.60   10.72
   0  -9  12  152.08    5.59
   0  -9 -12  141.03   10.51
   0   9 -12  164.46   11.60
   0  -9  12  152.70    9.75
   2 -10   2  603.80   13.91
   2  10   2  601.32   16.47
  -2  10  -2  557.33   17.95
  -2  10  -2  598.66   15.41
   2  10   2  586.55   17.58
  -2 -10  -2  612.73   13.05
   4   6   8  139.12   10.96
   4   6   8  118.16    7.39
   4  -6   8  125.82    8.68
  -4   6  -8  124.76    9.89
  -4  -6  -8  123.51    8.00
   4  -6   8  130.62    6.87
  -1  10  -7  268.43   12.60
  -1  10  -7  222.72   13.07
   1 -10   7  258.68    8.31
   1  10   7  240.24   12.26
  -1 -10  -7  256.17   12.08
  -1 -10  -7  248.11    6.69
   2  10  -3  111.53    9.15
   2 -10  -3  108.04    8.55
   2  10  -3  102.43    8.71
   2  10  -3  120.78    8.91
  -2  10   3  115.70   10.53
  -2  10   3  111.79    7.04
   5   4  -6  210.03   12.00
  -5   4   6  191.71    8.89
   5  -4  -6  227.88   11.42
  -5  -4   6  184.23   10.47
  -5   4   6  209.15   10.15
  -3   6 -13  -16.31    8.56
   3   6  13    8.35    7.67
   3   6  13   -3.62    6.22
   3  -6  13   -1.18    6.16
  -3  -6 -13    4.03    4.96
   5  -3   6  174.43    8.05
   5   3   6  168.48   11.17
   5  -3   6  174.43    9.48
  -5   3  -6  180.09   10.91
  -5  -3  -6  196.02   10.60
   5   3   6  173.45    6.30
  -4   0  16   73.55    7.25
   4   0 -16   90.90    8.77
  -4   0  16   73.49    6.71
  -3   9  -2   25.96    6.50
   3  -9   2   27.94    5.30
  -3   9  -2   22.37    7.84
  -3  -9  -2   23.57    5.05
   3   9   2   22.98    8.32
   3   9   2   35.89    6.23
  -3   8  -8  309.11   13.62
   3   8   8  311.90   11.72
   3   8   8  303.65   14.15
  -3  -8  -8  296.27    9.50
   3  -8   8  300.22   12.16
   3  -8   8  317.74    8.32
   5   1   8   10.33    4.63
   5  -1   8    3.87    4.79
  -5   1  -8   16.97    7.76
   5  -1   8    6.97    6.10
   5   1   8   12.91    6.89
  -5  -1  -8   13.45    7.00
   3   0 -19    3.25    5.81
   3   0 -19    0.63    6.18
  -3   0  19    5.59    5.76
   3   5 -16  125.41    8.29
  -3  -5  16  130.56    7.64
   3  -5 -16  129.80   10.58
  -3   5  16  117.47    9.65
   3   5 -16  106.15   11.10
  -3   5  16  116.62    5.66
  -4  -6  10   -0.48    6.26
  -4   6  10    0.65    6.10
  -4  -6  10    7.63    2.99
   4   6 -10    5.00    6.42
   4  -6 -10    4.69    6.20
  -4   6  10    6.28    4.45
   3   7  11 1624.78   24.05
  -3   7 -11 1612.50   28.08
   3  -7  11 1504.03   14.06
   3   7  11 1631.49   28.94
  -3  -7 -11 1627.26   20.22
   3  -7  11 1597.90   25.01
   3   3 -18  209.99    9.77
   3  -3 -18  190.72   10.77
  -3   3  18  215.32   10.74
   3   3 -18  192.77   11.92
  -3   3  18  213.32    8.03
  -3  -3  18  219.88    9.21
  -4   1 -14  221.61   11.71
  -4  -1 -14  217.73   11.02
   4  -1  14  222.72    9.34
   4   1  14  216.63    9.93
   4  -1  14  210.69    9.95
   4   1  14  231.00   10.66
  -2  -8 -12   -2.80    7.26
   2   8  12   12.14    6.73
  -2   8 -12    1.73    8.16
   2  -8  12    6.88    6.79
  -2  -8 -12   12.12    3.64
   5   4   4  188.94    5.70
   5  -4   4  186.99    8.43
   5   4   4  204.10   11.99
   5  -4   4  211.03   10.47
  -5   4  -4  205.14   11.11
  -5  -4  -4  190.51   10.19
   3   9  -4    9.26    6.77
  -3   9   4    5.94    7.42
   3   9  -4    1.86    4.97
   3  -9  -4    3.38    6.09
  -3   9   4    7.35    4.56
   1  -6 -18   42.95    7.95
   1   6 -18   39.83    9.63
  -1   6  18   35.31    8.41
   1   6 -18   39.00    4.11
  -1  -6  18   46.36    7.23
  -4   1  16   59.40    6.86
  -4  -1  16   68.06    6.32
   4  -1 -16   61.19    7.86
  -4   1  16   58.75    6.73
   4   1 -16   86.87    8.87
  -4  -1  16   64.88    7.45
  -1   8 -14   13.54    8.02
   1  -8  14    1.96    6.82
  -1  -8 -14   -1.06    6.81
   1   8  14   -5.48    7.45
   2   8 -13   -4.98    7.39
   2   8 -13    6.41    5.09
  -2   8  13    0.25    7.53
   2  -8 -13    6.83    6.98
  -2  -8  13    0.90    5.12
   3  -1 -19  200.36   10.62
  -3  -1  19  217.75    9.81
   3   1 -19  212.47   11.77
   3  -1 -19  224.71   10.53
  -3   1  19  225.94   10.41
   3   1 -19  210.54   10.25
   4  -3  13  349.90   12.20
   4   3  13  350.37   11.36
   4   3  13  360.03   13.88
  -4  -3 -13  358.53   12.56
   4  -3  13  349.66   10.02
  -4   3 -13  373.30   14.65
  -1  -7 -16  390.63   14.28
  -1   7 -16  354.86   15.91
  -1  -7 -16  364.79    7.31
   1   7  16  367.06   14.14
   1  -7  16  398.38   14.12
   2  10   3    9.94    7.88
  -2  10  -3    7.97    6.21
   2  10   3    7.64    6.78
   2 -10   3    1.48    4.33
  -2 -10  -3   16.24    4.47
  -2  10  -3    6.00    7.77
   2  10  -4    9.53    6.50
   2  10  -4    8.41    6.13
   2 -10  -4   -1.26    6.25
   2  10  -4    9.18    6.28
  -2  10   4    7.29    8.04
  -2  10   4    7.10    4.27
   2  -3  19  207.31   11.45
  -2  -3 -19  200.74    9.62
  -2  -3 -19  208.23    9.66
  -2   3 -19  187.22   11.37
   2   3  19  211.13   11.41
   0   3 -21   23.26    7.92
   0  -3 -21   28.40    6.03
   0   3 -21   18.48    3.54
   0   3  21   24.18    7.51
   0  -3 -21   27.37    6.64
   0  -3  21   28.68    8.06
  -5  -2  10   70.52    8.13
  -5   2  10   63.41    7.22
   5  -2 -10   68.26    8.58
  -5   2  10   67.75    5.71
   5   2 -10   69.51    8.92
   2  -9   9   84.62    4.46
  -2  -9  -9   82.81    4.91
   2  -9   9   93.73    8.92
   2   9   9   85.12    8.59
   2   9   9   88.98   10.38
  -2   9  -9   98.21   10.05
  -4  -4 -12   77.42    7.27
   4  -4  12   79.41    7.54
  -4   4 -12   90.70    9.64
   4   4  12   74.81    7.06
   4  -4  12   93.53    5.88
   4   4  12   85.43    9.26
   2  -6  16   88.83    9.03
  -2   6 -16   81.99    9.88
  -2  -6 -16   89.28    5.69
   2   6  16   76.97    8.41
  -2  -6 -16   87.60    8.89
  -3  -9  -3  255.67    9.40
   3   9   3  264.15   13.41
   3  -9   3  254.95    9.48
   3   9   3  273.76   10.69
  -3   9  -3  266.61   11.29
  -3   9  -3  232.95   13.54
  -4  -7  -5   15.20    5.38
   4   7   5   11.51    7.59
  -4   7  -5    9.37    6.57
   4  -7   5   14.92    4.79
   4   7   5    9.63    4.19
   4  -7   5   13.52    6.32
  -2  -9  10   89.68    6.97
  -2   9  10   84.10    9.82
   2   9 -10   81.26    9.32
   2  -9 -10   77.71    9.37
   2   9 -10   85.57    7.36
   1  10  -8   -0.30    5.08
   1 -10  -8    6.86    7.47
   1  10  -8    4.40    7.43
  -1  10   8   13.80    8.49
   2   3 -20  224.85   12.71
  -2  -3  20  243.40   10.77
   2  -3 -20  234.27    9.22
   2  -3 -20  240.18   11.15
  -2   3  20  240.84   11.64
   2   3 -20  221.08    9.07
   4   3 -15   23.84    7.26
  -4  -3  15   30.99    5.12
   4  -3 -15   31.42    7.79
  -4   3  15   21.42    6.25
  -4  -3  15   25.77    6.94
  -4   3  15   21.88    5.08
   2   6 -17  156.32   12.63
   2   6 -17  175.10    8.08
  -2  -6  17  188.69    9.46
   2  -6 -17  180.56   11.31
  -2   6  17  199.56   11.66
  -4   7   7  259.07    9.57
  -4  -7   7  272.01    7.06
  -4   7   7  258.15   12.07
  -4  -7   7  252.43   11.14
   4  -7  -7  239.72   11.61
   4   7  -7  266.21   12.41
   5   0 -11   47.99    8.57
  -5   0  11   43.34    7.10
  -5   0  11   31.96    3.92
  -1   9  12  386.21   15.53
   1   9 -12  394.93   10.53
   1   9 -12  380.36   15.68
  -1  -9  12  391.53   12.72
   1  -9 -12  399.11   14.91
   4  -4 -14   94.80    9.12
  -4   4  14  103.88    8.01
  -4   4  14   96.19    6.40
   4   4 -14  100.22    8.86
  -4  -4  14   88.65    5.75
   2   0  20  281.98   12.47
  -2   0 -20  288.08    9.25
  -2   0 -20  286.19   12.54
  -5   3   9 1075.73   19.38
   5  -3  -9 1075.80   21.76
  -5  -3   9 1094.53   21.23
   5   3  -9 1115.23   23.10
  -5   3   9 1068.70   17.06
  -5  -4   7   12.53    6.91
   5  -4  -7   10.79    7.34
  -5   4   7   14.11    5.96
   5   4  -7   15.59    8.29
  -5   4   7    3.46    5.01
   3  -4  16   33.08    7.38
  -3  -4 -16   31.23    5.60
   3   4  16   41.34    7.48
  -3   4 -16   26.82    8.00
   3  -4  16   30.43    3.44
   3   4  16   25.61    7.44
  -3   8  10   22.61    3.78
   3   8 -10   17.06    8.10
   3   8 -10   25.15    6.80
  -3  -8  10   24.35    4.88
   3  -8 -10   17.92    7.50
  -3   8  10   17.50    7.57
  -1  -2 -21   81.88    7.19
  -1   2 -21   94.43   10.42
   1  -2  21   83.80    8.84
   1   2  21   83.95    9.01
  -1   2 -21   92.46    5.04
  -1  -2 -21   75.83    7.61
  -2   0  21   11.55    6.62
   2   0 -21    8.63    5.68
   2   0 -21    8.98    6.94
   1   3 -21    4.24    3.90
  -1  -3  21    3.37    6.47
   1   3 -21    8.08    8.24
   1  -3 -21   10.94    5.27
   1  -3 -21    1.79    5.77
  -1   3  21    8.91    6.83
   0  -8  15   27.26    7.27
   0   8 -15   15.50    8.48
   0  -8 -15   10.41    7.44
   0   8  15   14.24    7.14
   3   9  -5    4.34    7.26
   3   9  -5   20.37    5.79
   3  -9  -5   10.45    6.23
  -3   9   5    8.85    7.40
  -3   9   5    6.50    4.51
   3   9  -5   10.38    6.78
  -5  -1  11  657.62    9.75
  -5  -1  11  717.51   17.20
   5   1 -11  705.85   18.75
  -5   1  11  669.26   16.27
   5  -1 -11  703.93   18.48
  -5   1  11  681.32   12.07
   0   0 -22  584.41   13.05
   0   0 -22  609.24   17.25
   0   0  22  584.39   16.98
   0 -10   9   20.02    4.36
   0 -10  -9   15.08    7.71
   0 -10   9   20.80    6.38
   0  10  -9   18.54    7.92
   0  10   9   28.88    8.26
   5   2   8  487.04   10.74
   5   2   8  474.90   15.82
  -5   2  -8  480.49   15.77
   5  -2   8  478.52   14.10
   5  -2   8  484.66   11.89
  -5  -2  -8  498.74   15.15
  -5  -5   1  146.10    9.30
  -5   5   1  123.88    8.52
  -5   5   1  123.53    9.07
   5   5  -1  140.83   10.97
   5  -5  -1  137.28    9.17
   2  10   4    6.77    6.51
  -2  10  -4   -1.01    8.08
  -2 -10  -4    0.77    3.78
   2  10   4    9.62    7.82
  -2  10  -4    1.89    6.21
   2 -10   4    7.33    4.52
   2  -1  20   26.37    7.32
  -2  -1 -20   32.96    5.32
  -2   1 -20   34.34    7.96
  -2  -1 -20   26.69    6.89
  -2   1 -20   29.19    4.30
   2   1  20   37.53    8.10
   2  10  -5    8.68    6.79
   2  10  -5   10.38    6.63
  -2  10   5    5.12    8.05
   2 -10  -5    8.90    6.90
  -2  10   5   10.05    4.25
   2  10  -5    9.54    6.63
  -5   5   2   28.56    6.66
  -5   5   2   34.16    6.30
  -5  -5   2   38.52    7.47
   5   5  -2   25.51    8.43
   5  -5  -2   27.99    7.04
   4  -2  14   16.16    6.00
   4   2  14   14.90    5.79
  -4   2 -14   12.08    7.07
   4  -2  14    8.97    4.84
   4   2  14   17.19    6.67
  -4  -2 -14    8.91    6.21
  -3  -5 -15   12.62    5.47
   3   5  15   22.40    6.73
   3   5  15   13.57    7.50
  -3   5 -15   12.35    8.22
   3  -5  15    5.58    6.46
  -5  -5   0    2.78    6.12
   5  -5   0    6.74    6.32
  -5   5   0    1.05    5.58
  -5   5   0   -1.31    6.18
   5   5   0    4.67    7.59
   1   5  19  434.16   15.55
   1  -5  19  455.28   14.85
  -1   5 -19  425.38   17.25
  -1  -5 -19  458.13   14.33
  -1  -5 -19  446.39   10.89
  -1  10  -8   30.49    8.01
   1 -10   8   27.65    4.08
  -1 -10  -8   30.96    7.50
   1  10   8   32.14    8.08
  -1 -10  -8   26.13    3.30
  -5   4  -5   39.16    8.17
   5   4   5   27.97    3.93
   5   4   5   35.17    8.52
   5  -4   5   37.13    6.43
   5  -4   5   33.32    5.77
  -5  -4  -5   32.42    7.29
   0  -7  17  230.91   11.22
   0   7 -17  221.87   13.82
   0  -7 -17  212.13   11.57
   0   7  17  236.94   12.77
   3   7 -13  107.10    8.23
   3  -7 -13  119.46    9.73
  -3   7  13  138.07   10.56
   3   7 -13  102.12   11.12
  -3  -7  13  116.52    6.93
  -3   7  13  102.79    4.99
   2  -1 -21  455.68   13.58
   2   1 -21  465.00   15.77
  -2  -1  21  467.21   14.28
   2   1 -21  460.68   12.84
  -2   1  21  482.56   14.83
   2  -1 -21  469.00   14.28
  -3  -9  -4    1.98    4.46
   3   9   4   -4.10    8.04
  -3   9  -4    9.29    6.77
   3  -9   4   -1.07    4.34
   3   9   4    3.61    5.52
  -3   9  -4    4.76    7.82
   5   3   7    1.48    6.76
  -5   3  -7   10.88    7.79
  -5  -3  -7    1.58    5.99
   5  -3   7    0.42    5.85
   5  -3   7    4.43    4.95
   5   3   7    1.94    3.83
   3   6 -15   19.87    8.78
   3  -6 -15   38.26    8.04
   3   6 -15   20.25    5.98
  -3   6  15   34.86    7.65
  -3   6  15   33.57    3.77
  -3  -6  15   27.47    5.09
   5   0   9 1726.85   20.84
  -5   0  -9 1751.32   27.24
   5   0   9 1770.86   26.46
  -5   5   3  499.17   13.65
  -5  -5   3  484.13   14.98
   5   5  -3  510.01   16.99
   5  -5  -3  507.50   15.27
  -5   5   3  499.64   14.62
   0  11   0   -6.76    8.09
   0 -11   0    0.83    5.70
   0  11   0    1.49    4.85
   0  -1  22   27.94    7.44
   0   1 -22   16.82    7.57
   0   1 -22   26.27    4.73
   0  -1 -22   25.32    6.90
   0  -1 -22   27.96    5.65
   0   1  22   31.32    7.94
  -4  -2  16  839.84   18.38
   4   2 -16  832.75   18.70
  -4  -2  16  844.68   14.71
  -4   2  16  817.02   16.58
   4  -2 -16  835.04   19.34
  -4   2  16  836.47   16.13
   3  -3  17   22.23    6.75
   3   3  17   29.14    6.80
   3   3  17   24.34    6.78
  -3  -3 -17   23.33    6.25
  -3   3 -17   25.61    7.73
   3  -3  17   19.58    3.85
   3   0  18    4.45    4.93
   3   0  18    0.11    6.30
  -3   0 -18    3.13    6.41
  -3   2  19  653.73   16.42
   3   2 -19  650.68   18.63
  -3  -2  19  645.61   15.05
   3  -2 -19  672.90   17.08
  -3   2  19  620.70   13.44
   3   2 -19  661.19   15.80
   0  11   1   60.04    8.89
   0  11  -1   87.83    9.67
   0  11  -1   86.07    7.41
   0 -11   1   69.77    7.31
   0  11   1   77.18    6.62
   0 -11  -1   76.33    8.05
   1   0 -22   18.14    7.50
   1   0 -22   14.82    5.44
  -1   0  22   11.67    7.66
   4  -5  11   22.22    4.40
   4   5  11   25.15    6.01
   4   5  11   27.94    7.98
   4  -5  11   22.55    6.74
  -4  -5 -11   22.59    6.12
  -4   5 -11   27.66    7.78
   5   5   1  544.85   17.55
   5  -5   1  560.01   15.13
  -5   5  -1  602.66   16.39
  -5  -5  -1  601.98   15.94
  -1  -4 -20   12.78    5.12
   1  -4  20    5.92    7.20
   1   4  20    7.76    7.61
  -1   4 -20    3.14    7.68
  -1  -4 -20    8.62    6.07
   4   6   9  163.55   11.47
   4  -6   9  160.96    9.42
   4  -6   9  151.17    7.15
  -4   6  -9  163.84   11.10
  -4  -6  -9  138.61    8.18
   4   6   9  156.25    8.17
   3   8   9  299.10   11.74
   3   8   9  293.98   14.30
   3  -8   9  279.97    7.51
   3  -8   9  272.20   11.90
  -3   8  -9  298.49   13.88
  -3  -8  -9  282.85    9.26
  -1  -8  15   77.24    7.75
   1   8 -15   68.61   10.67
   1   8 -15   68.45    5.09
   1  -8 -15   67.08    9.01
  -1   8  15   61.17    9.22
  -4  -5  13   35.17    4.52
  -4   5  13   26.97    6.74
  -4   5  13   25.66    5.09
   4   5 -13   28.51    7.49
   4  -5 -13   35.52    7.87
   4  -7   6  537.79   14.81
   4   7   6  514.48   17.66
  -4   7  -6  583.98   16.95
   4  -7   6  570.63   12.71
   4   7   6  565.34   12.89
  -4  -7  -6  556.54   14.08
  -5   1  -9  529.53   16.29
   5   1   9  538.42   11.91
   5  -1   9  539.16   15.09
   5  -1   9  535.34   12.47
   5   1   9  517.72   16.02
  -5  -1  -9  544.45   16.22
  -4   6  11    4.93    4.30
   4   6 -11   11.10    6.90
  -4  -6  11   -4.39    6.86
  -4  -6  11    2.37    3.12
  -4   6  11    3.96    6.31
   4  -6 -11   -2.49    6.93
  -1  -9 -12  643.82   17.83
   1  -9  12  635.06   16.72
   1   9  12  689.02   18.86
  -1   9 -12  684.38   20.15
   0  11  -2   84.44    9.30
   0  11  -2   91.30    7.72
   0  11   2   85.76    6.28
   0 -11   2   95.76    7.31
   0  11   2   88.15    9.61
   0 -11  -2   98.01    8.49
  -5   5   4   44.38    6.89
  -5  -5   4   38.33    7.60
   5   5  -4   50.20    8.86
  -5   5   4   51.40    7.15
   5  -5  -4   50.32    7.60
   3  -1  18  257.49   11.78
   3   1  18  241.70   11.73
   3   1  18  223.55   10.23
   3  -1  18  249.61    9.26
  -3  -1 -18  237.43   11.37
  -3   1 -18  229.27   12.05
   3   9  -6  313.42   13.17
  -3   9   6  326.87    9.59
   3  -9  -6  320.51   12.56
   3   9  -6  309.14   13.44
  -3   9   6  304.61   14.53
  -4   7   8  157.53    7.85
   4   7  -8  181.26   10.96
  -4  -7   8  164.30    5.98
  -4  -7   8  161.31   10.16
   4  -7  -8  167.02   10.39
  -4   7   8  171.72   10.84
   1  -1 -22   18.95    6.18
  -1   1  22   26.28    7.70
   1   1 -22   30.04    5.41
   1  -1 -22   17.90    5.73
   1   1 -22   18.92    8.03
  -1  -1  22   24.10    7.57
  -1  -6 -18   60.21    4.77
  -1  -6 -18   61.83    8.28
  -1   6 -18   67.95   10.39
   1   6  18   65.85    8.94
   1  -6  18   60.28    8.30
  -1   7  17   26.33    8.26
   1   7 -17   13.40    3.73
  -1  -7  17   18.89    6.59
   1   7 -17    6.98    8.91
   1  -7 -17   11.31    7.42
   5  -4  -8  116.16    9.83
  -5  -4   8  125.48    9.50
  -5   4   8  115.30    7.55
   5   4  -8  109.92   10.06
  -5   4   8  128.06    8.53
   2  10   5   24.58    8.28
   2  10   5   18.08    7.33
  -2  10  -5   11.84    6.94
  -2  10  -5   12.81    8.40
  -2 -10  -5    9.04    3.84
   2 -10   5    9.82    4.44
   5  -5   2   38.08    5.87
   5   5   2   30.77    8.82
  -5   5  -2   36.09    7.76
   5  -5   2   33.60    6.80
  -5  -5  -2   33.76    7.09
  -2  10   6  653.74   19.57
   2  10  -6  663.62   18.27
   2  10  -6  634.46   16.58
   2  10  -6  622.91   16.57
  -2  10   6  639.92   11.84
   2 -10  -6  664.17   17.52
   1  10  -9 1034.67   22.80
  -1  10   9 1117.86   24.53
   1  10  -9 1039.32   18.22
  -1 -10   9 1077.83   19.92
   1 -10  -9 1052.94   22.30
   0   9 -13  491.44   17.38
   0  -9  13  485.59   14.59
   0  -9  13  474.28    8.40
   0  -9 -13  492.20   16.35
   0   9  13  487.48   17.20
  -5   2  11   46.57    6.88
  -5  -2  11   52.03    7.84
  -5   2  11   40.07    4.95
   5   2 -11   37.51    8.18
   5  -2 -11   43.71    8.54
  -2  -2 -20   52.93    7.28
  -2   2 -20   52.16    4.24
   2   2  20   57.28    8.38
  -2  -2 -20   64.35    6.52
  -2   2 -20   61.18    8.97
   2  -2  20   60.69    8.63
   0 -11  -3  120.19    9.30
   0 -11   3  104.30    7.61
   0  11  -3   99.27   10.38
   0  11   3  114.65   10.88
   0  11   3  115.92    6.69
   0  11  -3  107.22    8.43
  -3   9  -5  952.70   20.77
   3  -9   5  988.27   15.71
   3   9   5  957.35   19.07
  -3  -9  -5  964.83   16.42
  -3   9  -5  916.93   22.50
   3   9   5  939.92   22.96
   3   7  12   28.29    6.97
   3  -7  12   33.93    8.20
  -3   7 -12   30.28    9.00
  -3  -7 -12   30.28    4.89
   3   7  12   23.12    8.52
  -5   3  10  169.84    8.22
  -5   3  10  177.64    9.48
   5  -3 -10  186.51   11.47
  -5  -3  10  174.92   10.56
   5   3 -10  194.25   11.54
  -2   9 -10  206.12   12.52
   2  -9  10  207.38    5.79
  -2  -9 -10  207.08    6.87
   2   9  10  199.03   11.07
   2  -9  10  206.93   10.99
  -2   7 -15  114.16   11.13
   2  -7  15  146.42   10.12
  -2  -7 -15  132.10   10.33
   2   7  15  132.92   10.20
  -2  -7 -15  134.94    6.24
  -2  -9  11  407.62   12.04
   2   9 -11  402.67   12.29
  -2   9  11  388.73   15.44
   2  -9 -11  393.14   14.89
   2   9 -11  401.67   15.89
   2   2 -21  475.48   12.91
  -2   2  21  511.46   16.07
   2  -2 -21  503.69   14.86
   2   2 -21  473.16   16.91
   2  -2 -21  469.80   13.56
  -2  -2  21  497.76   14.65
  -5   5   5   69.59    7.12
  -5  -5   5   68.45    8.07
  -5   5   5   75.56    7.62
   5   5  -5   67.41    9.09
   5  -5  -5   65.04    8.40
   3   6  14   77.84    8.13
  -3   6 -14   68.64    9.58
  -3  -6 -14   64.01    6.18
   3   6  14   70.20    9.12
   3  -6  14   68.04    8.19
   2  -7 -16   45.40    8.61
  -2  -7  16   50.94    6.73
  -2   7  16   54.39    8.76
   2   7 -16   46.33    5.66
   2   7 -16   46.94    9.80
  -5  -4  -6   49.92    7.49
  -5   4  -6   50.17    8.66
   5  -4   6   46.02    6.14
   5  -4   6   48.16    6.72
   5   4   6   44.56    4.39
   5   4   6   63.95    9.26
   4   0  15   -4.64    5.47
   4   0  15    7.96    6.13
  -4   0 -15   -4.77    7.00
   0   2  22   51.51    8.46
   0   2 -22   53.32    4.89
   0  -2 -22   50.39    6.78
   0  -2  22   53.90    8.40
   0  -2 -22   51.53    6.79
   0   2 -22   47.60    8.60
  -5   0  12    5.25    6.23
   5   0 -12   12.83    7.53
  -5   0  12    2.44    3.65
   0  -5 -20  618.80   11.79
   0   5  20  627.06   18.21
   0  -5  20  633.30   17.06
   0  -5 -20  625.60   16.97
   0   5 -20  580.16   19.62
  -2  -8 -13   56.40    4.64
   2   8  13   44.02    8.14
  -2  -8 -13   52.45    8.30
   2  -8  13   48.32    7.83
  -2   8 -13   57.97    9.57
  -3   4  18  182.87    7.29
  -3   4  18  145.26    9.86
  -3  -4  18  175.77    8.61
   3   4 -18  188.03   12.11
   3   4 -18  157.66    8.94
   3  -4 -18  178.57   10.95
   3   8 -11  106.44    8.53
  -3   8  11  108.19    5.13
   3  -8 -11  116.65    9.84
  -3  -8  11  106.14    6.51
   3   8 -11  116.19   11.00
  -3   8  11  115.68    9.90
  -5  -5  -3  345.00   12.79
   5  -5   3  379.21   12.59
  -5   5  -3  370.06   13.79
   5   5   3  369.81   15.54
   5  -5   3  374.96   11.45
   2  -8 -14  450.89   15.94
  -2   8  14  451.08   16.26
   2   8 -14  435.43   12.02
   2   8 -14  433.25   17.20
  -2  -8  14  419.50   12.54
  -1  -3 -21  905.64   18.16
  -1   3 -21  888.78   22.68
   1   3  21  895.54   20.89
  -1  -3 -21  916.82   18.31
   1  -3  21  888.77   20.33
   4   0 -17    5.72    6.46
  -4   0  17   -0.27    4.87
  -4   0  17   -0.30    5.42
   0  10  10  203.07   12.49
   0 -10  10  203.07    7.28
   0 -10  10  182.98   10.59
   0  10 -10  199.16   12.13
   0 -10 -10  201.37   11.86
   1  11   0  222.68   12.53
  -1 -11   0  237.86   11.12
   1  11   0  244.47   10.36
  -1  11   0  218.53   13.20
   1 -11   0  247.60   10.80
  -1  11   0  236.76   10.04
   2   5  18  820.84   19.45
  -2  -5 -18  826.99   15.30
  -2  -5 -18  829.55   18.75
   2  -5  18  832.86   19.55
  -2   5 -18  866.28   22.26
   4   8  -1  107.81    6.66
  -4   8   1  107.30    9.81
  -4  -8   1  109.26    8.48
   4   8  -1  114.57   10.46
  -4   8   1   93.25    7.91
   4  -8  -1  109.00    8.05
   5   2   9   67.26    5.94
  -5  -2  -9   67.36    8.52
   5   2   9   55.59    8.57
   5  -2   9   60.02    6.35
   5  -2   9   59.95    7.09
  -5   2  -9   60.22    8.72
  -1 -11   1  124.78    8.63
  -1  11   1  126.79    7.43
   1 -11  -1  116.85    8.65
   1  11  -1  111.25    8.16
   1  11  -1  124.73   10.53
  -1  11   1  124.31   11.20
   0 -11   4    3.26    4.67
   0  11   4    9.40    4.20
   0 -11  -4   10.30    6.79
   0  11  -4   -3.20    6.03
   0  11  -4   -3.28    7.49
   0  11   4    8.23    7.72
   1 -10   9   14.49    3.67
   1 -10   9   15.82    6.55
   1  10   9   20.14    7.99
  -1  10  -9   26.72    8.16
  -1 -10  -9   12.31    2.80
  -1 -10  -9   13.87    7.37
   3  -5 -17 1141.89   23.00
  -3   5  17 1125.07   14.77
   3   5 -17 1057.85   24.70
   3   5 -17 1132.93   19.93
  -3   5  17 1124.61   22.15
  -3  -5  17 1146.30   18.45
  -4   1 -15  110.58   10.25
  -4  -1 -15  105.77    8.98
   4  -1  15  100.44    7.51
   4   1  15   90.64    8.13
   4  -1  15   95.53    8.05
   4   1  15  104.66    8.23
  -3   9   7   41.81    4.97
   3  -9  -7   40.07    7.78
   3   9  -7   27.85    7.65
  -3  -9   7   27.52    5.32
   3   9  -7   41.38    8.59
  -3   9   7   23.83    8.43
  -5  -3  -8    7.82    6.73
  -5   3  -8   15.77    7.76
   5   3   8    8.66    7.20
   5  -3   8    4.33    5.19
   5   3   8   12.41    4.50
   5  -3   8    8.07    5.91
   4   8   0  194.38   12.56
   4  -8   0  198.62    9.71
   4   8   0  182.20    7.69
  -4   8   0  208.42   10.19
  -4   8   0  172.85   11.36
  -4  -8   0  181.96    9.65
   3  -2  18   12.31    6.81
  -3  -2 -18    6.87    6.31
  -3   2 -18   16.11    8.07
   3   2  18    7.91    6.37
   3  -2  18   12.36    4.11
   3   2  18   20.54    7.05
  -5  -1  12  343.54   12.76
   5   1 -12  364.70   14.50
  -5   1  12  351.41   12.37
  -5  -1  12  326.32    7.77
  -5   1  12  348.03    9.53
   5  -1 -12  358.21   14.21
  -4  -8   2  157.66    9.51
   4   8  -2  164.84    7.19
  -4   8   2  149.00   10.80
   4  -8  -2  163.88    9.51
  -4   8   2  158.69    9.18
   4   8  -2  163.44   11.51
  -1  11  -1  263.60   10.84
  -1  11  -1  244.22   13.78
   1  11   1  255.58   12.93
  -1 -11  -1  274.04   11.72
   1 -11   1  256.80   10.61
   1  11   1  274.82   10.23
  -1  -9  13   10.55    6.65
   1   9 -13   10.81    8.85
   1  -9 -13    9.55    7.45
  -1   9  13   18.18    8.81
   1   9 -13   10.19    4.62
  -4   4 -13   42.12    8.64
   4   4  13   53.58    8.41
   4   4  13   50.06    6.82
   4  -4  13   38.22    6.96
  -4  -4 -13   42.20    6.73
   4  -4  13   41.22    4.92
  -1   2  22   94.37    9.37
   1  -2 -22  115.13    8.43
  -1  -2  22  118.23    9.52
   1  -2 -22  100.68    7.96
   1   2 -22   99.55    6.69
   1   2 -22   87.33    9.49
  -2  -4 -19   13.60    5.65
  -2   4 -19   20.56    8.72
   2  -4  19    6.50    6.96
   2   4  19    5.20    6.63
  -2  -4 -19    2.20    6.04
   2  -5 -19   30.08    7.87
  -2   5  19   10.40    3.13
  -2   5  19   27.58    8.11
   2   5 -19   25.75    9.09
  -2  -5  19   22.64    6.56
   2   5 -19   25.36    4.98
  -4  -3 -14  408.82   13.57
   4  -3  14  404.56   10.79
   4   3  14  413.63   14.95
   4   3  14  418.49   12.76
   4  -3  14  418.10   13.27
  -4   3 -14  386.17   14.86
   0  -4 -21   12.68    7.05
   0  -4  21    8.53    7.29
   0   4 -21   11.97    8.77
   0  -4 -21   20.61    5.68
   0   4  21   30.40    8.51
   0   4 -21   10.27    3.22
   1  -8  15  153.97   10.40
  -1   8 -15  181.42   13.16
  -1  -8 -15  168.37   11.03
   1   8  15  160.68   11.06
   0   6 -19  115.56   11.67
   0  -6  19   91.98    8.93
   0  -6 -19  105.43    9.47
   0   6  19   94.85    9.95
  -1  11   2   -7.82    7.50
   1  11  -2   -1.18    7.33
   1 -11  -2    8.94    6.44
  -1  11   2   -2.65    4.66
   1  11  -2    0.06    5.73
  -4   7  -7   21.19    8.01
   4   7   7   14.52    5.31
   4  -7   7   15.67    4.56
   4   7   7   26.14    9.37
   4  -7   7   19.39    6.82
  -4  -7  -7   19.32    5.97
   2 -10   6  326.86    9.36
   2  10   6  320.05   13.25
  -2 -10  -6  338.60    9.23
  -2  10  -6  312.01   14.88
  -2  10  -6  328.68   13.73
   2  10   6  335.25   14.87
  -1  -5  20   24.42    6.73
  -1   5  20   13.81    7.67
   1   5 -20   16.07    3.78
   1  -5 -20   16.40    3.82
   1  -5 -20   27.58    7.69
   2  -4 -20  185.79    7.95
   2  -4 -20  209.87   11.23
   2   4 -20  188.95    8.16
  -2   4  20  191.37   11.36
  -2  -4  20  193.55    9.86
   2   4 -20  183.19   12.58
   4   1 -17  213.97   11.00
   4  -1 -17  215.30   11.44
  -4   1  17  222.41    9.91
  -4  -1  17  208.98   10.59
  -4  -1  17  216.16    8.92
  -4   1  17  206.81    9.40
   2  10  -7   15.35    7.66
   2  10  -7   13.07    6.97
  -2  10   7    4.24    3.37
  -2  10   7    1.41    8.22
   2  10  -7   10.01    6.36
   2 -10  -7   23.20    7.91
   4  -4 -15   90.37    9.39
  -4   4  15   97.75    6.66
   4   4 -15  101.82   10.46
  -4   4  15   85.45    8.23
  -4  -4  15   90.83    5.82
   4   4 -15   94.44    8.73
   4  -8   1   72.53    7.23
   4   8   1   81.75    6.27
  -4   8  -1   97.66    9.84
  -4  -8  -1   79.10    7.70
  -4   8  -1   78.09    8.25
   4   8   1   79.53   10.11
  -5   5   6   47.91    7.28
   5   5  -6   46.02    9.36
  -5   5   6   36.32    7.09
   5  -5  -6   36.92    7.79
  -5  -5   6   34.25    7.78
  -4  -8   3  362.09   12.59
   4   8  -3  339.07    9.56
   4   8  -3  366.99   15.05
  -4   8   3  376.44   14.37
   4  -8  -3  361.36   12.75
  -4   8   3  358.98   11.76
  -4   7   9    5.21    6.63
  -4   7   9   12.20    4.54
  -4  -7   9   10.28    3.47
  -4  -7   9    6.36    6.13
   4   7  -9    6.39    6.60
   4  -7  -9    9.02    7.01
  -1  11  -2   36.76    6.60
  -1 -11  -2   41.85    7.17
   1 -11   2   44.67    6.17
   1  11   2   44.87    5.79
   1  11   2   42.40    7.97
  -1  11  -2   43.00    9.23
  -4   3  16  288.59   10.04
  -4   3  16  275.98   11.17
  -4  -3  16  291.31    9.04
   4  -3 -16  281.61   12.82
   4   3 -16  273.08   12.06
  -3   3  19   98.01    6.51
   3   3 -19  109.75    8.21
   3   3 -19   99.21   10.32
  -3   3  19  101.76    8.97
   3  -3 -19  118.58    9.73
  -3  -3  19  118.63    8.04
   5   0  10   34.27    7.84
  -5   0 -10   39.87    8.71
   5   0  10   46.48    6.59
   5   4  -9  135.27   10.60
  -5   4   9  132.35    8.45
   5  -4  -9  141.16   10.43
  -5   4   9  140.56    8.56
  -5  -4   9  133.88    9.75
  -3  -9  -6  442.46   11.47
   3  -9   6  432.12   10.45
  -3   9  -6  374.97   16.28
   3   9   6  473.18   14.03
  -3   9  -6  425.80   15.33
   3   9   6  448.11   16.90
   1   0  22    7.11    8.19
  -1   0 -22    1.96    4.40
  -1   0 -22   -0.94    7.22
   3   0 -20   11.68    6.81
   3   0 -20   17.08    6.64
  -3   0  20   12.58    6.61
   1   7  17  394.36   15.24
   1  -7  17  420.52   14.50
  -1   7 -17  402.90   17.16
  -1  -7 -17  413.34   14.74
  -1  -7 -17  389.44    7.99
  -4   6 -10   19.35    7.95
   4  -6  10   13.79    4.29
  -4  -6 -10   17.01    5.96
   4   6  10   22.98    6.07
   4  -6  10   11.41    6.13
   4   6  10   19.10    8.28
   1 -11  -3   -6.08    6.64
  -1  11   3   -1.88    8.41
  -1  11   3    6.69    4.38
   1  11  -3    7.73    6.27
   1  11  -3    2.27    7.32
   1   4 -21  337.92   15.76
  -1  -4  21  352.07   13.37
   1  -4 -21  353.05   13.33
   1   4 -21  359.23    9.31
   1  -4 -21  343.35    9.94
  -1   4  21  348.80   14.28
  -3   8 -10  143.41   11.09
   3  -8  10  145.87    5.62
   3  -8  10  169.34   10.54
  -3  -8 -10  145.54    7.14
   3   8  10  123.42   11.12
   3   8  10  141.34    9.44
   5  -5   4   11.83    5.56
   5  -5   4    7.42    6.13
  -5   5  -4    5.34    6.50
   5   5   4    7.28    7.68
   5   5   4   16.70    3.56
  -5  -5  -4   12.09    6.66
   2   6  17    5.56    6.90
  -2  -6 -17    7.34    4.11
  -2  -6 -17    2.86    6.19
   2  -6  17    2.42    6.48
  -2   6 -17   12.05    8.71
  -3   7  14   74.11    4.43
   3   7 -14   81.75   11.33
   3   7 -14   92.38    8.14
  -3  -7  14   87.73    6.47
   3  -7 -14   73.53    8.83
  -3   7  14  104.59    9.98
   4   8   2  196.56   12.55
   4   8   2  193.27    8.31
   4  -8   2  192.82    9.31
  -4   8  -2  177.12   11.49
  -4   8  -2  205.16   10.81
  -4  -8  -2  186.53    9.49
   1  -6 -19  330.91   13.51
  -1   6  19  299.99   13.63
   1   6 -19  301.17    7.95
  -1  -6  19  308.32   12.10
   1   6 -19  278.06   14.65
  -4   6  12   35.05    7.54
   4   6 -12   27.34    7.29
  -4   6  12   24.74    4.71
  -4  -6  12   33.48    4.11
   4  -6 -12   32.86    7.38
   0  11   5   15.97    3.91
   0  11  -5   14.34    6.84
   0  11  -5   19.73    8.18
   0  11   5   14.30    8.52
   0 -11   5    5.59    4.65
   0 -11  -5   20.98    6.86
   4   8  -4   17.23    4.44
  -4   8   4   14.89    7.61
   4  -8  -4   20.83    6.71
  -4   8   4   23.71    5.87
   4   8  -4   15.60    7.14
  -4  -8   4   12.03    6.83
  -5  -1 -10  356.85   13.79
  -5   1 -10  362.98   14.23
   5  -1  10  371.32   11.09
   5   1  10  371.70   10.60
   5   1  10  356.92   13.84
   5  -1  10  365.49   13.01
  -2  -6  18  318.94   11.71
   2   6 -18  323.38   10.20
  -2   6  18  311.45   13.84
   2   6 -18  315.71   15.37
   2  -6 -18  324.05   13.66
   1 -11   3    1.39    5.09
  -1 -11  -3   10.33    6.33
  -1  11  -3    5.46    5.96
   1  11   3    6.40    7.36
  -1  11  -3    7.19    7.60
   1  11   3   13.13    4.93
   1  10 -10   15.96    7.79
  -1  10  10   12.14    8.52
   1  10 -10   14.89    5.36
  -1 -10  10    7.51    6.09
   1 -10 -10   18.08    8.06
  -1   1 -22  563.11   18.16
   1  -1  22  564.93   16.81
  -1  -1 -22  562.61   13.32
  -1   1 -22  570.13   11.72
   1   1  22  545.02   17.00
  -1  -1 -22  545.76   16.54
   0   8  16  227.72   12.86
   0  -8  16  245.18   11.57
   0  -8 -16  243.16   12.59
   0   8 -16  252.90   14.23
   3   1 -20   43.52    7.11
   3  -1 -20   33.42    7.11
  -3  -1  20   38.15    6.73
   3   1 -20   34.55    8.20
  -3   1  20   37.96    7.30
   3  -1 -20   34.72    7.19
   4   5  12  999.76   23.06
   4  -5  12  992.64   14.80
   4  -5  12  980.16   19.64
  -4   5 -12  980.67   22.54
  -4  -5 -12 1004.21   19.04
   4   5  12 1019.19   18.46
  -5  -4  -7   26.70    7.38
  -5   4  -7   26.73    7.79
   5  -4   7    8.32    5.35
   5   4   7   25.45    8.16
   5   4   7   24.57    4.36
   5  -4   7   17.65    5.47
  -5   3  11   98.82    8.02
   5  -3 -11   89.98    9.41
  -5   3  11  101.13    7.44
  -5  -3  11   80.22    8.49
   5   3 -11  103.86   10.17
   4  -2  15   33.16    7.18
   4   2  15   35.47    7.36
   4   2  15   46.57    6.89
   4  -2  15   40.85    5.78
  -4  -2 -15   41.14    7.59
  -4   2 -15   42.33    8.01
  -3  -4 -17   64.02    6.90
  -3   4 -17   55.79    9.10
   3  -4  17   82.21    8.83
   3   4  17   59.80    8.26
   3   4  17   56.46    8.65
   4   5 -14  331.12   15.30
  -4   5  14  314.68    9.63
   4  -5 -14  320.90   13.60
  -4  -5  14  326.81    8.84
   4   5 -14  354.65   13.39
  -4   5  14  337.93   13.00
  -5   2  12   58.33    6.07
   5  -2 -12   77.89    9.66
  -5  -2  12   59.72    7.81
  -5   2  12   60.96    7.40
  -5  -2  12   64.92    4.10
   5   2 -12   66.78    8.97
   3   6 -16  256.45   10.67
   3  -6 -16  245.74   12.52
  -3  -6  16  246.84    9.41
  -3   6  16  234.59   12.13
  -3   6  16  235.96    6.83
   3   6 -16  230.74   14.30
   2  -3  20 1486.49   25.56
   2   3  20 1435.08   25.36
  -2  -3 -20 1439.51   22.53
  -2  -3 -20 1466.49   22.71
  -2   3 -20 1415.35   27.51
   1  -9  13    1.26    6.74
  -1  -9 -13  -11.08    7.40
   1   9  13    1.97    7.71
  -1   9 -13    3.92    8.02
   1  11  -4   66.95    7.83
  -1  11   4   64.99    9.75
   1  11  -4   66.88    8.59
   1  11  -4   67.71    7.68
   1 -11  -4   59.99    8.11
  -1  11   4   74.13    5.66
  -3  -9   8  388.87   10.70
  -3   9   8  381.16    9.49
   3   9  -8  382.07   13.99
  -3   9   8  359.50   15.29
   3   9  -8  388.78   15.28
   3  -9  -8  368.51   14.26
   5   5  -7 1519.11   27.73
  -5   5   7 1518.98   22.83
  -5   5   7 1509.84   22.86
  -5  -5   7 1525.27   25.48
   5  -5  -7 1445.73   25.39
  -3  -5 -16   10.01    5.00
   3   5  16   10.27    7.15
   3   5  16    9.68    7.87
  -3   5 -16   11.11    8.56
   3  -5  16   10.23    6.89
   2  -3 -21  173.88    8.49
   2  -3 -21  171.32   10.17
   2   3 -21  169.49    8.24
  -2   3  21  187.85   11.15
   2   3 -21  163.83   11.64
  -2  -3  21  173.77   10.14
   4  -2 -17   18.25    7.75
  -4  -2  17   12.75    4.87
   4   2 -17    9.66    6.71
  -4   2  17   13.63    5.58
  -4  -2  17    9.23    6.90
  -4   2  17   10.82    5.83
  -4   8  -3  141.84    9.71
  -4  -8  -3  127.12    8.47
  -4   8  -3  124.64   10.41
   4   8   3  133.20    7.55
   4  -8   3  121.98    7.77
   4   8   3  121.63   11.25
  -2  -9 -11  677.76   18.88
   2  -9  11  696.87   17.93
   2   9  11  676.53   18.24
  -2   9 -11  677.33   19.63
  -2  -9 -11  663.82   11.21
  -4  -8   5  145.87    5.96
  -4  -8   5  145.60    9.72
  -4   8   5  150.98    8.14
   4   8  -5  154.37   11.16
   4  -8  -5  146.66    9.77
  -4   8   5  136.91   10.43
   0  -3 -22  488.17   14.36
   0  -3 -22  499.13   13.69
   0   3 -22  487.87   17.66
   0   3 -22  482.76    9.73
   0   3  22  467.79   16.23
   0  -3  22  485.43   15.75
   2  10   7   -3.56    8.20
   2 -10   7   11.62    3.84
   2  10   7    4.29    6.73
  -2 -10  -7    9.61    3.96
  -2  10  -7    1.21    8.22
  -2  10  -7   11.52    7.44
  -2  -9  12  288.14   10.90
   2   9 -12  254.21   13.86
   2  -9 -12  256.52   12.97
   2   9 -12  262.88   10.29
  -2   9  12  278.31   13.83
  -1  11  -4   13.38    8.52
  -1  11  -4    6.66    6.21
   1 -11   4    0.87    4.54
  -1 -11  -4   11.17    7.07
   1  11   4    5.48    7.63
   2  10  -8  237.77   12.62
  -2 -10   8  246.00    9.76
  -2  10   8  245.45   13.44
   2  10  -8  255.21   11.17
   2 -10  -8  255.30   12.84
   0  -7  18  774.58   18.68
   0   7  18  762.46   20.23
   0   7 -18  752.21   22.10
   0  -7 -18  771.15   19.56
   1   8 -16    9.92    3.79
   1  -8 -16   22.60    7.77
   1   8 -16    1.51    9.08
  -1   8  16    7.41    7.75
  -1  -8  16   14.96    6.29
   0  -9  14   -7.28    7.10
   0  -9 -14    1.17    7.64
   0   9  14   14.13    8.36
   0   9 -14   -0.71    8.29
   2   0  21    8.56    7.43
  -2   0 -21   -2.34    6.78
  -2   0 -21    0.31    4.14
   5  -5   5   60.00    6.95
   5   5   5   50.07    9.11
   5   5   5   49.41    4.38
  -5  -5  -5   52.51    7.78
   5  -5   5   58.72    7.34
  -5   5  -5   68.17    9.30
  -5   0  13   10.13    4.11
  -5   0  13   -1.15    5.99
   5   0 -13    7.85    7.28
   4   7   8   10.41    8.62
   4  -7   8    2.26    6.08
   4  -7   8   12.36    4.36
   4   7   8    8.01    5.16
  -4   7  -8    9.99    7.14
  -4  -7  -8    6.90    5.29
   1  10  10  112.66   10.19
   1 -10  10  113.73    9.59
  -1  10 -10  101.90   10.21
   1 -10  10  113.38    5.42
  -1 -10 -10  123.01   10.33
   3   8 -12   80.05   10.21
   3   8 -12   77.82    8.02
  -3   8  12   73.16    4.35
   3  -8 -12   94.62    9.48
  -3  -8  12   90.68    6.30
  -3   8  12   92.10    9.95
  -3  -7 -13  202.34    8.33
   3   7  13  185.75   12.42
  -3   7 -13  188.59   12.81
   3   7  13  178.40   10.58
   3  -7  13  181.53   10.68
   0  11  -6  180.70   10.90
   0 -11  -6  179.95   11.08
   0 -11   6  189.10    8.58
   0  11  -6  164.65   11.59
   0  11   6  177.77   12.14
   0  11   6  160.33    6.20
   5   3   9  339.55    9.75
  -5  -3  -9  330.94   12.92
  -5   3  -9  350.21   14.49
   5  -3   9  337.84   11.67
   5  -3   9  317.59   10.88
   5   3   9  335.09   14.43
   0 -10 -11   65.03    9.12
   0  10  11   50.42    9.59
   0 -10  11   63.17    4.89
   0 -10  11   55.51    7.75
   0  10 -11   59.12    9.41
  -3   9  -7   26.18    7.88
  -3  -9  -7   13.57    4.86
   3  -9   7   14.80    7.33
   3   9   7   21.18    6.80
   3   9   7   12.47    8.12
   3  -9   7   21.12    4.60
  -2   0  22   38.52    7.66
   2   0 -22   36.34    7.83
   2   0 -22   46.65    6.64
  -3   3 -18  276.08   13.71
   3   3  18  285.87   12.74
  -3  -3 -18  276.12   11.45
   3  -3  18  276.94   12.57
   3   3  18  274.30   12.13
   4  -7 -10   54.78    8.74
   4   7 -10   60.15    8.47
  -4   7  10   50.00    5.19
  -4  -7  10   53.32    8.55
  -4  -7  10   58.91    4.75
  -4   7  10   44.42    8.15
  -5   2 -10  236.01   12.44
   5  -2  10  252.17    9.78
  -5  -2 -10  256.03   11.99
   5   2  10  264.96    9.08
   5  -2  10  272.52   10.98
   5   2  10  242.69   12.37
   1  -3 -22    2.14    5.14
   1  -3 -22    6.53    6.18
  -1  -3  22   -2.33    6.54
  -1   3  22   12.72    7.88
   1   3 -22    0.32    8.37
   1   3 -22    9.85    4.54
   1   5  20   79.53    9.56
  -1  -5 -20   83.97    8.24
  -1  -5 -20   79.12    6.37
  -1   5 -20   73.59   11.01
   1  -5  20   92.97    9.69
   5  -4 -10  108.90   10.19
   5   4 -10  123.54   11.04
  -5  -4  10  122.07    9.86
  -5   4  10  102.55    7.81
  -5   4  10  104.73    8.10
   1  11  -5   26.08    6.95
   1 -11  -5   17.70    6.73
   1  11  -5   34.33    7.05
  -1  11   5   32.06    9.02
   1  11  -5   15.39    7.24
  -1  11   5   34.42    4.50
  -1   2 -22   71.73    4.93
  -1  -2 -22   64.86    8.44
   1  -2  22   61.92    8.99
  -1   2 -22   78.41   10.10
   1   2  22   73.38    9.56
  -1  -2 -22   54.39    6.57
   3   2 -20   44.53    6.88
  -3   2  20   50.05    7.94
   3   2 -20   38.83    9.02
  -3  -2  20   48.63    6.99
   3  -2 -20   47.69    7.49
  -2  -1 -21  477.78   12.58
   2  -1  21  480.72   15.58
  -2   1 -21  468.27   10.59
  -2  -1 -21  451.48   14.89
   2   1  21  474.85   15.95
  -2   1 -21  466.41   16.31
   3   0  19   50.04    8.11
  -3   0 -19   48.92    8.08
   5  -1 -13   47.02    8.61
   5   1 -13   42.85    8.53
  -5  -1  13   28.38    4.16
  -5   1  13   56.31    7.70
  -5  -1  13   36.26    7.46
  -5   1  13   41.41    5.17
   4  -8   4   96.17    6.94
   4   8   4   93.81   10.47
   4   8   4  100.97    7.10
  -4   8  -4   97.90    9.07
  -4   8  -4   95.45    9.87
  -4  -8  -4  104.12    7.79
   1   7 -18  351.85    8.43
   1  -7 -18  349.55   14.35
   1   7 -18  344.42   16.41
  -1   7  18  350.87   15.26
  -1  -7  18  351.72   13.10
  -2  -1  22   14.65    6.99
   2   1 -22   11.15    5.67
   2  -1 -22   13.12    6.42
   2  -1 -22   12.77    6.79
   2   1 -22   18.25    8.10
  -2   1  22   19.83    7.38
  -5  -6   1  162.54   10.07
  -5   6   1  172.97   10.30
  -5   6   1  155.47    9.96
   5  -6  -1  168.19    9.97
   5   6  -1  182.63   12.55
   0   0 -23    6.77    5.08
   0   0  23    0.03    7.54
   0   0 -23    6.10    7.18
  -2  -8 -14    7.86    7.88
   2   8  14    1.82    6.95
  -2   8 -14    1.54    8.45
   2  -8  14    9.53    7.10
  -2  -8 -14    7.51    3.56
  -4   8   6  298.45   10.28
  -4   8   6  297.33   13.32
   4   8  -6  304.54   13.82
  -4  -8   6  299.11   12.44
   4  -8  -6  291.35   12.19
  -4  -8   6  293.71    7.87
   5  -6  -2  206.00   10.70
   5   6  -2  213.62   12.48
  -5   6   2  219.92   10.87
  -5  -6   2  198.32   11.14
  -5   6   2  191.16   10.64
   3  -6  15   19.78    7.25
  -3  -6 -15   24.93    5.35
   3   6  15   22.81    8.01
   3   6  15   31.49    7.51
  -3   6 -15   14.38    8.32
   5  -6   0  485.79   14.76
  -5   6   0  501.61   15.36
  -5   6   0  493.12   15.27
   5   6   0  462.67   17.36
  -5  -6   0  484.45   15.13
  -2   8  15  197.97   12.53
   2   8 -15  179.93    8.33
  -2  -8  15  178.43    9.45
   2  -8 -15  183.55   11.52
   2   8 -15  182.79   12.72
   2   7  16  614.27   17.63
  -2   7 -16  617.66   19.93
  -2  -7 -16  594.69   11.58
  -2  -7 -16  602.11   17.24
   2  -7  16  585.63   17.07
   1   6  19  156.27   11.43
   1  -6  19  164.62   10.66
  -1  -6 -19  157.84    6.74
  -1  -6 -19  165.67   10.55
  -1   6 -19  165.15   12.70
  -1 -11  -5  162.17    6.51
   1 -11   5  164.06    7.87
  -1  11  -5  153.74   11.80
   1  11   5  151.88   11.05
  -1  11  -5  159.78   10.26
  -1 -11  -5  166.21   10.66
  -5  -5   8   24.21    7.71
  -5   5   8   11.66    5.80
   5   5  -8   21.68    8.04
   5  -5  -8   23.79    7.70
  -5   5   8   15.44    6.01
   3  -1  19   73.38    8.50
  -3  -1 -19   58.64    8.05
  -3   1 -19   65.88    8.63
  -3   1 -19   71.40    5.52
   3   1  19   70.94    8.44
   1  -4  21  520.82   16.40
  -1   4 -21  530.35   18.63
  -1  -4 -21  532.38   15.22
   1   4  21  577.12   17.80
  -1  -4 -21  535.28   13.50
   1   9 -14  433.80   10.45
  -1  -9  14  442.54   13.91
  -1   9  14  461.52   17.14
   1  -9 -14  446.52   16.13
   1   9 -14  449.48   17.43
   2   7 -17  430.44   17.59
   2   7 -17  413.29   11.39
  -2  -7  17  417.44   13.12
  -2   7  17  452.32   16.46
   2  -7 -17  395.17   15.05
  -5  -6   3   12.74    7.00
  -5   6   3   13.20    6.41
   5  -6  -3    8.67    6.64
  -5   6   3   21.58    7.10
   5   6  -3   17.48    8.82
   5   0  11   12.47    5.81
   5   0  11   15.85    7.06
  -5   0 -11    5.08    7.00
   5   4   8   20.14    8.69
   5  -4   8   24.31    6.21
  -5   4  -8   17.35    7.39
   5   4   8   20.23    4.58
   5  -4   8   20.20    5.90
  -5  -4  -8   28.03    6.72
   4   0  16  189.35    9.77
   4   0  16  198.00   10.23
  -4   0 -16  185.58   11.33
   0  -1 -23  713.03   18.14
   0  -1  23  695.64   18.70
   0   1  23  714.80   19.18
   0   1 -23  709.64   13.65
   0  -1 -23  700.23   15.25
   0   1 -23  699.88   19.75
  -3  -9   9  497.77   12.18
  -3   9   9  483.05   10.19
   3  -9  -9  473.93   15.71
   3   9  -9  475.52   16.78
  -3   9   9  488.90   17.22
   3   9  -9  489.37   15.38
   3  -8  11   43.71    7.94
   3   8  11   52.55    7.73
   3   8  11   47.18    9.88
  -3   8 -11   58.38    9.81
  -3  -8 -11   47.77    5.59
   1   0 -23  986.81   22.00
  -1   0  23  978.99   21.68
   1   0 -23 1010.78   18.19
  -4   6 -11   33.39    8.62
   4   6  11   34.65    8.73
   4  -6  11   33.40    4.57
   4   6  11   35.82    6.48
   4  -6  11   39.67    7.32
  -4  -6 -11   36.62    6.33
   5   6   1  317.47   15.44
   5  -6   1  286.95   11.91
  -5   6  -1  287.39   12.58
  -5  -6  -1  299.81   12.57
  -5   6  -1  290.55   12.63
   4   4  14   97.87    9.67
   4  -4  14  105.94    8.63
  -4  -4 -14  105.81    8.55
  -4   4 -14   98.34    9.94
   4   4  14  119.44    8.40
   4  -4  14  109.36    6.37
  -1 -10  11  107.83    8.75
   1 -10 -11  112.34   10.27
   1  10 -11  113.98   11.02
   1  10 -11  121.28    7.76
  -1  10  11  108.29   11.35
   4  -6 -13   69.66    9.29
   4   6 -13   64.92    8.51
   4   6 -13   64.33   10.10
  -4  -6  13   63.38    5.11
  -4   6  13   75.30    8.73
  -4   6  13   78.42    5.99
  -4   0  18  467.52   14.00
  -4   0  18  493.08   13.07
   4   0 -18  474.12   15.26
   5   5   6    6.58    3.91
   5  -5   6   -0.90    5.15
   5  -5   6    5.12    5.43
   5   5   6    5.31    8.05
  -5   5  -6   -0.29    7.13
  -5  -5  -6    5.67    6.66
  -4   3 -15   90.02    9.80
   4  -3  15  118.20    9.27
   4  -3  15   94.54    6.51
   4   3  15   99.96    8.21
   4   3  15   95.52    9.57
  -4  -3 -15  101.31    8.70
   1  11  -6  194.31   11.41
  -1  11   6  195.30   13.24
   1  11  -6  201.41   10.28
  -1  11   6  186.20    6.47
   1  11  -6  192.09   11.83
   1 -11  -6  199.35   11.34
   5   1  11  222.03   11.65
  -5  -1 -11  238.74   12.25
   5  -1  11  210.86   10.46
   5   1  11  209.66    9.10
   5  -1  11  214.22    9.45
  -5   1 -11  208.66   11.89
   2  10   8   11.03    9.06
   2  10   8    5.45    7.17
  -2 -10  -8    9.60    3.66
   2 -10   8    7.26    3.71
   2 -10   8    4.52    7.06
  -2  10  -8    7.48    7.62
   4   4 -16   20.85    9.05
   4   4 -16   20.12    6.76
  -4   4  16   26.44    6.83
   4  -4 -16   15.70    7.11
  -4   4  16   17.04    4.82
  -4  -4  16   14.40    4.70
  -5   6   4   65.06    7.25
  -5   6   4   60.30    7.93
   5   6  -4   76.62    9.75
  -5  -6   4   71.78    8.53
   5  -6  -4   74.39    8.56
   5   3 -12   52.82    9.55
  -5  -3  12   22.68    7.88
  -5   3  12   30.82    6.72
  -5   3  12   34.67    6.00
   5  -3 -12   41.70    8.83
   0  11   7  174.15   12.21
   0  11  -7  180.89   11.33
   0 -11  -7  156.23   10.80
   0 -11   7  185.26    8.37
   3   4 -19   74.71   10.49
  -3  -4  19   62.36    6.72
  -3   4  19   76.81    5.61
  -3   4  19   59.94    8.07
   3  -4 -19   80.69    9.11
   3   4 -19   76.30    7.38
   4   1  16  313.99   12.01
   4  -1  16  318.35   12.44
   4  -1  16  307.25   11.18
  -4   1 -16  322.01   14.08
  -4  -1 -16  335.27   13.45
   4   1  16  345.54   12.62
   1  -8  16  295.23   12.71
  -1   8 -16  309.52   15.40
   1   8  16  316.09   14.28
  -1  -8 -16  313.65   13.64
   2 -10  -9   15.61    8.12
  -2 -10   9   11.31    5.52
   2  10  -9    2.93    8.07
  -2  10   9    8.39    8.37
   2  10  -9   13.76    6.28
   1   1 -23   70.70    6.71
   1   1 -23   75.09    9.70
   1  -1 -23   64.29    7.33
  -1  -1  23   56.54    8.82
   1  -1 -23   77.15    8.57
  -1   1  23   56.48    8.77
   3   5 -18    6.24    5.77
  -3   5  18    6.29    3.61
   3  -5 -18   13.29    8.19
  -3   5  18   15.56    7.63
  -3  -5  18   10.66    5.72
   3   5 -18    1.53    8.24
  -2   2 -21   16.60    3.73
  -2  -2 -21   15.31    6.57
  -2   2 -21    1.06    7.49
   2  -2  21   28.10    8.42
  -2  -2 -21    5.71    5.10
   2   2  21   11.76    8.05
   5  -6   2  118.11    8.83
   5   6   2  110.52   11.41
  -5  -6  -2  129.69    9.68
  -5   6  -2  117.08    9.57
   4   8   5   73.51    6.65
   4  -8   5   70.07    8.27
  -4  -8  -5   74.19    7.30
  -4   8  -5   84.24    9.15
   4   8   5   80.39   10.97
   4  -8   5   71.68    6.49
   5  -2 -13   40.07    8.20
  -5  -2  13   28.84    3.95
   5   2 -13   31.08    8.45
  -5   2  13   26.65    6.68
  -5   2  13   32.22    5.69
  -5  -2  13   35.11    7.43
  -4   3  17  157.35    9.58
   4   3 -17  137.23   11.35
   4   3 -17  155.20   10.16
  -4   3  17  149.95    8.07
   4  -3 -17  145.72   10.41
  -4  -3  17  168.32    7.88
  -3  -7  15  437.68   12.06
  -3   7  15  484.49   16.27
   3  -7 -15  438.01   15.55
  -3   7  15  425.58    8.33
   3   7 -15  449.56   13.40
   3   7 -15  430.61   17.35
   4   8  -7   11.91    7.66
  -4  -8   7    6.25    3.52
  -4  -8   7   12.35    6.98
  -4   8   7   -4.21    7.43
   4  -8  -7    9.49    6.81
  -4   8   7    5.00    4.64
  -4  -1  18  227.98    9.49
  -4   1  18  217.31   10.04
   4   1 -18  231.66   11.60
  -4  -1  18  217.26   11.01
   4  -1 -18  231.60   11.81
  -4   1  18  219.86   10.08
  -3  -9  -8  252.82    9.22
   3   9   8  248.69   13.87
   3  -9   8  270.34    8.13
   3   9   8  260.20   12.00
   3  -9   8  246.06   12.46
  -3   9  -8  260.03   13.01
  -2   2  22  836.14   19.82
   2  -2 -22  766.00   17.97
   2  -2 -22  828.17   17.71
   2   2 -22  792.22   21.29
  -2  -2  22  783.13   18.42
   2   2 -22  807.67   16.45
   4   5  13   61.23    9.57
   4  -5  13   45.96    4.84
   4  -5  13   51.53    7.75
  -4   5 -13   71.90   10.17
   4   5  13   54.92    7.04
  -4  -5 -13   61.72    7.17
  -3 -10   1  499.56   13.74
   3  10  -1  499.36   14.65
   3  10  -1  483.50   16.74
   3 -10  -1  486.73   14.18
  -3  10   1  516.51   17.97
  -3  10   1  480.33   13.69
  -2  -5 -19   17.79    5.50
   2  -5  19   13.74    7.24
   2   5  19   10.30    7.59
  -2  -5 -19   12.31    6.75
  -2   5 -19    2.28    8.42
   0  -5  21  100.77    9.92
   0  -5 -21   89.93    5.99
   0   5  21   89.02   10.02
   0  -5 -21   88.43    8.90
   0   5 -21   75.70   10.79
   3  10   0  342.17   14.95
  -3 -10   0  318.79   11.28
  -3  10   0  312.38   11.70
  -3  10   0  327.88   15.17
   3  10   0  322.17   12.15
   3 -10   0  314.62   11.61
  -1 -11  -6   90.54    5.07
  -1 -11  -6   85.12    8.99
  -1  11  -6   82.90    8.70
   1  11   6   73.60    9.67
   1 -11   6   86.56    6.11
  -1  11  -6   82.31   10.69
   4   7   9   19.18    6.01
   4  -7   9   17.34    4.64
   4   7   9   17.24    8.60
  -4   7  -9   16.32    8.11
  -4  -7  -9   18.95    5.88
   4  -7   9   14.86    7.10
  -3  10   2   14.73    5.37
  -3 -10   2   21.61    6.20
   3  10  -2   20.43    7.90
   3  10  -2   19.27    6.36
   3 -10  -2   22.41    6.75
  -3  10   2   14.96    8.66
  -3   2 -19   85.50    5.21
  -3   2 -19   84.26    9.39
   3  -2  19  102.12    9.48
   3   2  19  106.81    9.18
  -3  -2 -19   76.52    8.39
  -2   5  20  468.86    9.13
   2   5 -20  409.47   17.29
  -2   5  20  469.27   16.22
  -2  -5  20  466.11   14.15
   2   5 -20  479.72   12.04
   2  -5 -20  453.27   15.37
  -5  -6   5   17.39    7.14
   5   6  -5    5.76    8.48
  -5   6   5    0.07    6.26
   5  -6  -5   11.71    7.17
  -5   6   5   -1.63    5.91
   2   9  12   67.43    9.01
  -2   9 -12   74.73   10.16
  -2  -9 -12   61.43    9.03
  -2  -9 -12   72.52    4.76
   2  -9  12   73.33    8.62
   4   5 -15  393.45   14.02
  -4   5  15  362.51   13.58
  -4  -5  15  364.56    9.68
   4  -5 -15  362.47   14.60
  -4   5  15  365.75   10.24
   4   5 -15  353.10   15.39
  -4  -7  11   28.33    4.25
  -4   7  11   28.57    4.84
   4   7 -11   31.13    7.94
  -4   7  11   26.44    7.96
   4  -7 -11   38.64    8.39
   3  10   1  218.34   10.50
  -3  10  -1  206.83   13.27
  -3 -10  -1  212.27    9.55
  -3  10  -1  209.04   10.35
   3  10   1  212.50   13.29
   3 -10   1  225.91    9.95
  -5  -4  11  269.30   12.38
   5  -4 -11  294.51   13.44
  -5   4  11  261.33   10.94
  -5   4  11  260.89   10.93
   5   4 -11  281.88   13.62
   1   9  14   68.64    9.77
  -1   9 -14   74.91   10.19
   1  -9  14   67.04    8.15
  -1  -9 -14   73.82    9.66
   2  -9 -13  361.43   14.86
  -2  -9  13  351.06   11.96
   2   9 -13  341.08   15.99
   2   9 -13  358.22   11.80
  -2   9  13  339.79   15.40
  -1 -10 -11  385.82   15.14
   1 -10  11  381.43   14.18
   1 -10  11  367.97    7.78
  -1  10 -11  401.64   15.99
   1  10  11  398.47   15.85
   0  -2  23   61.62    9.27
   0  -2 -23   64.82    7.20
   0  -2 -23   74.24    8.39
   0   2 -23   69.24    9.75
   0   2  23   80.44   10.05
   0   2 -23   73.60    5.73
   0  -6  20  176.84   10.81
   0   6  20  179.13   12.21
   0   6 -20  178.36   13.17
   0  -6 -20  175.99   11.11
  -2  -4 -20   36.57    5.93
   2  -4  20   25.56    7.84
   2   4  20   42.23    8.65
  -2   4 -20   41.47    8.89
  -2  -4 -20   35.71    7.15
   5   3  10  169.36    7.91
   5  -3  10  156.88    8.76
  -5  -3 -10  199.30   11.15
   5   3  10  178.32   11.47
  -5   3 -10  177.90   11.62
   5  -3  10  161.36    8.89
  -5   5   9    0.73    5.91
  -5   5   9    3.73    5.33
   5  -5  -9    9.36    7.03
   5   5  -9    5.08    8.15
  -5  -5   9    3.50    6.77
  -1   7 -18   27.63    9.60
  -1  -7 -18   15.35    7.61
   1   7  18   25.49    7.92
   1  -7  18    7.13    7.00
  -1   3 -22   89.50   11.28
  -1  -3 -22   86.05    7.90
   1   3  22   92.56   10.08
   1  -3  22   94.91    9.94
  -1  -3 -22   84.46    7.73
   3  -3 -20   74.67    8.90
  -3   3  20   98.02    6.56
  -3   3  20   96.06    9.21
  -3  -3  20   96.31    7.91
   3   3 -20   95.79    8.19
   3   3 -20   88.54   10.56
   5  -6   3    6.80    5.88
  -5   6  -3   13.27    7.24
   5   6   3    9.24    8.90
   5  -6   3   10.59    5.72
  -5  -6  -3   13.23    6.77
   3  10  -3  452.47   13.52
  -3  10   3  465.78   12.79
  -3 -10   3  446.59   13.48
   3 -10  -3  453.40   14.44
   3  10  -3  464.38   16.49
  -3  10   3  481.82   17.36
   0  -8 -17  352.54   14.82
   0   8 -17  309.59   15.61
   0   8  17  320.37   14.78
   0  -8  17  316.64   12.88
  -3   8  13  246.20   12.94
   3  -8 -13  256.70   12.88
   3   8 -13  254.78   10.96
   3   8 -13  244.64   14.10
  -3  -8  13  254.80    9.44
   2  -4 -21   48.50    5.43
   2   4 -21   43.30    9.90
   2   4 -21   40.03    5.91
   2  -4 -21   48.28    7.79
  -2   4  21   50.44    9.03
  -2  -4  21   54.75    7.77
   0 -10  12  460.56    9.68
   0 -10  12  433.14   14.47
   0 -10 -12  452.56   16.12
   0  10  12  446.59   16.84
   0  10 -12  441.87   17.14
   1   5 -21  347.55    8.93
   1  -5 -21  373.01   14.07
  -1   5  21  365.86   15.23
   1  -5 -21  344.90    9.04
  -1  -5  21  370.64   13.66
   1   5 -21  344.51   16.54
   5   0 -14    7.83    6.98
  -5   0  14    6.51    6.34
  -5   0  14    2.31    4.25
  -2  -6 -18    4.49    4.27
  -2  -6 -18    7.35    6.73
   2   6  18   10.88    7.20
  -2   6 -18    9.38    8.87
   2  -6  18    2.62    7.17
  -3  -6  17  706.30   15.12
   3   6 -17  718.20   16.39
  -3   6  17  720.87   19.00
   3  -6 -17  681.36   18.78
  -3   6  17  688.93   11.04
   3   6 -17  715.91   21.54
   5  -2  11  218.67   10.18
   5  -2  11  219.61    9.75
   5   2  11  231.52   12.45
  -5  -2 -11  209.67   11.73
  -5   2 -11  219.60   12.18
   5   2  11  214.44    8.88
   0  -4 -22 1208.27   22.32
   0  -4 -22 1242.88   19.32
   0   4  22 1210.93   24.90
   0  -4  22 1247.79   23.91
   0   4 -22 1215.88   27.04
  -3 -10  -2    2.69    4.79
   3  10   2    1.21    7.62
  -3  10  -2    0.55    7.86
  -3  10  -2    1.92    6.09
   3 -10   2    2.02    5.36
   3  10   2    2.49    6.11
   1  11  -7   24.93    6.41
   1  11  -7   16.71    7.05
   1  11  -7   25.09    8.10
  -1  11   7   15.18    8.82
   1 -11  -7   27.82    7.99
   4  -2  16   99.13    6.96
   4  -2  16   91.05    8.54
   4   2  16   86.16    8.90
   4   2  16  103.61    8.59
  -4   2 -16   81.05    9.55
  -4  -2 -16  105.24    9.22
  -2  11   0  556.92   19.04
   2  11   0  534.57   16.70
   2  11   0  539.44   17.37
  -2  11   0  531.09   14.45
   2  11   0  529.57   14.88
   2 -11   0  532.72   14.99
   2  11  -1  301.02   13.33
   2  11  -1  326.32   12.45
   2 -11  -1  304.39   12.35
   2  11  -1  311.14   13.88
  -2  11   1  320.96   11.55
  -2  11   1  315.20   15.46
   1   2 -23   19.00    5.11
  -1  -2  23   17.78    7.72
   1  -2 -23   11.82    6.17
   1  -2 -23   25.08    6.68
  -1   2  23   14.35    8.12
   1   2 -23   13.25    8.62
   3   0 -21  935.30   20.63
   3   0 -21  876.70   19.02
  -3   0  21  944.06   19.30
  -2  -6  19   14.37    6.48
   2   6 -19   10.83    8.66
   2  -6 -19    9.37    7.59
  -2   6  19    9.53    7.68
   2   6 -19    5.75    4.44
   3   9 -10  190.28   12.70
  -3   9  10  193.23   12.93
  -3   9  10  179.66    6.48
  -3  -9  10  194.13    8.57
   3  -9 -10  180.19   11.49
   3   9 -10  185.32   10.66
  -1  -6  20   19.72    6.77
  -1   6  20   15.40    8.03
   1  -6 -20   36.82    8.25
   1   6 -20   20.66    9.32
   1   6 -20   21.65    3.91
  -2  11  -1   54.18    6.99
   2  11   1   66.49    9.39
  -2  11  -1   66.39   10.59
   2  11   1   60.54    8.58
  -2 -11  -1   60.15    6.15
   2 -11   1   66.42    7.11
   2 -11  -2  302.22   12.65
  -2  11   2  284.51   15.15
  -2  11   2  313.96   10.71
   2  11  -2  314.88   13.61
   2  11  -2  302.68   12.28
   2  11  -2  321.34   13.39
   0   9  15    3.87    7.53
   0  -9 -15    1.66    7.99
   0   9 -15   -6.58    8.49
   0  -9  15    5.51    6.63
   5  -5   7  274.19   10.78
  -5   5  -7  284.40   13.28
  -5  -5  -7  291.44   12.11
   5   5   7  271.62   13.99
   5  -5   7  277.75   10.73
   5   5   7  276.34    8.60
  -5  -1  14  482.10   10.35
  -5  -1  14  523.72   15.37
   5   1 -14  554.52   17.39
   5  -1 -14  510.93   16.78
  -5   1  14  521.73   14.75
  -5   1  14  509.72   12.14
   0  11  -8  254.44   13.63
   0  11   8  236.07   13.52
   0  11  -8  225.50   12.55
   0 -11  -8  244.42   12.58
   0 -11   8  236.88    8.90
  -5   6   6   82.63    8.34
   5   6  -6   78.93    9.66
  -5  -6   6   79.44    8.70
  -5   6   6   86.97    7.84
   5  -6  -6   96.33    9.22
  -4   8  -6   20.91    8.02
  -4  -8  -6   13.99    5.82
   4  -8   6   13.97    6.68
   4   8   6   16.17    8.55
   4  -8   6   18.52    5.03
   4   8   6    7.73    5.56
   5  -4   9   75.88    7.06
   5   4   9   77.04    6.28
  -5  -4  -9   71.73    8.31
  -5   4  -9   74.80    9.28
   5  -4   9   68.98    7.25
   5   4   9   60.44    9.40
  -3  10   4  217.08   13.08
   3  10  -4  228.68   10.57
  -3  10   4  234.14    9.35
   3  10  -4  248.03   12.86
   3 -10  -4  223.85   11.01
   3   7  14  234.69   11.70
   3   7  14  210.23   13.53
   3  -7  14  248.11   11.95
  -3   7 -14  246.44   13.81
  -3  -7 -14  233.24    8.92
  -4  -2  18   59.24    6.16
   4  -2 -18   61.24    8.71
  -4   2  18   63.58    7.44
   4   2 -18   69.70    8.52
  -4   2  18   68.34    6.75
   6   0  -1   12.16    7.96
  -6   0   1   -0.13    6.63
  -3   5 -17  630.34   19.82
   3  -5  17  637.76   17.73
   3   5  17  650.97   17.42
   3   5  17  691.60   19.45
  -3  -5 -17  655.96   15.00
  -6   0   2   33.98    7.80
   6   0  -2   41.25    8.79
  -3   4 -18    9.59    7.50
   3  -4  18   24.53    7.68
  -3  -4 -18   20.21    6.00
   3   4  18   26.38    7.90
   3   4  18   27.19    7.30
  -4  -8   8   94.55    5.50
   4   8  -8   93.23    9.85
  -4   8   8  100.61    6.94
  -4   8   8   97.45   10.01
   4  -8  -8  101.93    9.85
  -4  -8   8   82.55    8.93
   1  -4 -22   47.14    8.00
  -1   4  22   56.46    9.94
  -1  -4  22   57.09    8.72
   1  -4 -22   41.76    5.87
   1   4 -22   49.72    5.21
   1   4 -22   34.58   10.30
   3   1 -21  211.11   12.09
  -3  -1  21  212.50   10.64
   3  -1 -21  227.71   11.16
  -3   1  21  223.42   11.17
   3  -1 -21  208.17   11.04
   3   1 -21  222.21   10.61
   1   8 -17  344.25    8.77
  -1   8  17  367.12   15.94
   1  -8 -17  354.77   14.85
   1   8 -17  342.84   16.74
  -1  -8  17  358.86   13.24
   2 -10   9   64.69    8.79
   2 -10   9   74.86    4.90
   2  10   9   68.83    9.11
  -2  10  -9   90.30   10.18
  -2 -10  -9   72.04    4.91
  -6   0   0   21.47    7.75
   6   0   0   23.35    8.10
   6   0  -3   15.15    8.29
  -6   0   3   18.16    7.69
  -3 -10  -3    2.54    4.76
   3  10   3    4.74    6.14
  -3  10  -3    1.55    6.37
   3  10   3   11.37    8.47
  -3  10  -3   -0.03    8.31
   3 -10   3    5.70    4.76
  -2 -10  10  625.42   15.07
  -2  10  10  608.63   19.35
   2 -10 -10  615.42   18.49
   2  10 -10  611.09   19.14
   2  10 -10  626.29   15.62
  -2 -11  -2   12.85    4.73
   2  11   2    9.25    7.88
   2 -11   2    7.31    5.22
  -2  11  -2    6.85    6.53
  -2  11  -2    3.98    8.67
   2  11   2   19.53    7.55
   1   0  23   13.30    8.03
  -1   0 -23   -7.05    5.03
  -1   0 -23    4.41    7.45
   1 -11   7  334.12    9.84
  -1  11  -7  350.73   15.64
  -1 -11  -7  327.75   14.07
   1  11   7  364.87   15.40
  -1  11  -7  322.38   14.09
  -1 -11  -7  333.63    7.91
   2  11  -3    1.23    6.82
   2  11  -3    2.25    6.34
   2  11  -3    6.42    6.87
  -2  11   3   10.54    9.32
  -2  11   3   22.39    5.47
   2 -11  -3    3.10    6.39
  -5  -6  -4  205.02   10.79
   5  -6   4  186.42    9.80
  -5   6  -4  194.10   11.37
   5  -6   4  188.26    9.69
   5   6   4  186.99    6.81
   5   6   4  197.19   13.24
   6   1  -1  108.97   10.35
  -6  -1   1  105.93    9.45
  -6   1   1  110.01    9.44
   6  -1  -1  120.64   10.67
   1  10 -12   42.68    5.70
   1  10 -12   32.86    9.08
  -1  10  12   38.11    9.26
  -1 -10  12   39.75    7.20
   1 -10 -12   25.39    8.53
   6   1  -2   70.32    9.56
   6  -1  -2   94.61   10.28
  -6   1   2   90.28    9.56
  -6  -1   2   81.37    9.17
  -5   0 -12    0.94    6.73
   5   0  12    4.76    6.41
   5   0  12    5.09    5.62
  -3  -8 -12   23.28    5.05
   3  -8  12   19.28    7.33
  -3   8 -12   10.24    8.24
   3   8  12   21.47    9.15
   3   8  12   15.09    6.76
   6   0   1   -0.68    7.74
  -6   0  -1    6.90    7.22
  -4   6 -12   91.52   10.30
   4   6  12   90.77    7.71
   4  -6  12   92.94    9.07
  -4  -6 -12   96.06    7.78
   4   6  12   89.00   10.23
   4  -6  12   85.94    5.46
   0  -7 -19  203.37   12.11
   0  -7  19  223.68   11.67
   0   7  19  222.92   13.21
   0   7 -19  202.90   13.76
   6  -1   0  179.11   11.78
  -6  -1   0  172.28   10.92
   6   1   0  194.09   12.40
  -6   1   0  189.30   11.18
  -2  -3 -21   11.86    6.12
  -2   3 -21   17.34    9.41
   2  -3  21   12.23    7.30
   2   3  21   25.58    8.22
  -2  -3 -21   13.40    6.09
   2  -8  15   -3.67    6.86
  -2  -8 -15    4.83    3.61
  -2   8 -15    4.83    9.25
   2   8  15    1.56    7.38
  -2  -8 -15    0.27    7.20
   6  -1  -3   29.89    8.15
   6   1  -3   48.38    9.85
  -6  -1   3   31.01    7.41
  -6   1   3   19.45    7.54
   3  -9   9  337.28   13.57
  -3  -9  -9  333.45   10.29
   3   9   9  320.14   12.82
   3   9   9  331.53   15.55
   3  -9   9  334.93    8.50
  -3   9  -9  339.68   14.71
   6   0  -4  274.65   13.73
  -6   0   4  295.66   13.13
  -5  -3  13 1060.37   21.80
  -5   3  13  994.82   17.81
   5   3 -13 1031.36   23.06
  -5   3  13 1011.00   18.91
   5  -3 -13 1022.34   22.72
  -1  -1 -23  875.94   16.85
  -1   1 -23  874.48   22.11
  -1   1 -23  893.87   14.62
  -1  -1 -23  883.47   20.79
   1   1  23  889.91   21.25
   1  -1  23  883.68   21.02
  -3  10   5   41.71    9.14
   3  10  -5   69.15    7.76
  -3  10   5   68.36    6.10
   3  10  -5   65.67    8.71
   3  10  -5   63.16    8.68
   3 -10  -5   63.68    8.05
   1  -9 -15   85.60   10.02
   1   9 -15   56.69   10.56
   1   9 -15   71.27    5.49
  -1   9  15   63.51   10.12
  -1  -9  15   74.34    8.08
  -2  -8  16    1.21    5.67
   2   8 -16    2.11    5.00
   2  -8 -16   -4.77    7.28
   2   8 -16    5.31    8.98
  -2   8  16   -3.49    7.56
  -4  -6  14  429.06   10.28
   4   6 -14  427.79   17.06
   4   6 -14  421.82   14.75
  -4   6  14  424.46   14.92
  -4   6  14  425.96   10.77
   4  -6 -14  435.25   15.58
   2   3 -22  108.26    7.52
   2  -3 -22   84.61    7.27
   2   3 -22   92.69   10.79
   2  -3 -22   87.43    8.70
  -2   3  22   86.01    9.67
  -2  -3  22   95.09    8.93
  -2  11  -3    5.40    8.40
   2 -11   3   12.06    5.12
  -2 -11  -3   10.14    4.87
   2  11   3   19.14    7.33
   2  11   3    6.92    7.93
  -2  11  -3   21.37    7.10
   2  11  -4  102.98    9.14
   2  11  -4  109.63    9.69
  -2  11   4  106.38    6.76
   2 -11  -4  100.10    9.30
  -2  11   4  116.62   11.40
   2  11  -4  111.42    9.74
   5  -1  12  173.66    9.96
   5  -1  12  166.61    9.00
  -5  -1 -12  190.97   11.65
  -5   1 -12  159.70   11.20
   5   1  12  175.92    8.63
   5   1  12  181.05   11.24
   5   5 -10   29.16    8.60
  -5  -5  10   36.27    8.33
   5  -5 -10   22.15    7.49
  -5   5  10   23.02    6.08
  -5   5  10   16.27    6.37
  -6  -1  -1   92.77    9.51
   6  -1   1   87.06    4.69
   6  -1   1   95.95    9.76
   6   1   1   91.61   10.40
  -6   1  -1  104.31    9.58
   5  -6  -7   13.13    7.29
  -5  -6   7   36.54    8.12
  -5   6   7   22.59    6.59
  -5   6   7    7.95    6.41
   5   6  -7   18.46    8.14
   3  -6  16   53.24    8.61
  -3   6 -16   48.98    9.83
   3   6  16   50.42    9.51
   3   6  16   42.92    7.98
  -3  -6 -16   43.28    5.91
   4   7  10  870.43   17.50
   4  -7  10  864.29   19.63
   4   7  10  826.71   22.59
   4  -7  10  887.65   14.34
  -4  -7 -10  843.54   17.19
  -4   7 -10  917.79   22.14
  -3  -3 -19  965.28   19.92
   3  -3  19  970.34   21.26
   3   3  19  982.00   21.09
  -3   3 -19  994.84   23.55
  -6   1   4  297.04   13.12
  -6  -1   4  282.82   12.72
   6  -1  -4  309.86   14.49
   6   1  -4  326.71   14.61
   1  11  -8   28.93    7.86
   1 -11  -8   36.25    8.01
   1  11  -8   31.67    8.58
   1  11  -8   29.53    6.20
  -1  11   8   35.36    9.61
  -3 -10  -4   68.82    6.42
   3  10   4   91.46   11.02
   3  10   4   69.04    7.79
  -3  10  -4   62.55    9.53
   3 -10   4   84.73    6.48
  -3  10  -4   90.40    8.93
  -5   2  14   56.19    6.40
   5   2 -14   48.26    8.57
   5  -2 -14   56.26    8.69
  -5   2  14   49.05    7.21
  -5  -2  14   47.70    4.56
  -5  -2  14   57.70    8.12
   6   0   2   42.16    8.87
  -6   0  -2   33.96    8.07
   2   7  17   34.22    8.32
   2  -7  17   30.23    8.19
  -2  -7 -17   23.56    4.48
  -2  -7 -17   31.42    7.62
  -2   7 -17   30.41    9.87
   4   4  15   21.08    6.82
  -4  -4 -15   30.69    6.67
  -4   4 -15   18.64    8.75
   4  -4  15   12.66    4.17
   4   4  15   25.12    8.23
   4  -4  15   26.89    7.09
   1   7 -19   17.73    3.69
   1  -7 -19   15.70    7.63
  -1  -7  19    9.68    6.71
  -1   7  19   15.50    7.83
   1   7 -19    6.72    9.34
  -5   4  12   35.73    6.91
   5  -4 -12   34.82    8.37
  -5   4  12   30.34    6.20
   5   4 -12   37.22    8.22
  -5  -4  12   27.81    8.05
  -4   7  12  989.45   15.59
   4   7 -12  976.10   24.05
   4  -7 -12  987.83   22.51
  -4   7  12  971.98   21.33
   4   7 -12  969.09   21.30
  -4  -7  12  955.49   14.49
   6   0  -5    3.40    8.17
  -6   0   5    5.10    7.03
   0  -3 -23   13.51    6.10
   0   3 -23   18.29    3.87
   0  -3  23   18.90    7.27
   0  -3 -23   20.41    6.47
   0   3 -23   26.99    9.55
   0   3  23   27.81    8.40
   3   2 -21  177.01   12.06
  -3   2  21  189.94   10.94
  -3  -2  21  148.66    9.26
   3   2 -21  179.68   10.08
   3  -2 -21  162.90   10.42
   3  -2 -21  160.01    9.33
   2  -7 -18  177.46   11.91
   2   7 -18  164.82   13.44
   2   7 -18  170.95    8.24
  -2  -7  18  170.25    9.70
  -2   7  18  187.41   12.52
   2   0  22  233.91   12.37
  -2   0 -22  229.61    8.87
  -2   0 -22  241.74   12.61
  -4   8  -7  156.31   11.37
  -4  -8  -7  143.59    8.74
   4  -8   7  150.86   10.27
   4   8   7  133.09   12.21
   4  -8   7  144.48    7.42
   4   8   7  151.41    8.68
  -5  -6  -5  197.34   10.62
   5  -6   5  192.31    9.72
   5   6   5  215.51   13.38
   5  -6   5  211.72   10.00
   5   6   5  173.45    6.93
  -5   6  -5  204.60   11.93
  -1  -5 -21   73.47    8.50
   1   5  21   65.64    9.80
  -1  -5 -21   80.98    6.52
   1  -5  21   66.06    9.17
  -1   5 -21   82.70   11.08
  -3   0 -20    6.09    4.93
  -3   0 -20    0.76    6.66
   3   0  20    3.50    7.49
  -4   4  17  192.76   10.61
  -4  -4  17  199.07    8.36
  -4   4  17  195.23    8.49
   4  -4 -17  199.62   11.79
   4   4 -17  192.74   12.90
   4   4 -17  181.38   10.55
  -4   0 -17   18.72    7.66
   4   0  17   18.50    6.77
   4   0  17   21.28    6.87
  -1  10 -12   -0.74    7.88
   1  10  12    3.45    8.24
   1 -10  12   10.60    7.30
  -1 -10 -12    8.01    8.14
   6  -1   2  188.15   11.56
  -6  -1  -2  179.01   11.49
   6  -1   2  168.66    6.13
   6   1   2  184.98   12.38
  -6   1  -2  182.72   11.20
  -4   8   9   92.40    6.22
  -4  -8   9   98.74    5.82
  -4   8   9   98.13    9.61
   4   8  -9  103.48    9.89
   4  -8  -9  104.95    9.75
  -4  -8   9   82.37    8.67
   5  -3  11  136.22    8.84
  -5  -3 -11  125.19   10.00
   5   3  11  131.07   11.08
   5   3  11  140.03    8.00
   5  -3  11  119.05    8.56
  -5   3 -11  121.53   11.28
   2   0 -23    5.25    7.02
  -2   0  23    7.48    7.26
   2   0 -23    3.82    5.98
  -6   2   1   99.15    9.89
  -6  -2   1  121.73   10.40
   6  -2  -1   93.88    5.17
   6  -2  -1  139.02   11.01
   6   2  -1  114.72   11.11
   0 -11   9  197.75   11.18
   0  11   9  206.50   12.94
   0 -11  -9  184.69   11.86
   0 -11   9  193.21    8.09
   0  11  -9  208.83   12.49
   6  -2  -2  135.42   11.00
  -6   2   2  138.58   10.24
   6  -2  -2  133.62    5.69
   6   2  -2  147.81   11.96
  -6  -2   2  145.07   10.57
  -5   5  -8   24.05    8.51
  -5  -5  -8   16.01    6.86
   5  -5   8   14.85    5.98
   5   5   8    7.56    8.11
   5   5   8   16.82    4.60
   5  -5   8   27.50    6.55
   3  10  -6   20.19    8.06
  -3  10   6   23.32    9.16
   3 -10  -6   28.21    7.49
  -3  10   6   28.28    4.98
   3  10  -6   23.37    6.37
   3  10  -6   17.14    7.62
   2  11   4  249.27   13.67
  -2  11  -4  227.42   11.90
   2 -11   4  235.57    9.39
  -2 -11  -4  233.53    8.51
  -2  11  -4  242.98   14.47
   2  11   4  219.04   12.20
   4  -3  16   21.09    4.74
   4   3  16   14.53    7.22
  -4   3 -16   19.27    8.53
  -4  -3 -16   25.40    6.93
   4   3  16   29.54    6.92
   4  -3  16   25.28    7.30
   6  -1  -5   97.47   10.18
  -6  -1   5   88.64    9.21
   6   1  -5   80.20   10.23
  -6   1   5   91.00    9.04
  -3   7  16  208.92   12.55
   3   7 -16  194.12   13.57
  -3  -7  16  210.94    9.22
   3   7 -16  206.83   10.23
   3  -7 -16  188.28   11.95
  -2  -9 -13  120.50    5.67
  -2   9 -13  107.34   11.01
   2   9  13  125.22   10.30
   2  -9  13  123.25   10.19
  -2  -9 -13  126.17   10.58
   2  11  -5   56.07    8.63
  -2  11   5   57.09    5.31
  -2  11   5   53.39    9.94
   2  11  -5   61.73    8.50
   2  11  -5   53.83    8.38
   2 -11  -5   53.59    8.10
   1   3 -23  276.92    9.15
  -1  -3  23  252.44   12.17
   1  -3 -23  241.91   10.14
   1   3 -23  240.60   14.02
   1  -3 -23  240.30   11.32
  -1   3  23  261.16   13.39
   4   5  14   80.15    7.92
  -4  -5 -14   65.52    7.49
   4  -5  14   57.54    5.00
   4   5  14   58.36    9.55
  -4   5 -14   66.73   10.21
   4  -5  14   52.14    7.63
  -1  -6 -20   67.95    8.66
   1   6  20   70.43    9.54
  -1  -6 -20   83.23    5.91
   1  -6  20   79.74    9.23
  -1   6 -20   79.66   10.97
  -3   9  11  233.44   14.03
   3   9 -11  215.11   13.16
  -3  -9  11  222.21    9.34
   3  -9 -11  223.00   12.39
   3   9 -11  215.09   11.46
  -1  -8 -17   98.26   10.15
   1  -8  17  100.26    9.39
  -1   8 -17   80.88   11.28
   1   8  17  103.16   10.58
  -2  -1 -22  527.79   13.08
   2  -1  22  507.04   16.58
  -2  -1 -22  492.57   16.00
  -2   1 -22  517.08   11.28
   2   1  22  508.38   16.69
  -2   1 -22  523.89   17.34
   6  -2   0   25.96    8.24
  -6   2   0   34.63    8.85
  -6  -2   0   20.19    8.00
   6   2   0   26.96    8.85
   6  -2   0   20.24    3.99
   2  -9 -14   67.96   10.00
   2   9 -14   77.47    7.04
   2   9 -14   77.61   10.23
  -2   9  14   52.78    9.80
  -2  -9  14   70.91    7.44
   1 -11   8  231.44    8.24
  -1 -11  -8  233.28   12.59
  -1 -11  -8  232.63    6.55
   1  11   8  234.08   13.04
  -1  11  -8  204.76   13.68
  -1  11  -8  243.24   12.83
   6   2  -3  197.73   12.95
  -6   2   3  197.77   11.16
  -6  -2   3  223.90   12.08
   6  -2  -3  210.15   12.53
   6  -2  -3  200.91    6.34
  -4   0  19    0.82    6.19
  -4   0  19    1.85    5.45
   4   0 -19    8.31    6.79
  -3   1 -20  370.32   10.02
  -3  -1 -20  344.70   13.83
  -3  -1 -20  381.80   11.58
   3  -1  20  361.74   14.18
  -3   1 -20  354.61   14.77
   3   1  20  375.24   14.37
   1   2  23 1227.83   24.63
  -1   2 -23 1218.74   26.38
  -1  -2 -23 1199.82   20.46
   1  -2  23 1182.50   24.08
  -1  -2 -23 1213.66   22.96
  -1   2 -23 1205.91   15.32
   4  -1  17  462.23   14.56
   4  -1  17  483.47   13.30
  -4   1 -17  465.63   16.71
   4   1  17  507.75   15.17
   4   1  17  434.27   14.16
  -4  -1 -17  491.09   15.92
  -4  -9   1  118.33    8.96
   4   9  -1   97.89   10.55
  -4   9   1  101.61   10.72
   4  -9  -1  102.97    8.52
  -4   9   1  113.99    8.89
   4   9  -1  115.61    7.48
  -6   0  -3   -0.19    7.59
   6   0   3    6.84    7.71
   0 -10 -13   46.45    8.67
   0 -10  13   42.75    4.15
   0 -10  13   46.19    8.05
   0  10 -13   40.72    9.89
   0  10  13   45.96    9.02
  -4   3  18   45.29    7.77
   4   3 -18   50.29    9.52
  -4  -3  18   53.44    6.36
   4  -3 -18   62.81    9.00
  -4   3  18   53.16    6.30
   4   3 -18   54.52    8.20
  -3  -8  14   70.52    6.64
   3  -8 -14   74.25    9.82
   3   8 -14   60.46    7.51
   3   8 -14   69.16   10.62
  -3   8  14   67.79    9.30
   2  -1 -23   32.55    6.95
  -2  -1  23   24.42    7.45
  -2   1  23   34.37    8.11
   2   1 -23   23.68    7.86
   2   1 -23   15.67    5.81
   2  -1 -23   20.48    7.02
   4   5 -16  142.41   10.04
  -4   5  16  133.28    7.04
   4   5 -16  127.38   11.95
  -4   5  16  126.79    9.75
  -4  -5  16  127.57    7.05
   4  -5 -16  129.97   10.32
  -4   9   0  204.94   12.69
  -4   9   0  190.28   10.35
   4  -9   0  171.31    9.60
   4   9   0  186.27    8.71
   4   9   0  176.38   12.54
  -4  -9   0  179.17    9.89
  -4  -9   2  269.01   11.71
  -4   9   2  285.03   14.27
   4   9  -2  256.00    9.57
   4   9  -2  245.10   13.48
  -4   9   2  274.91   11.28
   4  -9  -2  264.41   11.39
   3   5 -19  365.79   12.43
   3   5 -19  347.26   16.37
  -3  -5  19  359.47   12.00
   3  -5 -19  362.97   14.82
  -3   5  19  339.40   13.91
  -3   5  19  355.61    9.08
  -6   0   6   12.27    6.91
   6   0  -6   19.99    8.57
   5  -4  10  233.81   10.64
   5   4  10  250.76    9.13
  -5   4 -10  217.34   13.06
   5  -4  10  244.88   10.34
   5   4  10  235.91   13.60
  -5  -4 -10  222.08   11.52
   5  -2  12   15.21    6.41
   5  -2  12   20.75    6.54
  -5   2 -12   15.36    8.13
  -5  -2 -12   22.53    7.58
   5   2  12   18.71    5.76
   5   2  12   24.42    7.77
   3  10   5  150.30    9.66
  -3  10  -5  157.59   10.71
   3  10   5  150.08   11.90
  -3  10  -5  135.92   11.52
  -3 -10  -5  158.44    8.20
   3 -10   5  152.76    7.54
   1   9  15  159.00   11.90
   1  -9  15  191.53   11.33
  -1  -9 -15  162.24   11.65
  -1   9 -15  172.42   13.46
   2 -10  10  332.88    7.79
  -2  10 -10  346.94   15.32
   2  10  10  344.70   14.43
  -2 -10 -10  355.84    8.74
   2 -10  10  355.10   14.62
  -2 -10 -10  347.98   14.53
  -5   0  15  107.20    6.73
   5   0 -15  115.41   10.10
  -5   0  15  116.89    8.87
   1   4  22  468.59   16.63
  -1   4 -22  471.34   18.32
   1  -4  22  498.34   16.59
  -1  -4 -22  480.11   13.45
  -1  -4 -22  467.05   14.69
  -3   4  20   32.92    4.63
  -3  -4  20   21.45    6.03
  -3   4  20   20.49    7.18
   3  -4 -20   22.92    7.64
   3   4 -20   24.03    6.14
   3   4 -20   30.09    9.47
  -6   2  -1  174.97   11.55
   6  -2   1  161.07    6.46
  -6  -2  -1  186.52   11.65
   6   2   1  165.83   12.20
   6  -2   1  178.57   11.55
   5   6  -8   93.43   10.44
  -5   6   8   91.72    7.73
  -5  -6   8   97.11    9.30
   5  -6  -8   99.82    9.47
  -5   6   8   93.60    8.45
  -6   2   4   -0.61    7.06
  -6  -2   4    2.75    7.39
   6   2  -4    9.51    8.09
   6  -2  -4    5.98    3.15
   6  -2  -4    1.31    7.54
   4   1 -19   62.43    8.61
   4  -1 -19   67.78    8.48
  -4   1  19   68.28    7.48
  -4   1  19   59.44    7.63
  -4  -1  19   65.75    8.15
  -4  -1  19   76.83    7.56
   2 -10 -11   48.39    8.80
   2  10 -11   61.35    9.80
   2  10 -11   62.56    7.22
  -2 -10  11   65.02    7.02
  -2  10  11   72.89   10.16
  -4  -9  -1  124.29    8.64
   4   9   1  109.32    7.30
   4  -9   1  113.95    8.33
   4   9   1  124.66   11.25
  -4   9  -1  111.65    9.11
  -4   9  -1  107.25   10.72
   0   0  24   48.32    9.15
   0   0 -24   38.23    5.64
   0   0 -24   37.22    8.49
   6  -1   3    3.84    3.55
  -6  -1  -3    4.49    7.67
  -6   1  -3   -1.22    7.51
   6  -1   3    8.03    7.37
   6   1   3   -3.98    7.51
   4  -9  -3   99.81    8.75
   4   9  -3   87.09    6.82
  -4   9   3  110.55    8.02
   4   9  -3  108.35   10.64
  -4  -9   3   95.47    8.74
  -4   9   3   92.30   10.21
   6  -1  -6   65.60    9.72
  -6   1   6   66.50    8.66
   6   1  -6   65.18   10.00
  -6  -1   6   51.54    8.23
  -5   1  15  803.59   17.77
  -5   1  15  737.36   14.72
  -5  -1  15  760.48   18.08
  -5  -1  15  753.41   13.33
   5  -1 -15  757.48   19.89
   5   1 -15  783.35   20.26
  -2  11  -5   99.09    9.67
   2 -11   5   91.40    6.62
  -2 -11  -5   88.67    6.02
  -2  11  -5   86.68   10.92
   2  11   5   86.76    9.41
   2  11   5  109.42   11.44
  -3   9 -10  251.54   13.63
  -3  -9 -10  265.14    9.19
   3   9  10  251.55   12.25
   3  -9  10  254.98   12.86
   3   9  10  264.47   15.21
   3  -9  10  224.25    6.95
   2  11  -6   83.91    9.07
   2 -11  -6   89.24    9.30
   2  11  -6   85.45    9.31
   2  11  -6   92.42    9.14
  -2  11   6   80.91   11.13
  -2  11   6   82.34    5.75
  -1   0  24    5.41    7.91
   1   0 -24   18.15    6.04
   1   0 -24   16.64    7.49
   1  11  -9   22.22    7.85
   1  11  -9   29.97    6.33
   1 -11  -9   30.58    8.49
  -1 -11   9   27.07    7.06
  -1  11   9   19.84    8.84
   0   1  24  334.96   14.43
   0   1 -24  333.61   10.21
   0  -1 -24  333.05   11.56
   0   1 -24  311.55   14.51
   0  -1  24  321.08   13.97
   0  -1 -24  320.60   13.42
  -6  -2  -2 1254.05   24.25
  -6   2  -2 1280.90   25.21
   6   2   2 1291.90   26.29
   6  -2   2 1306.81   16.38
   6  -2   2 1303.31   25.30
   5   6   6   67.06    5.50
  -5  -6  -6   69.28    8.14
  -5   6  -6   63.72    9.15
   5  -6   6   73.34    7.65
   5   6   6   61.11    9.98
   5  -6   6   72.08    7.10
   0  12   0  230.63   13.45
   0  12   0  258.47   10.66
   0 -12   0  264.99   11.76
  -5   5  11  365.00   13.17
  -5   5  11  365.79   11.91
  -5  -5  11  376.58   14.45
   5  -5 -11  369.38   14.84
   5   5 -11  378.62   15.44
   3  10  -7  614.04   17.62
  -3 -10   7  616.74   13.98
  -3  10   7  610.02   12.37
   3  10  -7  607.79   18.88
  -3  10   7  591.71   19.37
   3 -10  -7  622.71   17.93
   4   9   2  103.26    7.55
  -4   9  -2   96.67   10.37
  -4  -9  -2  102.21    8.08
  -4   9  -2  125.12    9.50
   4  -9   2  119.02    8.19
   4   9   2  120.17   11.43
   5  -7  -1  236.13   11.44
  -5  -7   1  241.64   11.52
   5   7  -1  256.92   14.13
  -5   7   1  242.76   12.53
  -5   7   1  267.35   11.73
  -1 -10  13  426.32   14.14
   1  10 -13  397.28   10.97
   1 -10 -13  420.97   16.24
  -1  10  13  407.17   16.98
   1  10 -13  426.16   17.29
   6  -2  -5   33.29    9.12
  -6   2   5   22.92    4.32
  -6  -2   5   29.47    8.06
  -6   2   5   20.45    7.33
   6   2  -5   27.08    8.82
   4   9  -4   -0.24    4.43
   4   9  -4   -3.69    7.72
   4  -9  -4    9.14    6.75
  -4   9   4   -4.67    8.30
  -4   9   4    6.66    5.53
  -4  -9   4    3.91    6.54
  -2  -5 -20   -0.12    6.49
  -2   5 -20   -4.02    8.37
   2  -5  20    2.50    7.27
   2   5  20    2.51    7.26
  -2  -5 -20   -2.33    5.16
   0 -12   1  263.74   11.56
   0  12  -1  268.32   11.18
   0  12   1  257.98   10.37
   0  12  -1  277.43   14.56
   0  12   1  262.09   14.31
   0 -12  -1  267.84   12.13
   5   7  -2   40.04    9.43
  -5   7   2   28.84    7.54
  -5  -7   2   24.54    6.96
  -5   7   2   34.12    7.05
   5  -7  -2   35.76    7.25
   6   0   4  517.75    9.78
  -6   0  -4  517.99   16.98
   6   0   4  535.54   17.40
  -3   6  18   27.26    3.80
   3   6 -18   34.04    6.35
   3   6 -18   39.74   10.76
  -3   6  18   24.79    8.36
  -3  -6  18   22.64    5.73
   3  -6 -18   25.46    7.68
   0  -8 -18   -3.15    7.64
   0   8  18    2.46    7.90
   0   8 -18   -1.35    8.58
   0  -8  18    4.83    6.95
   0  -9 -16   88.93    9.95
   0  -9  16   93.16    9.19
   0   9  16  100.55   11.23
   0   9 -16  105.70   11.94
  -3   7 -15  712.72   20.93
   3   7  15  712.05   20.85
   3  -7  15  731.93   18.87
  -3  -7 -15  686.39   14.31
   3   7  15  700.48   18.38
   5  -7   0    7.67    6.20
  -5  -7   0    6.19    6.33
  -5   7   0   -1.55    6.60
  -5   7   0   11.04    7.54
   5   7   0    5.81    8.07
   2   2  22  416.08   15.49
  -2   2 -22  381.19    8.82
  -2  -2 -22  394.98   13.97
  -2  -2 -22  397.57   12.43
  -2   2 -22  387.62   16.24
   2  -2  22  397.54   15.18
  -1  -7 -19    7.62    7.15
   1  -7  19   14.79    7.34
   1   7  19    9.94    8.08
  -1   7 -19   15.30    9.56
   2  -5 -21   -4.93    7.33
   2   5 -21   11.23    9.29
  -2   5  21    8.39    7.90
   2   5 -21    3.82    4.46
  -2   5  21    5.95    3.30
  -2  -5  21    7.52    6.58
  -3   2 -20    7.81    3.84
   3  -2  20    6.90    7.52
  -3  -2 -20    7.42    5.72
  -3  -2 -20    8.78    6.58
  -3   2 -20   10.00    8.08
   3   2  20   15.66    7.23
   6   0  -7   25.52    8.75
  -6   0   7   11.92    7.50
   4   8   8  260.33   10.59
   4  -8   8  247.01    8.76
  -4  -8  -8  240.61   10.59
  -4   8  -8  259.92   13.59
   4  -8   8  244.99   11.98
   4   8   8  254.70   14.81
   1   1 -24  450.11   12.37
  -1   1  24  421.04   15.53
   1  -1 -24  441.30   14.93
   1   1 -24  421.94   16.15
  -1  -1  24  425.68   15.40
   1  -1 -24  438.77   13.40
  -5  -3  14   57.54    4.49
  -5  -3  14   70.52    8.80
   5  -3 -14   92.23    9.86
  -5   3  14   60.28    7.13
   5   3 -14   63.99    9.42
  -5   3  14   69.44    7.09
   4   2  17    7.01    6.87
  -4   2 -17   13.34    8.06
   4  -2  17   13.18    5.00
   4   2  17   14.68    6.87
  -4  -2 -17   11.20    7.04
   4  -2  17    8.98    7.07
   3   8  13   23.28    8.78
   3   8  13   29.35    7.57
  -3   8 -13   42.73    9.96
  -3  -8 -13   20.75    4.77
   3  -8  13   22.28    7.96
   5  -7  -3  125.54    9.59
  -5   7   3  121.81    9.82
  -5  -7   3  120.66    9.36
   5   7  -3  146.84   11.87
  -5   7   3  129.47    9.18
   0 -12  -2  633.10   17.42
   0  12   2  642.59   14.27
   0  12   2  645.24   19.83
   0  12  -2  623.45   16.35
   0  12  -2  631.05   19.77
   0 -12   2  616.13   16.00
   0  -5  22  260.05   12.89
   0   5  22  270.15   14.00
   0  -5 -22  232.07   11.86
   0  -5 -22  256.07    8.77
   0   5 -22  248.42   14.54
   2  -2 -23  232.39   11.30
   2   2 -23  229.29   10.05
   2  -2 -23  231.67   11.20
  -2  -2  23  222.84   11.61
  -2   2  23  231.75   12.40
   2   2 -23  234.88   13.66
   5   0  13   28.53    6.49
  -5   0 -13   28.52    7.99
   5   0  13   18.54    7.20
  -4  -6 -13   11.93    6.20
   4  -6  13   17.16    7.64
  -4   6 -13   20.87    9.06
   4  -6  13    9.08    3.85
   4   6  13    0.49    6.14
   4   6  13   15.79    8.78
   4  -8 -10  141.94   10.72
  -4  -8  10  113.87    6.26
  -4   8  10  124.21   10.64
   4   8 -10  133.09   10.26
  -4   8  10  124.81    7.03
   3   3 -21  231.56   10.77
  -3   3  21  211.83   12.01
   3  -3 -21  217.00   11.85
   3   3 -21  215.13   13.43
  -3   3  21  208.49    8.74
  -3  -3  21  207.81   10.31
   2   6  19   10.92    7.82
  -2   6 -19   -3.90    8.93
  -2  -6 -19    2.34    4.53
   2  -6  19   -6.09    7.46
  -2  -6 -19   -0.92    7.17
  -4   7 -11   92.17   10.47
   4  -7  11   91.87    9.53
  -4  -7 -11   78.61    7.55
   4  -7  11   80.28    5.45
   4   7  11   56.11   10.38
   4   7  11   92.68    8.15
  -6   1  -4   11.41    8.37
  -6  -1  -4   11.57    7.94
   6  -1   4   13.47    4.01
   6  -1   4    9.16    7.48
   6   1   4   12.84    8.14
  -5   7  -1  101.33    9.46
   5  -7   1  101.70    8.44
   5   7   1  100.84   11.24
  -5  -7  -1  103.25    8.94
  -5   7  -1  113.12    9.50
   0  -6  21   31.76    8.00
   0  -6 -21   22.71    7.68
   0   6  21   16.73    8.46
   0   6 -21   42.58   10.23
   3 -10   6   19.68    5.00
   3  10   6   20.55    6.96
  -3 -10  -6   22.05    5.15
  -3  10  -6   18.36    9.07
   3  10   6   21.22    8.74
  -3  10  -6    7.23    7.30
   2  -4  21   72.65    8.98
   2   4  21   80.28    9.74
  -2  -4 -21   68.31    7.17
  -2   4 -21   79.67   10.63
  -2  -4 -21   72.76    7.83
   4   2 -19  197.90   11.43
   4   2 -19  192.81   12.47
  -4   2  19  167.08    9.00
  -4  -2  19  183.34    9.36
  -4   2  19  184.08   10.21
   4  -2 -19  184.35   11.53
  -6  -1   7   24.96    7.63
  -6   1   7   27.86    7.84
   6   1  -7   35.58    9.14
   6  -1  -7   35.42    8.91
   5   4 -13   50.33    8.65
  -5  -4  13   47.85    8.56
  -5   4  13   49.82    6.64
  -5   4  13   45.02    6.88
   5  -4 -13   43.58    8.25
  -2   6  20  101.58    9.94
   2   6 -20  102.28    6.75
   2   6 -20  106.87   11.57
   2  -6 -20  116.53   10.25
  -2  -6  20  109.60    8.90
  -4  -9  -3   16.15    6.16
  -4   9  -3    8.00    8.37
   4   9   3   13.30    8.65
   4  -9   3    3.71    5.52
   4   9   3    5.99    5.36
  -4   9  -3    7.65    6.84
   0 -11 -10   33.15    8.41
   0  11  10   26.34    8.34
   0 -11  10   32.50    8.04
   0 -11  10   29.27    4.78
   0  11 -10   35.56    8.85
  -4   6  15    8.69    7.05
  -4  -6  15    6.38    4.53
   4   6 -15    0.45    7.10
   4  -6 -15    2.90    7.15
  -4   6  15    0.35    4.06
   4   6 -15    0.30    8.58
   4   7 -13    4.57    6.72
  -4   7  13   10.18    4.10
   4   7 -13   11.12    8.48
  -4  -7  13   10.76    4.24
   4  -7 -13   12.20    7.76
  -4   7  13   11.17    7.45
   6  -2   3  173.48   11.87
   6  -2   3  179.83    7.49
  -6   2  -3  162.77   12.44
  -6  -2  -3  185.76   12.29
   6   2   3  202.42   13.51
  -5  -5  -9    2.08    6.38
   5  -5   9    6.07    6.19
  -5   5  -9    5.01    7.65
   5  -5   9    6.11    5.36
   5   5   9    2.22    8.18
   5   5   9    1.78    4.85
   4  -9  -5  124.39    9.85
  -4   9   5  138.38   11.29
  -4   9   5  135.26    7.99
  -4  -9   5  142.73    9.95
   4   9  -5  131.71   11.01
   1  11   9   28.44    8.45
   1 -11   9   43.24    4.96
  -1 -11  -9   37.94    9.04
   1 -11   9   38.16    8.19
  -1  11  -9   43.65    9.00
  -1  -8  18  237.34   11.68
   1   8 -18  244.46   15.16
  -1   8  18  238.73   13.83
   1  -8 -18  250.11   13.15
   6   3  -1  156.20   12.09
   6  -3  -1  166.26   11.38
  -6  -3   1  174.77   11.23
  -6   3   1  172.05   11.36
   6  -3  -1  154.41    6.68
   6  -3  -2  126.17    6.34
   6  -3  -2  141.10   10.81
  -6  -3   2  131.77   10.31
   6   3  -2  137.77   11.52
  -6   3   2  132.65   10.16
   2   4 -22  645.67   20.82
   2   4 -22  683.57   14.74
  -2   4  22  665.93   18.96
   2  -4 -22  681.40   14.11
  -2  -4  22  698.17   17.44
   2  -4 -22  709.97   18.62
  -5  -7   4   42.62    7.90
   5   7  -4   45.52    9.38
   5  -7  -4   41.21    7.94
  -5   7   4   42.18    7.78
  -5   7   4   47.76    7.36
   5   1  13  370.60   12.29
  -5   1 -13  383.91   15.35
   5  -1  13  402.25   12.79
   5  -1  13  415.67   13.71
  -5  -1 -13  387.07   15.16
   5   1  13  399.85   14.66
   3   5  18   20.41    7.76
   3  -5  18   21.27    8.32
  -3   5 -18    8.02    8.94
  -3  -5 -18   14.08    6.10
   6   2  -6   25.10    8.62
   6  -2  -6   23.03    8.15
  -6  -2   6   26.64    7.98
  -6   2   6   23.50    4.38
  -6   2   6   37.33    7.44
   0  12  -3   64.39   10.09
   0  12   3   54.54   10.06
   0 -12  -3   49.62    8.31
   0 -12   3   49.63    6.64
   0  12  -3   49.72    7.44
   0  12   3   46.20    5.59
  -1   5  22  222.78   12.92
   1   5 -22  215.23    7.44
  -1  -5  22  210.75   11.54
   1  -5 -22  204.97    7.66
   1  -5 -22  213.71   11.99
   1   5 -22  188.22   13.41
   5   6  -9   12.82    7.73
   5  -6  -9   19.07    8.03
  -5  -6   9    8.87    7.62
  -5   6   9    6.73    5.71
  -5   6   9   -3.94    6.71
   1   9 -16   76.20    5.58
  -1   9  16   72.34   10.39
  -1  -9  16   76.11    8.24
   1  -9 -16   83.20    9.81
   1   9 -16   86.19   11.42
   5   2 -15   90.52    9.39
   5  -2 -15   98.29   10.44
  -5  -2  15   88.93    9.04
  -5  -2  15   83.60    5.59
  -5   2  15   96.01    8.22
  -5   2  15   87.24    6.93
  -6   3   0   45.87    8.22
  -6  -3   0   55.12    9.13
   6   3   0   49.49    9.78
   6  -3   0   48.14    5.22
   6  -3   0   53.57    8.53
  -2  -8 -16  112.22   10.03
  -2  -8 -16  112.06    5.81
  -2   8 -16  124.86   12.61
   2  -8  16  109.22    9.70
   2   8  16  109.96   10.64
  -3   0  22    4.07    6.62
   3   0 -22    7.58    7.32
   3   0 -22    6.08    6.90
   2  11   6  586.55   17.56
  -2  11  -6  598.69   20.09
  -2 -11  -6  589.32   12.17
   2  11   6  609.12   19.69
   2 -11   6  585.71   12.77
  -2  11  -6  595.39   18.22
   6   3  -3   13.34    8.81
  -6  -3   3   15.15    7.48
  -6   3   3   16.06    6.75
   6  -3  -3   12.76    7.59
   3  -4  19    1.44    6.84
  -3  -4 -19    8.50    5.88
  -3   4 -19   -2.80    8.50
  -3  -4 -19   -0.31    6.42
   3   4  19   -0.26    6.57
  -5   7  -2   14.19    7.21
   5   7   2    9.83    8.46
  -5   7  -2    9.61    6.85
  -5  -7  -2   19.77    6.94
   5  -7   2   12.76    6.19
   1  -6 -21  252.08   13.08
   1   6 -21  252.37   15.28
   1   6 -21  225.12    7.27
  -1  -6  21  246.57   11.93
  -1   6  21  251.94   13.63
   1   3  23  181.68   12.16
  -1   3 -23  188.41   13.40
  -1  -3 -23  181.95   10.19
   1  -3  23  173.39   11.66
  -1  -3 -23  172.96   10.07
   2  11  -7  244.80   12.38
   2  11  -7  252.17   12.07
   2  11  -7  248.79   13.08
   2 -11  -7  222.17   12.21
  -2  11   7  241.55   14.66
   3   9 -12  333.11   15.80
   3   9 -12  365.46   13.77
   3  -9 -12  355.71   15.08
  -3   9  12  377.45   16.25
  -3  -9  12  362.88   11.43
   0   2 -24 1412.57   28.43
   0  -2 -24 1462.77   24.65
   0   2  24 1495.30   27.39
   0   2 -24 1458.91   18.48
   0  -2  24 1415.08   26.26
   0  -2 -24 1397.33   23.05
   2   8 -17    6.44    8.63
  -2  -8  17    9.52    6.14
   2  -8 -17    9.01    8.31
   2   8 -17    4.12    4.83
  -2   8  17    2.31    8.72
   0  -4 -23  405.36   14.29
   0  -4 -23  409.70   12.12
   0   4  23  373.27   15.52
   0   4 -23  372.07   17.15
   0  -4  23  399.47   15.10
   1  10  13   47.44    9.16
   1 -10  13   42.21    7.96
  -1 -10 -13   32.03    8.50
  -1  10 -13   33.52    8.96
   6   0   5   29.95    8.74
  -6   0  -5   45.06    9.61
   6   0   5   35.29    4.82
   5   3  12  582.37   14.09
   5  -3  12  605.97   15.17
   5   3  12  612.05   18.56
  -5  -3 -12  591.14   17.08
   5  -3  12  595.90   15.47
  -5   3 -12  617.36   19.00
   3  10  -8   32.17    8.66
  -3  10   8   47.00    5.01
  -3  10   8   35.60    9.17
   3  10  -8   49.74    8.10
   3 -10  -8   42.45    8.27
  -3 -10   8   45.80    6.04
   6  -3   1   20.34    7.70
  -6  -3  -1   18.05    8.45
   6   3   1   21.40    9.27
  -6   3  -1   14.36    7.71
   6  -3   1   15.16    4.57
   3   1 -22  239.98   12.87
  -3  -1  22  243.67   11.54
   3  -1 -22  209.82   11.43
   3  -1 -22  217.92   11.55
  -3   1  22  229.59   11.71
   3   1 -22  209.61   10.83
   6  -3  -4   29.67    8.33
  -6  -3   4   38.45    8.14
  -6   3   4   31.04    5.33
   6   3  -4   17.13    8.02
  -6   3   4   38.55    7.85
   6   0  -8  103.22   10.37
  -6   0   8   95.68    9.57
  -5  -7   5  495.50   15.71
  -5   7   5  482.34   14.30
   5  -7  -5  460.77   15.53
   5   7  -5  503.02   17.85
  -5   7   5  502.12   16.23
   5  -6   7  295.08   11.71
   5   6   7  291.36   15.11
  -5   6  -7  302.56   14.33
  -5  -6  -7  258.86   11.97
   5   6   7  285.19    9.45
   5  -6   7  297.79   11.00
  -1 -12   0  736.66   18.29
  -1  12   0  755.23   22.29
  -1  12   0  745.41   16.60
   1  12   0  715.47   16.74
   1  12   0  721.37   20.71
   1 -12   0  718.74   17.97
   1  -2 -24   20.51    7.59
   1   2 -24   25.39    5.68
   1  -2 -24   25.50    6.89
  -1  -2  24   22.11    8.24
   1   2 -24   23.08    9.75
  -1   2  24   30.23    9.21
   2  10  11   79.73    9.52
   2 -10  11  101.37    9.99
  -2 -10 -11   88.73    5.09
  -2 -10 -11   87.77    9.60
  -2  10 -11   93.42   11.15
   1  12  -1   92.55   10.13
   1 -12  -1  101.20    9.01
  -1  12   1  101.64    7.78
   1  12  -1  108.47    8.61
  -1 -12   1  121.45    9.24
  -1  12   1   92.69   11.33
   0 -12  -4    3.83    7.27
   0  12   4    0.51    8.47
   0  12   4    6.33    4.34
   0  12  -4    8.01    6.79
   0  12  -4    7.47    8.09
   0 -12   4    1.92    5.06
   4   9   4  587.53   19.74
  -4  -9  -4  606.86   15.18
   4   9   4  610.53   14.83
  -4   9  -4  616.09   17.73
   4  -9   4  584.32   14.37
  -4   9  -4  601.08   19.35
   5  -4  11  201.30    9.43
   5  -4  11  194.28   10.12
  -5   4 -11  201.26   12.53
   5   4  11  196.78   12.46
   5   4  11  188.60    9.06
  -5  -4 -11  205.61   11.34
   3  -6  17    8.57    7.87
   3   6  17   19.01    7.45
  -3  -6 -17   16.62    5.68
  -3   6 -17    8.99    9.23
   3   6  17   10.09    8.72
  -2  10  12   47.76    9.77
   2 -10 -12   25.81    8.31
   2  10 -12   41.43    9.54
  -2 -10  12   36.03    6.63
   2  10 -12   37.48    6.54
   1  12   1  267.13   10.55
   1 -12   1  252.94   11.44
  -1  12  -1  268.38   11.20
   1  12   1  285.00   14.34
  -1 -12  -1  251.13   12.10
  -1  12  -1  222.34   14.70
  -4  -4 -16   41.44    7.34
   4  -4  16   51.96    8.06
  -4   4 -16   35.01    9.06
   4   4  16   50.33    8.79
   4   4  16   42.96    7.51
   4  -4  16   49.93    5.02
  -2  -9 -14  238.14   13.10
  -2   9 -14  265.41   15.15
  -2  -9 -14  229.79    7.19
   2  -9  14  262.85   12.91
   2   9  14  253.32   13.05
   0  -7 -20    4.03    7.40
   0   7  20    8.33    7.71
   0   7 -20   14.14    9.46
   0  -7  20   12.97    7.55
  -4  -9   6   49.07    5.10
  -4  -9   6   46.30    7.53
  -4   9   6   50.90    9.40
  -4   9   6   46.00    6.33
   4  -9  -6   53.42    8.57
   4   9  -6   53.08    9.22
  -6   1  -5  117.64   11.08
   6  -1   5  116.83    6.27
   6  -1   5   98.62    9.98
   6   1   5   95.32   10.30
  -6  -1  -5  127.52   10.85
   1   4 -23  732.50   13.17
  -1  -4  23  713.17   18.53
   1  -4 -23  741.08   18.69
  -1   4  23  723.14   20.47
   1  -4 -23  722.89   14.91
   1   4 -23  722.57   22.15
   6  -2   4  102.39    9.95
  -6  -2  -4   81.37    9.43
   6   2   4   87.50   10.50
   6  -2   4   95.84    6.16
  -6   2  -4   96.50   10.17
  -1 -11  10   15.54    7.05
   1 -11 -10   13.41    8.36
   1  11 -10    0.72    8.20
  -1  11  10   22.94    9.17
   1  11 -10   17.21    5.96
   5  -7   3   60.55    7.50
   5   7   3   60.67    4.98
   5   7   3   81.91   11.24
   5  -7   3   60.34    7.55
  -5   7  -3   68.34    8.97
  -5  -7  -3   68.76    7.79
  -2   9  15  282.99   14.61
  -2  -9  15  276.21   11.37
   2   9 -15  291.25   10.67
   2  -9 -15  266.82   13.93
   2   9 -15  260.06   14.74
  -1 -12   2  209.85   10.77
  -1  12   2  213.58    9.31
   1  12  -2  206.97   12.76
   1 -12  -2  196.79   11.18
   1  12  -2  196.57   10.57
  -1  12   2  185.13   13.77
   0  10  14  176.75   12.84
   0  10 -14  140.88   12.53
   0 -10 -14  148.37   11.34
   0 -10  14  156.65   10.53
  -6   2   7   72.41    5.66
  -6  -2   7   73.38    9.17
   6  -2  -7   81.63    9.81
  -6   2   7   94.00    9.18
   6   2  -7   86.98   10.53
   6  -1  -8  163.26   11.49
  -6   1   8  170.75   10.67
   6   1  -8  203.60   13.21
  -6  -1   8  185.45   11.68
   3  -8 -15  138.81   11.16
   3   8 -15  107.76    8.39
  -3   8  15  107.41   10.81
  -3  -8  15  120.06    8.08
   3   8 -15   96.68   11.58
   2   7  18   63.26    9.42
   2  -7  18   66.01    9.16
  -2  -7 -18   60.24    8.96
  -2  -7 -18   55.95    5.34
  -2   7 -18   55.33   10.80
   6  -3   2 1047.02   22.67
   6   3   2 1023.47   24.16
  -6   3  -2 1062.40   22.91
  -6  -3  -2 1071.01   22.71
   6  -3   2  997.78   15.58
  -4   4  18  176.82   10.62
  -4   4  18  175.19    8.30
   4   4 -18  177.35   11.41
   4  -4 -18  203.05   12.52
  -4  -4  18  181.32    8.65
   4   4 -18  189.23   13.56
  -3  10  -7  154.60   11.41
   3 -10   7  143.89    7.08
   3  10   7  155.23   12.91
  -3 -10  -7  150.71    7.58
   3 -10   7  174.50   11.27
   3  10   7  156.89   10.46
   3  -7 -17   81.93   10.18
  -3   7  17   93.16   10.62
  -3  -7  17   80.70    7.22
   3   7 -17   76.40   11.73
   3   7 -17   88.38    8.09
  -4   5 -15   15.18    9.12
   4   5  15   13.50    8.26
  -4  -5 -15   16.16    6.35
   4  -5  15   11.96    6.81
   4  -5  15   17.09    4.16
   4   5  15   34.77    7.54
   1  12   2  288.05   10.50
  -1 -12  -2  310.96   13.46
  -1  12  -2  276.15   14.83
   1 -12   2  276.49   11.32
   1  12   2  277.34   13.93
  -1  12  -2  307.14   12.24
   5  -2  13   -6.29    5.70
  -5  -2 -13    5.87    7.13
   5   2  13    5.03    6.98
  -5   2 -13    5.85    8.14
   5  -2  13   10.36    6.27
   5   2  13    8.70    5.69
  -5   5  12   65.12    7.85
  -5  -5  12   77.76    9.07
   5   5 -12   77.86    9.53
   5  -5 -12   69.29    8.69
  -5   5  12   86.12    7.63
  -6   3   5   29.55    5.41
   6   3  -5   41.30    9.51
  -6   3   5   59.11    8.64
   6  -3  -5   35.99    8.47
  -6  -3   5   35.73    8.30
   3   9  11  108.65    9.50
   3  -9  11   99.57    9.99
  -3   9 -11   99.69   10.72
   3   9  11  100.08   11.82
  -3  -9 -11  106.10    6.78
   2   7 -19  229.65   15.15
   2  -7 -19  254.01   13.21
  -2   7  19  263.52   14.00
  -2  -7  19  254.01   11.30
   2   7 -19  256.77    9.50
   4   8   9  103.63    8.64
   4  -8   9  118.12    9.74
  -4   8  -9  110.09   10.61
   4   8   9  119.63   11.81
  -4  -8  -9  102.99    7.86
   4  -8   9  104.71    6.48
  -1   0 -24   17.67    8.22
  -1   0 -24    6.61    5.06
   1   0  24   14.17    8.22
  -2  -3 -22  142.53    9.49
   2   3  22  142.03   11.10
  -2   3 -22  129.89   11.65
  -2  -3 -22  128.43    8.87
   2  -3  22  139.40   11.36
  -5   0  16    4.63    6.48
  -5   0  16    7.50    4.63
   5   0 -16   -0.31    7.64
   1  -7 -20  125.58   10.79
   1   7 -20  127.08   13.34
  -1   7  20  132.87   11.49
  -1  -7  20  140.34   10.20
   3   3  20   51.81    9.07
  -3   3 -20   52.83   10.09
  -3  -3 -20   43.47    7.53
   3  -3  20   39.64    8.56
  -3  -3 -20   29.19    6.73
   1  12  -3  455.92   14.86
   1 -12  -3  450.20   15.34
  -1 -12   3  467.93   14.28
  -1  12   3  494.47   18.69
  -1  12   3  474.70   12.28
   1  12  -3  452.76   16.79
  -4   5  17  123.90    7.19
  -4   5  17  140.81   10.73
  -4  -5  17  127.26    7.68
   4  -5 -17  134.82   11.11
   4   5 -17  128.72   10.42
   4   5 -17  116.54   12.05
   4   3  17    7.95    7.28
   4   3  17   19.94    7.32
   4  -3  17   15.67    4.80
   4  -3  17    5.27    6.70
  -4  -3 -17    5.92    6.34
  -4   3 -17   22.47    9.25
  -5  -7   6   36.34    8.06
   5   7  -6   47.44    9.38
  -5   7   6   31.23    7.82
   5  -7  -6   31.31    7.92
  -5   7   6   43.20    7.28
   4  -8 -11  146.20   11.04
   4   8 -11  143.75   12.36
  -4   8  11  134.01   11.10
  -4  -8  11  137.63    6.89
   4   8 -11  144.57   10.36
  -4   8  11  149.51    7.34
   4   0  18   19.62    6.50
  -4   0 -18    4.42    7.06
   4   0  18   22.57    7.27
   2  -3 -23    8.13    6.66
  -2   3  23    8.22    7.75
   2   3 -23    9.90    5.36
   2  -3 -23    9.40    5.79
   2   3 -23   -2.06    8.68
  -2  -3  23   10.46    7.11
  -2  11  -7   82.84   11.38
   2 -11   7   95.87    6.24
   2  11   7   95.85   10.17
  -2 -11  -7  101.46    6.09
  -2  11  -7  101.74   10.39
   0  12   5    4.98    4.15
   0 -12   5   -1.45    5.14
   0  12  -5    3.40    7.13
   0  12   5    9.25    7.99
   0  12  -5    0.16    8.39
   0 -12  -5    0.65    7.21
  -1   9 -16  173.64   13.10
   1   9  16  177.01   12.45
   1  -9  16  173.19   11.57
  -1  -9 -16  165.29   11.39
   2  11  -8   15.52    7.65
   2  11  -8   20.14    7.18
  -2 -11   8   14.31    5.92
  -2  11   8    7.50    9.25
   2 -11  -8   20.33    7.97
   1  -8  18   74.89    9.27
  -1   8 -18   84.48   11.54
  -1  -8 -18   86.33    9.80
   1   8  18   82.51   10.25
  -1  12  -3   16.95    9.40
  -1  12  -3    6.59    6.64
   1 -12   3    8.91    5.65
   1  12   3   10.09    4.98
   1  12   3   -0.66    8.29
  -1 -12  -3    9.28    7.16
   5   6 -10   45.36    8.83
   5  -6 -10   47.82    9.08
  -5   6  10   47.32    7.56
  -5   6  10   40.67    6.36
  -5  -6  10   31.99    7.90
  -1  -1 -24   28.95    5.82
   1  -1  24   37.10    9.09
  -1   1 -24   31.88    5.23
  -1  -1 -24   46.17    8.59
  -1   1 -24   35.36    9.32
   1   1  24   41.02    9.36
  -5  -1  16   92.29    9.26
  -5   1  16   94.66    8.56
   5  -1 -16  125.11   11.13
   5   1 -16  114.77   10.50
  -5  -1  16   84.89    6.15
  -5   1  16   89.61    6.97
   3   2 -22  208.00   13.50
   3   2 -22  204.89   10.88
  -3   2  22  208.56   11.79
   3  -2 -22  206.74   10.52
  -3  -2  22  214.52   11.03
   3  -2 -22  184.49   11.61
   4  -3 -19  175.30   11.78
  -4   3  19  175.45    8.84
  -4  -3  19  156.85    8.75
   4   3 -19  149.22   10.09
   4   3 -19  150.62   12.42
  -4   3  19  163.51   10.61
   4  -9   5  184.96    8.67
   4   9   5  190.07    9.60
  -4  -9  -5  203.78    9.92
  -4   9  -5  189.55   11.73
   4   9   5  174.19   13.29
  -6   0  -6  188.22   12.50
   6   0   6  185.87    7.28
   6   0   6  170.66   11.63
   1 -10 -14  -12.38    9.00
  -1  10  14   -3.87    8.91
   1  10 -14    6.45    8.34
  -1 -10  14    2.92    6.22
   1  10 -14    4.35    4.44
   1 -11  10  411.69   15.22
   1  11  10  380.38   15.81
  -1  11 -10  388.69   16.29
  -1 -11 -10  421.05   16.30
   1 -11  10  404.01    9.58
  -5  -7  -4   13.75    6.96
   5   7   4    4.53    8.33
   5   7   4    4.74    4.01
   5  -7   4   13.28    6.68
  -5   7  -4   19.92    7.69
   5  -7   4    5.96    5.52
  -4   0  20   47.52    7.20
  -4   0  20   45.81    7.28
   4   0 -20   47.90    8.23
   6   3   3  137.94   11.78
  -6   3  -3  158.58   11.90
  -6  -3  -3  166.81   11.74
   6  -3   3  156.36   11.01
   6  -3   3  155.87    7.55
   4  -9  -7  184.75   11.39
  -4  -9   7  187.53    7.64
  -4   9   7  171.18   12.16
   4   9  -7  170.13   11.97
  -4  -9   7  177.14   10.93
  -4   9   7  195.44    8.98
   0  11 -11  464.80   17.57
   0  11  11  414.40   17.00
   0 -11  11  442.73   10.54
   0 -11  11  432.37   14.79
   0 -11 -11  449.83   16.59
  -4  -1 -18   12.42    7.75
  -4   1 -18   11.98    8.09
   4   1  18    8.51    6.73
   4  -1  18   15.46    5.90
   4   1  18   17.40    7.36
   4  -1  18   16.29    7.20
  -6  -3   6  894.34   21.18
   6   3  -6  905.82   23.17
   6  -3  -6  915.75   21.73
  -6   3   6  854.81   15.38
  -6   3   6  857.10   20.00
   3   0  21  115.10   10.44
  -3   0 -21  116.70   10.17
  -3   0 -21  114.29    7.41
   5  -5  10   23.68    6.97
  -5   5 -10   22.04    8.85
  -5  -5 -10   17.44    6.70
   5   5  10   25.07    5.84
   5   5  10   22.15    9.27
   5  -5  10    9.52    5.50
   6   0  -9   -5.02    8.23
  -6   0   9    3.93    6.58
   3  10  -9  107.87   11.19
  -3  10   9  112.96   11.23
  -3  10   9   93.27    5.59
   3 -10  -9  100.04    9.69
  -3 -10   9  112.64    7.59
   3  10  -9  105.08    9.49
   6  -2   5    3.31    4.63
  -6  -2  -5   20.77    8.31
   6   2   5   16.13    8.93
   6  -2   5   13.36    7.39
  -6   2  -5    5.25    8.30
  -1  12   4  284.37    9.43
   1  12  -4  275.03   12.63
  -1 -12   4  294.78   11.69
   1 -12  -4  292.71   13.39
  -1  12   4  269.82   15.29
   1  12  -4  279.90   14.16
   5   3 -15  117.18   10.80
  -5  -3  15   88.67    5.52
   5  -3 -15   91.68    9.59
  -5   3  15   89.66    8.03
  -5  -3  15   87.41    8.96
  -5   3  15   95.13    7.96
  -1  -5 -22    8.96    5.13
  -1   5 -22    1.30    8.91
   1   5  22    8.78    8.37
   1  -5  22    7.21    7.88
  -1  -5 -22    2.68    6.82
  -3   5  20   22.75    4.42
   3  -5 -20   22.48    8.36
  -3   5  20   18.69    7.66
   3   5 -20   22.14    9.35
  -3  -5  20   26.53    6.63
   3   5 -20   27.38    6.53
   4   7  12   22.83    6.80
   4   7  12   36.22    9.98
   4  -7  12   47.64    8.57
  -4   7 -12   22.83    8.93
  -4  -7 -12   27.60    6.43
   4  -7  12   36.79    4.59
   1   6  21   51.42    9.39
  -1   6 -21   59.77   10.94
   1  -6  21   46.98    8.20
  -1  -6 -21   56.01    5.59
  -1  -6 -21   63.11    8.72
  -6  -1  -6  301.97   14.18
   6   1   6  293.34    8.16
   6  -1   6  293.19    9.09
   6   1   6  291.00   14.16
   6  -1   6  306.05   13.92
  -6   1  -6  320.44   14.51
  -6  -2   8   18.31    7.44
   6  -2  -8   21.55    8.74
  -6   2   8   18.63    4.47
   6   2  -8   30.45    9.18
  -6   2   8   24.06    7.49
  -5  -4  14    4.57    6.84
   5  -4 -14   -1.72    7.92
  -5   4  14    8.94    5.86
  -5  -4  14    3.74    3.45
  -5   4  14    2.08    5.73
   5   4 -14   10.66    7.68
   0   3 -24   -2.66    3.68
   0   3 -24   -0.54    8.34
   0  -3 -24    4.84    6.29
   0   3  24   12.02    8.16
   0  -3 -24    7.68    6.53
   0  -3  24    9.50    7.94
  -4  -1  20  274.89   11.02
  -4   1  20  273.34   11.55
   4  -1 -20  300.96   13.60
   4   1 -20  264.20   12.44
  -4   1  20  274.55   11.11
  -2   0 -23    4.53    7.47
   2   0  23   16.95    8.54
  -2   0 -23    9.22    5.11
   3   8  14   23.10    7.81
   3  -8  14   17.11    7.81
   3   8  14   17.58    9.32
  -3  -8 -14   23.62    4.86
  -3   8 -14   10.88    9.51
  -4  -7  14   51.01    5.45
   4   7 -14   55.22    9.94
  -4   7  14   60.85    5.46
   4   7 -14   45.85    7.93
   4  -7 -14   60.98    9.09
  -4   7  14   75.75    9.36
  -5   6  -8  269.15   13.72
   5   6   8  249.80   14.87
  -5  -6  -8  304.35   12.71
   5  -6   8  291.66   12.01
   5   6   8  283.88    9.63
   5  -6   8  275.98   10.85
  -3   1 -21  318.76   14.75
  -3   1 -21  326.39    9.64
  -3  -1 -21  331.65   11.45
  -3  -1 -21  330.89   13.96
   3   1  21  333.15   14.12
   3  -1  21  344.85   14.27
  -6  -1   9  241.14   12.22
  -6   1   9  261.00   12.41
   6  -1  -9  238.16   13.28
   6   1  -9  260.07   14.21
  -1  12  -4   44.60    7.62
  -1 -12  -4   42.59    8.21
   1  12   4   33.07    8.72
  -1  12  -4   31.15    9.37
   1 -12   4   24.28    5.79
   3   4 -21  153.00   12.60
  -3   4  21  166.54    7.64
  -3  -4  21  163.77    9.58
  -3   4  21  162.11   11.31
   3   4 -21  156.67    9.57
   3  -4 -21  170.70   11.51
   4   6  14   37.45    8.93
   4  -6  14   34.64    7.98
  -4   6 -14   27.27    8.89
   4   6  14   27.07    6.75
  -4  -6 -14   33.60    6.82
   5   0  14   -1.13    5.80
  -5   0 -14    2.67    7.48
   5   0  14    6.83    6.36
   2   0 -24   71.89    7.86
  -2   0  24   81.27    9.04
   2   0 -24   83.18    9.17
  -5   7   7   36.03    8.14
  -5   7   7   32.39    6.47
  -5  -7   7   26.36    7.41
   5  -7  -7   31.07    8.45
   5   7  -7   28.26    8.65
   3   7  16   77.77   10.64
  -3  -7 -16   82.74    6.68
   3  -7  16   82.26    9.43
   3   7  16   79.50    9.11
  -3   7 -16   62.95   10.62
   0  -9 -17  686.27   19.76
   0   9 -17  699.58   22.46
   0   9  17  728.21   21.12
   0  -9  17  705.67   18.83
   3   9 -13  534.55   19.20
  -3   9  13  606.51   19.24
   3  -9 -13  571.71   18.41
  -3  -9  13  558.08   13.98
   3   9 -13  577.33   16.24
   1  -3 -24  108.01    8.26
   1   3 -24  106.03   11.43
   1   3 -24  109.76    6.77
  -1   3  24  107.56   10.96
   1  -3 -24  109.89    9.27
  -1  -3  24   99.91    9.70
   0  12  -6  445.78   15.98
   0  12  -6  452.52   17.14
   0 -12  -6  441.92   16.07
   0  12   6  449.29   17.47
   0 -12   6  465.57   13.17
  -2  -1 -23   24.87    5.68
  -2   1 -23   34.33    5.04
  -2  -1 -23   24.31    7.43
   2   1  23   25.50    8.63
  -2   1 -23   24.64    8.47
   2  -1  23   18.32    7.98
  -4  -6  16   15.87    5.01
  -4   6  16   11.74    4.36
   4   6 -16   10.91    6.76
   4  -6 -16    8.39    8.37
  -4   6  16   12.02    7.66
   4   6 -16    6.78    9.48
   6  -4  -1  539.64   12.14
   6  -4  -1  577.46   17.69
  -6   4   1  572.16   17.52
  -6  -4   1  545.86   17.02
   6   4  -1  539.06   19.26
   3 -10   8   84.43    9.78
  -3  10  -8   82.01    9.75
   3 -10   8   98.65    6.09
  -3 -10  -8   99.78    6.82
   3  10   8   82.32    9.23
   3  10   8   90.67   11.37
   6  -4  -2   95.53   10.00
   6   4  -2  131.07   12.40
  -6   4   2  123.95   10.46
  -6  -4   2  119.68   10.40
  -3   6  19   96.75    5.16
  -3   6  19  102.10   10.50
  -3  -6  19  106.02    8.27
   3  -6 -19  111.00   10.46
   3   6 -19  108.92    8.24
   3   6 -19   96.48   11.57
   6  -3   4  655.15   18.33
  -6  -3  -4  672.94   18.84
   6   3   4  632.62   20.01
  -6   3  -4  647.93   18.97
   6  -3   4  650.70   13.53
   5   1  14   69.45    8.39
  -5  -1 -14   60.77    8.94
   5  -1  14   69.81    7.70
  -5   1 -14   62.82    9.39
   5   1  14   78.86    7.69
   5  -1  14   74.52    7.86
  -1 -12   5    3.27    5.40
  -1  12   5    1.67    3.91
  -1  12   5    2.44    8.45
   1  12  -5   -4.24    8.49
   1 -12  -5    5.18    7.39
   1  12  -5    7.36    6.91
   2   1 -24   91.63    7.86
   2  -1 -24   83.98    8.86
  -2  -1  24   75.77    9.35
   2   1 -24   89.76    9.98
   2  -1 -24  102.18    8.88
  -2   1  24   97.69    9.89
  -1   2 -24   20.13    9.08
  -1   2 -24   37.38    4.75
   1  -2  24   33.76    8.95
   1   2  24   27.83    8.75
  -1  -2 -24   17.24    6.06
  -1  -2 -24   28.70    7.75
   1  11 -11  207.07    9.81
   1  11 -11  182.50   13.09
  -1 -11  11  205.06   11.32
   1 -11 -11  183.08   12.14
  -1  11  11  185.99   13.69
   0   8  19    2.30    8.08
   0  -8 -19    5.57    7.73
   0   8 -19    4.78    9.04
   0  -8  19   -7.98    7.69
  -6   4   0  821.71   20.88
   6  -4   0  850.85   20.99
  -6  -4   0  813.03   20.33
   6  -4   0  863.10   15.42
   6   4   0  877.30   23.05
   5   2 -16   16.84    7.73
  -5  -2  16   10.52    4.39
  -5   2  16   -1.53    5.79
  -5   2  16    4.09    5.36
   5  -2 -16    7.62    7.84
  -5  -2  16    7.18    6.77
   6  -4  -3  319.42   14.20
   6   4  -3  342.79   16.09
  -6   4   3  289.70   10.66
  -6   4   3  318.47   13.59
  -6  -4   3  297.02   13.86
   5  -7   5  555.57   14.88
  -5  -7  -5  573.20   16.15
  -5   7  -5  589.59   18.16
   5   7   5  546.08   19.76
   5  -7   5  547.94   15.34
   5   7   5  543.04   11.90
   6   3  -7  108.13   11.00
   6  -3  -7   99.81   10.38
  -6  -3   7   97.25    9.78
  -6   3   7  105.20    6.94
  -6   3   7  107.09    9.72
   1  -4  23   40.14    9.15
  -1  -4 -23   40.14    6.97
  -1  -4 -23   25.63    7.38
   1   4  23   58.51    9.88
  -1   4 -23   32.30   10.32
  -2 -10 -12   25.75    4.03
   2  10  12   29.18    8.33
   2 -10  12   18.45    8.45
  -2  10 -12   27.04    9.06
  -2 -10 -12   23.83    8.72
   4   9   6  181.16    9.53
   4  -9   6  180.29    8.41
   4   9   6  183.02   13.48
   4  -9   6  162.89   11.11
  -4   9  -6  168.97   11.81
  -4  -9  -6  187.12    9.61
   4   2  18  601.51   17.75
  -4  -2 -18  619.77   17.72
  -4   2 -18  617.16   19.32
   4   2  18  610.56   16.99
   4  -2  18  624.40   14.10
   4  -2  18  603.08   17.09
   2  11   8    1.73    7.57
  -2 -11  -8    8.16    8.07
  -2 -11  -8   12.10    4.11
  -2  11  -8   13.46    8.40
   2 -11   8    9.58    4.08
   1 -10  14   26.53    8.26
   1  10  14   36.17    9.60
  -1 -10 -14   24.81    9.17
  -1  10 -14   26.23    9.70
   2  10 -13   32.69    6.12
   2  10 -13   25.62    9.04
  -2 -10  13   28.64    6.57
   2 -10 -13   33.59    9.38
  -2  10  13   35.75    9.58
   5  -3  13  219.62    9.86
   5   3  13  247.10   10.38
  -5  -3 -13  246.64   12.40
   5   3  13  247.89   13.53
  -5   3 -13  268.21   14.36
   5  -3  13  226.30   10.79
   4   9  -8  124.89   10.90
  -4  -9   8  116.48    9.77
  -4   9   8  129.21    7.76
  -4  -9   8  134.73    7.06
  -4   9   8  122.06   11.20
   4  -9  -8  130.07   11.07
  -2  11   9    9.99    9.46
   2 -11  -9   23.03    8.40
  -2 -11   9   36.63    6.54
   2  11  -9   31.82    6.69
   2  11  -9   34.51    8.94
   5   4  12    6.28    7.71
   5  -4  12    0.65    4.82
  -5  -4 -12   18.90    7.33
   5   4  12   14.79    5.89
  -5   4 -12   13.60    9.06
   5  -4  12    4.70    6.36
   1   7  20   47.30   10.02
  -1  -7 -20   35.08    8.44
   1  -7  20   25.38    7.97
  -1   7 -20   34.49   11.03
   1   9 -17   17.11    9.93
  -1   9  17   22.43    9.47
  -1  -9  17    2.24    7.01
   1  -9 -17   12.15    8.29
  -6   4  -1  376.64   15.38
   6  -4   1  336.60   14.47
   6  -4   1  335.29   10.69
   6   4   1  360.56   16.45
  -6  -4  -1  341.50   14.82
  -1  12  -5  424.77   17.58
  -1 -12  -5  417.80   15.39
  -1  12  -5  409.58   15.13
   1 -12   5  408.19   12.22
   1  12   5  395.62   16.47
  -1 -12  -5  416.58   10.00
  -2   5 -21   12.42    9.09
  -2  -5 -21    5.02    6.97
   2  -5  21   -7.09    8.60
  -2  -5 -21    0.84    5.10
   2   5  21    7.57    8.32
   4   8  10    4.32    9.35
  -4  -8 -10   16.18    5.75
   4  -8  10   11.09    4.47
   4  -8  10    9.47    7.47
  -4   8 -10    5.93    7.83
   4   8  10    9.60    6.16
  -6   0  -7    8.11    8.79
   6   0   7    7.56    7.90
   6   0   7   18.35    5.37
  -6   4   4   41.86    8.21
   6   4  -4   52.34    9.97
   6  -4  -4   50.55    8.61
  -6   4   4   42.69    6.34
  -6  -4   4   53.60    9.32
   6  -2   6  411.63   11.16
  -6  -2  -6  383.28   15.35
   6  -2   6  403.89   15.26
   6   2   6  394.15   16.05
  -6   2  -6  415.17   16.19
  -5  -5  13   -2.74    7.73
   5  -5 -13    7.39    7.50
  -5   5  13   12.93    6.84
   5   5 -13    5.06    7.60
  -5   5  13   -0.66    5.33
   4  -2 -20  605.97   17.83
   4   2 -20  622.21   19.81
  -4   2  20  639.28   16.88
  -4  -2  20  603.96   14.82
  -4   2  20  592.07   14.93
   4   2 -20  619.24   17.39
  -2  -8 -17   19.63    4.14
  -2  -8 -17   23.28    8.53
  -2   8 -17   20.15   10.16
   2  -8  17   23.24    7.82
   2   8  17   26.40    8.28
   0   0 -25    7.96    7.60
   0   0  25   -3.13    7.71
   0   0 -25    1.19    4.77
   5   6 -11    6.01    8.04
  -5   6  11    8.22    6.85
  -5  -6  11   11.44    7.70
   5  -6 -11    1.80    7.60
  -5   6  11    5.21    5.10
  -1  -8  19   18.37    7.52
   1  -8 -19    5.20    7.93
   1   8 -19   24.99   10.61
  -1   8  19   28.22    9.80
   2   5 -22   13.32    9.82
  -2   5  22    8.94    8.11
  -2   5  22   19.53    3.85
   2  -5 -22   18.04    7.82
   2   5 -22   22.44    5.50
  -2  -5  22   21.64    7.55
   4   8 -12  169.63   13.05
   4  -8 -12  179.40   12.32
  -4   8  12  174.50   11.99
  -4  -8  12  171.47    7.45
   4   8 -12  201.05   11.82
  -4   8  12  185.78    7.59
   3   2  21  146.71   11.06
  -3  -2 -21  122.58    8.57
  -3   2 -21  138.32    6.30
  -3   2 -21  130.94   11.61
  -3  -2 -21  128.76    9.93
   3  -2  21  144.84   10.96
  -2   6 -20    7.85    8.81
  -2  -6 -20    0.05    7.35
  -2  -6 -20   10.74    5.01
   2  -6  20    2.39    7.97
   2   6  20    1.48    7.61
  -6   2   9    3.27    4.30
  -6  -2   9    8.00    7.84
   6   2  -9   20.00    9.33
   6  -2  -9    9.52    8.78
  -6   2   9   19.48    7.00
   6   0 -10   12.51    8.73
  -6   0  10    9.40    7.12
   3 -11  -1  412.08   13.84
   3  11  -1  403.62   16.76
   3  11  -1  396.13   14.18
  -3  11   1  419.04   17.82
  -3  11   1  391.42   13.05
  -3 -11   1  423.88   13.25
   3  -9  12   11.92    7.92
  -3   9 -12   18.91    9.58
   3   9  12    9.15    7.26
   3   9  12    5.28    8.87
  -3  -9 -12   20.75    5.08
   2   8 -18  367.74   11.07
  -2   8  18  372.26   16.46
   2  -8 -18  346.74   15.40
  -2  -8  18  376.66   13.25
   2   8 -18  367.89   17.82
   3  11   0    4.48    6.96
  -3  11   0   14.86    6.80
  -3  11   0   27.18   10.04
   3 -11   0    5.54    6.18
  -3 -11   0   11.54    5.74
   3  11   0   28.73    9.44
  -3  -3  22   42.50    7.52
   3  -3 -22   36.25    8.40
   3   3 -22   33.72    7.12
  -3   3  22   40.82    8.25
  -3   3  22   31.04    5.73
   3   3 -22   21.20    8.91
  -2   9 -15  123.70   11.94
  -2  -9 -15  135.08   11.15
   2   9  15  114.06   10.49
   2  -9  15  112.61   10.72
  -2  -9 -15  115.98    5.66
   3  10 -10   19.81    7.56
   3 -10 -10   13.48    8.38
  -3 -10  10   12.28    5.63
  -3  10  10    7.22    9.13
   3  10 -10   12.50    8.73
  -5   7   8  339.91   11.98
   5  -7  -8  325.84   14.36
  -5  -7   8  349.10   14.69
   5   7  -8  348.37   15.41
  -5   7   8  322.22   13.53
  -3 -11   2  120.29    8.54
   3  11  -2  135.11   11.90
  -3  11   2  100.40   11.63
   3  11  -2  127.66    9.68
  -3  11   2  113.22    8.30
   3 -11  -2  115.00    9.25
  -3  -5 -19   -2.44    6.87
  -3  -5 -19   -0.02    5.98
   3  -5  19    6.16    7.51
   3   5  19    3.88    7.37
  -3   5 -19   -9.54    9.97
   6  -1   7   25.41    5.28
   6  -1   7   29.74    7.89
   6   1   7   32.93    9.01
   6   1   7   35.79    4.86
  -6  -1  -7   41.95    9.37
  -6   1  -7   41.76    9.01
   2   6 -21   -5.84    9.80
  -2  -6  21    2.37    6.70
  -2   6  21    2.06    8.37
   2   6 -21    3.06    4.61
   2  -6 -21    7.46    8.02
   0  10  15   29.95    9.15
   0 -10 -15   16.28    8.52
   0  10 -15   29.42    9.98
   0 -10  15   26.00    7.37
   1   0 -25  250.90   12.98
   1   0 -25  237.03   10.43
  -1   0  25  223.71   12.55
  -2   2 -23    7.10    8.75
   2  -2  23   16.65    8.60
  -2  -2 -23   11.66    5.89
  -2   2 -23    8.20    3.81
   2   2  23   27.94    8.63
  -2  -2 -23    8.68    6.88
   6   4   2   15.62    9.21
   6  -4   2   17.19    5.68
  -6   4  -2   33.92    8.95
   6  -4   2   17.39    7.97
  -6  -4  -2   24.32    8.25
   3  11   1   24.61    7.25
   3 -11   1   21.45    6.39
  -3 -11  -1   12.44    5.61
   3  11   1   16.14    8.83
  -3  11  -1   15.52    9.12
  -3  11  -1   25.88    7.07
   2   9 -16   25.54    9.27
   2   9 -16   41.80    6.23
  -2  -9  16   35.40    6.96
   2  -9 -16   42.71    9.38
  -2   9  16   44.95   10.41
   0  -1  25   16.30    8.56
   0   1 -25   12.03    5.04
   0  -1 -25    1.80    5.62
   0   1  25    4.67    8.53
   0   1 -25   13.77    8.47
   0  -1 -25    9.08    7.29
   1  12  -6   -7.06    7.46
   1  12  -6    5.22    7.75
  -1  12   6    4.64    8.84
   1 -12  -6    5.73    7.83
   0  -6 -22    9.59    7.70
   0   6  22   -1.06    8.54
   0   6 -22    1.56    8.72
   0  -6  22    0.98    7.27
  -1  11 -11  583.00   19.50
   1 -11  11  590.18   17.65
   1  11  11  614.56   19.69
  -1 -11 -11  612.44   19.12
   1 -11  11  570.89   10.51
   0  12  -7  114.36   11.98
   0 -12  -7  138.91   10.93
   0  12   7  139.14   12.10
   0 -12   7  113.86    7.46
   0  12  -7  126.84   10.44
  -6  -4   5   23.87    8.08
  -6   4   5   20.54    6.14
  -6   4   5   28.28    7.69
   6  -4  -5   11.96    8.24
   6   4  -5   19.39    9.16
   3   8 -16   94.31   11.61
  -3   8  16  105.31   11.01
   3   8 -16   81.90    7.71
  -3  -8  16  115.81    8.15
   3  -8 -16  104.31   10.82
   0  -5  23   62.63    9.19
   0   5 -23   61.73   10.81
   0   5  23   86.16   10.95
   0  -5 -23   63.25    8.81
   0  -5 -23   72.80    6.51
   6  -1 -10  112.88   11.01
  -6   1  10  122.55    9.76
  -6  -1  10  107.39   10.11
   6   1 -10  130.67   11.72
  -6  -3  -5  436.29   15.87
  -6   3  -5  383.96   15.48
   6  -3   5  380.14   14.52
   6   3   5  406.81   16.52
   6  -3   5  386.24   11.28
   5  -2  14   27.73    6.88
   5  -2  14   22.97    6.78
   5   2  14    9.68    5.90
  -5  -2 -14   21.26    7.84
   5   2  14   13.65    7.80
  -5   2 -14    7.88    8.69
  -2   2  24    9.29    8.04
   2   2 -24   -0.90    8.65
   2   2 -24    6.96    5.39
  -2  -2  24    4.66    7.11
   2  -2 -24   18.96    7.22
   2  -2 -24   14.50    6.95
   2   4  22  242.48   13.33
  -2   4 -22  233.42   14.77
  -2  -4 -22  210.05   11.05
  -2  -4 -22  232.76   10.73
   2  -4  22  241.02   13.28
  -3  11   3  509.88   19.32
   3  11  -3  499.64   15.59
  -3 -11   3  466.11   14.21
  -3  11   3  480.04   13.46
   3  11  -3  530.62   18.02
   3 -11  -3  482.64   15.50
  -3  -4 -20  129.68    9.76
   3   4  20  117.96   10.14
  -3  -4 -20  120.55    9.04
   3  -4  20  139.90   11.06
  -3   4 -20  130.07   11.88
   0 -11 -12  107.57   10.85
   0  11 -12   98.17   11.21
   0  11  12   81.45   10.90
   0 -11  12   86.04    5.64
   0 -11  12   90.66    9.40
  -6  -3   8   28.07    8.46
   6   3  -8   13.44    9.14
  -6   3   8   25.79    7.82
   6  -3  -8   31.12    8.87
  -6   3   8   27.04    5.87
   4   4  17   19.71    8.77
   4  -4  17   16.30    7.88
  -4  -4 -17    7.40    6.19
  -4   4 -17    9.60    8.62
   4   4  17    9.26    7.09
   4  -4  17   11.77    4.32
   1   1 -25    5.41    8.03
  -1   1  25   16.82    8.29
   1   1 -25   20.27    5.83
   1  -1 -25   19.81    6.32
  -1  -1  25   23.41    8.46
   1  -1 -25   25.32    7.64
   5   6   9   97.08    7.28
  -5  -6  -9   92.74    8.60
   5  -6   9  104.76    7.51
  -5   6  -9   98.93   10.84
   5   6   9   86.78   11.08
   5  -6   9   83.76    8.54
   5   7   6    9.79    8.70
   5  -7   6   18.05    6.02
  -5  -7  -6   19.00    7.27
  -5   7  -6   17.61    8.22
   5  -7   6   19.59    7.12
   5   7   6   14.92    4.71
   5   5  11 1044.08   25.12
  -5  -5 -11 1083.00   21.82
   5  -5  11 1050.76   18.67
   5   5  11 1058.79   18.54
  -5   5 -11 1067.44   24.74
   5  -5  11 1055.47   20.79
  -2   4  23  200.32   13.04
   2  -4 -23  185.39   11.43
  -2  -4  23  174.31   11.00
   2   4 -23  171.29   13.27
   2   4 -23  184.20    8.89
   2  -4 -23  170.42    8.29
  -3  11  -2   32.60    7.56
   3  11   2   35.50    7.60
   3 -11   2   31.85    6.44
   3  11   2   33.70    9.73
  -3  11  -2   17.87    8.85
  -3 -11  -2   40.92    6.34
  -3  -6 -18   27.85    7.96
   3   6  18   14.51    7.28
  -3   6 -18   20.80    9.79
  -3  -6 -18   15.32    5.63
   3  -6  18   19.60    7.55
   5   0 -17  173.61   11.73
  -5   0  17  155.82    8.08
  -5   0  17  181.68   10.58
  -4  -5 -16  882.97   18.84
   4   5  16  855.94   22.51
   4   5  16  873.74   19.31
   4  -5  16  848.40   20.08
  -4   5 -16  890.90   23.60
  -1   6  22   16.43    9.23
   1   6 -22   11.95    9.76
   1  -6 -22   25.93    8.75
  -1  -6  22   19.88    7.65
   1   5 -23  126.11   12.54
   1   5 -23  126.71    6.30
  -1  -5  23  141.80   10.67
   1  -5 -23  119.10    6.77
   1  -5 -23  138.66   10.58
  -1   5  23  143.44   11.76
   3  -7 -18  294.84   14.38
  -3  -7  18  308.20   11.37
   3   7 -18  304.63   16.52
  -3   7  18  329.50   15.31
   3   7 -18  328.97   12.22
   3   0 -23  247.37   11.87
   3   0 -23  218.05   11.96
  -3   0  23  225.86   11.51
  -1  12  -6    3.90    8.85
  -1 -12  -6    1.29    3.67
  -1 -12  -6   -3.07    7.66
   1  12   6    7.48    8.86
  -1  12  -6   -4.92    7.45
   1 -12   6   -2.55    4.80
  -4   9  -7  363.41   15.67
   4   9   7  347.36   17.22
  -4  -9  -7  339.77   11.74
   4  -9   7  345.78   13.89
   4  -9   7  354.99   10.71
   4   9   7  370.94   12.73
  -3 -10  -9  573.65   13.00
  -3  10  -9  556.07   19.11
   3  10   9  566.11   17.27
   3  10   9  538.05   19.90
   3 -10   9  532.91   10.99
   3 -10   9  567.04   17.55
  -4   4  19  475.55   12.26
  -4   4  19  476.69   15.42
   4   4 -19  434.74   17.71
   4  -4 -19  476.77   16.89
  -4  -4  19  456.19   12.67
   4   4 -19  434.37   15.20
  -1  10  15   75.87   10.78
   1 -10 -15   75.89   10.19
  -1 -10  15   47.12    7.94
   1  10 -15   83.00   11.22
   1  10 -15   70.06    5.83
   6  -4   3   37.71    8.14
   6  -4   3   38.78    6.02
  -6   4  -3   48.75    8.96
  -6  -4  -3   38.59    8.15
   6   4   3   35.87    9.88
   3  11  -4   43.25    9.14
  -3  11   4   34.90   10.46
   3 -11  -4   22.51    7.42
  -3  11   4   33.39    6.33
   3  11  -4   23.32    6.96
  -4  -9   9  369.98   14.53
   4   9  -9  328.70   14.99
  -4   9   9  324.58   15.30
   4  -9  -9  302.54   14.13
  -4  -9   9  343.10    9.94
  -4   9   9  346.58   10.62
   4  -5 -18 1202.59   24.98
   4   5 -18 1171.31   27.44
   4   5 -18 1186.68   22.97
  -4  -5  18 1158.88   18.50
  -4   5  18 1123.66   23.37
  -4   5  18 1174.68   17.71
   5  -1 -17  282.14   13.70
  -5   1  17  303.71   12.11
  -5  -1  17  267.90    9.59
   5   1 -17  284.32   13.72
  -5   1  17  290.19   10.60
  -5  -1  17  283.46   12.90
  -4   7 -13  390.17   17.04
  -4  -7 -13  410.08   13.04
   4  -7  13  363.64   14.65
   4   7  13  394.99   16.78
   4   7  13  380.92   14.06
  -6   4   6   59.02    8.14
   6   4  -6   60.82   10.11
  -6  -4   6   62.12    9.27
   6  -4  -6   64.97    9.85
  -6   4   6   58.34    6.79
  -2   7 -19    6.76    9.12
  -2  -7 -19   10.85    7.59
   2   7  19   31.55    9.36
   2  -7  19   15.50    8.40
  -2  -7 -19   12.45    4.70
   0  -7  21   42.56    8.42
   0   7 -21   36.34   10.68
   0  -7 -21   40.04    8.94
   0   7  21   36.47    9.93
   3  -1 -23   56.95    8.32
   3   1 -23   57.76    9.24
  -3   1  23   61.64    8.69
   3  -1 -23   59.70    8.27
   3   1 -23   44.40    7.40
  -3  -1  23   52.65    7.99
  -5   4  15   79.74    7.31
   5   4 -15   61.54    9.22
  -5  -4  15   63.68    8.55
   5  -4 -15   87.16    9.82
  -5  -4  15   76.15    5.42
  -5   4  15   80.80    8.27
  -2 -11  -9  338.23   15.05
   2 -11   9  326.58    8.84
   2 -11   9  334.37   14.42
   2  11   9  291.73   14.14
  -2 -11  -9  333.97    8.96
  -2  11  -9  335.39   15.33
  -1   9 -17  225.49   15.08
  -1  -9 -17  211.89   12.93
   1   9  17  225.40   13.76
   1  -9  17  212.15   12.15
  -1  -3 -24  196.18   10.64
   1   3  24  221.72   13.45
  -1  -3 -24  207.95   10.55
   1  -3  24  210.83   12.86
  -1   3 -24  208.52   14.14
   5  -3 -16    1.14    8.20
  -5  -3  16   12.59    7.40
  -5   3  16   14.10    6.18
  -5   3  16   19.75    6.35
   5   3 -16    4.79    8.20
  -5  -3  16    0.97    4.13
   6  -2   7  352.60   14.13
  -6   2  -7  375.30   15.62
   6  -2   7  347.04   10.74
  -6  -2  -7  337.23   14.95
   6   2   7  335.78    9.03
   6   2   7  365.28   15.81
  -3 -11  -3  136.62    8.14
   3  11   3  137.64   10.04
  -3  11  -3  133.29   10.19
   3 -11   3  135.50    8.23
   3  11   3  138.43   11.92
  -3  11  -3  135.80   12.86
   2 -11 -10   47.97    9.43
  -2  11  10   37.12   10.02
   2  11 -10   31.94    6.88
   2  11 -10   36.41    8.90
  -2 -11  10   35.85    6.76
   2   7 -20    0.23    9.60
   2  -7 -20    1.86    7.90
  -2   7  20    9.79    8.84
  -2  -7  20    7.32    6.27
   2   7 -20    0.28    4.67
  -4   7  15   65.53    9.30
   4  -7 -15   56.51   10.24
   4   7 -15   59.06    9.04
  -4  -7  15   67.69    6.04
  -4   7  15   58.51    5.38
   4   7 -15   59.21   10.92
   0   4 -24   68.09   11.05
   0  -4  24   73.10   10.02
   0   4  24   72.51   10.47
   0  -4 -24   82.83    9.01
   0  -4 -24   85.60    7.58
   4  -3  18 1238.59   23.83
  -4  -3 -18 1265.88   23.80
   4   3  18 1287.77   25.17
   4   3  18 1227.66   23.24
  -4   3 -18 1202.31   26.49
   4  -3  18 1226.43   17.92
   0  -2 -25  105.52    9.31
   0  -2 -25   89.24    8.50
   0   2 -25  118.82    6.81
   0   2 -25  110.50   11.68
   0  -2  25  107.47   10.82
   0   2  25  119.99   11.19
  -3  -9  14  725.50   15.94
   3  -9 -14  707.78   20.27
  -3   9  14  712.92   20.88
   3   9 -14  736.45   17.86
   3   9 -14  740.01   22.64
   6   0   8 2345.50   33.54
  -6   0  -8 2335.68   34.19
   6   0   8 2259.89   23.54
  -1  11  12  428.18   17.25
   1 -11 -12  447.45   17.20
   1  11 -12  444.73   12.55
   1  11 -12  393.08   16.95
  -1 -11  12  433.44   14.68
   1 -12  -7  319.42   14.36
   1  12  -7  345.40   14.60
   1  12  -7  310.20   14.83
  -1  12   7  334.11   16.20
  -5   8   1  362.53   13.76
   5  -8  -1  335.68   13.36
  -5   8   1  353.06   14.90
   5   8  -1  357.03   16.62
  -5  -8   1  377.76   14.28
  -6  -2  10   64.54    8.59
   6  -2 -10   69.99   10.58
   6   2 -10   67.11   10.92
  -6   2  10   57.89    8.47
  -6   2  10   56.36    5.75
  -2  12   0  373.68   13.13
   2  12   0  383.73   15.61
  -2  12   0  378.56   17.57
   2  12   0  385.19   13.68
   2 -12   0  396.12   13.91
   2  12   0  403.04   16.27
  -5   7   9  344.67   14.08
   5  -7  -9  343.25   14.50
  -5   7   9  336.91   11.85
   5   7  -9  348.59   15.35
  -5  -7   9  308.40   13.68
   2 -12  -1  220.72   11.48
   2  12  -1  222.23   11.08
   2  12  -1  217.27   12.98
  -2  12   1  224.64   15.16
  -2  12   1  215.95   10.19
   2  12  -1  228.90   13.13
  -5   8   2  156.74   10.15
   5  -8  -2  161.59   10.29
   5   8  -2  146.57   12.28
  -5  -8   2  136.78   10.35
  -5   8   2  153.39   11.48
  -3  -8 -15    1.95    4.40
  -3   8 -15  -12.23    9.64
   3   8  15    7.53    7.52
   3   8  15    0.63    8.39
   3  -8  15   -8.68    8.03
   5  -8   0   32.02    7.33
  -5   8   0   42.85    8.68
   5   8   0   52.54   10.50
  -5   8   0   51.76    8.60
  -5  -8   0   37.88    8.01
  -1  -8 -19  286.22   13.74
   1  -8  19  308.27   14.22
  -1   8 -19  274.49   16.42
   1   8  19  274.10   14.12
   4   0  19    4.22    6.21
  -4   0 -19    9.71    7.71
   4   0  19   -1.96    6.96
  -1   7  21   19.27    9.60
   1   7 -21    0.23   10.26
   1  -7 -21    4.73    8.49
  -1  -7  21    1.78    7.45
  -6   3  -6   55.28    9.83
  -6  -3  -6   50.66    8.93
   6   3   6   28.35    8.88
   6  -3   6   31.07    5.80
   6  -3   6   44.57    8.17
   6   0 -11   43.82    9.80
  -6   0  11   24.93    7.38
  -2  12  -1  420.67   14.13
   2 -12   1  434.62   14.21
  -2 -12  -1  449.53   12.75
   2  12   1  456.99   17.58
  -2  12  -1  407.52   18.34
   2  12   1  439.97   16.26
  -2  12   2   83.85   11.12
   2  12  -2   79.32    9.66
  -2  12   2   88.96    7.45
   2  12  -2   92.68    9.19
   2 -12  -2   86.41    8.90
   2  12  -2  105.22   10.40
  -3  11   5   67.50    6.23
   3  11  -5   71.36    9.69
   3 -11  -5   77.94    8.77
  -3  11   5   77.40   11.17
   3  11  -5   86.65    8.36
   3  11  -5   86.59    9.72
   1   4 -24   57.29    5.47
   1   4 -24   66.53   10.90
  -1   4  24   64.87    9.80
  -1  -4  24   49.54    8.77
   1  -4 -24   64.78    6.85
   1  -4 -24   66.02    8.59
   0  12   8   54.19   10.27
   0 -12  -8   57.83    9.19
   0 -12   8   65.18    6.60
   0  12  -8   55.03    9.06
   0  12  -8   49.64    9.28
  -4   3  20  158.21    8.53
  -4   3  20  165.94   11.06
   4   3 -20  150.39   10.60
   4  -3 -20  168.28   11.69
  -4  -3  20  168.50    9.10
   4   3 -20  147.36   12.57
   1  -2 -25 1193.17   22.20
   1   2 -25 1208.86   18.82
  -1   2  25 1167.70   25.08
   1  -2 -25 1152.89   22.61
   1   2 -25 1122.11   26.49
  -1  -2  25 1193.37   24.41
  -5   8   3   73.37    9.64
  -5   8   3   65.02    8.24
   5   8  -3   64.24   10.30
   5  -8  -3   56.51    8.12
  -5  -8   3   67.20    8.90
   4   6  15   48.02    7.85
   4   6  15   42.15    9.51
  -4  -6 -15   41.53    6.92
   4  -6  15   34.07    7.97
  -4   6 -15   35.36    9.67
  -6   1  -8  281.15   13.97
   6  -1   8  276.37   13.20
[truncated: 1,223,633 more chars]
