# Supplementary material for: Constrained Phosphine Chalcogenide Selenoethers Supported by peri-Substitution
Source: Molecules. 2023 Oct 27;28(21):7297. doi: 10.3390/molecules28217297 (PMC10650533; doi:10.3390/molecules28217297)
Supplement: Supplementary file 1 [file molecules-28-07297-s001.zip › Supporting Information/SC XRD/1-S.cif]

data_1-S
_audit_creation_date                               2023-06-04
_audit_creation_method                            'by CrystalStructure 4.3'

_publ_section_references
;
    ENTER OTHER REFERENCES

    Rigaku (2019). CrystalStructure. Version 4.3. 
    Rigaku Corporation, Tokyo, Japan.

    Sheldrick, G. M. (2014). Acta Cryst. (2014). A70, C1437.
    SHELXT Version 2018/2

    Sheldrick, G.M. (2008) SHELXL Version 2018/3, Acta Cryst. A64, 112-122.

    Rigaku Oxford Diffraction (2015), CrysAlisPro. version 1.171.39.8d.
    Rigaku Corporation, Tokyo, Japan

;


#==============================================================================
# CHEMICAL DATA

_chemical_formula_sum                             'C24 H27 P S Se'
_chemical_formula_moiety                          'C24 H27 P S Se'
_chemical_formula_weight                           457.47
_chemical_melting_point                            ?

#==============================================================================
# CRYSTAL DATA
_space_group_crystal_system                        monoclinic
_space_group_name_H-M_alt                         'P 1 21/n 1'
_space_group_name_Hall                            '-P 2yn'
_space_group_IT_number                             14
loop_
_space_group_symop_id
_space_group_symop_operation_xyz
1   '+X,+Y,+Z'
2   '1/2-X,1/2+Y,1/2-Z'
3   '-X,-Y,-Z'
4   '-1/2+X,-1/2-Y,-1/2+Z'
#------------------------------------------------------------------------------
_cell_length_a                                     9.20428(9)
_cell_length_b                                     12.20590(11)
_cell_length_c                                     19.15860(18)
_cell_angle_alpha                                  90.0000
_cell_angle_beta                                   97.3870(9)
_cell_angle_gamma                                  90.0000
_cell_volume                                       2134.54(4)
_cell_formula_units_Z                              4
_cell_measurement_reflns_used                      16325
_cell_measurement_theta_min                        2.36
_cell_measurement_theta_max                        67.83
_cell_measurement_temperature                      173
#------------------------------------------------------------------------------
_exptl_crystal_description                         prism
_exptl_crystal_colour                              colourless
_exptl_crystal_size_max                            0.120
_exptl_crystal_size_mid                            0.090
_exptl_crystal_size_min                            0.030
_exptl_crystal_density_diffrn                      1.423
_exptl_crystal_density_meas                        ?
_exptl_crystal_density_method                     'not measured'
_exptl_crystal_F_000                               944.00
_exptl_absorpt_coefficient_mu                      4.032
_exptl_absorpt_correction_type                     multi-scan
_exptl_absorpt_process_details
;
CrysAlisPro 1.171.39.8d (Rigaku Oxford Diffraction, 2015)
Empirical absorption correction using spherical harmonics,
 implemented in SCALE3 ABSPACK scaling algorithm.
;
_exptl_absorpt_correction_T_min                    0.733
_exptl_absorpt_correction_T_max                    0.886

#==============================================================================
# EXPERIMENTAL DATA

_diffrn_ambient_temperature                        173
_diffrn_radiation_type                            'Cu K\a'
_diffrn_radiation_wavelength                       1.54184
_diffrn_measurement_device_type                   'Rigaku XtaLAB P100'
_diffrn_measurement_method                         \w
_diffrn_detector_area_resol_mean                   5.811
_diffrn_reflns_number                              21590
_diffrn_reflns_av_unetI/netI                       0.0118
_diffrn_reflns_av_R_equivalents                    0.0204
_diffrn_reflns_theta_max                           68.318
_diffrn_reflns_theta_min                           4.305
_diffrn_reflns_theta_full                          67.684
_diffrn_measured_fraction_theta_max                0.988
_diffrn_measured_fraction_theta_full               0.995
_diffrn_reflns_Laue_measured_fraction_max          0.988
_diffrn_reflns_Laue_measured_fraction_full         0.995
_diffrn_reflns_point_group_measured_fraction_max   0.988
_diffrn_reflns_point_group_measured_fraction_full  0.995
_diffrn_reflns_limit_h_min                        -10
_diffrn_reflns_limit_h_max                         11
_diffrn_reflns_limit_k_min                        -14
_diffrn_reflns_limit_k_max                         13
_diffrn_reflns_limit_l_min                        -19
_diffrn_reflns_limit_l_max                         22
_diffrn_standards_number                           0
_diffrn_standards_interval_count                   .
_diffrn_standards_decay_%                          ?
_reflns_number_total                               3873
_reflns_number_gt                                  3766
_reflns_threshold_expression                       F^2^>2.0\s(F^2^)
_reflns_Friedel_coverage          0.000
_reflns_Friedel_fraction_max      .
_reflns_Friedel_fraction_full     .

#==============================================================================
# REFINEMENT DATA

_refine_special_details
;
    Refinement was performed using all reflections. The weighted 
    R-factor (wR) and goodness of fit (S) are based on F^2^.
    R-factor (gt) are based on F. The threshold expression of
    F^2^ > 2.0 sigma(F^2^) is used only for calculating R-factor (gt).
;
_refine_ls_structure_factor_coef                   Fsqd
_refine_ls_R_factor_all                            0.0239
_refine_ls_R_factor_gt                             0.0233
_refine_ls_wR_factor_ref                           0.0728
_refine_ls_wR_factor_gt                            0.0724
_refine_ls_number_restraints                       0
_refine_ls_hydrogen_treatment                      constr
_refine_ls_number_reflns                           3873
_refine_ls_number_parameters                       248
_refine_ls_goodness_of_fit_ref                     1.021
_refine_ls_weighting_scheme                        calc
_refine_ls_weighting_details
           'w = 1/[\s^2^(Fo^2^)+(0.0521P)^2^+0.4644P] where P=(Fo^2^+2Fc^2^)/3'
_atom_sites_solution_hydrogens                     geom
_atom_sites_solution_primary                       direct
_atom_sites_solution_secondary                     difmap
_refine_ls_shift/su_max                            0.002
_refine_diff_density_max                           0.27
_refine_diff_density_min                          -0.40
_refine_ls_extinction_method                       none
_refine_ls_extinction_coef                         ?

loop_
_atom_type_symbol
_atom_type_description
_atom_type_scat_dispersion_real
_atom_type_scat_dispersion_imag
_atom_type_scat_source
  'C' 'C'  0.0181 0.0091 
;
International Tables for Crystallography
(Vol. C, Tables 4.2.6.8 and 6.1.1.4)
;
  'H' 'H'  0.0000 0.0000 
;
International Tables for Crystallography
(Vol. C, Table 6.1.1.4)
;
  'P' 'P'  0.2955 0.4335 
;
International Tables for Crystallography
(Vol. C, Tables 4.2.6.8 and 6.1.1.4)
;
  'S' 'S'  0.3331 0.5567 
;
International Tables for Crystallography
(Vol. C, Tables 4.2.6.8 and 6.1.1.4)
;
  'Se' 'Se'  -0.7943 1.1372 
;
International Tables for Crystallography
(Vol. C, Tables 4.2.6.8 and 6.1.1.4)
;

#==============================================================================
# ATOMIC COORDINATES AND THERMAL PARAMETERS

loop_
 _atom_site_label
 _atom_site_type_symbol
 _atom_site_fract_x
 _atom_site_fract_y
 _atom_site_fract_z
 _atom_site_U_iso_or_equiv
 _atom_site_adp_type
 _atom_site_occupancy
 _atom_site_site_symmetry_order  
 _atom_site_calc_flag
 _atom_site_refinement_flags_posn
 _atom_site_refinement_flags_adp
 _atom_site_refinement_flags_occupancy
 _atom_site_disorder_assembly
 _atom_site_disorder_group
Se1 Se 0.89528(2) 0.17183(2) 0.55981(2) 0.03977(8) Uani 1 1 d . . . . .
P1 P 0.73782(4) 0.17490(2) 0.38431(2) 0.03120(10) Uani 1 1 d . . . . .
C3 C 0.92354(17) 0.50960(13) 0.57870(8) 0.0402(3) Uani 1 1 d . . . . .
H3 H 0.981837 0.557091 0.610085 0.048 Uiso 1 1 calc R U . . .
C4 C 0.81169(15) 0.54919(12) 0.53206(8) 0.0367(3) Uani 1 1 d . . . . .
C5 C 0.73595(14) 0.47724(11) 0.48234(7) 0.0322(3) Uani 1 1 d . . . . .
C6 C 0.62550(16) 0.53234(12) 0.43840(8) 0.0379(3) Uani 1 1 d . . . . .
C7 C 0.54142(17) 0.47569(13) 0.38737(9) 0.0453(4) Uani 1 1 d . . . . .
H7 H 0.461636 0.509903 0.359237 0.054 Uiso 1 1 calc R U . . .
C8 C 0.57556(16) 0.36439(12) 0.37712(8) 0.0406(3) Uani 1 1 d . . . . .
H8 H 0.519255 0.326003 0.339860 0.049 Uiso 1 1 calc R U . . .
C9 C 0.68579(15) 0.30790(11) 0.41794(8) 0.0323(3) Uani 1 1 d . . . . .
C10 C 0.76620(14) 0.36360(11) 0.47746(7) 0.0297(3) Uani 1 1 d . . . . .
C11 C 0.74965(19) 0.66343(12) 0.52041(10) 0.0468(4) Uani 1 1 d . . . . .
H11A H 0.825474 0.714640 0.507755 0.056 Uiso 1 1 calc R U . . .
H11B H 0.712204 0.690788 0.563357 0.056 Uiso 1 1 calc R U . . .
C12 C 0.6240(2) 0.65222(13) 0.45931(10) 0.0484(4) Uani 1 1 d . . . . .
H12A H 0.528986 0.672187 0.474861 0.058 Uiso 1 1 calc R U . . .
H12B H 0.641265 0.699907 0.419398 0.058 Uiso 1 1 calc R U . . .
C13 C 0.6711(2) 0.17404(11) 0.28866(8) 0.0408(3) Uani 1 1 d . . . . .
H13 H 0.562635 0.185309 0.282374 0.049 Uiso 1 1 calc R U . . .
C14 C 0.7035(2) 0.06172(15) 0.25800(9) 0.0566(4) Uani 1 1 d . . . . .
H14A H 0.806488 0.042730 0.272176 0.068 Uiso 1 1 calc R U . . .
H14B H 0.683899 0.064587 0.206533 0.068 Uiso 1 1 calc R U . . .
H14C H 0.640638 0.006153 0.275740 0.068 Uiso 1 1 calc R U . . .
C15 C 0.7405(2) 0.26515(16) 0.25014(9) 0.0568(4) Uani 1 1 d . . . . .
H15A H 0.718847 0.336040 0.270478 0.068 Uiso 1 1 calc R U . . .
H15B H 0.700575 0.263776 0.200197 0.068 Uiso 1 1 calc R U . . .
H15C H 0.846833 0.254363 0.254902 0.068 Uiso 1 1 calc R U . . .
C16 C 0.62784(18) 0.07258(12) 0.42565(9) 0.0426(3) Uani 1 1 d . . . . .
H16 H 0.629983 0.096332 0.475726 0.051 Uiso 1 1 calc R U . . .
C17 C 0.4667(2) 0.07458(18) 0.39433(11) 0.0625(5) Uani 1 1 d . . . . .
H17A H 0.430573 0.150161 0.393230 0.075 Uiso 1 1 calc R U . . .
H17B H 0.409566 0.029677 0.423319 0.075 Uiso 1 1 calc R U . . .
H17C H 0.456559 0.045175 0.346355 0.075 Uiso 1 1 calc R U . . .
C18 C 0.6934(3) -0.04262(14) 0.42873(13) 0.0703(6) Uani 1 1 d . . . . .
H18A H 0.688832 -0.072191 0.380943 0.084 Uiso 1 1 calc R U . . .
H18B H 0.637749 -0.090102 0.456875 0.084 Uiso 1 1 calc R U . . .
H18C H 0.795797 -0.039429 0.450356 0.084 Uiso 1 1 calc R U . . .
C19 C 0.80694(17) 0.18217(12) 0.64626(8) 0.0372(3) Uani 1 1 d . . . . .
C20 C 0.81900(18) 0.09044(14) 0.68937(9) 0.0469(4) Uani 1 1 d . . . . .
H20 H 0.874764 0.029109 0.677779 0.056 Uiso 1 1 calc R U . . .
C21 C 0.74953(19) 0.08847(16) 0.74940(9) 0.0556(5) Uani 1 1 d . . . . .
H21 H 0.755785 0.024550 0.777923 0.067 Uiso 1 1 calc R U . . .
C22 C 0.6720(2) 0.17707(16) 0.76832(10) 0.0564(5) Uani 1 1 d . . . . .
H22 H 0.626739 0.175416 0.810164 0.068 Uiso 1 1 calc R U . . .
C23 C 0.6605(2) 0.26841(17) 0.72597(11) 0.0653(5) Uani 1 1 d . . . . .
H23 H 0.607005 0.330305 0.738609 0.078 Uiso 1 1 calc R U . . .
C24 C 0.7267(2) 0.27061(15) 0.66483(10) 0.0549(4) Uani 1 1 d . . . . .
H24 H 0.716688 0.333608 0.635484 0.066 Uiso 1 1 calc R U . . .
S1 S 0.95105(4) 0.15237(3) 0.39738(2) 0.04282(11) Uani 1 1 d . . . . .
C1 C 0.87200(16) 0.32330(11) 0.53286(8) 0.0333(3) Uani 1 1 d . . . . .
C2 C 0.94989(16) 0.39596(13) 0.57887(7) 0.0388(3) Uani 1 1 d . . . . .
H2 H 1.025408 0.367572 0.612468 0.047 Uiso 1 1 calc R U . . .

loop_
 _atom_site_aniso_label
 _atom_site_aniso_U_11
 _atom_site_aniso_U_22
 _atom_site_aniso_U_33
 _atom_site_aniso_U_23
 _atom_site_aniso_U_13
 _atom_site_aniso_U_12
Se1 0.04790(13) 0.03529(12) 0.03633(12) 0.00083(5) 0.00629(8) 0.01045(6)
P1 0.0362(2) 0.02425(18) 0.03366(19) -0.00291(12) 0.00632(14) -0.00006(11)
C3 0.0391(7) 0.0437(8) 0.0390(7) -0.0146(6) 0.0102(6) -0.0069(6)
C4 0.0367(7) 0.0329(7) 0.0433(7) -0.0105(6) 0.0165(6) -0.0047(6)
C5 0.0325(6) 0.0282(7) 0.0380(7) -0.0035(5) 0.0121(5) -0.0024(5)
C6 0.0399(7) 0.0268(7) 0.0484(8) -0.0018(6) 0.0107(6) 0.0027(5)
C7 0.0436(8) 0.0344(8) 0.0553(9) -0.0019(7) -0.0030(7) 0.0098(6)
C8 0.0393(7) 0.0337(7) 0.0467(8) -0.0055(6) -0.0026(6) 0.0026(6)
C9 0.0342(7) 0.0250(6) 0.0380(7) -0.0034(5) 0.0061(6) -0.0006(5)
C10 0.0298(6) 0.0277(6) 0.0329(6) -0.0015(5) 0.0094(5) -0.0005(5)
C11 0.0443(9) 0.0308(8) 0.0673(11) -0.0149(7) 0.0143(8) -0.0021(6)
C12 0.0554(10) 0.0277(7) 0.0630(10) -0.0056(7) 0.0109(8) 0.0039(6)
C13 0.0496(9) 0.0341(8) 0.0375(8) -0.0041(5) 0.0016(7) 0.0011(6)
C14 0.0805(12) 0.0461(9) 0.0415(8) -0.0134(7) 0.0011(8) 0.0065(9)
C15 0.0758(12) 0.0526(10) 0.0429(8) 0.0065(7) 0.0105(8) -0.0047(9)
C16 0.0524(9) 0.0293(7) 0.0482(8) -0.0004(6) 0.0151(7) -0.0058(6)
C17 0.0545(10) 0.0642(12) 0.0704(12) -0.0031(9) 0.0136(9) -0.0232(9)
C18 0.0988(16) 0.0304(8) 0.0879(15) 0.0094(9) 0.0360(13) 0.0033(9)
C19 0.0398(8) 0.0367(7) 0.0341(7) 0.0019(5) 0.0013(6) 0.0013(6)
C20 0.0499(9) 0.0419(8) 0.0469(8) 0.0085(7) -0.0017(7) 0.0031(7)
C21 0.0588(10) 0.0592(11) 0.0464(9) 0.0207(8) -0.0028(8) -0.0052(9)
C22 0.0622(11) 0.0659(12) 0.0435(9) 0.0065(7) 0.0164(8) -0.0106(8)
C23 0.0806(13) 0.0521(10) 0.0713(12) 0.0060(9) 0.0405(11) 0.0052(10)
C24 0.0690(11) 0.0425(9) 0.0591(10) 0.0142(8) 0.0302(9) 0.0114(8)
S1 0.0377(2) 0.0475(2) 0.0440(2) -0.00685(16) 0.00819(16) 0.00616(15)
C1 0.0358(7) 0.0326(7) 0.0328(7) -0.0016(5) 0.0099(6) 0.0020(5)
C2 0.0367(7) 0.0470(8) 0.0329(7) -0.0052(6) 0.0055(6) -0.0001(6)

#==============================================================================
_computing_data_collection
                                    'CrysAlisPro 1.171.39.8d (Rigaku OD, 2015)'
_computing_cell_refinement
                                    'CrysAlisPro 1.171.39.8d (Rigaku OD, 2015)'
_computing_data_reduction
                                    'CrysAlisPro 1.171.39.8d (Rigaku OD, 2015)'
_computing_structure_solution
                                      'SHELXT Version 2018/2 (Sheldrick, 2014)'
_computing_structure_refinement
                                      'SHELXL Version 2018/3 (Sheldrick, 2008)'
_computing_publication_material
                                          'CrystalStructure 4.3 (Rigaku, 2019)'
_computing_molecular_graphics                     'CrystalStructure 4.3'

#==============================================================================
# MOLECULAR GEOMETRY

_geom_special_details
;
 All esds (except the esd in the dihedral angle between two l.s. planes)
 are estimated using the full covariance matrix.  The cell esds are taken
 into account individually in the estimation of esds in distances, angles
 and torsion angles; correlations between esds in cell parameters are only
 used when they are defined by crystal symmetry.  An approximate (isotropic)
 treatment of cell esds is used for estimating esds involving l.s. planes.
;

loop_
 _geom_bond_atom_site_label_1
 _geom_bond_atom_site_label_2
 _geom_bond_distance
 _geom_bond_site_symmetry_2
 _geom_bond_publ_flag
Se1 C1 1.9241(13) . ?
Se1 C19 1.9407(16) . ?
P1 C9 1.8328(14) . ?
P1 C16 1.8488(15) . ?
P1 C13 1.8564(17) . ?
P1 S1 1.9656(5) . ?
C3 C4 1.362(2) . ?
C3 C2 1.408(2) . ?
C3 H3 0.9500 . ?
C4 C5 1.4120(19) . ?
C4 C11 1.512(2) . ?
C5 C6 1.405(2) . ?
C5 C10 1.4202(18) . ?
C6 C7 1.356(2) . ?
C6 C12 1.518(2) . ?
C7 C8 1.414(2) . ?
C7 H7 0.9500 . ?
C8 C9 1.383(2) . ?
C8 H8 0.9500 . ?
C9 C10 1.4469(19) . ?
C10 C1 1.432(2) . ?
C11 C12 1.542(3) . ?
C11 H11A 0.9900 . ?
C11 H11B 0.9900 . ?
C12 H12A 0.9900 . ?
C12 H12B 0.9900 . ?
C13 C15 1.520(2) . ?
C13 C14 1.536(2) . ?
C13 H13 1.0000 . ?
C14 H14A 0.9800 . ?
C14 H14B 0.9800 . ?
C14 H14C 0.9800 . ?
C15 H15A 0.9800 . ?
C15 H15B 0.9800 . ?
C15 H15C 0.9800 . ?
C16 C17 1.527(2) . ?
C16 C18 1.528(2) . ?
C16 H16 1.0000 . ?
C17 H17A 0.9800 . ?
C17 H17B 0.9800 . ?
C17 H17C 0.9800 . ?
C18 H18A 0.9800 . ?
C18 H18B 0.9800 . ?
C18 H18C 0.9800 . ?
C19 C24 1.380(2) . ?
C19 C20 1.387(2) . ?
C20 C21 1.386(2) . ?
C20 H20 0.9500 . ?
C21 C22 1.370(3) . ?
C21 H21 0.9500 . ?
C22 C23 1.375(3) . ?
C22 H22 0.9500 . ?
C23 C24 1.389(2) . ?
C23 H23 0.9500 . ?
C24 H24 0.9500 . ?
C1 C2 1.384(2) . ?
C2 H2 0.9500 . ?

loop_
 _geom_angle_atom_site_label_1
 _geom_angle_atom_site_label_2
 _geom_angle_atom_site_label_3
 _geom_angle
 _geom_angle_site_symmetry_1
 _geom_angle_site_symmetry_3
 _geom_angle_publ_flag
C1 Se1 C19 97.01(6) . . ?
C9 P1 C16 105.40(7) . . ?
C9 P1 C13 106.49(7) . . ?
C16 P1 C13 106.82(7) . . ?
C9 P1 S1 112.39(5) . . ?
C16 P1 S1 116.34(6) . . ?
C13 P1 S1 108.84(6) . . ?
C4 C3 C2 117.80(13) . . ?
C4 C3 H3 121.1 . . ?
C2 C3 H3 121.1 . . ?
C3 C4 C5 119.20(13) . . ?
C3 C4 C11 131.53(14) . . ?
C5 C4 C11 109.25(13) . . ?
C6 C5 C4 111.28(13) . . ?
C6 C5 C10 124.12(13) . . ?
C4 C5 C10 124.60(13) . . ?
C7 C6 C5 119.33(13) . . ?
C7 C6 C12 131.18(15) . . ?
C5 C6 C12 109.49(13) . . ?
C6 C7 C8 118.28(14) . . ?
C6 C7 H7 120.9 . . ?
C8 C7 H7 120.9 . . ?
C9 C8 C7 124.09(14) . . ?
C9 C8 H8 118.0 . . ?
C7 C8 H8 118.0 . . ?
C8 C9 C10 118.38(12) . . ?
C8 C9 P1 116.66(11) . . ?
C10 C9 P1 124.26(10) . . ?
C5 C10 C1 114.02(12) . . ?
C5 C10 C9 115.21(12) . . ?
C1 C10 C9 130.76(12) . . ?
C4 C11 C12 105.20(12) . . ?
C4 C11 H11A 110.7 . . ?
C12 C11 H11A 110.7 . . ?
C4 C11 H11B 110.7 . . ?
C12 C11 H11B 110.7 . . ?
H11A C11 H11B 108.8 . . ?
C6 C12 C11 104.75(13) . . ?
C6 C12 H12A 110.8 . . ?
C11 C12 H12A 110.8 . . ?
C6 C12 H12B 110.8 . . ?
C11 C12 H12B 110.8 . . ?
H12A C12 H12B 108.9 . . ?
C15 C13 C14 110.70(16) . . ?
C15 C13 P1 111.65(12) . . ?
C14 C13 P1 109.08(11) . . ?
C15 C13 H13 108.4 . . ?
C14 C13 H13 108.4 . . ?
P1 C13 H13 108.4 . . ?
C13 C14 H14A 109.5 . . ?
C13 C14 H14B 109.5 . . ?
H14A C14 H14B 109.5 . . ?
C13 C14 H14C 109.5 . . ?
H14A C14 H14C 109.5 . . ?
H14B C14 H14C 109.5 . . ?
C13 C15 H15A 109.5 . . ?
C13 C15 H15B 109.5 . . ?
H15A C15 H15B 109.5 . . ?
C13 C15 H15C 109.5 . . ?
H15A C15 H15C 109.5 . . ?
H15B C15 H15C 109.5 . . ?
C17 C16 C18 112.88(16) . . ?
C17 C16 P1 112.24(12) . . ?
C18 C16 P1 113.74(12) . . ?
C17 C16 H16 105.7 . . ?
C18 C16 H16 105.7 . . ?
P1 C16 H16 105.7 . . ?
C16 C17 H17A 109.5 . . ?
C16 C17 H17B 109.5 . . ?
H17A C17 H17B 109.5 . . ?
C16 C17 H17C 109.5 . . ?
H17A C17 H17C 109.5 . . ?
H17B C17 H17C 109.5 . . ?
C16 C18 H18A 109.5 . . ?
C16 C18 H18B 109.5 . . ?
H18A C18 H18B 109.5 . . ?
C16 C18 H18C 109.5 . . ?
H18A C18 H18C 109.5 . . ?
H18B C18 H18C 109.5 . . ?
C24 C19 C20 118.84(15) . . ?
C24 C19 Se1 124.58(12) . . ?
C20 C19 Se1 116.44(12) . . ?
C21 C20 C19 119.86(16) . . ?
C21 C20 H20 120.1 . . ?
C19 C20 H20 120.1 . . ?
C22 C21 C20 121.16(16) . . ?
C22 C21 H21 119.4 . . ?
C20 C21 H21 119.4 . . ?
C21 C22 C23 119.16(17) . . ?
C21 C22 H22 120.4 . . ?
C23 C22 H22 120.4 . . ?
C22 C23 C24 120.31(18) . . ?
C22 C23 H23 119.8 . . ?
C24 C23 H23 119.8 . . ?
C19 C24 C23 120.65(16) . . ?
C19 C24 H24 119.7 . . ?
C23 C24 H24 119.7 . . ?
C2 C1 C10 119.94(13) . . ?
C2 C1 Se1 114.47(11) . . ?
C10 C1 Se1 124.79(10) . . ?
C1 C2 C3 123.70(14) . . ?
C1 C2 H2 118.1 . . ?
C3 C2 H2 118.1 . . ?

loop_
 _geom_torsion_atom_site_label_1
 _geom_torsion_atom_site_label_2
 _geom_torsion_atom_site_label_3
 _geom_torsion_atom_site_label_4
 _geom_torsion
 _geom_torsion_site_symmetry_1
 _geom_torsion_site_symmetry_2
 _geom_torsion_site_symmetry_3
 _geom_torsion_site_symmetry_4
 _geom_torsion_publ_flag
C2 C3 C4 C5 -5.4(2) . . . . ?
C2 C3 C4 C11 176.54(15) . . . . ?
C3 C4 C5 C6 -179.50(13) . . . . ?
C11 C4 C5 C6 -1.03(17) . . . . ?
C3 C4 C5 C10 1.0(2) . . . . ?
C11 C4 C5 C10 179.44(13) . . . . ?
C4 C5 C6 C7 -179.98(14) . . . . ?
C10 C5 C6 C7 -0.5(2) . . . . ?
C4 C5 C6 C12 -0.13(17) . . . . ?
C10 C5 C6 C12 179.40(14) . . . . ?
C5 C6 C7 C8 -4.5(2) . . . . ?
C12 C6 C7 C8 175.66(17) . . . . ?
C6 C7 C8 C9 2.9(3) . . . . ?
C7 C8 C9 C10 3.7(2) . . . . ?
C7 C8 C9 P1 -167.04(14) . . . . ?
C16 P1 C9 C8 -93.83(13) . . . . ?
C13 P1 C9 C8 19.40(14) . . . . ?
S1 P1 C9 C8 138.49(11) . . . . ?
C16 P1 C9 C10 95.99(13) . . . . ?
C13 P1 C9 C10 -150.78(12) . . . . ?
S1 P1 C9 C10 -31.69(13) . . . . ?
C6 C5 C10 C1 -173.10(13) . . . . ?
C4 C5 C10 C1 6.36(19) . . . . ?
C6 C5 C10 C9 6.85(19) . . . . ?
C4 C5 C10 C9 -173.69(13) . . . . ?
C8 C9 C10 C5 -8.14(19) . . . . ?
P1 C9 C10 C5 161.88(10) . . . . ?
C8 C9 C10 C1 171.80(14) . . . . ?
P1 C9 C10 C1 -18.2(2) . . . . ?
C3 C4 C11 C12 179.93(16) . . . . ?
C5 C4 C11 C12 1.72(17) . . . . ?
C7 C6 C12 C11 -178.98(17) . . . . ?
C5 C6 C12 C11 1.19(18) . . . . ?
C4 C11 C12 C6 -1.72(17) . . . . ?
C9 P1 C13 C15 60.63(14) . . . . ?
C16 P1 C13 C15 172.89(12) . . . . ?
S1 P1 C13 C15 -60.75(13) . . . . ?
C9 P1 C13 C14 -176.71(13) . . . . ?
C16 P1 C13 C14 -64.45(14) . . . . ?
S1 P1 C13 C14 61.91(13) . . . . ?
C9 P1 C16 C17 72.99(14) . . . . ?
C13 P1 C16 C17 -40.02(14) . . . . ?
S1 P1 C16 C17 -161.76(11) . . . . ?
C9 P1 C16 C18 -157.30(14) . . . . ?
C13 P1 C16 C18 89.69(15) . . . . ?
S1 P1 C16 C18 -32.05(16) . . . . ?
C24 C19 C20 C21 0.8(2) . . . . ?
Se1 C19 C20 C21 -175.24(13) . . . . ?
C19 C20 C21 C22 -1.9(3) . . . . ?
C20 C21 C22 C23 1.5(3) . . . . ?
C21 C22 C23 C24 0.0(3) . . . . ?
C20 C19 C24 C23 0.7(3) . . . . ?
Se1 C19 C24 C23 176.37(16) . . . . ?
C22 C23 C24 C19 -1.1(3) . . . . ?
C5 C10 C1 C2 -9.25(19) . . . . ?
C9 C10 C1 C2 170.81(14) . . . . ?
C5 C10 C1 Se1 159.93(10) . . . . ?
C9 C10 C1 Se1 -20.0(2) . . . . ?
C10 C1 C2 C3 5.5(2) . . . . ?
Se1 C1 C2 C3 -164.75(12) . . . . ?
C4 C3 C2 C1 2.3(2) . . . . ?


#==============================================================================
# Additional structures and associated data_? identifiers
# should be added at this point if there is more than one 
# structure analysis in the CIF.

_shelx_res_file
;
TITL 1-S
    shelxl.res
    created by SHELXL-2018/3 at 16:10:46 on 04-Jun-2023
CELL  1.54184 9.20428 12.20590 19.15860 90.00000 97.38700 90.00000
ZERR  4 0.00009 0.00011 0.00018 0.00000 0.00090 0.00000
LATT 1
SYMM .50-X, .50+Y, .50-Z
SFAC C H P S SE
UNIT 96 108 4 4 4
OMIT    -2   0   6
OMIT    -2   0   4
OMIT     2   0   2
OMIT     0   0   6
OMIT    -1   1   1
OMIT     0   0   2
L.S. 20
FMAP 2
PLAN 5
WPDB -2
HTAB
BOND $H
CONF
LIST 4
TEMP -100.0
ACTA
SIZE 0.120 0.090 0.030
WGHT    0.052100    0.464400
FVAR       0.51827
SE1   5    0.895280    0.171828    0.559813    11.00000    0.04790    0.03529 =
         0.03633    0.00083    0.00629    0.01045
P1    3    0.737823    0.174900    0.384311    11.00000    0.03615    0.02425 =
         0.03366   -0.00291    0.00632   -0.00006
C3    1    0.923536    0.509600    0.578703    11.00000    0.03915    0.04375 =
         0.03896   -0.01463    0.01019   -0.00686
AFIX  43
H3    2    0.981837    0.557091    0.610085    11.00000   -1.20000
AFIX   0
C4    1    0.811687    0.549191    0.532059    11.00000    0.03675    0.03288 =
         0.04334   -0.01053    0.01648   -0.00474
C5    1    0.735955    0.477242    0.482337    11.00000    0.03249    0.02822 =
         0.03801   -0.00354    0.01211   -0.00237
C6    1    0.625496    0.532335    0.438395    11.00000    0.03992    0.02685 =
         0.04835   -0.00181    0.01069    0.00274
C7    1    0.541425    0.475691    0.387374    11.00000    0.04364    0.03439 =
         0.05531   -0.00195   -0.00303    0.00984
AFIX  43
H7    2    0.461636    0.509903    0.359237    11.00000   -1.20000
AFIX   0
C8    1    0.575559    0.364385    0.377120    11.00000    0.03930    0.03375 =
         0.04667   -0.00555   -0.00264    0.00257
AFIX  43
H8    2    0.519255    0.326003    0.339860    11.00000   -1.20000
AFIX   0
C9    1    0.685789    0.307902    0.417941    11.00000    0.03422    0.02498 =
         0.03802   -0.00335    0.00605   -0.00057
C10   1    0.766204    0.363598    0.477463    11.00000    0.02982    0.02770 =
         0.03294   -0.00146    0.00942   -0.00051
C11   1    0.749649    0.663432    0.520413    11.00000    0.04432    0.03081 =
         0.06728   -0.01487    0.01434   -0.00208
AFIX  23
H11A  2    0.825474    0.714640    0.507755    11.00000   -1.20000
H11B  2    0.712204    0.690788    0.563357    11.00000   -1.20000
AFIX   0
C12   1    0.624012    0.652220    0.459315    11.00000    0.05541    0.02773 =
         0.06296   -0.00557    0.01093    0.00388
AFIX  23
H12A  2    0.528986    0.672187    0.474861    11.00000   -1.20000
H12B  2    0.641265    0.699907    0.419398    11.00000   -1.20000
AFIX   0
C13   1    0.671145    0.174042    0.288656    11.00000    0.04964    0.03413 =
         0.03753   -0.00413    0.00155    0.00112
AFIX  13
H13   2    0.562635    0.185309    0.282374    11.00000   -1.20000
AFIX   0
C14   1    0.703466    0.061718    0.258004    11.00000    0.08048    0.04612 =
         0.04150   -0.01343    0.00112    0.00653
AFIX 137
H14A  2    0.806488    0.042730    0.272176    11.00000   -1.20000
H14B  2    0.683899    0.064587    0.206533    11.00000   -1.20000
H14C  2    0.640638    0.006153    0.275740    11.00000   -1.20000
AFIX   0
C15   1    0.740509    0.265145    0.250138    11.00000    0.07576    0.05255 =
         0.04285    0.00648    0.01047   -0.00467
AFIX 137
H15A  2    0.718847    0.336040    0.270478    11.00000   -1.20000
H15B  2    0.700575    0.263776    0.200197    11.00000   -1.20000
H15C  2    0.846833    0.254363    0.254902    11.00000   -1.20000
AFIX   0
C16   1    0.627836    0.072576    0.425651    11.00000    0.05243    0.02930 =
         0.04823   -0.00039    0.01510   -0.00575
AFIX  13
H16   2    0.629983    0.096332    0.475726    11.00000   -1.20000
AFIX   0
C17   1    0.466706    0.074576    0.394335    11.00000    0.05448    0.06423 =
         0.07040   -0.00312    0.01358   -0.02318
AFIX 137
H17A  2    0.430573    0.150161    0.393230    11.00000   -1.20000
H17B  2    0.409566    0.029677    0.423319    11.00000   -1.20000
H17C  2    0.456559    0.045175    0.346355    11.00000   -1.20000
AFIX   0
C18   1    0.693438   -0.042619    0.428733    11.00000    0.09877    0.03045 =
         0.08787    0.00936    0.03601    0.00333
AFIX 137
H18A  2    0.688832   -0.072191    0.380943    11.00000   -1.20000
H18B  2    0.637749   -0.090102    0.456875    11.00000   -1.20000
H18C  2    0.795797   -0.039429    0.450356    11.00000   -1.20000
AFIX   0
C19   1    0.806937    0.182173    0.646260    11.00000    0.03981    0.03673 =
         0.03412    0.00187    0.00128    0.00126
C20   1    0.819002    0.090441    0.689373    11.00000    0.04990    0.04190 =
         0.04687    0.00851   -0.00168    0.00314
AFIX  43
H20   2    0.874764    0.029109    0.677779    11.00000   -1.20000
AFIX   0
C21   1    0.749526    0.088467    0.749399    11.00000    0.05877    0.05918 =
         0.04638    0.02073   -0.00284   -0.00523
AFIX  43
H21   2    0.755785    0.024550    0.777923    11.00000   -1.20000
AFIX   0
C22   1    0.671990    0.177068    0.768318    11.00000    0.06223    0.06593 =
         0.04347    0.00649    0.01642   -0.01057
AFIX  43
H22   2    0.626739    0.175416    0.810164    11.00000   -1.20000
AFIX   0
C23   1    0.660498    0.268405    0.725974    11.00000    0.08061    0.05212 =
         0.07131    0.00599    0.04046    0.00524
AFIX  43
H23   2    0.607005    0.330305    0.738609    11.00000   -1.20000
AFIX   0
C24   1    0.726712    0.270607    0.664825    11.00000    0.06903    0.04247 =
         0.05907    0.01415    0.03021    0.01137
AFIX  43
H24   2    0.716688    0.333608    0.635484    11.00000   -1.20000
AFIX   0
S1    4    0.951048    0.152371    0.397377    11.00000    0.03771    0.04751 =
         0.04400   -0.00685    0.00819    0.00616
C1    1    0.872004    0.323298    0.532861    11.00000    0.03583    0.03257 =
         0.03281   -0.00156    0.00987    0.00202
C2    1    0.949891    0.395965    0.578871    11.00000    0.03667    0.04700 =
         0.03294   -0.00518    0.00554   -0.00011
AFIX  43
H2    2    1.025408    0.367572    0.612468    11.00000   -1.20000
AFIX   0
HKLF 4


REM  1-S
REM wR2 = 0.0728, GooF = S = 1.021, Restrained GooF = 1.021 for all data
REM R1 = 0.0233 for 3766 Fo > 4sig(Fo) and 0.0239 for all 3873 data
REM 248 parameters refined using 0 restraints

END

WGHT      0.0422      0.5874

REM Instructions for potential hydrogen bonds
HTAB C14 S1
HTAB C16 Se1
HTAB C18 S1

REM Highest difference peak  0.275,  deepest hole -0.396,  1-sigma level  0.054
Q1    1   0.7304  0.3380  0.4456  11.00000  0.05    0.27
Q2    1   0.7551  0.4284  0.4766  11.00000  0.05    0.25
Q3    1   0.8281  0.3400  0.5024  11.00000  0.05    0.24
Q4    1   0.7039  0.2538  0.4067  11.00000  0.05    0.22
Q5    1   0.6790  0.4971  0.4558  11.00000  0.05    0.22
;

_shelx_res_checksum   25121

_shelx_hkl_file
;
   0   0   1    7.34    0.14
   0  -1   0    0.17    0.07
   0   1   0    0.17    0.08
   0   1   1   13.79    0.30
   0  -1  -1   12.85    0.25
   0   0   2 3364.79   29.06
  -1   0   0    0.24    0.11
  -1   0   0    0.16    0.10
  -1   0   1 1976.14   17.23
  -1   0  -1 1371.38   12.18
  -1   0  -1 1448.32   12.33
   0  -1   2   68.71    0.75
   0   1   2   74.76    0.91
  -1  -1   0  352.61    3.43
  -1  -1   0  349.32    3.39
  -1   1   0  358.72    3.21
  -1   1   1 3676.77   33.29
  -1  -1   1 3977.76   33.23
  -1   0   2    0.18    0.15
  -1  -1  -1 3284.04   22.53
  -1   1  -1 3309.91   22.37
  -1  -1  -1 3313.96   22.49
   0   0   3    0.48    0.14
  -1   0  -2    1.33    0.12
  -1   0  -2    0.15    0.18
  -1   1   2  303.37    3.08
  -1  -1   2  310.14    2.99
   0   2   0 1913.96   16.12
   0  -2   0 1872.61   16.13
   0   2   1    0.39    0.19
   0  -2  -1    0.63    0.12
   0  -2  -1    0.94    0.15
   0  -2   1    0.27    0.19
   0  -2   1    0.40    0.14
   0  -1   3 2031.43   17.39
   0   1   3 2021.65   17.36
  -1   0   3 2319.55   20.34
  -1  -1  -2   11.58    0.41
   1  -1   2   12.52    0.41
  -1  -1  -2   12.20    0.34
   1   1   2   13.47    0.35
   0  -2  -2  300.26    2.90
   0   2   2  307.18    3.05
  -1  -2   0 6697.25   47.76
  -1  -2   0 6046.33   47.85
  -1   1   3   54.08    0.88
  -1  -1   3   48.28    0.77
  -1   2   1 1071.63    9.97
  -1  -2   1 1137.86    9.95
  -1   0  -3   50.99    0.90
   1   0   3   52.83    0.85
  -1  -2  -1 2263.66   19.91
   1  -2   1 2378.57   20.03
  -1  -2  -1 2239.56   19.94
  -1   2  -1 2159.11   19.66
   1   2   1 2416.55   19.96
   0   0   4   22.81    0.47
  -1  -2   2   22.80    0.51
  -1   2   2   22.83    0.57
  -2   0   1    0.10    0.20
  -2   0   1    0.03    0.31
  -2   0   0 4345.88   38.10
  -2   0   0 4415.07   38.03
  -1  -1  -3 5360.45   24.00
   1   1   3 5421.23   23.98
  -1   0   4    0.00    0.21
   0   1   4  522.62    4.62
   0   1   4  527.78    4.87
   0   2   3   37.84    0.78
   0  -2  -3   36.78    0.69
   0  -2   3   37.57    0.55
  -1  -2  -2  168.25    1.93
  -1   2  -2  165.87    1.54
   1  -2   2  157.79    1.54
   1  -2   2  165.72    2.02
  -1  -2  -2  153.13    1.92
  -2   0   2 3513.98   30.72
  -2   0  -1    0.10    0.16
  -2   0  -1    0.81    0.20
  -2  -1   1   47.17    0.83
  -2   1   1   50.71    0.81
  -2  -1   0 2145.33   18.33
  -2   1   0 2120.79   18.07
  -1   1   4  220.34    2.49
  -1  -1   4  204.26    2.32
  -1   2   3   47.73    0.90
  -1  -2   3   53.56    0.83
  -2  -1   2 4822.78   41.96
  -2   1   2 4816.99   41.96
   0   3   0    0.07    0.17
   0  -3   0    0.04    0.19
   0  -3   0    0.12    0.18
  -2  -1  -1  251.14    2.75
  -2  -1  -1  244.31    2.84
  -1   0  -4    0.11    0.14
   1   0   4    0.04    0.12
   0  -3  -1 3533.82   33.00
   0   3  -1 3763.51   33.18
   0  -3   1 4185.43   33.21
   0  -3   1 3983.61   33.40
   0   3   1 3830.52   33.35
   0  -3  -1 3806.81   33.06
  -2   0   3    0.14    0.24
  -2   0  -2 5754.55   47.19
  -2   0  -2 4840.89   47.58
   1   2   3  586.43    5.59
  -1  -2  -3  576.97    5.68
   1   1   4  239.12    2.52
  -1  -1  -4  245.08    2.78
  -1  -1  -4  239.09    2.55
   0   0   5    0.22    0.18
   0   0   5    0.00    0.20
  -2  -1   3 2687.51   24.79
  -2   1   3 2969.61   24.92
   0  -2   4    0.48    0.12
   0   2   4    0.45    0.24
   0  -2   4    0.93    0.32
   0  -3   2  608.40    5.77
   0  -3   2  615.87    5.42
  -2  -1  -2 5006.67   42.40
  -2  -1  -2 5017.45   42.18
  -2   1  -2 4958.95   42.25
  -1  -3   0 4990.24   43.33
  -1   3   0 5002.75   43.10
  -1  -3   0 5016.93   43.23
  -1   3   1   28.57    0.65
  -1  -3   1   31.99    0.68
  -1   0   5  548.88    5.42
  -2   2   1  907.25    8.32
  -2  -2   1  884.45    8.35
  -2   2   0  739.95    6.32
  -2   2   0  734.18    6.03
   0   1   5 1089.14   10.26
   0  -1   5 1065.26   10.64
   0   1   5 1192.75   10.53
   0  -1   5 1235.83   10.30
   1  -3   1  905.47    8.25
  -1  -3  -1  906.51    8.14
   1   3   1  931.12    8.20
  -1   2   4  412.97    4.52
  -1  -2   4  454.76    4.30
  -2   2   2  305.01    3.34
  -2  -2   2  312.40    3.29
  -2   0   4 9999.00   86.53
  -1  -3   2 1533.81   14.39
  -1   3   2 1567.91   14.48
  -1   1   5    1.04    0.28
  -1  -1   5   20.72    0.51
  -2  -2  -1 3845.09   30.98
  -2   2  -1 3836.64   30.64
  -2   0  -3    0.37    0.15
  -2   0  -3    0.11    0.27
   0   3   3  262.81    3.04
   0  -3   3  270.85    2.75
   0  -3   3  284.56    3.21
   0  -3  -3  277.18    2.87
   1  -3   2 2110.87   18.76
  -1  -3  -2 2208.16   18.68
  -1   3  -2 2199.25   18.20
  -1  -3  -2 2225.54   18.63
   1  -3   2 2115.24   18.19
  -2  -1   4  462.47    4.62
  -2   1   4  454.27    4.75
  -2  -1  -3  220.70    2.39
  -2   1  -3  209.88    2.06
  -2   1  -3  229.63    2.56
  -2  -1  -3  238.69    2.80
   1   0   5   44.70    0.68
   1   0   5   35.81    0.80
  -1  -2  -4  194.76    2.29
  -1  -2  -4  191.39    2.33
   1   2   4  189.74    2.21
  -2  -2   3  726.40    6.74
  -2   2   3  668.46    6.82
  -2   2  -2  407.80    3.74
  -2   2  -2  408.79    3.99
   1  -3  -3    1.07    0.15
  -1   3   3    1.10    0.28
  -1  -3   3    1.19    0.22
  -1   1  -5 2805.74   23.96
  -1  -1  -5 2701.87   24.75
   1   1   5 2775.50   24.40
   1  -1   5 2725.67   23.95
   0  -2   5 1812.08   15.78
   0   2   5 1594.98   15.47
   0  -2  -5 1670.65   15.51
   0  -2   5 1755.03   15.07
   0   0   6 5009.53   44.20
   0   0   6 5143.51   44.30
  -1  -2   5 2366.68   20.52
  -1   2   5 2250.48   20.86
   1  -3   3   34.15    0.46
  -1  -3  -3   33.00    0.76
  -2   0   5    0.01    0.25
  -1   0   6    3.55    0.35
  -2   0  -4  277.22    2.66
  -2   0  -4  234.36    3.00
   0  -3  -4   41.46    0.81
   0  -3   4   38.43    0.65
   0  -3   4   43.41    1.03
   0   3   4   37.67    0.89
  -3   0   1  134.92    1.88
  -3   0   1  147.86    1.87
   0  -1   6 4410.42   39.82
   0   1   6 4556.75   39.35
  -2   2   4  370.44    4.00
  -2  -2   4  351.18    3.87
   0  -4   0 1813.49   15.84
   0  -4   0 1809.26   15.88
  -3   0   0    2.88    0.31
  -3   0   0    1.24    0.27
  -2   3   1  132.51    1.77
  -2  -3   1  134.02    1.87
  -2   3   0  188.23    2.13
  -2  -3   0  195.09    2.36
  -2   2  -3    9.72    0.42
  -2  -2  -3    8.90    0.45
  -2   1   5  186.46    2.12
  -2  -1   5   99.45    1.72
  -1  -1   6   92.70    1.34
  -1   1   6   95.31    1.50
   0  -4   1    0.57    0.22
   0  -4   1    0.88    0.28
   0  -4  -1    0.08    0.18
   0  -4  -1    1.15    0.28
   0   4   1    0.16    0.22
  -3   0   2   -0.02    0.23
  -1   3   4 3693.59   32.76
  -1  -3   4 3671.22   32.48
   1  -3  -4 3753.37   32.34
  -2   1  -4 1915.12   14.26
  -2  -1  -4 1985.53   14.05
  -3  -1   1  358.78    4.52
  -3  -1   1  357.71    4.16
  -2   3   2  766.72    7.34
  -2  -3   2  753.03    7.30
  -2   3  -1 1315.11   11.85
  -2   3  -1 1326.57   11.66
  -3  -1   0   44.08    0.89
  -3  -1   0   46.25    0.96
  -3   1   0   47.00    0.86
  -3   0  -1  323.90    3.53
  -3   0  -1  373.54    3.80
   1   2   5    6.41    0.39
  -1  -2  -5    6.83    0.46
  -1  -2  -5    6.69    0.40
  -3   1   2  550.17    5.69
  -3  -1   2  594.97    5.76
   0  -4   2 1006.10    9.64
   0   4   2 1059.07    9.57
   0  -4  -2  994.72    9.16
   0  -4  -2 1041.41    9.07
   0  -4  -2  976.74    9.62
   0  -4   2  973.80    9.31
  -1   4   0 1517.78   13.40
  -1  -4   0 1541.68   13.69
  -3   0   3 2068.97   18.66
   1   0   6    0.62    0.25
   1   0   6    0.56    0.17
  -1  -4   1  651.76    6.34
  -1   4   1  628.63    6.26
  -3   1  -1 2517.76   21.72
  -3   1  -1 2460.49   21.54
  -3  -1  -1 2465.72   21.94
   1   3   4  253.43    3.05
  -1  -3  -4  273.38    3.09
  -1  -4  -1  921.98    8.83
  -1   4  -1  887.99    8.62
   1  -4   1  988.72    8.69
  -1  -4  -1  953.15    8.99
   1  -4   1  969.02    9.02
  -2  -3   3  158.61    1.75
  -2   3   3  167.74    1.86
  -2   3  -2   23.09    0.50
  -2   3  -2   21.79    0.41
  -2  -3  -2   21.18    0.71
  -3  -1   3    7.15    0.43
  -3   1   3    2.03    0.33
   0  -2  -6   39.22    0.96
   0  -2   6   41.42    0.69
   0   2   6   38.22    0.54
   0   2   6   40.13    0.92
   1   1   6  105.86    1.46
   1  -1   6  100.36    1.12
  -1   4   2 1707.49   15.67
  -1  -4   2 1734.40   15.59
  -3   0  -2    0.10    0.22
  -3   0  -2    0.07    0.19
  -2   2   5 2665.04   23.94
  -2  -2   5 2672.68   23.75
   0  -3   5 3694.07   33.55
   0  -3   5 3600.79   32.67
  -1  -2   6  619.68    6.04
  -1   2   6  643.01    6.42
  -2   0   6 2074.48   18.82
  -2  -2  -4 1514.94   13.99
  -2   2  -4 1474.54   14.08
  -2   0  -5    0.18    0.15
  -2   0  -5    0.10    0.31
   0  -4   3  446.38    4.91
   0  -4   3  452.80    4.47
  -3   2   1  266.36    3.12
  -3  -2   1  282.81    3.19
   1  -4   2  887.59    8.35
  -1  -4  -2  881.23    8.29
   1  -4   2  856.78    7.77
   1   4   2  861.87    8.22
   1  -3  -5    0.80    0.23
  -1   3   5    0.31    0.31
  -3   0   4    0.47    0.27
  -3   1  -2  234.20    2.61
  -3   1  -2  232.28    2.35
  -3   2   0  432.35    4.21
  -3  -2   0  436.76    4.73
   0   0   7    0.01    0.21
   0   0   7    0.69    0.25
  -2  -1   6   68.25    1.26
  -2   1   6   75.52    1.37
  -3   2   2    7.39    0.47
  -3  -2   2    2.67    0.35
  -1   0   7 5946.77   52.18
  -2   1  -5  767.48    7.67
  -2  -1  -5  781.99    7.33
  -2  -1  -5  760.17    7.73
  -1   4   3   22.02    0.70
   1  -4  -3   20.79    0.39
  -2  -3   4  130.44    1.85
  -2   3   4  133.32    2.03
  -3  -1   4   47.68    1.03
  -3   1   4   43.44    1.03
  -3  -2  -1   85.93    1.46
  -3   2  -1   89.82    1.29
  -3  -2  -1   87.27    1.58
  -2  -3  -3 2402.27   21.80
  -2   3  -3 2581.21   21.41
   0   1   7  936.67    8.94
   0   1   7  946.21    8.74
  -1   1   7   54.93    1.12
  -1  -1   7   57.45    1.06
  -3   0  -3  979.92    9.48
  -3   0  -3  984.90    9.01
  -3  -2   3 1023.09   10.32
  -3   2   3 1171.53   10.46
   1   2   6 6484.78   54.62
   1  -2   6 6280.21   54.93
   1   4   3   77.13    1.45
  -1  -4  -3   82.19    0.94
  -1  -4  -3   76.73    1.44
  -1  -4  -3   91.96    1.56
   1  -4   3   88.52    1.09
   1  -4   3   89.89    1.60
   1   3   5  221.31    2.82
  -1  -3  -5  246.50    2.95
  -1  -3  -5  238.30    2.95
   1  -3   5  220.15    3.02
   0   4   4  308.45    3.68
   0  -4  -4  310.88    3.34
   0  -4   4  301.73    3.13
  -3  -1  -3 3420.68   30.65
  -3   1  -3 3424.10   29.96
  -3  -2  -2 6504.47   59.27
  -3  -2  -2 6773.60   59.56
  -3   0   5 5924.82   51.98
  -2  -4   1 2296.85   21.90
  -2   4   1 2552.56   21.80
  -2   4   0  345.92    3.64
  -2  -4   0  344.84    3.93
  -2   2   6   37.28    1.13
  -2  -2   6   67.45    1.18
  -1   4   4  300.48    3.50
   1  -4  -4  303.92    2.94
   1   0   7  388.45    3.89
   1   0   7  388.25    4.20
  -2  -2  -5   50.96    1.04
  -2   2  -5   50.65    1.09
  -2  -2  -5   52.20    1.27
   2  -2   5   49.67    1.22
   0  -3   6   19.14    0.44
   0   3   6   18.89    0.71
   0  -3  -6   17.50    0.67
   0  -3   6   17.80    0.76
  -2   4   2   70.53    1.28
  -2  -4   2   70.45    1.33
  -2   4  -1  591.82    5.62
  -2  -4  -1  573.32    6.01
  -2  -4  -1  590.52    6.14
  -3  -2   4    8.72    0.50
  -3   2   4   40.81    0.96
  -3  -1   5  362.95    4.19
  -3   1   5  365.65    4.18
   0   2   7 2796.26   25.28
   0  -2   7 3163.44   25.52
   0  -2   7 3057.52   26.30
   0   2   7 2772.87   26.01
   0  -2  -7 2817.71   26.11
  -2   3   5 1729.78   15.72
  -2  -3   5 1655.72   15.42
  -2   0   7   -0.08    0.30
  -1   3   6 4491.75   40.44
   1  -3  -6 4422.91   40.07
  -1   2   7 1932.63   17.32
  -1  -2   7 1849.85   16.89
  -2  -3  -4   30.93    0.92
  -2   3  -4   32.73    0.78
  -2  -3  -4   31.00    0.86
   1   1   7 1535.84   14.72
  -1  -1  -7 1731.67   15.32
   1  -1   7 1612.23   14.28
   1  -1   7 1721.29   15.17
  -2   0  -6 2092.79   18.43
  -2   0  -6 2100.27   19.27
  -3  -3   1    2.74    0.30
  -3   3   1    3.08    0.33
   0   5   0    0.12    0.23
   0  -5   0    0.10    0.20
   0  -5   0    0.05    0.23
   3  -3   0   98.18    1.69
  -3   3   0   94.82    1.38
  -3  -3   0   97.35    1.59
   1  -4   4 2043.30   16.43
   1   4   4 2029.11   16.14
  -1  -4  -4 1933.00   16.15
  -1  -4  -4 1930.75   15.97
  -2  -1   7   95.47    1.57
  -2   1   7   97.45    1.71
  -3   0  -4    0.69    0.31
  -3   0  -4    1.60    0.20
   0   5   1   39.24    0.95
   0  -5  -1   40.94    0.82
   0  -5  -1   39.03    0.98
  -3  -3   2 2183.78   20.14
  -3  -3   2 2185.26   20.12
  -2  -4   3  679.96    7.11
  -2   4   3  816.15    7.47
  -2   1  -6 1656.94   15.23
  -2  -1  -6 1665.98   14.72
  -2  -4  -2  123.59    1.95
  -2   4  -2  121.16    1.42
  -2  -4  -2  115.04    1.86
   2  -4   2  124.28    1.44
  -2   4  -2  112.57    1.36
  -2  -4  -2  122.44    2.05
   3  -2   3   29.50    0.95
  -3  -2  -3   26.98    0.77
  -3   2  -3   31.26    0.76
  -3  -2  -3   28.37    0.92
  -3   2  -3   24.98    0.44
  -3  -3  -1  162.78    2.42
  -3   3  -1  182.19    2.06
   3  -3   1  169.61    2.49
  -3   3  -1  167.76    1.86
  -3  -3  -1  178.17    2.43
   0  -4   5 2405.30   22.07
   0   4   5 2434.62   22.16
   0   4   5 2438.78   22.18
   0  -4   5 2477.67   21.49
   0  -4  -5 2453.55   21.85
  -3   1  -4  330.04    3.26
   3  -1   4  334.22    4.12
  -3  -1  -4  332.62    4.04
   0   0   8  124.08    1.67
   0   0   8  119.88    1.96
  -1   0   8   -0.01    0.24
   0  -5   2  149.19    2.00
   0  -5  -2  147.61    2.18
   0   5   2  146.23    2.16
   0  -5  -2  152.20    1.75
   1  -5   0 1354.37   12.74
  -1   5   0 1358.16   12.67
   1  -5   0 1348.75   12.77
  -3  -3   3  195.44    2.60
  -3  -3   3  197.17    2.61
   1  -3   6  106.02    1.86
   1  -3   6  108.61    1.95
  -1  -3  -6  108.21    1.81
  -3   0   6    0.32    0.32
  -3   0   6    0.30    0.31
  -1  -5   1 2629.43   23.91
  -1   5   1 2689.66   23.86
  -1   4   5 1839.82   17.08
   1  -4  -5 1804.12   16.48
  -1  -4   5 1831.98   16.99
  -1  -4   5 1886.20   16.63
  -1   4   5 1866.25   17.08
  -3  -2   5  784.89    8.08
  -3   2   5  838.31    8.32
  -3  -2   5  799.86    8.15
  -3   2   5  856.71    8.30
   0  -1   8 2344.13   21.43
   0  -1   8 2403.66   20.91
   0  -1   8 2389.53   21.57
   0   1   8 2334.23   20.96
   0   1   8 2373.50   21.19
  -1  -5  -1 1966.08   16.95
  -1  -5  -1 1998.38   17.00
  -1   5  -1 1991.44   16.54
  -1  -1   8  759.44    7.82
  -1  -1   8  768.97    7.52
  -1   1   8  763.47    7.77
  -1  -2  -7  327.59    4.02
   1  -2   7  333.26    4.02
   1   2   7  322.39    3.78
  -3   1   6   77.76    1.53
  -3  -1   6   78.01    1.49
  -3  -1   6   80.08    1.48
  -3   1   6   76.15    1.53
  -2   4   4   32.60    0.94
  -2   4   4   30.40    0.90
  -2  -4   4   29.83    0.85
  -1  -5   2  803.24    7.54
  -1   5   2  709.53    7.52
   3  -3   2  260.38    3.47
  -3  -3  -2  286.77    3.43
  -3  -3  -2  283.65    3.42
   3  -3   2  280.76    3.58
  -3  -3  -2  279.37    3.54
  -3   3  -2  282.15    2.93
  -3   3  -2  266.41    2.78
  -4   0   1   -0.05    0.24
  -2  -4  -3  145.14    2.23
   2  -4   3  148.40    1.54
  -2  -4  -3  145.08    2.25
   2  -4   3  145.58    2.35
  -2   2   7  646.31    6.74
  -2   2   7  652.79    6.70
  -2  -3   6  237.56    2.98
  -2   3   6  229.81    3.10
  -2   3   6  240.24    3.17
  -4   0   2  232.93    2.98
  -4   0   0   30.49    0.89
  -4   0   0   29.67    0.80
   4   0   0   31.42    0.94
  -2   2  -6  278.31    3.41
  -2  -2  -6  252.80    3.09
   2  -2   6  250.29    3.48
   2  -2   6  286.84    3.53
  -2  -2  -6  268.78    3.49
   2   2   6  274.22    3.16
   2  -2   6  266.02    3.46
   2  -3   5  626.98    6.76
   2  -3   5  632.55    6.58
   2  -3   5  654.24    6.79
  -2  -3  -5  656.04    6.65
   0   5   3    9.73    0.55
   0  -5  -3    8.52    0.53
   0  -5   3    6.93    0.39
   0  -5  -3    6.66    0.35
   0  -5   3   10.39    0.59
   0   5   3    9.11    0.53
   0  -5  -3    8.74    0.55
   1  -5   2  560.43    5.42
   1  -5   2  564.54    5.95
   1   5   2  546.84    5.82
   1   5   2  566.53    5.90
  -1  -5  -2  552.78    5.90
  -1  -5  -2  548.57    5.23
  -1  -5  -2  532.65    5.78
  -3  -3   4 1177.50   11.16
  -3   3   4 1170.65   11.22
  -3   3   4 1186.49   11.18
  -4   1   1  220.44    2.79
  -4  -1   1  228.00    2.87
   4  -1  -1  224.60    2.96
  -1  -4  -5   94.78    1.55
  -1  -4  -5   89.15    1.59
   1   4   5   91.83    1.64
   1  -4   5   94.73    1.78
   1   4   5   92.69    1.60
   0  -3   7  951.87    8.78
   0   3   7  963.83    9.52
   0   3   7  931.35    9.48
   0  -3   7  989.47    9.81
   0  -3  -7 1005.09    9.50
   0  -3   7  987.62    9.56
   3  -2   4  454.33    5.06
  -3  -2  -4  407.57    4.52
   3  -2   4  400.37    4.81
   3  -2   4  413.73    4.79
  -3  -2  -4  397.91    4.84
  -3   2  -4  471.56    4.73
  -1  -3   7  102.69    1.39
   1  -3  -7  101.65    1.53
  -1   3   7  103.60    1.74
  -1   3   7  106.89    1.75
  -4  -1   2 1059.98   10.47
   4  -1  -2 1112.78   10.54
  -4   1   2 1066.71   10.40
  -4  -1   2 1124.04   10.55
  -4   1   0 2895.48   25.98
  -4  -1   0 2900.67   26.36
   4   1   0 2939.66   26.41
  -4  -1   0 2890.79   26.15
   4  -1   0 2989.39   26.44
  -4   1   0 2934.69   26.04
  -4   0   3    1.35    0.34
  -4   0   3    0.74    0.32
  -3   0  -5  639.66    6.20
   3   0   5  665.22    6.93
  -1  -5   3  264.59    3.24
  -1   5   3  263.15    3.38
  -4   0  -1    0.03    0.27
  -4   0  -1    0.07    0.21
   1   0   8    0.02    0.31
   1   0   8    0.22    0.15
  -2   0   8 2097.47   19.45
  -2   0   8 2134.07   19.38
   0  -2   8    4.10    0.25
   0   2   8    2.44    0.33
   0  -2   8    2.49    0.41
   0  -2   8    2.76    0.44
   0  -2   8    3.39    0.42
   0   2   8    3.11    0.19
   0  -2  -8    3.33    0.38
  -1   2   8   93.88    1.69
  -1  -2   8   90.29    1.71
  -1   2   8   95.92    1.69
   2   0   7    0.91    0.34
  -2   0  -7    0.15    0.13
   2   0   7    0.67    0.31
  -4  -1   3    6.38    0.46
  -4   1   3    5.54    0.42
  -4  -1   3    5.46    0.45
  -4   1   3    4.79    0.43
   3  -1   5   39.59    1.08
  -3   1  -5   46.33    1.12
  -3  -1  -5   42.92    1.19
  -3   1  -5   36.19    0.51
   3  -1   5   45.29    1.20
  -3  -1  -5   40.04    0.85
   3  -1   5   38.53    1.10
   3  -3   3 1529.75   12.13
  -3  -3  -3 1565.82   11.81
   3  -3   3 1549.94   11.99
  -3   3  -3 1533.88   11.30
  -3  -3  -3 1461.42   12.02
  -3  -3  -3 1446.83   11.73
   0  -4  -6  201.71    2.66
   0  -4   6  196.66    2.72
   0  -4   6  206.54    2.98
   0  -4   6  190.27    2.15
   0   4   6  199.43    2.79
   0   4   6  185.99    2.71
   4   1   1 1890.10   18.01
   4  -1   1 1892.08   18.03
  -4   1  -1 1994.71   17.68
  -4  -1  -1 1987.69   17.93
  -4   1  -1 1911.02   17.49
  -4  -1  -1 1950.29   17.69
   1   1   8  241.65    3.16
   1  -1   8  231.60    2.41
   1   1   8  234.17    2.81
   1  -1   8  232.69    3.16
  -1  -1  -8  233.28    3.26
   1  -1   8  231.15    3.10
  -3   2   6 1409.91   13.54
  -3  -2   6 1385.95   13.36
  -3   2   6 1440.53   13.52
  -3  -2   6 1418.95   13.38
  -2  -1   8 1877.89   17.44
  -2  -1   8 1883.99   17.46
  -2   1   8 1936.23   17.62
  -2   1   8 1941.78   17.61
  -2  -1   8 1855.58   17.54
  -1  -5  -3   64.03    1.42
  -1  -5  -3   60.94    1.21
   1  -5   3   61.93    0.97
   1   5   3   59.97    1.33
  -1  -5  -3   57.42    0.74
   1  -5   3   62.70    1.41
   1   5   3   63.79    1.36
  -2   4   5  935.15    9.46
   2  -4  -5  959.05    8.51
  -2   4   5  946.01    9.43
  -1   4   6  584.03    6.34
  -1  -4   6  587.75    6.25
  -1  -4   6  603.16    5.82
  -1   4   6  580.87    6.35
   1  -4  -6  564.02    5.79
   2  -1   7  442.78    5.09
   2  -1   7  463.13    4.91
  -2  -1  -7  395.02    4.38
  -2  -1  -7  407.00    5.02
   2  -1   7  424.24    5.02
  -2   1  -7  456.42    5.05
   2  -4   4   32.54    0.95
  -2  -4  -4   31.37    0.95
   2  -4   4   28.47    1.05
  -2  -4  -4   32.84    0.99
  -2   4  -4   30.14    0.75
  -2  -4  -4   29.49    0.92
   2  -4   4   29.21    1.00
   0  -5   4 1546.69   15.09
   0  -5   4 1497.59   14.30
   0   5   4 1607.63   14.96
   0  -5  -4 1559.62   14.39
   0   5   4 1659.93   15.02
   0  -5  -4 1634.23   15.03
   0  -5  -4 1713.46   15.09
  -3   0   7  944.35    9.43
  -3   0   7  953.39    9.43
  -4   0   4 1066.56   10.40
  -4   0   4 1059.74   10.40
   3  -4  -1   27.89    0.96
  -3  -4   1   28.09    0.89
  -3  -4   1   28.83    0.90
  -4   0  -2 1936.11   17.95
  -4   0  -2 1925.10   17.57
   4   0   2 1980.73   18.15
  -3  -4   0 1056.36   10.63
   3  -4   0 1053.51   10.75
   3  -4   0 1046.61   10.69
  -3   3   5  157.94    2.40
  -3  -3   5  161.84    2.34
  -3  -3   5  157.40    2.34
  -3   3   5  158.21    2.45
  -2  -5   1    0.77    0.34
  -2   5   1    1.01    0.25
  -2  -5   1    1.07    0.38
  -4   2   1  100.39    1.66
   4  -2  -1   96.07    1.80
  -4  -2   1  100.01    1.74
  -4  -2   1   98.12    1.75
  -2  -5   0 2548.78   23.33
  -2   5   0 2566.52   22.91
  -2  -5   0 2575.96   23.35
   3  -4  -2  229.72    3.13
  -3   4   2  228.19    2.92
   4  -2  -2   61.10    1.35
  -4  -2   2   61.65    1.35
  -4  -2   2   59.45    1.34
  -4   2   2   61.97    1.30
  -1  -5   4 1720.13   15.91
  -1   5   4 1843.57   16.48
  -1   5   4 1799.79   16.43
   1  -5  -4 1727.72   15.43
  -1  -3  -7  206.57    2.80
   1  -3   7  215.74    3.07
   1  -3   7  200.31    3.01
   1   3   7  200.65    2.77
  -1  -3  -7  216.65    2.95
   1  -3   7  205.64    2.84
   1  -3   7  177.72    2.94
   1   3   7  192.81    2.78
  -1  -3  -7  212.51    2.85
  -4   2   0  117.54    1.74
  -4  -2   0  117.04    1.89
  -4  -2   0  104.21    1.88
   4  -2   0  107.95    1.98
  -4  -2   0  114.43    2.07
  -3  -1   7 1997.21   18.25
  -3  -1   7 2003.38   18.29
  -3   1   7 2017.87   18.44
  -4   1   4 2906.72   26.09
  -4  -1   4 2859.51   26.09
  -4  -1   4 2846.13   26.10
  -4   1   4 2932.07   26.10
  -2   5   2 3451.38   30.43
  -2  -5   2 3409.99   30.53
  -2   5   2 3439.29   30.43
  -2  -5  -1  130.97    2.19
   2  -5   1  136.75    2.27
  -2   5  -1  131.32    1.78
  -2  -5  -1  134.54    2.20
  -4  -1  -2 2760.07   25.44
   4  -1   2 2803.48   25.93
  -4   1  -2 2917.59   25.21
  -4  -1  -2 2888.42   25.85
   4   1   2 2804.31   25.92
  -4   1  -2 2876.01   25.63
  -3  -4  -1   69.06    1.48
   3  -4   1   68.97    1.54
   3  -4   1   68.69    1.52
  -3  -4  -1   69.28    1.47
  -3   4  -1   68.70    1.09
  -1   0   9 1103.23   10.70
  -1   0   9 1065.51   10.39
  -2   3   7 3426.67   30.54
  -2   3   7 3380.78   30.54
  -2  -3   7 3322.12   30.31
  -2  -3   7 3400.82   30.13
   0   0   9    0.50    0.23
   0   0   9    0.76    0.30
   0   0   9    0.02    0.21
   0   0   9   -0.01    0.34
  -2  -3  -6  320.80    4.03
   2  -3   6  331.67    4.12
   2   3   6  283.09    3.69
   2   3   6  304.68    3.73
  -2   3  -6  299.17    3.73
   2  -3   6  326.09    4.06
  -2  -3  -6  312.14    3.71
   2  -3   6  301.35    3.92
  -2  -3  -6  315.90    3.77
  -4  -2   3 1376.66   13.31
   4  -2  -3 1405.85   13.31
  -4   2   3 1393.81   13.30
  -4  -2   3 1399.38   13.29
  -4   2   3 1428.13   13.39
   3  -2   5  565.13    6.29
   3  -2   5  603.75    6.49
  -3  -2  -5  573.21    5.92
  -3  -2  -5  610.16    6.44
   3  -2   5  568.98    6.19
  -3   2  -5  541.18    6.09
  -3   4   3  154.17    2.31
  -3  -4   3  145.99    2.31
  -3  -4   3  150.46    2.31
  -3   4   3  148.54    2.30
  -4   2  -1 1641.54   14.57
  -4  -2  -1 1628.22   14.89
  -4   2  -1 1559.55   14.55
   4  -2   1 1597.04   15.16
  -4  -2  -1 1670.32   14.94
  -1  -2  -8  643.35    7.07
   1  -2   8  644.95    7.10
   1  -2   8  685.08    7.05
   1   2   8  678.91    6.77
   1  -2   8  699.62    6.98
  -1  -4  -6 1444.16   14.27
   1   4   6 1514.70   14.35
   1   4   6 1466.57   14.28
   1  -4   6 1539.31   14.25
   1  -4   6 1598.50   14.74
  -1  -4  -6 1510.58   14.27
  -1  -4  -6 1523.15   14.36
  -2  -2   8  850.99    8.50
  -2   2   8  852.48    8.62
  -2  -2   8  852.87    8.31
  -2   2   8  835.45    8.53
  -1  -1   9  110.52    1.78
  -1   1   9  116.31    2.00
  -1  -1   9  111.76    2.00
  -1   1   9  115.75    1.91
  -1   1   9  111.62    1.91
  -1  -5  -4  406.71    4.53
  -1  -5  -4  406.75    4.74
   1   5   4  398.65    4.88
   1  -5   4  400.19    3.94
   1  -5   4  413.21    4.58
  -1  -5  -4  396.46    4.77
   1  -5   4  404.53    4.90
   3  -3   4 1356.76   13.26
  -3  -3  -4 1338.64   13.15
  -3  -3  -4 1376.75   13.47
   3  -3   4 1400.25   13.55
   3  -3   4 1336.82   13.32
  -3  -3  -4 1394.15   13.17
   0   1   9   44.69    1.05
   0  -1   9   46.03    1.17
   0   1   9   47.00    0.96
   0  -1   9   46.97    1.16
   0  -1   9   46.12    0.92
   0   1   9   44.82    1.22
  -2  -2  -7  371.55    4.08
   2  -2   7  373.48    4.57
  -2   2  -7  372.16    4.41
   2  -2   7  379.72    4.35
   2  -2   7  364.24    4.48
  -2  -2  -7  371.12    4.57
   2  -2   7  364.76    4.51
  -4   0   5    0.16    0.32
  -4   0   5    0.12    0.31
  -2  -5   3   11.92    0.58
  -2   5   3   11.72    0.60
  -2   5   3   10.89    0.58
  -2  -5   3   11.74    0.58
   2  -5   2  465.02    3.84
  -2  -5  -2  481.80    4.87
  -2   5  -2  438.08    3.81
   2  -5   2  405.66    4.56
  -2  -5  -2  383.83    4.37
  -2  -5  -2  423.61    4.57
   3   0   6   -0.01    0.35
  -3   0  -6    0.20    0.14
  -3   0  -6    0.40    0.33
  -4   0  -3    0.07    0.20
   4   0   3   -0.27    0.38
  -3  -4  -2  744.92    8.19
  -3  -4  -2  796.83    8.21
  -3   4  -2  833.56    7.35
   3  -4   2  835.72    8.46
   3  -4   2  797.24    8.30
  -3   4  -2  775.15    7.24
  -3  -4  -2  826.85    8.20
   0   5   5  434.49    5.20
   0  -5   5  461.63    4.56
   0  -5   5  438.30    5.33
   0  -5   5  452.08    5.13
   0  -5  -5  450.06    4.79
   0   5   5  468.94    5.33
  -2   4   6 1231.32   11.95
  -2  -4   6 1266.94   11.60
  -2  -4   6 1221.91   11.84
  -2  -4   6 1225.51   11.56
  -2   4   6 1260.78   11.95
   0  -3  -8   30.60    0.96
   0   3   8   30.03    0.94
   0   3   8   28.38    0.94
   0  -3   8   31.68    1.01
   0  -3   8   28.19    1.02
   0  -3   8   32.38    0.97
  -1   3   8 2082.32   19.53
   1  -3  -8 2159.96   19.33
  -1   3   8 2082.28   19.51
  -1  -3   8 2182.39   18.93
  -4   1   5  726.53    7.76
  -4  -1   5  741.70    7.77
  -4   1   5  744.22    7.79
  -3   2   7  120.85    2.18
  -3  -2   7  118.99    1.93
  -3  -2   7  121.83    2.01
  -3  -2   7  121.04    2.02
  -3   2   7  116.47    2.10
  -4  -2   4  569.48    6.24
  -4  -2   4  581.16    6.28
   4  -2  -4  596.51    6.22
  -4   2   4  608.03    6.39
  -2  -4  -5  964.39    9.49
   2  -4   5  923.01    9.33
   2  -4   5  939.92    9.50
   2  -4   5  939.45    9.84
  -2  -4  -5  904.43    9.49
  -2  -4  -5  921.10    9.40
   3  -1   6    1.36    0.35
  -3  -1  -6    1.18    0.42
  -3   1  -6    1.51    0.35
  -3  -1  -6    1.08    0.23
  -3   3   6  131.60    2.25
  -3  -3   6  135.78    2.15
  -3  -3   6  131.93    2.10
  -3   3   6  135.56    2.29
  -3  -3   6  136.87    2.15
  -4  -1  -3 1102.27   10.95
  -4   1  -3 1050.29   10.13
  -4   1  -3 1163.83   10.76
   4   1   3 1124.25   11.02
  -4  -1  -3 1140.57   10.49
   4  -1   3 1087.08   10.98
   0  -6   0 7766.52   67.13
   0  -6   0 7829.77   67.10
  -1  -5   5   56.42    1.46
  -1   5   5   55.88    1.36
  -1   5   5   55.80    1.36
   1  -5  -5   55.31    0.91
  -1  -5   5   53.20    1.09
   4  -2   2  269.41    3.66
  -4  -2  -2  261.95    3.40
  -4   2  -2  278.01    3.26
  -4  -2  -2  267.97    3.40
  -4  -2  -2  271.40    3.67
   4  -2   2  264.71    3.68
  -3  -4   4  190.98    2.68
  -3  -4   4  190.35    2.70
  -3   4   4  190.59    2.74
  -3   4   4  185.15    2.71
   0  -4   7  419.33    5.28
   0   4   7  428.45    5.06
   0  -4  -7  422.40    4.90
   0   4   7  438.77    5.12
   0  -4   7  433.90    5.07
   0  -6   1    4.44    0.42
   0  -6  -1    3.42    0.40
   0  -6  -1    3.94    0.44
   0   6   1    4.28    0.44
   0  -6   1    4.32    0.41
   0  -6   1    3.98    0.39
   0  -6  -1    3.57    0.31
   0   6   1    3.51    0.39
  -1   4   7  546.56    6.07
  -1  -4   7  530.32    5.47
  -1  -4   7  525.18    5.95
   1  -4  -7  541.34    5.59
  -2   0   9    0.10    0.28
  -2   0   9    0.02    0.28
  -2   5   4  175.08    2.63
  -2   5   4  181.34    2.67
  -2  -5   4  176.85    2.53
  -2  -5   4  176.02    2.52
   2   0   8  310.72    3.97
   2   0   8  316.56    4.12
  -2   0  -8  315.22    4.20
   4  -3  -1   95.72    1.88
   4  -3  -1   93.51    1.74
  -4  -3   1   90.07    1.75
  -4  -3   1   92.10    1.76
  -2  -5  -3  666.36    6.87
  -2  -5  -3  633.58    6.76
  -2   5  -3  569.65    5.82
  -2  -5  -3  588.36    6.54
   2  -5   3  654.71    5.77
   2  -5   3  605.85    6.67
  -3   0   8    0.22    0.30
  -3   0   8    0.20    0.29
   1   0   9  826.78    8.43
   1   0   9  833.69    7.74
   1   0   9  794.03    8.15
   1   0   9  782.52    8.51
  -1   2   9  285.45    3.07
  -1   2   9  291.81    3.65
  -1  -2   9  281.17    3.74
  -1   2   9  292.04    3.67
  -1  -2   9  275.32    3.33
   0  -2   9  197.44    2.98
   0  -2  -9  211.28    3.03
   0   2   9  204.69    2.24
   0  -2   9  204.44    3.01
   0   2   9  207.98    2.83
   0  -2   9  203.47    2.96
   0  -2   9  207.49    2.36
   0   2   9  209.23    2.82
   4  -3  -2   40.10    1.16
  -4   3   2   39.05    1.03
  -4   3   2   37.22    1.02
  -4  -3   2   38.31    1.11
  -4  -3   2   38.38    1.10
  -2   1   9   55.99    1.31
  -2  -1   9   57.15    1.29
  -2   1   9   58.53    1.37
  -2   1   9   58.19    1.38
  -2  -1   9   55.63    1.31
  -2  -1   9   57.23    1.34
   4  -3   0   32.46    1.07
   4  -3   0   32.43    1.04
  -4  -3   0   34.08    1.01
  -4  -3   0   32.63    1.20
  -4  -3   0   33.00    1.00
  -4   3   0   29.65    0.81
   0  -6  -2 3767.32   34.52
   0   6   2 3867.76   34.50
   0  -6  -2 3830.22   34.45
   0   6   2 3823.92   34.49
   0  -6   2 3935.51   34.17
   0  -6   2 3871.72   34.51
  -1   6   0   60.41    1.27
   1  -6   0   57.69    1.24
  -1   6   0   60.03    1.26
   1  -6   0   63.66    1.30
  -1  -6   0   61.59    1.24
  -1  -6   0   63.86    1.41
   3  -4   3   44.08    1.23
  -3  -4  -3   45.56    1.26
  -3  -4  -3   44.63    1.19
   3  -4   3   44.46    1.31
  -3   4  -3   43.91    0.81
  -3  -4  -3   45.16    1.18
   3  -4   3   43.32    1.14
  -1   6   1 2282.09   20.78
  -1  -6   1 2260.36   20.88
   1  -6  -1 2280.02   20.86
  -1  -6   1 2347.97   20.95
  -1   6   1 2271.30   20.80
  -1  -6   1 2241.21   20.82
   1  -6  -1 2272.61   20.83
   2  -1   8 1698.47   16.14
   2  -1   8 1676.95   16.29
  -2   1  -8 1724.12   16.40
   2  -1   8 1736.66   16.22
  -2  -1  -8 1745.79   15.57
  -2  -1  -8 1651.72   16.34
  -4   0   6   56.57    1.36
  -4   0   6   55.32    1.39
  -3  -1   8  193.64    2.68
  -3   1   8  182.60    2.86
  -3  -1   8  187.85    2.74
  -3  -1   8  195.32    2.78
  -3   1   8  181.32    2.82
  -1   1  -9   13.98    0.39
   1  -1   9   13.02    0.74
  -1  -1  -9   15.79    0.80
   1  -1   9   13.53    0.37
   1  -1   9   14.46    0.72
   1   1   9   13.14    0.68
   1   1   9   14.71    0.59
   1  -1   9   15.84    0.72
   1  -5   5 2932.23   25.64
   1  -5   5 3006.81   27.11
   1   5   5 3084.92   26.95
   1   5   5 2963.60   26.88
  -1  -5  -5 3081.20   26.72
  -1  -5  -5 2959.63   26.88
  -1  -5  -5 2912.98   26.90
   1  -6   1  951.10    9.02
  -1  -6  -1  962.38    8.91
  -1   6  -1  885.21    9.00
  -1  -6  -1  978.35    9.58
   1  -6   1  969.92    9.42
  -1  -6  -1  874.62    9.51
  -4   2   5  565.41    6.30
   4  -2  -5  576.08    6.02
  -4  -2   5  561.92    6.27
  -4   2   5  568.24    6.22
  -4   3   3  734.45    7.54
  -4   3   3  728.34    7.53
  -4  -3   3  734.95    7.62
  -4  -3   3  727.09    7.60
   3  -3   5  300.29    4.14
  -3  -3  -5  335.01    3.98
  -3  -3  -5  328.28    3.93
   3  -3   5  334.13    4.34
  -3  -3  -5  349.00    4.31
   3  -3   5  282.82    3.93
  -3   3  -5  334.78    3.85
  -4   0  -4    1.07    0.21
  -4   0  -4    1.14    0.35
   4   0   4    1.19    0.39
   4  -3   1  445.88    5.52
   4  -3   1  454.05    5.45
  -4  -3  -1  487.82    5.32
  -4  -3  -1  496.16    5.56
  -4  -3  -1  430.25    5.12
  -4   3  -1  483.24    4.65
  -4   3  -1  448.31    4.71
  -3  -2  -6    9.24    0.63
   3  -2   6    8.03    0.60
  -3   2  -6    9.78    0.54
   3  -2   6   11.55    0.74
  -3  -2  -6    8.91    0.49
   3  -2   6   10.32    0.62
   1   3   8  150.82    2.32
   1  -3   8  153.45    2.47
  -1  -3  -8  161.81    2.44
   1   3   8  151.63    2.35
   1  -3   8  147.37    2.54
  -1  -3  -8  157.40    2.55
   1  -3   8  153.47    2.49
  -1  -3  -8  150.91    2.35
   1  -3   8  148.74    2.60
  -4   2  -3  955.88    8.91
  -4  -2  -3  957.84    9.49
  -4  -2  -3  987.74    9.61
   4  -2   3  956.52    9.93
   4  -2   3  939.94   10.02
  -4  -2  -3  993.96   10.03
   4  -2   3  985.98    9.77
   1  -6  -2  762.15    7.74
  -1  -6   2  748.36    7.62
   1  -6  -2  788.82    7.89
  -1   6   2  724.35    7.66
  -1  -6   2  715.03    7.76
  -1  -6   2  742.46    7.61
  -1   6   2  732.36    7.61
  -2  -3   8  172.33    2.64
  -2  -3   8  180.08    2.47
  -2   3   8  173.86    2.73
  -2  -3   8  168.59    2.44
  -2   3   8  171.10    2.72
  -3  -4   5  242.51    3.22
  -3  -4   5  238.38    3.21
  -3   4   5  241.46    3.36
  -3   4   5  235.57    3.29
  -4   1   6 3608.43   30.32
  -4  -1   6 3542.12   30.38
   2  -3   7    0.48    0.32
   2   3   7    0.15    0.31
   2  -3   7    0.65    0.40
  -2   3  -7    0.73    0.27
  -2  -3  -7    0.52    0.39
  -2  -3  -7    0.34    0.28
  -2  -3  -7    0.61    0.30
   2   3   7    0.47    0.29
   2  -3   7    1.02    0.43
   1   4   7  153.84    2.48
   1  -4   7  163.94    2.52
  -1  -4  -7  152.16    2.47
  -1  -4  -7  169.46    2.78
   1  -4   7  168.29    2.68
   1  -4   7  166.34    2.78
   1   4   7  158.82    2.48
  -1  -4  -7  158.20    2.48
   0   6   3  778.68    8.14
   0   6   3  794.10    8.22
   0  -6  -3  803.99    8.25
   0  -6   3  799.37    7.73
   0  -6   3  781.48    8.26
  -4  -1  -4 2151.59   19.91
  -4   1  -4 2081.42   18.76
   4  -1   4 2103.73   19.76
  -4  -1  -4 2126.86   19.21
  -4   1  -4 2169.87   19.67
   4   1   4 2173.43   19.94
   4  -1   4 2126.78   19.89
   0  -5   6 1532.89   12.94
   0  -5   6 1476.08   13.81
   0   5   6 1302.73   13.78
   0  -5   6 1407.89   14.04
   0   5   6 1338.92   13.86
   0  -5  -6 1380.92   13.34
   1  -6   2  363.34    4.05
   1  -6   2  353.77    4.44
  -1  -6  -2  357.34    4.52
  -1  -6  -2  363.60    4.52
  -2   5   5   88.56    1.78
  -2   5   5   88.62    1.76
  -2  -5   5   90.32    1.63
  -2  -4   7  944.99    9.51
  -2  -4   7  961.31    9.80
  -2  -4   7  964.46    9.49
  -2   4   7  993.08    9.98
  -2   4   7 1000.67    9.97
   2  -4  -7  979.70    9.19
  -1  -5   6  972.41   10.00
  -1   5   6  954.62   10.06
   1  -5  -6 1023.13    9.32
  -1   5   6  994.34   10.10
  -1  -5   6  981.21    9.48
  -1  -5   6 1019.17   10.37
  -2  -5  -4    0.53    0.31
   2  -5   4    0.43    0.40
   2  -5   4    0.22    0.36
  -2  -5  -4    0.46    0.35
  -2  -5  -4    0.34    0.07
   2  -5   4    0.51    0.25
   2  -5   4    0.46    0.37
  -2   5  -4    0.30    0.19
  -2  -5  -4    0.32    0.32
  -2   2   9  242.80    3.39
  -2   2   9  244.72    3.41
  -2  -2   9  250.28    3.39
  -2  -2   9  243.06    3.14
   2  -4   6   95.32    2.01
   2  -4   6   96.65    1.73
   2   4   6   89.48    1.76
   2  -4   6   96.55    1.92
   2  -4   6   92.54    1.73
  -2  -4  -6   97.03    1.83
  -2  -4  -6   92.77    1.77
   2   4   6   88.14    1.76
  -2  -4  -6   94.20    1.87
   2  -4   6   84.75    1.97
  -3   3   7   12.96    0.74
  -3  -3   7   13.67    0.68
  -3   3   7   15.53    0.77
  -3  -3   7   13.81    0.67
   4  -3  -4   32.29    1.02
  -4   3   4   30.70    0.99
  -4   3   4   31.03    0.99
  -1   6   3   26.85    0.92
  -1  -6   3   26.95    0.86
  -1  -6   3   30.21    1.05
   1  -6  -3   29.27    0.99
  -1  -6   3   28.25    0.88
  -1   6   3   29.36    0.95
   1  -6  -3   27.47    0.96
  -3   5   1  133.66    2.01
  -3  -5   1  134.34    2.28
   3  -5  -1  133.88    2.37
   3  -5  -1  141.74    2.38
  -3  -5   1  133.19    2.24
  -1   0  10    0.13    0.26
  -1   0  10    0.17    0.23
  -1   0  10    0.08    0.33
   3   0   7   14.82    0.74
  -3   0  -7   14.04    0.39
  -3   0  -7   15.08    0.77
   4  -3   2   70.72    1.64
  -4   3  -2   67.98    1.15
  -4  -3  -2   69.29    1.49
  -4  -3  -2   66.03    1.56
  -4  -3  -2   67.40    1.41
  -4   3  -2   67.80    1.05
   4  -3   2   66.76    1.63
   4  -3   2   66.45    1.39
   3  -5   0   12.90    0.76
  -3   5   0   13.11    0.52
   3  -5   0   12.32    0.77
  -3  -5   0   13.57    0.71
  -3  -5   0   12.14    0.69
  -2  -2  -8   29.06    1.08
   2  -2   8   29.71    1.03
   2  -2   8   28.94    0.97
   2  -2   8   28.93    1.04
   2   2   8   29.29    0.83
  -2   2  -8   28.36    1.01
  -3  -2   8 1866.85   17.23
  -3   2   8 1811.19   17.46
  -3  -2   8 1817.01   17.23
  -3  -2   8 1812.52   17.18
  -3   2   8 1891.77   17.51
  -1  -2  -9   39.67    1.03
   1   2   9   37.89    0.99
   1  -2   9   37.67    1.18
   1   2   9   38.84    1.01
   1  -2   9   38.61    1.17
   1  -2   9   37.17    1.16
  -1  -2  -9   37.93    1.20
   1  -2   9   37.06    1.08
   0   0  10  399.75    4.92
   0   0  10  402.64    4.58
   0   0  10  409.76    4.72
   0   0  10  392.64    4.37
  -3  -4  -4  131.97    2.21
   3  -4   4  126.71    2.20
   3  -4   4  127.82    2.27
  -3  -4  -4  129.35    2.34
   3  -4   4  125.60    2.39
  -3   5   2 1596.86   14.60
  -3   5   2 1590.10   14.56
   3  -5  -2 1678.57   14.92
  -3  -5   2 1428.99   14.58
   3  -5  -2 1551.22   15.01
  -3  -5   2 1448.01   14.81
  -1   1  10   20.71    0.81
  -1  -1  10   20.83    0.72
  -1  -1  10   21.70    0.91
  -1   1  10   19.77    0.86
  -1  -1  10   22.95    0.87
  -1   1  10   21.24    0.68
  -1   1  10   22.10    0.80
   3  -1   7 1320.33   13.14
  -3  -1  -7 1373.16   12.56
   3  -1   7 1334.07   12.95
  -3   1  -7 1405.35   13.42
  -3  -1  -7 1402.03   13.67
   3  -1   7 1353.40   13.42
   1  -6   3  295.28    3.27
  -1  -6  -3  305.35    3.65
  -1  -6  -3  306.14    3.90
   1   6   3  324.33    4.01
   1   6   3  319.07    3.98
  -1  -6  -3  277.05    2.80
  -1  -6  -3  331.84    4.08
   1  -6   3  308.44    4.02
  -4   2   6  309.84    4.13
  -4  -2   6  322.97    4.13
  -4  -2   6  299.64    4.00
  -4   2   6  307.06    4.07
   4  -2  -6  326.93    3.84
  -3  -5  -1 2288.50   22.37
   3  -5   1 2259.56   22.41
   3  -5   1 2388.91   22.77
  -3   5  -1 2521.46   21.56
  -3  -5  -1 2503.82   22.42
  -1  -3   9   22.41    0.98
  -1   3   9   23.67    0.91
  -1  -3   9   23.56    0.94
   1  -3  -9   23.89    0.89
  -1  -3   9   25.31    0.71
  -1   3   9   24.39    0.92
   0   1  10 2228.86   19.72
   0   1  10 2211.90   20.19
   0   1  10 2162.03   19.69
   0   1  10 2112.80   19.42
   0  -1  10 2236.68   19.99
   0  -1  10 2178.12   20.00
   0  -1  10 2104.69   19.28
   0   1  10 2221.60   19.82
   0  -4  -8    3.16    0.40
   0   4   8    3.00    0.43
   0  -4   8    3.78    0.50
   0  -4   8    3.13    0.45
   0  -4   8    3.08    0.20
   0   4   8    3.36    0.44
   0  -3   9   97.44    2.02
   0   3   9   99.76    1.92
   0  -3   9  104.35    1.93
   0  -3   9   99.12    1.31
   0   3   9  102.80    1.91
   0  -3  -9   97.64    1.94
   0  -3   9   95.86    1.95
  -1   4   8   21.51    0.91
  -1   4   8   23.89    0.94
   1  -4  -8   21.51    0.76
  -1  -4   8   22.93    0.91
  -1  -4   8   20.61    0.99
  -1  -4   8   23.66    0.67
   0   6   4  551.03    5.88
   0  -6   4  496.95    5.19
   0  -6  -4  519.33    5.90
   0  -6  -4  464.82    5.12
   0  -6   4  517.86    5.94
   0  -6  -4  503.58    5.80
   0   6   4  526.09    5.88
  -4   0   7   -0.07    0.32
  -4   0   7   -0.14    0.35
   4  -2   4  200.99    2.95
  -4   2  -4  198.36    2.50
  -4  -2  -4  186.22    2.82
   4  -2   4  180.74    2.64
  -4  -2  -4  186.09    2.42
   4  -2   4  194.83    2.80
  -3   5   3  508.32    5.71
  -3  -5   3  505.57    5.79
  -3  -5   3  518.38    5.82
  -3   5   3  512.96    5.72
   1   5   6  154.40    2.60
  -1  -5  -6  150.74    2.55
   1  -5   6  158.89    2.50
   1  -5   6  155.21    2.73
  -1  -5  -6  154.42    2.48
  -1  -5  -6  161.52    2.61
   1   5   6  157.70    2.57
  -3  -4   6  684.57    6.58
  -3  -4   6  667.62    6.52
  -3  -4   6  663.62    6.49
  -3   4   6  695.41    6.78
  -3   4   6  688.89    6.74
  -2  -6   1  456.97    5.33
  -2   6   1  462.48    5.08
  -2  -6   1  465.48    5.34
  -2   6   0   32.12    0.86
   2  -6   0   28.17    0.83
  -2  -6   0   29.68    0.99
  -2   6   0   30.34    0.83
  -2  -6   0   29.63    1.02
   2  -6   0   29.26    0.84
   4   0   5    0.49    0.39
  -4   0  -5    0.06    0.30
  -4   0  -5    0.47    0.18
  -1   6   4  156.11    2.50
  -1   6   4  154.70    2.48
  -1  -6   4  152.96    2.65
  -4  -3   5 1664.25   15.20
  -4  -3   5 1697.78   15.62
  -4  -3   5 1704.00   15.60
   4  -3  -5 1683.50   15.48
  -3   0   9  753.93    7.89
  -3   0   9  774.62    8.13
  -3   0   9  777.45    8.22
  -4  -1   7  406.39    4.99
  -4  -1   7  412.07    5.02
  -2  -6   2 2155.75   19.71
  -2  -6   2 2089.77   19.68
  -2   6   2 2114.93   19.55
  -2   6   2 2100.33   19.55
   3  -3   6  661.97    7.21
  -3  -3  -6  674.60    7.02
   3  -3   6  662.22    7.37
  -3  -3  -6  672.88    7.07
  -3   3  -6  666.28    7.02
   3  -3   6  681.26    6.95
   3  -3   6  673.50    7.52
  -4   3  -3  476.75    4.52
  -4  -3  -3  483.22    5.34
   4  -3   3  480.62    4.99
  -4  -3  -3  480.80    4.96
   4  -3   3  487.65    5.30
   4  -3   3  493.02    5.43
  -2   0  10 1600.75   15.18
  -2   0  10 1619.08   15.21
  -2   0  10 1568.91   15.29
  -2  -6  -1    0.22    0.31
   2  -6   1    4.48    0.34
  -2  -6  -1    0.25    0.31
  -2   6  -1    3.33    0.32
  -5   0   1  240.54    3.23
  -5   0   1  225.92    3.18
   3  -5   2  243.30    3.71
  -3  -5  -2  260.85    3.53
  -3  -5  -2  252.54    3.55
  -3  -5  -2  241.79    3.48
   3  -5   2  248.11    2.68
   3  -5   2  240.27    3.55
  -3   5  -2  262.27    2.69
   4  -4  -1   21.02    0.84
   4  -4  -1   20.79    0.94
  -4   4   1   19.98    0.71
  -4   4   1   19.26    0.71
  -4  -4   1   20.34    0.85
   5   0  -2    0.39    0.34
  -5   0   2    0.37    0.31
  -5   0   2    0.43    0.32
  -4  -1  -5    0.26    0.24
   4  -1   5    0.10    0.36
  -4  -1  -5    0.07    0.31
  -4   1  -5    0.19    0.30
  -4   1  -5    1.02    0.13
   4  -1   5    0.28    0.39
   4   1   5    0.17    0.40
  -2  -5   6  122.52    1.96
  -2   5   6  118.56    2.14
  -2  -5   6  119.45    1.94
  -2  -5   6  116.43    2.11
  -4   4   2   43.12    1.11
  -4  -4   2   40.73    1.22
  -4   4   2   43.88    1.12
   4  -4  -2   41.78    1.12
   4  -4  -2   43.56    1.28
  -4  -4   2   41.83    1.20
   2   0   9    0.19    0.35
  -2   0  -9    0.87    0.39
   2   0   9    0.37    0.25
   2   0   9    0.69    0.38
  -2   0  -9    0.08    0.14
  -3   1   9  200.64    2.78
  -3   1   9  201.25    3.10
  -3  -1   9  195.95    2.87
  -3  -1   9  197.22    2.97
  -3  -1   9  200.71    2.98
  -4  -4   0   55.89    1.37
  -4  -4   0   59.06    1.45
  -4   4   0   58.44    1.15
   4  -4   0   55.94    1.43
   4  -4   0   58.18    1.53
   2  -5   5  417.49    5.25
   2  -5   5  400.86    4.69
  -2  -5  -5  404.50    5.00
  -2   5  -5  400.08    4.45
  -2  -5  -5  410.37    4.97
   2  -5   5  405.48    4.87
  -2  -5  -5  418.25    5.01
   2  -5   5  428.68    5.27
   5   0   0    0.48    0.40
  -5   0   0    0.41    0.28
  -5   0   0    0.46    0.28
  -1   2  10  720.20    7.59
  -1   2  10  766.31    7.65
  -1   2  10  688.46    6.81
  -1  -2  10  693.57    7.14
  -1  -2  10  757.02    7.85
  -1  -2  10  697.57    7.79
  -3  -2  -7   11.52    0.56
   3  -2   7   12.76    0.67
  -3  -2  -7   14.48    0.80
  -3   2  -7   12.32    0.65
   3  -2   7   11.84    0.77
   3  -2   7   11.83    0.74
  -3  -2  -7   12.69    0.58
   3  -2   7   13.61    0.65
  -2  -1  10  248.31    3.24
  -2  -1  10  240.25    3.26
  -2   1  10  246.69    3.34
  -2   1  10  237.86    3.31
  -2  -1  10  245.74    3.39
   5  -1  -1  168.20    2.67
  -5   1   1  160.74    2.43
  -5   1   1  156.07    2.42
  -5  -1   1  160.45    2.52
   5   1  -1  169.84    2.65
  -5  -1   1  162.60    2.53
  -3  -5   4  685.53    7.34
  -3  -5   4  689.60    7.36
  -3   5   4  671.86    7.34
  -3   5   4  699.59    7.38
  -5   0   3   17.58    0.79
  -5   0   3   16.75    0.76
   5   0  -3   17.33    0.75
  -5  -1   2    1.16    0.34
  -5  -1   2    0.94    0.34
   5  -1  -2    0.94    0.38
   5   1  -2    1.40    0.37
  -5   1   2    0.90    0.31
  -5   1   2    0.80    0.31
   0  -5   7   36.65    0.71
   0  -5  -7   34.74    0.98
   0   5   7   36.26    1.18
   0   5   7   37.78    1.22
   0  -5   7   35.58    1.12
   1   0  10    0.57    0.26
   1   0  10    0.50    0.37
   1   0  10    0.28    0.15
  -1   0 -10    0.19    0.18
   0   2  10  243.40    3.17
   0  -2  10  243.84    3.13
   0  -2  10  237.03    3.48
   0   2  10  238.97    3.21
   0  -2  10  236.10    3.39
   0  -2  10  226.38    3.36
   0   2  10  234.14    3.20
   0  -2 -10  230.27    3.45
   0  -2  10  235.12    2.66
  -1  -6  -4  180.80    2.81
   1  -6   4  176.16    2.88
   1   6   4  172.95    2.79
  -1  -6  -4  155.91    2.35
   1  -6   4  172.39    2.59
   1  -6   4  178.91    2.06
   1   6   4  168.84    2.76
  -1  -6  -4  155.57    2.78
  -1   5   7  177.23    2.92
  -1  -5   7  181.04    2.38
   1  -5  -7  174.84    2.35
  -1   5   7  185.42    2.90
  -1  -5   7  177.08    2.83
  -2   6   3  185.23    2.75
  -2  -6   3  188.46    2.72
  -2   6   3  183.18    2.75
   2  -1   9   59.22    1.55
  -2  -1  -9   65.98    1.20
  -2   1  -9   64.78    1.64
   2  -1   9   63.24    1.55
   2  -1   9   63.86    1.33
   2   1   9   60.61    1.53
  -2  -1  -9   58.28    1.58
  -2   3   9    0.63    0.37
  -2   3   9    0.78    0.36
  -2  -3   9    1.39    0.31
  -2  -3   9    0.27    0.35
  -4   4   3 1067.46   10.61
  -4   4   3 1046.77   10.56
  -4  -4   3 1045.72   10.77
   4  -4  -3 1069.94   10.82
  -2  -6  -2  441.03    5.29
  -2  -6  -2  404.01    5.21
  -2  -6  -2  418.46    4.48
   2  -6   2  447.50    4.47
  -5   1   0  580.53    6.11
  -5  -1   0  569.97    6.23
   5  -1   0  559.47    6.50
   5   1   0  570.00    6.47
  -5   1   0  577.15    6.12
  -5  -1   0  574.60    6.26
  -3  -4  -5   93.22    1.99
   3  -4   5   91.15    1.87
   3  -4   5   92.90    1.91
  -3   4  -5   96.29    1.60
  -3  -4  -5   91.90    1.84
  -3  -4  -5   96.67    1.87
   4  -4   1 2482.66   21.94
  -4  -4  -1 2219.83   21.39
  -4  -4  -1 2346.92   21.93
  -4  -4  -1 2430.57   21.66
   4  -4   1 2360.32   21.83
  -4   4  -1 2257.28   20.81
  -1  -4  -8  109.15    2.06
   1  -4   8  119.29    2.15
   1  -4   8  118.55    2.36
   1   4   8  108.85    2.05
  -1  -4  -8  109.97    2.06
   1   4   8  113.62    2.09
   1  -4   8  119.73    2.32
  -1  -4  -8  120.26    2.25
  -2  -4   8  169.76    2.75
  -2   4   8  177.97    2.86
   2  -4  -8  180.43    2.39
  -2  -4   8  171.60    2.47
  -2  -4   8  175.49    2.52
  -2   3  -8  449.98    5.54
   2  -3   8  493.42    5.83
  -2  -3  -8  457.48    5.28
  -2  -3  -8  497.22    5.93
  -2  -3  -8  464.13    5.36
   2   3   8  474.96    5.34
   2  -3   8  476.64    5.22
   2  -3   8  464.06    5.70
   2  -3   8  480.79    5.49
   2   3   8  469.29    5.34
   2  -3   8  479.49    5.71
  -5   1   3 1498.36   14.38
  -5  -1   3 1515.98   14.48
   5  -1  -3 1508.66   14.39
   5   1  -3 1471.20   14.25
  -5  -1   3 1489.08   14.42
  -5   1   3 1492.49   14.36
  -3  -3   8  128.23    2.24
  -3  -3   8  129.61    2.20
  -3   3   8  129.77    2.41
  -3  -3   8  133.04    2.24
  -3   3   8  124.51    2.39
   1  -3   9  146.52    2.46
   1  -3   9  150.10    2.62
  -1  -3  -9  140.80    2.37
   1   3   9  141.21    2.27
   1   3   9  140.69    2.32
  -1  -3  -9  139.49    2.53
   1  -3   9  146.87    2.53
   1  -3   9  137.15    2.54
  -1  -3  -9  144.87    2.33
  -5   0  -1 2810.50   25.27
   5   0   1 2765.86   25.47
  -5   0  -1 2776.77   24.95
  -1  -1 -10  369.09    4.25
   1  -1  10  389.83    4.67
  -1   1 -10  390.03    3.72
   1  -1  10  372.77    4.47
   1   1  10  374.83    4.62
   1  -1  10  363.02    3.68
  -1  -1 -10  368.45    4.90
   1   1  10  376.37    4.19
   1  -1  10  375.83    4.77
   1  -1  10  376.75    4.73
   0  -6   5  182.29    3.03
   0   6   5  186.03    2.94
   0   6   5  200.44    3.02
   0  -6  -5  195.08    2.98
   0  -6   5  194.64    2.90
   0  -6  -5  173.16    2.41
   0  -6  -5  190.74    2.99
   0  -6   5  195.77    2.39
   2  -4   7 1580.63   16.10
   2   4   7 1582.68   15.81
  -2  -4  -7 1643.36   16.02
   2  -4   7 1691.19   15.80
   2  -4   7 1684.66   15.65
   2  -4   7 1735.08   16.42
  -2  -4  -7 1700.69   15.90
  -2  -4  -7 1611.63   15.74
   2  -4   7 1698.69   16.22
   2   4   7 1690.50   15.85
  -4  -2   7  100.89    2.01
  -4   2   7  103.70    2.06
  -4  -2   7  102.42    1.78
  -4   2   7  100.93    2.06
   4  -2  -7  104.18    1.78
  -4  -2   7   97.08    1.94
   3  -5   3 1794.62   16.21
  -3  -5  -3 1808.41   15.90
  -3   5  -3 1557.44   14.31
  -3  -5  -3 1751.11   15.80
  -3  -5  -3 1597.37   15.60
   3  -5   3 1758.58   15.92
  -5   0   4    0.18    0.32
  -5   0   4    0.35    0.35
   5   0  -4   -0.12    0.32
  -1   6   5 2910.53   26.91
  -1  -6   5 2927.73   26.30
  -1  -6   5 2868.88   27.10
  -1   6   5 2969.19   26.94
  -1  -6   5 2947.24   26.30
  -4   3   6   20.24    0.90
  -4  -3   6   18.37    0.83
  -4   3   6   20.79    0.91
  -4  -3   6   20.28    0.76
   4  -3  -6   19.48    0.82
  -5   1  -1  338.44    3.96
   5   1   1  347.60    4.45
   5  -1   1  344.59    4.50
  -5  -1  -1  342.49    4.18
  -5   1  -1  326.13    3.93
  -5  -1  -1  350.76    4.46
  -5   1  -1  347.64    4.17
  -5  -1  -1  328.26    4.11
  -4   2  -5  759.61    7.72
  -4  -2  -5  737.10    8.13
  -4  -2  -5  695.60    7.32
  -4  -2  -5  737.42    7.50
   4  -2   5  755.24    7.98
   4  -2   5  717.29    7.95
  -3   2   9  345.70    4.46
  -3  -2   9  350.18    4.35
  -3   2   9  343.45    4.53
  -3  -2   9  340.56    4.33
  -3  -2   9  344.13    4.31
  -3  -4   7   81.36    1.67
  -3  -4   7   83.12    1.74
  -3  -4   7   83.56    1.70
  -3   4   7   82.77    1.83
   3  -4  -7   77.08    1.20
  -3   4   7   80.62    1.80
  -4  -4   4  221.74    3.26
  -4  -4   4  216.89    3.32
  -4   4   4  229.08    3.23
  -4   4   4  228.13    3.24
   4  -4  -4  221.13    3.29
  -4  -3  -4   15.53    0.71
   4  -3   4   15.72    0.76
  -4  -3  -4   15.40    0.71
   4  -3   4   14.53    0.84
  -4  -3  -4   14.95    0.82
   4  -3   4   13.64    0.79
  -4   3  -4   14.90    0.59
  -3   0  -8    0.34    0.11
   3   0   8    0.24    0.39
   3   0   8    0.05    0.33
  -3   0  -8    0.10    0.31
  -5  -1   4    9.88    0.63
  -5   1   4    9.82    0.62
   5  -1  -4    9.13    0.58
   5   1  -4    9.83    0.56
  -5   1   4    9.44    0.64
  -5  -1   4    9.72    0.66
  -4   0   8 3423.53   30.79
  -4   0   8 3321.60   30.80
  -2   6   4  657.53    7.11
  -2  -6   4  654.95    6.94
  -2   6   4  670.37    7.14
  -2  -2  10   14.26    0.78
  -2  -2  10   15.75    0.69
  -2   2  10   15.61    0.78
  -2  -2  10   15.80    0.71
  -2   2  10   13.78    0.75
  -5  -2   1   23.91    0.90
   5   2  -1   23.64    0.95
  -5  -2   1   25.23    0.94
  -5   2   1   24.23    0.84
  -5   2   1   24.54    0.85
   5  -2  -1   25.16    1.00
  -4  -4  -2  317.92    4.02
  -4  -4  -2  294.05    3.95
   4  -4   2  318.68    3.80
   4  -4   2  293.89    4.17
  -4   4  -2  295.86    3.03
   4  -4   2  310.17    4.18
  -4  -4  -2  299.48    4.12
  -4   4  -2  289.53    3.06
  -3  -5   5  373.68    4.61
  -3  -5   5  369.34    4.62
  -3   5   5  382.58    4.73
  -3   5   5  381.35    4.73
  -5  -2   2  161.90    2.61
   5   2  -2  157.56    2.54
  -5  -2   2  158.75    2.63
  -5   2   2  160.49    2.53
   5  -2  -2  160.47    2.69
   2  -6   3    1.71    0.32
  -2  -6  -3    1.68    0.48
  -2  -6  -3    1.52    0.15
   2  -6   3    1.17    0.16
  -2  -6  -3    1.19    0.41
  -2  -6  -3    1.01    0.39
   1  -5   7 1724.33   16.47
  -1  -5  -7 1660.08   16.07
   1  -5   7 1692.22   15.91
  -1  -5  -7 1673.44   16.06
   1   5   7 1641.72   16.03
   1  -5   7 1638.43   16.21
   1   5   7 1567.41   16.08
  -1  -5  -7 1715.65   15.91
   2   2   9  223.25    2.96
  -2  -2  -9  235.32    3.02
   2  -2   9  222.43    3.34
  -2  -2  -9  221.03    3.51
   2  -2   9  227.94    3.47
  -2   2  -9  221.94    3.44
   2   2   9  221.24    2.92
   2  -2   9  226.93    2.97
  -2  -2  -9  210.19    2.87
   2  -2   9  239.07    3.34
  -5   0  -2   -0.24    0.37
   5   0   2    0.27    0.38
  -5   0  -2    0.15    0.24
  -5   0  -2    0.36    0.26
  -5  -2   0    1.79    0.36
  -5  -2   0    1.81    0.36
  -5   2   0    4.56    0.40
  -5   2   0    5.85    0.44
   5   2   0    1.25    0.43
   5  -2   0    1.67    0.47
  -4   0  -6 1136.14   10.33
   4   0   6 1124.77   11.47
   3  -1   8  507.32    5.75
  -3  -1  -8  505.55    5.15
   3  -1   8  505.67    6.06
   3  -1   8  515.06    5.70
  -4   1   8  175.18    2.86
  -4  -1   8  168.26    2.76
  -4  -1   8  169.66    2.46
   0  -7   0    0.10    0.22
   0  -7   0    0.42    0.30
   0  -7   0    0.92    0.32
  -5   2   3    2.34    0.41
   5   2  -3    2.48    0.38
  -5  -2   3    2.27    0.37
   5  -2  -3    2.59    0.47
  -5  -2   3    2.17    0.42
  -1  -6  -5   83.70    1.82
  -1  -6  -5   79.84    1.58
   1   6   5   73.45    1.75
   1  -6   5   80.96    1.90
  -1  -6  -5   77.46    1.74
   1  -6   5   80.98    1.69
   1  -6   5   70.25    1.06
   1   6   5   83.06    1.81
  -1  -4   9    2.84    0.56
  -1   4   9    1.93    0.41
  -1   4   9    2.88    0.46
  -1  -4   9    1.97    0.25
   1  -4  -9    3.00    0.37
  -1  -4   9    2.14    0.46
  -1  -2 -10    0.64    0.35
   1   2  10    0.92    0.28
   1  -2  10    2.06    0.36
   1   2  10    0.93    0.35
   1  -2  10    2.04    0.43
   1  -2  10    0.85    0.44
  -1  -2 -10    1.01    0.27
  -1  -2 -10    0.58    0.27
   1   2  10    1.29    0.32
   2  -5  -7  374.11    3.86
  -2   5   7  386.14    4.88
  -2   5   7  379.33    4.89
  -2  -5   7  396.49    4.53
  -2  -5   7  389.00    4.86
  -2  -5   7  385.53    4.47
  -1   0  11 1519.11   14.40
  -1   0  11 1509.77   14.41
  -1   0  11 1528.39   14.38
  -1   0  11 1515.85   14.37
  -1   0  11 1502.13   14.86
   0  -7  -1    9.05    0.61
   0  -7  -1    9.00    0.61
   0  -7   1    9.07    0.57
   0  -7   1    8.46    0.57
   0  -7   1   10.78    0.60
   0  -7  -1    8.62    0.44
   0   4   9  165.13    2.67
   0  -4  -9  166.62    2.60
   0   4   9  164.77    2.67
   0  -4   9  156.18    2.66
   0  -4   9  160.80    2.61
  -5   0   5  154.58    2.64
   5   0  -5  163.25    2.43
  -5   0   5  161.96    2.67
  -5  -1  -2  630.79    6.68
  -5   1  -2  654.16    6.47
  -5   1  -2  635.40    6.77
  -5  -1  -2  638.93    6.73
  -5  -1  -2  592.97    6.92
   5  -1   2  602.93    7.17
   5   1   2  642.14    7.19
   2  -5   6  720.55    8.15
  -2  -5  -6  708.78    7.79
   2  -5   6  697.06    8.21
   2  -5   6  722.07    7.55
  -2  -5  -6  711.85    7.79
   2  -5   6  696.44    7.56
  -2  -5  -6  725.65    7.83
   4  -1   6  229.22    3.47
   4   1   6  225.84    3.42
   4  -1   6  223.52    3.42
  -4  -1  -6  227.58    3.50
  -4  -1  -6  229.83    2.84
  -4   1  -6  238.19    3.41
  -1  -3  10  491.20    5.90
  -1   3  10  440.27    5.52
  -1  -3  10  442.29    5.64
  -1  -3  10  471.54    5.00
  -1  -3  10  486.86    5.32
   1  -3 -10  478.90    5.56
  -1   3  10  456.76    5.54
   0   0  11    1.02    0.25
   0   0  11    0.31    0.22
   0   0  11    0.84    0.29
  -3  -3  -7    2.12    0.37
   3  -3   7    2.43    0.37
   3  -3   7    1.74    0.46
   3  -3   7    2.17    0.49
   3  -3   7    2.24    0.44
  -3   3  -7    1.94    0.32
  -3  -3  -7    1.92    0.34
  -3  -3  -7    2.68    0.45
  -5  -2  -1 1542.31   15.28
   5  -2   1 1613.49   15.11
   5   2   1 1630.20   15.64
   5  -2   1 1629.22   15.71
  -5  -2  -1 1539.64   15.72
  -5   2  -1 1664.63   14.97
  -5  -2  -1 1581.31   15.32
   0   3  10  311.63    3.92
   0  -3  10  301.47    4.12
   0  -3  10  302.88    3.84
   0   3  10  300.39    3.66
   0   3  10  299.23    3.89
   0  -3  10  315.01    4.22
  -1  -1  11 1228.45   11.80
  -1  -1  11 1257.95   12.24
  -1   1  11 1165.49   11.65
  -1   1  11 1183.77   12.27
  -1   1  11 1241.86   12.05
  -1   1  11 1279.34   12.09
  -1  -1  11 1245.30   12.48
  -1  -1  11 1270.98   11.84
  -1   1  11 1228.24   11.79
   3  -5   4  551.89    5.76
  -3  -5  -4  539.99    6.28
   3  -5   4  496.18    6.49
  -3   5  -4  590.62    5.36
  -3  -5  -4  510.44    6.28
   3  -5   4  459.63    6.21
  -3  -5  -4  531.20    6.24
  -5   1   5 3329.06   30.14
  -5   1   5 3217.68   30.08
  -5  -1   5 3351.72   30.13
  -5  -1   5 3237.61   30.07
   5   1  -5 3329.12   29.57
   5  -1  -5 3302.69   29.82
  -4   4   5  627.60    7.02
  -4   4   5  635.93    7.06
  -4  -4   5  628.31    6.75
  -4  -4   5  627.99    7.01
   4  -4  -5  621.37    7.00
  -4  -4   5  622.58    6.97
   0  -7  -2   28.97    1.02
   0   7   2   31.19    1.06
   0  -7   2   31.22    0.93
   0  -7  -2   31.39    1.08
   0  -7   2   31.95    0.94
   0   7   2   32.35    1.07
   0  -7   2   33.20    1.06
  -3   0  10    1.94    0.46
  -3   0  10    1.48    0.37
  -1   7   0  971.54    9.73
  -1  -7   0 1003.76    9.58
  -1  -7   0  986.19    9.99
   1  -7   0  997.91    9.77
  -1  -7   0 1010.04   10.02
   1  -7   0  974.42    9.64
   0  -6   6  560.44    5.68
   0  -6  -6  598.99    6.03
   0   6   6  588.04    6.66
   0  -6  -6  571.44    6.62
   0  -6  -6  562.08    6.62
   0   6   6  571.79    6.59
   0  -6   6  551.41    6.81
   0  -6   6  571.62    6.49
  -5   2   4 2985.89   27.09
  -5  -2   4 2996.21   27.06
  -5  -2   4 2882.58   26.99
   5   2  -4 3014.47   26.62
  -5   2   4 2854.60   26.93
   5  -2  -4 2879.85   26.89
   3  -4   6 1054.59   10.14
  -3   4  -6 1043.38   10.10
  -3  -4  -6 1034.85   10.45
   3  -4   6 1037.57   10.52
  -3  -4  -6 1039.64   10.78
  -3  -4  -6 1026.29   10.44
   3  -4   6 1005.51   10.83
   0  -1  11    0.23    0.30
   0  -1  11    0.35    0.41
   0   1  11    0.25    0.23
   0   1  11    0.38    0.28
   0  -1  11    0.33    0.17
   0  -1  11   -0.05    0.35
   0   1  11    0.45    0.36
   0   1  11    0.70    0.23
   0   1  11    0.53    0.32
  -4  -4  -3 2361.05   22.61
  -4   4  -3 2417.82   21.41
   4  -4   3 2409.77   22.23
   4  -4   3 2355.03   22.76
   4  -4   3 2303.45   22.62
  -4  -4  -3 2493.86   22.41
  -4  -4  -3 2477.22   22.43
   1  -7  -1 1092.42   10.92
  -1  -7   1 1107.98   11.04
  -1  -7   1 1104.98   11.05
  -1  -7   1 1087.05   10.87
   1  -7  -1 1130.79   11.01
  -1   7   1 1107.11   10.94
  -1   7   1 1105.78   10.98
  -2  -6   5    9.48    0.59
  -2   6   5    9.21    0.65
  -2  -6   5    9.38    0.57
  -2   6   5    8.76    0.64
   1  -6  -6    0.56    0.15
  -1  -6   6    0.09    0.39
  -1  -6   6    0.29    0.39
  -1  -6   6    0.25    0.21
  -1   6   6    0.57    0.40
  -1   6   6    0.26    0.38
  -1  -6   6    0.27    0.22
   0   5   8  949.47    9.54
   0  -5   8  924.15    9.77
   0  -5   8  872.44    8.14
   0  -5   8  895.90    9.35
   0  -5  -8  841.48    9.00
   0   5   8  943.07    9.56
   1  -7   1  257.87    3.45
  -1  -7  -1  273.47    3.81
  -1  -7  -1  281.69    3.98
   1  -7   1  270.44    3.67
   1  -7   1  272.73    3.49
  -1  -7  -1  289.36    3.29
  -1   5   8  658.65    7.49
  -1  -5   8  637.79    7.41
  -1  -5   8  643.45    6.68
  -1  -5   8  623.87    7.89
  -1   5   8  661.42    7.50
   2  -6   4 1518.57   14.76
   2  -6   4 1522.68   13.98
  -2  -6  -4 1641.53   14.76
  -2   6  -4 1381.52   13.16
  -2  -6  -4 1532.15   14.49
  -2  -6  -4 1399.61   14.01
  -4  -3   7  487.90    5.46
  -4  -3   7  493.66    5.81
  -4  -3   7  487.61    5.73
  -4   3   7  475.91    5.84
   5   0   3  658.58    7.58
  -5   0  -3  682.30    7.49
  -5   0  -3  662.80    6.89
  -3   1  10   19.69    0.88
  -3  -1  10   18.87    0.85
  -3  -1  10   18.08    0.81
  -3  -1  10   18.34    0.87
  -3   1  10   19.06    0.80
  -3   1  10   18.28    0.86
   3  -2   8 2603.38   24.18
  -3  -2  -8 2507.38   23.32
  -3  -2  -8 2654.25   23.39
   3  -2   8 2596.16   23.70
   3  -2   8 2602.65   24.18
  -3   2  -8 2570.41   23.99
   3  -2   8 2560.05   23.71
  -3  -2  -8 2513.45   24.35
  -3  -6   1  417.21    5.17
  -3   6   1  415.98    4.78
  -3   6   1  431.49    4.81
  -3  -6   1  428.59    5.21
   3  -6  -1  417.99    5.28
  -4  -2   8   15.18    0.78
  -4   2   8   16.71    0.86
  -4  -2   8   16.56    0.72
  -4  -2   8   16.93    0.82
  -4   2   8   17.35    0.86
  -3  -5   6   29.63    1.02
  -3  -5   6   31.19    1.04
  -3   5   6   29.94    1.09
  -3  -5   6   31.01    1.07
  -3   5   6   30.90    1.11
  -1  -7   2  115.47    2.16
  -1  -7   2  118.55    2.13
   1  -7  -2  119.02    2.18
  -1  -7   2  123.28    2.13
  -1   7   2  118.91    2.14
   1  -7  -2  118.83    2.16
  -1   7   2  118.77    2.16
  -3   6   0   46.74    1.09
  -3  -6   0   50.85    1.43
  -3  -6   0   45.02    1.37
  -3   6   0   49.56    1.11
   3  -6   0   46.38    1.44
  -2   0  11    0.50    0.33
  -2   0  11    0.32    0.37
  -2   0  11    0.41    0.29
  -4  -3  -5  461.38    5.27
   4  -3   5  453.32    5.54
  -4  -3  -5  465.18    5.34
   4  -3   5  472.33    5.90
  -4   3  -5  465.82    5.16
  -4  -3  -5  452.49    5.78
  -3   6   2   33.77    1.01
   3  -6  -2   32.86    1.11
  -3   6   2   34.68    1.02
  -3  -6   2   30.66    1.04
  -3  -6   2   32.60    1.11
  -3   3   9   24.54    1.04
  -3   3   9   20.74    0.97
  -3  -3   9   21.64    0.92
  -3  -3   9   23.81    0.89
  -3  -3   9   21.78    0.87
   5  -2   2   67.39    1.50
  -5  -2  -2   62.84    1.47
  -5  -2  -2   60.39    1.62
  -5   2  -2   61.06    1.30
  -5   2  -2   63.02    1.19
   5  -2   2   60.39    1.63
   5   2   2   61.48    1.66
  -5  -2  -2   61.88    1.47
  -2   4   9 1029.10   10.33
  -2  -4   9  989.50   10.25
  -2  -4   9  979.22    9.72
  -2  -4   9  986.27    9.75
   2  -4  -9  941.43    9.66
  -2   4   9 1006.91   10.37
   0  -7  -3   50.76    1.40
   0   7   3   52.88    1.43
   0  -7  -3   49.80    1.43
   0  -7   3   55.66    1.23
   0  -7   3   55.03    1.24
   0   7   3   52.43    1.43
   0  -7   3   55.10    1.47
  -5  -1  -3  101.36    1.78
  -5  -1  -3  104.35    1.81
  -5   1  -3  100.38    1.58
  -5   1  -3  101.75    1.96
  -5  -1  -3  100.08    2.10
   5  -1   3   98.76    2.02
   4  -2   6  695.05    7.50
  -4   2  -6  685.85    7.31
  -4  -2  -6  670.76    7.69
  -4  -2  -6  679.53    6.92
   4  -2   6  656.32    7.46
  -2   0 -10   64.87    1.74
  -2   0 -10   66.69    1.01
   2   0  10   63.99    1.40
   2   0  10   63.85    1.63
   2   0  10   65.61    1.62
   1  -7   2  435.97    5.25
  -1  -7  -2  452.40    5.41
  -1  -7  -2  431.18    4.36
  -1  -7  -2  461.67    5.48
   1  -7   2  414.86    4.73
   1  -7   2  407.08    4.72
  -5   0   6    0.03    0.37
  -5   0   6    0.21    0.30
   5   0  -6    0.22    0.27
  -2  -3  10  175.37    2.58
  -2   3  10  166.22    2.85
  -2   3  10  175.39    2.86
  -2  -3  10  169.48    2.55
  -2  -3  10  168.61    2.86
  -5  -3   1  150.18    2.59
  -5  -3   1  146.04    2.58
  -5   3   1  151.66    2.35
  -5   3   1  144.68    2.30
   5   3  -1  150.57    2.57
  -2  -4  -8   30.18    1.15
   2  -4   8   34.62    1.25
  -2  -4  -8   32.05    1.10
   2   4   8   31.92    1.07
   2  -4   8   32.75    1.10
  -2   4  -8   33.02    1.09
  -2  -4  -8   30.26    1.02
   2  -4   8   33.30    1.25
   2  -4   8   33.05    1.00
   2   4   8   33.33    1.09
   2  -4   8   30.67    1.25
  -4   5   1   87.60    1.61
   4  -5  -1   90.65    2.03
   4  -5  -1   86.58    1.84
  -4   5   1   88.88    1.63
  -4  -5   1   90.89    1.93
   5   3  -2   82.81    1.75
  -5  -3   2   80.83    1.81
  -5  -3   2   81.21    1.81
   5  -3  -2   81.14    1.86
  -5   3   2   79.93    1.66
  -5   3   2   80.96    1.67
  -3  -6  -1   56.74    1.55
   3  -6   1   59.95    1.12
  -3   6  -1   61.68    1.13
   3  -6   1   58.51    1.60
   3  -6   1   59.05    1.67
  -3  -6  -1   56.64    1.54
  -3  -4   8  570.36    6.00
  -3   4   8  546.94    6.24
  -3  -4   8  548.70    6.08
  -3  -4   8  549.65    5.94
  -3   4   8  549.23    6.25
   1  -4   9    3.05    0.51
  -1  -4  -9    3.15    0.45
  -1  -4  -9    3.62    0.50
   1  -4   9    3.31    0.49
   1   4   9    2.93    0.45
   1   4   9    3.14    0.42
   1  -4   9    3.42    0.49
  -1  -4  -9    3.07    0.44
  -2   1  11  539.98    6.19
  -2   1  11  538.52    6.21
  -2  -1  11  544.44    6.05
  -2   1  11  532.96    6.19
  -2  -1  11  553.29    6.10
  -1   2  11  176.85    2.78
  -1  -2  11  176.24    2.48
  -1   2  11  179.13    2.81
  -1  -2  11  170.24    2.42
  -1  -2  11  171.95    2.94
  -1   2  11  183.03    2.21
  -1  -2  11  179.41    2.97
  -4   5   2  386.17    4.69
   4  -5  -2  411.27    5.22
  -4  -5   2  371.06    5.14
  -4   5   2  411.19    4.75
   4  -5  -2  400.28    4.86
  -4  -5   2  430.66    5.17
  -5  -2   5  206.56    3.23
  -5   2   5  199.46    3.14
   5  -2  -5  204.26    3.04
  -5  -2   5  213.30    3.25
   5   2  -5  204.75    2.79
  -5   2   5  209.41    3.22
   2  -3   9  377.67    4.80
  -2  -3  -9  348.63    4.43
   2   3   9  372.31    4.55
  -2  -3  -9  383.15    4.60
  -2  -3  -9  386.26    5.20
   2  -3   9  384.28    4.41
   2  -3   9  372.65    4.97
   2  -3   9  358.95    5.09
   2  -3   9  388.35    4.96
   2   3   9  387.51    4.57
  -2   3  -9  382.86    4.90
   4  -5   0  378.98    4.99
  -4   5   0  405.39    4.39
   4  -5   0  390.77    5.13
  -4   5   0  413.95    4.39
  -4  -5   0  397.33    4.99
   5  -3   0 1171.50   11.62
  -5   3   0 1142.66   10.80
  -5   3   0 1180.10   10.89
  -3   6   3 1627.40   15.70
   3  -6  -3 1710.46   15.76
  -3   6   3 1685.77   15.76
  -3  -6   3 1638.66   15.86
  -1   7   3   71.52    1.64
   1  -7  -3   69.74    1.65
   1  -7  -3   74.40    1.71
  -1  -7   3   68.09    1.67
  -1  -7   3   74.21    1.57
  -1   7   3   72.30    1.67
  -1  -7   3   74.44    1.56
  -2   1 -10 1335.68   13.52
   2  -1  10 1358.63   12.65
  -2  -1 -10 1323.25   12.36
  -2  -1 -10 1315.23   13.50
   2  -1  10 1311.15   13.26
   2   1  10 1334.85   13.23
  -5  -1   6   80.91    1.83
  -5   1   6   79.66    1.84
  -5  -1   6   80.74    1.83
   5   1  -6   82.50    1.51
   5  -1  -6   81.35    1.62
  -5   1   6   76.12    1.81
   0  -2  11 1591.41   14.38
   0   2  11 1604.04   15.22
   0  -2 -11 1593.29   15.72
   0   2  11 1627.85   15.24
   0  -2  11 1563.82   15.56
   0  -2  11 1567.34   15.63
   0  -2  11 1580.65   15.03
   0   2  11 1607.44   15.14
   1  -6   6    1.64    0.50
  -1  -6  -6    1.67    0.43
  -1  -6  -6    2.20    0.38
  -1  -6  -6    1.52    0.38
   1   6   6    1.46    0.40
   1   6   6    1.15    0.42
  -4   0   9    0.06    0.36
  -4   0   9    0.75    0.28
  -4   0   9   -0.03    0.33
   5  -3  -3    1.35    0.43
  -5   3   3    1.67    0.38
  -5  -3   3    2.36    0.46
  -5   3   3    2.08    0.40
  -5  -3   3    1.89    0.29
   5   3  -3    1.13    0.38
  -5  -3   3    2.58    0.42
   1   0  11 1398.12   13.05
  -1   0 -11 1369.73   12.43
   1   0  11 1297.75   12.36
   1   0  11 1357.12   13.34
   1   0  11 1308.27   13.40
  -1   0 -11 1342.76   13.65
  -4  -4   6  159.38    2.51
  -4   4   6  158.29    2.71
  -4  -4   6  153.34    2.63
  -4  -4   6  154.86    2.65
  -4   4   6  149.08    2.70
   1   3  10 2358.89   21.56
   1  -3  10 2337.37   21.76
   1   3  10 2325.36   21.55
  -1  -3 -10 2373.88   21.59
   1  -3  10 2367.00   22.03
  -1  -3 -10 2309.19   21.57
  -1  -3 -10 2248.11   21.99
   1  -3  10 2334.33   22.11
   1  -3  10 2263.72   21.89
  -4   5   3  342.93    4.27
   4  -5  -3  338.63    4.13
  -4  -5   3  345.56    4.49
  -4   5   3  328.46    4.22
   4  -5  -3  344.97    4.59
  -3   5  -5    5.07    0.36
   3  -5   5    3.91    0.40
  -3  -5  -5    3.33    0.47
  -3  -5  -5    4.83    0.57
  -3  -5  -5    3.14    0.45
   3  -5   5    3.36    0.56
   3  -5   5    3.56    0.56
  -3   2  10  326.87    4.56
  -3  -2  10  341.95    4.39
  -3  -2  10  331.73    4.44
  -3  -2  10  345.94    4.37
  -3   2  10  340.98    4.54
   4  -4   4    7.88    0.61
   4  -4   4    7.54    0.75
  -4  -4  -4    9.35    0.73
  -4  -4  -4    8.63    0.60
  -4  -4  -4    8.78    0.63
  -4   4  -4    9.30    0.44
   4  -4   4    8.04    0.71
  -4  -5  -1    2.67    0.45
  -4  -5  -1    2.26    0.42
   4  -5   1    2.69    0.55
   4  -5   1    2.89    0.52
  -4   5  -1    2.67    0.26
   1  -5   8   68.14    1.99
   1   5   8   74.59    1.76
   1  -5   8   74.00    1.83
   1  -5   8   76.51    1.75
  -1  -5  -8   73.43    1.74
   1   5   8   75.15    1.81
  -1  -5  -8   70.78    1.73
  -1  -5  -8   71.78    1.68
   4   0   7    0.03    0.41
   4   0   7    0.03    0.43
  -4   0  -7   -0.09    0.35
  -2   5   8  506.08    6.14
  -2   5   8  515.99    6.21
  -2  -5   8  492.99    6.05
  -2  -5   8  507.58    5.63
  -2  -5   8  510.41    5.65
   2  -5  -8  516.81    5.33
  -3  -6  -2    0.73    0.40
  -3  -6  -2    1.03    0.42
   3  -6   2    1.25    0.16
   3  -6   2    0.91    0.24
   3  -6   2    0.98    0.46
   3  -6   2    1.23    0.50
  -3   6  -2    1.55    0.20
  -4   1   9    4.95    0.59
  -4  -1   9    4.58    0.52
  -4   1   9    4.31    0.54
  -4  -1   9    5.44    0.46
  -4  -1   9    4.56    0.51
   1  -1  11  204.88    2.29
  -1  -1 -11  218.81    3.56
   1  -1  11  230.62    3.48
  -1  -1 -11  224.42    2.91
   1   1  11  210.26    2.78
   1  -1  11  235.42    3.30
  -1  -1 -11  231.19    2.96
   1   1  11  220.21    2.86
   1   1  11  211.43    3.25
   1  -1  11  217.07    3.35
   1  -7   3  374.04    4.89
   1  -7   3  385.54    4.21
   1  -7   3  365.72    4.13
  -1  -7  -3  369.92    4.97
  -1  -7  -3  389.79    4.96
  -5  -3  -1    5.42    0.53
  -5  -3  -1    4.73    0.75
  -5  -3  -1    5.89    0.54
   5  -3   1    5.68    0.63
   5  -3   1    5.73    0.46
  -5   3  -1    5.93    0.39
  -2  -6   6 2593.42   23.61
  -2  -6   6 2618.29   23.59
  -2  -6   6 2558.28   24.02
  -2   6   6 2520.09   24.02
  -2   6   6 2556.87   24.06
  -2  -5  -7   99.92    2.06
   2  -5   7   92.24    1.87
   2  -5   7   83.91    2.19
   2  -5   7   92.81    1.84
  -2  -5  -7   90.13    2.01
   2  -5   7   98.78    2.23
  -2   5  -7   89.69    1.78
  -2  -5  -7   85.91    1.93
   3   0   9  166.91    2.92
   3   0   9  164.16    2.65
   0  -7   4 1442.81   13.22
   0  -7  -4 1416.20   14.03
   0   7   4 1419.61   13.98
   0   7   4 1439.29   13.97
   0  -7   4 1433.74   14.13
   0  -7  -4 1394.53   13.91
  -2  -6  -5   23.51    1.05
   2  -6   5   23.14    1.07
  -2  -6  -5   23.73    0.95
   2  -6   5   24.53    1.12
   2  -6   5   23.82    0.88
  -2  -6  -5   24.33    1.06
  -2   6  -5   21.09    0.66
  -5   0  -4    0.48    0.21
  -5   0  -4    0.61    0.35
   5   0   4    0.02    0.41
   5   2   3  303.94    4.37
  -5   2  -3  313.36    3.88
  -5   2  -3  305.91    3.35
   5  -2   3  304.96    4.32
  -5  -2  -3  295.60    4.29
   5  -2   3  308.78    4.09
  -5  -2  -3  319.40    4.05
  -5  -2  -3  321.60    4.03
  -5   3   4  322.30    4.27
  -5  -3   4  320.32    3.79
  -5   3   4  325.37    4.30
   5  -3  -4  322.72    4.31
  -5  -3   4  304.89    4.26
   5   3  -4  317.34    3.96
  -5  -3   4  336.40    4.43
   4  -1   7  926.54    9.61
  -4  -1  -7  866.07    9.74
  -4  -1  -7  867.30    8.66
   4  -1   7  917.37    9.73
   4   1   7  910.63    9.67
  -4   1  -7  946.63    9.79
  -3  -6   4  154.58    2.63
  -3  -6   4  157.85    2.67
  -3   6   4  157.79    2.67
  -3   6   4  157.68    2.66
   3  -6  -4  165.18    2.55
  -2  -7   1  312.44    4.08
  -2  -7   1  309.29    4.19
  -2   7   1  301.27    3.85
   2  -7  -1  306.68    3.95
   2  -7  -1  310.59    3.95
  -2  -7   1  306.73    4.17
  -2   7   1  310.09    3.92
  -2  -7   0  995.88   10.02
   2  -7   0  968.77    9.91
  -2   7   0 1033.12   10.01
   2  -7   0 1018.87   10.02
  -2  -7   0 1045.47   10.51
  -2  -7   0 1022.62   10.49
  -2   7   0 1006.86    9.95
   0  -6   7    1.84    0.43
   0  -6   7    1.54    0.19
   0  -6  -7    0.84    0.28
   0   6   7    1.05    0.39
   0  -6  -7    0.57    0.38
   0  -6  -7    0.89    0.37
   0  -6   7    0.89    0.44
   0   6   7    0.83    0.38
  -2  -2  11  140.30    2.29
  -2   2  11  125.21    2.38
  -2   2  11  113.45    2.34
  -2  -2  11  147.24    2.59
  -2  -2  11  128.51    2.19
  -1  -6   7 2086.79   19.16
  -1   6   7 2006.60   19.96
  -1  -6   7 2120.75   20.42
   1  -6  -7 2165.49   18.95
  -1   6   7 2049.94   20.05
  -1  -6   7 2085.38   19.17
  -1  -6   7 2122.34   20.02
   3  -1   9 1257.08   12.40
   3   1   9 1261.21   12.80
  -3  -1  -9 1271.75   11.69
  -3  -1  -9 1279.31   13.12
   3  -1   9 1259.00   12.86
   3   1   9 1249.54   12.54
  -1  -7   4  629.37    7.26
   1  -7  -4  637.46    7.16
   1  -7  -4  635.09    7.14
  -1   7   4  647.05    7.13
  -1  -7   4  647.82    6.71
  -3   5   7  435.43    5.61
  -3  -5   7  448.38    5.36
  -3  -5   7  469.39    5.59
  -3   5   7  437.49    5.60
  -3  -5   7  458.59    5.40
  -4  -5   4 2776.08   25.66
  -4  -5   4 2818.21   25.69
   4  -5  -4 2769.22   24.96
  -4   5   4 2728.61   25.48
  -4   5   4 2740.34   25.48
  -5  -1  -4  160.21    2.90
  -5   1  -4  167.20    2.74
   5  -1   4  162.24    2.89
   5  -1   4  161.55    2.79
  -5  -1  -4  159.90    2.39
  -5  -1  -4  165.56    2.43
  -3  -3  -8  803.61    8.52
   3  -3   8  826.33    8.70
  -3  -3  -8  831.99    8.57
   3  -3   8  853.82    8.71
   3  -3   8  846.92    9.21
  -3   3  -8  824.57    8.83
   3  -3   8  844.59    9.16
  -3  -3  -8  781.70    9.12
   2  -2  10   65.89    1.38
   2  -2  10   68.20    1.78
  -2  -2 -10   70.19    1.43
  -2  -2 -10   66.28    1.81
   2  -2  10   70.80    1.71
   2  -2  10   65.41    1.68
  -2   2 -10   67.04    1.82
  -2  -2 -10   69.20    1.45
  -1  -4  10   71.85    1.97
  -1   4  10   81.29    1.86
   1  -4 -10   89.20    1.81
  -1  -4  10   80.75    1.42
  -1  -4  10   79.20    1.71
  -1   4  10   79.35    1.85
  -1  -4  10   80.01    1.91
  -2  -7   2 2148.31   20.05
   2  -7  -2 2187.52   19.99
   2  -7  -2 2131.45   19.92
  -2   7   2 2203.05   19.90
  -2  -7   2 2099.83   20.18
  -2   7   2 2158.41   19.89
   5  -2  -6 1098.68   10.87
  -5   2   6 1094.16   11.30
  -5   2   6 1074.43   11.21
  -5  -2   6 1073.43   11.23
   5   2  -6 1096.17   10.40
  -4   3   8    1.02    0.39
  -4   3   8    0.71    0.35
  -4  -3   8    0.95    0.39
  -4  -3   8    1.23    0.34
  -4  -3   8    0.72    0.36
  -3  -4  -7  470.22    5.59
  -3   4  -7  461.82    5.43
   3  -4   7  483.80    6.03
   3  -4   7  463.98    5.85
  -3  -4  -7  465.26    5.60
   3  -4   7  472.49    5.43
  -3  -4  -7  470.18    5.97
   3  -4   7  463.48    5.58
  -2  -7  -1   28.28    1.07
  -2  -7  -1   29.02    0.83
   2  -7   1   27.99    0.84
   2  -7   1   26.32    0.81
  -4  -5  -2 1535.02   14.96
  -4  -5  -2 1576.13   15.02
   4  -5   2 1538.12   15.17
   4  -5   2 1515.79   15.20
  -5   0   7  143.99    2.64
  -5   0   7  136.81    2.62
   0  -4 -10   43.33    1.33
   0  -4  10   45.63    1.37
   0  -4  10   43.71    1.41
   0   4  10   43.84    1.34
   0  -4  10   41.34    1.44
  -5  -3  -2 2737.84   25.06
  -5  -3  -2 2573.34   24.54
  -5   3  -2 2653.39   23.85
  -5  -3  -2 2661.78   24.52
   5  -3   2 2647.35   24.33
   5  -3   2 2667.33   25.00
  -5   3  -2 2653.17   23.57
  -4  -3  -6    8.26    0.55
  -4  -3  -6    8.07    0.56
   4  -3   6    8.00    0.70
  -4   3  -6    7.33    0.49
   4  -3   6    6.63    0.62
   4  -3   6    7.08    0.72
   3  -6   3  426.59    5.76
   3  -6   3  431.04    5.56
   3  -6   3  429.69    4.84
  -3  -6  -3  447.02    5.52
  -3  -6  -3  425.04    5.44
  -4   2   9  891.78    9.75
  -4  -2   9  908.78    9.64
  -4  -2   9  917.50    9.65
  -4  -2   9  915.08    9.36
  -1  -2 -11  854.91    8.87
  -1  -2 -11  862.93    9.59
   1   2  11  890.24    9.24
  -1  -2 -11  871.30    8.88
   1  -2  11  898.28    9.46
   1   2  11  890.62    8.86
   1  -2  11  899.35    9.48
   1  -2  11  887.98    9.50
   1   2  11  870.08    8.86
   5  -1  -7  114.43    1.95
  -5   1   7  114.55    2.32
  -1  -5   9   25.31    0.72
  -1  -5   9   25.32    1.05
   1  -5  -9   25.63    0.90
  -1  -5   9   24.87    0.72
   1  -7   4   12.57    0.48
   1  -7   4   12.46    0.72
   1  -7   4   14.04    0.82
  -1   3  11  107.57    2.19
  -1   3  11  116.30    2.24
  -1  -3  11  115.43    2.38
  -1  -3  11  117.25    1.80
  -1  -3  11  113.13    1.79
  -1  -3  11  113.32    1.99
   1  -3 -11  111.44    2.25
  -1  -3  11  112.80    2.36
   0   5   9  144.58    2.66
   0  -5   9  140.66    2.58
   0   5   9  133.55    2.58
   0  -5  -9  140.34    2.44
   0  -5   9  136.81    2.58
  -5   3   5    0.54    0.40
   5   3  -5    0.56    0.27
  -5  -3   5    0.35    0.44
  -5  -3   5    0.26    0.24
   5  -3  -5    0.45    0.36
  -5   3   5    0.43    0.34
  -2   7   3  182.62    2.86
   2  -7  -3  177.05    2.91
   2  -7  -3  178.95    2.89
  -2  -7   3  172.93    2.95
  -2   7   3  179.89    2.83
  -2  -7   3  174.49    2.78
  -1   0  12    0.20    0.25
  -1   0  12    0.43    0.25
  -1   0  12    0.07    0.24
  -1   0  12    0.23    0.39
  -4   4   7   70.02    1.77
  -4   4   7   72.16    1.81
  -4  -4   7   70.55    1.62
  -4  -4   7   74.83    1.77
  -4  -4   7   72.37    1.75
   2  -7   2  342.88    3.87
  -2  -7  -2  327.78    3.66
  -3   0  11 1285.31   12.67
  -3   0  11 1265.59   12.90
  -3   0  11 1271.28   12.85
   0   3  11   63.90    1.58
   0  -3  11   68.52    1.80
   0  -3  11   67.81    1.78
   0  -3  11   69.56    1.58
   0   3  11   70.97    1.51
   0   3  11   66.72    1.62
   0  -3 -11   64.81    1.71
  -4  -2  -7  380.41    4.36
   4  -2   7  363.64    4.85
   4  -2   7  367.31    4.95
  -3  -6   5  876.63    9.09
  -3  -6   5  862.54    9.08
  -3   6   5  859.15    9.19
   0  -7   5  139.87    2.01
   0  -7   5  127.91    1.96
   0  -7   5  131.29    2.46
   0   7   5  141.35    2.62
   0  -7  -5  138.89    2.67
   0  -7   5  136.85    2.68
  -4   4  -5  110.30    1.83
   4  -4   5  112.94    2.38
   4  -4   5  115.33    2.27
  -4  -4  -5  119.92    2.27
   4  -4   5  114.78    2.48
  -4  -4  -5  118.28    2.25
   0   0  12   44.51    1.29
   0   0  12   43.55    1.18
   0   0  12   42.80    1.43
   0   0  12   45.04    1.09
   0   0  12   43.86    1.06
   3  -2   9  343.39    4.73
   3  -2   9  350.51    4.41
  -3  -2  -9  320.58    3.97
  -3  -2  -9  336.88    4.01
   3  -2   9  331.12    4.27
  -3   2  -9  321.60    4.56
  -4  -5   5  738.18    8.00
  -4   5   5  723.46    8.10
  -4  -5   5  752.95    8.20
  -4   5   5  736.98    8.10
  -1  -6  -7   40.73    1.39
   1   6   7   39.89    1.36
  -3  -4   9  279.06    3.75
  -3   4   9  280.29    4.04
   3  -4  -9  268.34    3.33
  -3  -4   9  265.80    3.88
  -3  -4   9  272.66    3.73
  -1  -1  12   30.67    0.93
  -1   1  12   29.45    1.01
  -1  -1  12   30.26    0.92
  -1  -1  12   30.79    1.18
  -1   1  12   29.56    0.88
  -1  -1  12   30.33    1.09
  -1   1  12   31.15    0.96
  -1   1  12   30.45    1.03
  -1   1  12   29.69    1.14
   5  -2   4  450.96    5.57
  -5  -2  -4  454.28    5.29
  -5   2  -4  466.91    5.38
   5   2   4  469.87    5.91
  -5  -2  -4  456.39    5.29
  -3  -3  10  954.43   10.03
  -3  -3  10  931.49    9.83
  -3  -3  10  938.89    9.78
  -3   1  11   58.05    1.59
  -3   1  11   55.51    1.57
  -3  -1  11   58.80    1.56
  -3   1  11   59.37    1.45
  -3  -1  11   58.56    1.52
   3  -5   6  259.63    4.07
  -3  -5  -6  255.99    3.95
  -3  -5  -6  256.19    3.78
  -3  -5  -6  252.09    3.76
  -3   5  -6  268.22    3.33
   3  -5   6  268.37    3.53
   3  -5   6  254.89    3.78
   4  -5   3    0.53    0.50
  -4  -5  -3    0.84    0.38
   4  -5   3    0.05    0.46
  -1  -7   5   14.10    0.85
  -1   7   5   13.64    0.79
  -1  -7   5   11.66    0.61
  -1  -7   5   13.47    0.63
   1  -7  -5   13.73    0.82
  -2  -4  10    0.28    0.40
  -2   4  10    0.22    0.36
  -2  -4  10    0.42    0.25
   2  -4 -10    0.75    0.29
  -5   4   1   20.18    0.78
  -5  -4   1   20.12    0.94
  -5   4   1   20.35    0.78
   5  -4  -1   18.97    0.98
  -5   4   2   84.23    1.75
  -5  -4   2   84.60    1.95
  -5   4   2   86.75    1.76
   5  -4  -2   81.44    1.95
  -2  -6   7  181.15    2.71
  -2  -6   7  176.16    2.67
  -2  -6   7  175.71    3.01
   0  -1  12 2911.75   27.39
   0   1  12 3049.05   27.31
   0  -1  12 2952.29   26.51
   0   1  12 2978.28   26.97
   0  -1  12 2966.07   27.51
   0   1  12 3003.59   26.73
   0   1  12 3031.81   27.03
   0  -1  12 2888.62   27.72
  -5   0  -5  752.93    7.39
  -5   0  -5  753.65    8.46
   5   0   5  743.20    8.47
  -2   4  -9  629.96    7.21
   2  -4   9  644.91    6.75
  -2  -4  -9  607.60    6.97
   2  -4   9  658.52    7.18
   2   4   9  618.14    7.05
   2  -4   9  587.11    7.33
   2   4   9  625.89    7.03
  -2  -4  -9  631.65    7.08
   2  -4   9  630.63    7.47
  -2  -6  -6  360.84    4.71
   2  -6   6  355.95    4.51
   5  -4   0  718.40    8.01
  -5   4   0  722.70    7.29
  -5   4   0  720.51    7.28
  -5  -4   0  713.21    7.95
  -5   3  -3  134.00    2.05
   5  -3   3  148.37    2.50
   5  -3   3  153.45    2.83
  -5  -3  -3  140.53    2.49
  -5  -3  -3  147.95    2.53
  -2  -7   4    4.87    0.46
  -2   7   4    5.07    0.53
  -2  -7   4    6.07    0.53
  -2   7   4    5.52    0.55
  -4   0  10 3092.63   28.27
  -4   0  10 3161.59   28.96
  -5   4   3  160.25    2.64
   5   4  -3  157.30    2.57
  -5  -4   3  158.54    2.81
   5  -4  -3  154.21    2.80
  -2  -7  -3   25.51    1.11
   2  -7   3   24.26    0.62
  -5  -2   7   11.53    0.57
   5  -2  -7   11.85    0.67
  -5  -2   7   11.86    0.77
  -5   2   7   10.59    0.75
  -2   3  11 1437.82   14.80
  -2  -3  11 1487.32   14.38
  -2  -3  11 1484.07   14.93
  -2  -3  11 1457.08   14.30
   1   4  10  134.45    2.44
  -1  -4 -10  135.61    2.70
   1   4  10  136.70    2.47
   1  -4  10  135.12    2.55
  -1  -4 -10  130.53    2.40
  -1  -4 -10  130.32    2.42
  -2   0  12 1692.44   16.32
  -2   0  12 1674.19   16.02
  -2   0  12 1684.99   16.00
  -3  -6  -4   16.42    0.89
   3  -6   4   16.54    0.70
  -3  -6  -4   17.06    0.92
   3  -6   4   14.59    0.95
   3  -6   4   14.73    0.89
   5  -1   5   42.81    1.37
  -5  -1  -5   45.16    1.10
  -5   1  -5   45.03    1.38
   5   1   5   41.63    1.41
   5  -1   5   42.53    1.43
  -5  -1  -5   41.01    1.05
  -2   5   9  221.79    3.65
  -2  -5   9  222.71    3.48
  -2  -5   9  221.81    3.03
  -2  -5   9  224.44    3.06
   2  -3  10   33.58    0.96
  -2  -3 -10   31.49    1.03
   2  -3  10   35.14    1.22
   2   3  10   33.38    1.06
  -2  -3 -10   34.35    1.09
   2  -3  10   34.63    1.26
  -2   3 -10   34.18    1.25
   2  -3  10   32.69    1.30
   2   3  10   31.47    1.03
   5  -3  -6    0.27    0.35
   5   3  -6    0.33    0.24
  -5  -3   6    0.78    0.28
  -5  -3   6    0.28    0.43
   2   0  11    0.18    0.27
   2   0  11   -0.21    0.39
  -4  -1  10   49.24    1.34
  -4  -1  10   50.74    1.51
  -4   1  10   48.77    1.49
   4   0   8 5251.20   47.16
   4   0   8 5238.92   47.40
   2  -5   8  440.40    5.75
  -2   5  -8  448.69    5.36
  -2  -5  -8  430.89    5.63
   2  -5   8  434.32    5.19
   2  -5   8  437.71    5.40
  -2  -5  -8  437.04    5.52
  -3  -5   8  111.44    2.28
  -3  -5   8  111.38    2.15
  -3  -5   8  116.24    2.16
  -1  -5  -9   71.03    1.78
  -1  -5  -9   70.77    1.76
   1  -5   9   82.92    2.04
   1   5   9   72.01    1.82
   1  -5   9   79.37    1.87
   1   7   5 1442.47   13.78
   1  -7   5 1468.56   13.52
   5  -4   1   65.60    1.81
   5  -4   1   66.03    1.76
  -5   4  -1   67.17    1.21
  -5   0   8    0.37    0.38
  -2   1  12  119.62    2.05
  -2  -1  12  114.65    2.12
  -2   1  12  117.49    2.25
  -2  -1  12  116.27    2.18
  -2   1  12  119.01    2.31
  -2   1  12  120.40    2.30
   0  -6  -8  209.05    3.02
   0  -6   8  208.98    3.36
   0   6   8  215.47    3.47
   0  -6  -8  214.97    3.46
  -1  -6   8   44.30    1.06
  -1  -6   8   47.84    1.08
  -1  -6   8   42.94    1.41
  -1   6   8   49.77    1.53
   1  -6  -8   47.72    1.06
  -1   2  12 2125.19   20.25
  -1  -2  12 2146.46   20.56
  -1   2  12 2152.81   20.24
  -1  -2  12 2118.58   19.67
  -1  -2  12 2167.04   19.68
  -1   2  12 2179.87   19.71
  -1  -2  12 2147.24   20.69
  -3   2  11  258.71    3.96
  -3  -2  11  258.33    3.84
   5  -4  -4 2701.77   24.76
  -5   4   4 2693.20   24.59
   5   4  -4 2630.60   24.15
  -5   4   4 2561.94   24.48
  -5  -4   4 2690.75   24.12
  -5  -4   4 2510.24   24.61
   2   1  11  235.50    3.27
  -2  -1 -11  242.51    2.98
   2   1  11  226.24    3.58
   2  -1  11  240.28    3.75
   2  -1  11  235.95    3.11
   2  -1  11  230.03    3.60
  -3   6   6  107.71    2.26
  -3  -6   6  108.77    2.13
  -3  -6   6  108.62    2.14
  -3  -6   6  102.46    2.21
  -4  -3   9 3130.81   28.59
  -4  -3   9 3113.71   28.75
  -4   3   9 3095.38   28.91
   4  -1   8   25.02    1.08
   4  -1   8   26.78    1.15
  -4  -1  -8   28.30    0.75
   1  -3  11   43.18    1.42
  -1  -3 -11   43.38    1.26
   1   3  11   44.69    1.33
   1  -3  11   44.41    1.48
   1   3  11   44.33    1.27
   1  -3  11   44.98    1.35
  -1  -3 -11   45.95    1.27
   1   3  11   45.14    1.26
  -4   5   6 1604.20   16.04
  -4  -5   6 1644.04   15.96
  -4  -5   6 1650.50   15.88
  -5  -1   8    8.95    0.69
  -5   1   8    9.09    0.72
   5  -1  -8    9.95    0.54
   6   0  -2   98.46    2.12
  -6   0   2   96.80    2.04
  -6   0   2  103.31    2.09
   0  -2  12  142.49    2.67
   0   2  12  139.98    2.43
   0  -2  12  147.09    2.82
   0  -2  12  144.62    2.33
   0   2  12  147.83    2.43
   0   2  12  141.48    2.41
  -6   0   1    0.81    0.32
  -6   0   1    0.34    0.31
   6   0  -1    0.14    0.42
   4  -5   4  314.56    4.62
  -4  -5  -4  315.40    4.41
   4  -5   4  306.26    4.51
   3  -4   8 1432.22   13.98
  -3  -4  -8 1376.58   13.95
   3  -4   8 1383.67   14.49
  -3  -4  -8 1383.74   13.99
   3  -4   8 1436.85   14.48
  -3   4  -8 1424.62   14.00
   0  -7  -6  970.47    9.66
   0  -7   6 1005.85    9.47
   0  -7  -6 1000.83   10.61
   0  -7   6  975.22   10.43
   0   7   6  995.90   10.60
   1   0  12    0.06    0.39
   1   0  12   -0.09    0.35
   1   0  12    0.10    0.12
  -4  -4   8    9.37    0.65
  -4  -4   8   10.79    0.72
  -4   4   8    9.98    0.75
   3   0  10    0.46    0.33
   3   0  10    0.15    0.37
   0  -8   0 2120.31   19.55
   0  -8   0 2116.38   20.04
   0  -8   0 2093.73   19.95
   4  -3   7 1675.28   16.69
  -4  -3  -7 1704.99   16.26
  -4  -3  -7 1713.89   16.26
  -4   3  -7 1723.44   16.51
   4  -3   7 1753.73   17.16
   4  -3   7 1780.96   15.99
   6   0  -3    0.14    0.38
  -6   0   3    0.17    0.37
  -4   6   1   79.00    1.55
  -4   6   1   79.69    1.56
   4  -6  -1   76.58    1.83
   4  -6  -1   76.53    1.98
  -2   7   5    1.93    0.43
  -2  -7   5    1.46    0.35
  -2  -7   5    1.76    0.35
  -1   7   6  955.44    9.87
  -1  -7   6  932.58    9.04
  -1  -7   6  882.12    9.63
  -1  -7   6  870.66    8.96
   1  -7  -6  843.76    9.72
   6   0   0 1411.48   14.29
  -6   0   0 1413.62   13.82
  -6   0   0 1415.02   13.81
  -6  -1   2  110.20    2.25
  -6   1   2  114.96    2.21
   6  -1  -2  113.19    2.31
  -6   1   2  115.83    2.22
   6   1  -2  113.19    2.26
   0  -8   1    0.91    0.33
   0  -8  -1    0.89    0.37
   0  -8   1    0.77    0.32
   0  -8   1    0.98    0.30
  -6   1   1   32.40    1.08
   6   1  -1   34.39    1.25
  -6  -1   1   34.59    1.18
  -6  -1   1   36.12    1.21
  -6   1   1   31.37    1.07
   6  -1  -1   32.95    0.96
   6  -1  -1   35.15    1.28
   3  -3   9    0.36    0.42
   3  -3   9    0.45    0.31
   3  -3   9    1.24    0.36
   3  -3   9    0.66    0.41
  -3  -3  -9    0.76    0.30
  -3  -3  -9    0.72    0.27
   4  -6  -2   24.15    0.98
  -4  -6   2   22.99    1.03
  -4   6   2   25.71    0.91
  -4   6   2   23.75    0.88
   2  -7   4   18.65    1.05
  -2  -7  -4   16.42    0.94
   2  -7   4   18.87    0.84
   5  -2   5   21.84    1.06
  -5  -2  -5   22.22    0.85
  -5  -2  -5   21.34    0.84
  -5   2  -5   23.09    0.93
   5  -2   5   22.88    1.01
   5  -4   2  917.20    9.20
   5  -4   2  910.02    9.96
  -5  -4  -2  888.99    9.56
  -4  -6   0  348.02    4.76
  -4   6   0  354.37    4.04
   4  -6   0  350.17    4.93
  -4   6   0  341.43    4.01
   5  -3   4  389.14    5.22
   5  -3   4  397.07    4.95
  -5  -3  -4  366.40    4.73
  -5  -3  -4  373.35    4.79
  -5   3  -4  361.64    4.43
   4  -4   6   80.03    2.09
  -4  -4  -6   85.29    1.89
  -4  -4  -6   84.62    1.89
   4  -4   6   85.43    1.55
   4  -4   6   78.00    1.98
   4  -4   6   80.40    1.94
  -4   4  -6   79.02    1.60
   3  -7  -1   43.47    1.20
   3  -7  -1   43.60    1.44
  -3  -7   1   43.69    1.41
  -3   7   1   43.01    1.13
   3  -7  -1   41.90    1.17
  -3   7   1   43.61    1.16
   1   1  12  280.95    3.43
   1   1  12  272.96    3.94
   1   1  12  278.01    3.36
   1  -1  12  273.96    3.87
  -1  -1 -12  279.21    3.46
  -1  -1 -12  270.93    3.41
   1  -1  12  279.94    4.12
   3   1  10  113.11    2.41
   3  -1  10  112.41    2.12
   3   1  10  112.19    2.20
  -4  -2  10  210.39    3.37
  -4   2  10  202.11    3.45
  -3  -7   0   20.72    0.99
   3  -7   0   19.31    0.73
  -3   7   0   19.44    0.73
   3  -7   0   19.00    0.74
  -3   7   0   18.93    0.70
   3  -7   0   18.08    0.99
   6  -1  -3  539.12    6.45
  -6  -1   3  550.28    6.49
   6   1  -3  534.06    6.31
  -6   1   3  544.12    6.40
  -2  -2  12  184.59    3.15
  -2   2  12  188.20    3.06
  -2  -2  12  186.61    2.80
  -1  -4  11  444.78    5.27
   1  -4 -11  423.37    5.26
  -1  -4  11  438.12    5.64
  -1   4  11  426.14    5.44
   6  -1   0  366.04    4.99
   6  -1   0  368.57    4.50
  -6   1   0  363.82    4.56
  -6   1   0  373.35    4.58
  -6  -1   0  379.32    4.77
  -6  -1   0  380.19    4.81
  -3  -7   2  120.18    2.38
  -3   7   2  114.73    2.12
   3  -7  -2  115.03    2.32
  -3   7   2  119.44    2.18
  -5   4   5   13.21    0.79
  -5  -4   5   14.97    0.72
  -5  -4   5   14.47    0.86
   5   4  -5   15.31    0.68
   5  -4  -5   14.63    0.87
   0  -8   2  273.64    3.87
   0  -8   2  275.67    3.67
   0  -8  -2  281.07    4.02
  -4   6   3    1.15    0.33
  -4   6   3    0.95    0.33
  -4  -6   3    1.00    0.43
   4  -6  -3    0.87    0.31
  -6   0   4 1736.01   17.18
   6   0  -4 1793.86   17.03
  -3  -6  -5  446.27    5.90
   3  -6   5  453.95    5.96
   3  -6   5  465.31    6.21
  -1  -8   0 1046.23   10.84
   1  -8   0 1035.88   10.59
  -1  -8   0 1026.99   10.27
  -1  -5  10  101.43    1.60
   1  -5 -10   97.94    1.98
  -1  -5  10   95.76    2.21
  -1   5  10   95.08    2.19
  -4  -6  -1   60.35    1.66
   4  -6   1   59.31    1.72
   4  -6   1   60.81    1.78
   0   4  11 3698.78   34.12
   0  -4  11 3784.92   34.00
   0  -4 -11 3731.19   34.19
   0   4  11 3795.52   33.59
  -2  -2 -11   16.39    0.71
   2  -2  11   16.03    0.90
   2  -2  11   15.92    0.65
   2  -2  11   15.01    0.91
  -2  -2 -11   15.77    0.69
   3  -5   7  541.43    6.41
  -3  -5  -7  538.35    6.45
   3  -5   7  546.29    6.16
  -3   5  -7  529.10    5.99
   1   6   8  125.61    2.56
   1  -6   8  129.13    2.67
   1  -6   8  131.06    2.52
  -1  -6  -8  127.76    2.40
  -1  -8   1  259.00    3.74
  -1  -8   1  259.82    3.58
   1  -8  -1  266.13    3.75
   1  -8  -1  260.72    3.68
  -2  -6   8  467.36    5.85
  -2  -6   8  452.11    5.28
  -2   6   8  460.91    5.92
  -2  -6   8  460.80    5.32
   4  -2   8  736.20    8.38
   4  -2   8  717.40    8.10
  -4  -2  -8  728.01    7.49
  -6   0  -1    0.86    0.33
  -6   0  -1    1.29    0.32
  -3  -7  -1  801.23    9.04
   3  -7   1  814.45    7.94
   3  -7   1  803.05    8.20
   3  -7   1  834.75    8.03
  -3   7  -1  773.63    7.95
   3  -7   1  841.84    9.31
   5   0   6    0.17    0.40
   5   0   6   -0.17    0.42
  -5  -3   7    1.94    0.49
  -5  -3   7    1.43    0.31
  -5   3   7    1.61    0.45
   0   5  10  441.57    5.73
   0  -5 -10  433.75    5.68
   0  -5  10  434.13    5.76
  -5  -2   8  537.28    5.87
  -5   2   8  523.99    6.54
  -5  -2   8  535.52    6.50
   1  -8   1   73.58    1.59
   1  -8   1   72.69    1.58
  -1  -8  -1   73.26    1.83
  -2   6  -7   10.29    0.59
   2  -6   7    9.28    0.65
  -2  -6  -7    8.91    0.70
   2  -6   7    9.47    0.85
  -6   1   4  540.28    6.51
  -6  -1   4  527.33    6.51
   6   1  -4  533.42    6.22
  -3  -4  10  888.26    9.83
  -3  -4  10  903.61    9.51
  -3  -4  10  882.40    9.51
  -3   7   3   28.57    1.05
  -3   7   3   28.43    1.05
   3  -7  -3   26.82    1.06
   1  -7   6    0.21    0.36
  -1  -7  -6    0.38    0.38
   1   7   6    0.45    0.39
  -1  -7  -6    0.01    0.30
  -1  -8   2   96.84    2.03
   1  -8  -2  101.68    2.10
  -1   8   2   97.61    2.07
  -1  -8   2   98.97    2.04
   6   1   1   99.22    2.26
  -6  -1  -1   96.73    1.98
   6  -1   1   95.13    1.94
   6  -1   1  101.25    2.29
  -6   1  -1   93.09    1.82
  -6  -1  -1   97.79    2.01
  -6   1  -1   95.62    1.83
  -5  -1  -6  280.15    3.49
   5   1   6  295.86    4.39
   5  -1   6  290.21    4.28
   5  -1   6  304.76    4.40
  -6   2   2    2.21    0.39
  -6  -2   2    1.52    0.43
   6  -2  -2    1.99    0.48
  -6   2   2    1.80    0.37
   6  -2  -1   14.85    0.89
   6   2  -1   13.74    0.82
  -6   2   1   14.47    0.75
  -6  -2   1   15.82    0.86
  -6   2   1   14.19    0.73
  -1  -3  12 1370.52   13.08
  -1   3  12 1386.74   13.65
  -1  -3  12 1347.94   12.71
  -3   0  12    0.58    0.38
  -3   0  12    1.11    0.39
  -4   5   7    1.26    0.45
  -4  -5   7    1.95    0.42
  -4  -5   7    0.83    0.41
  -3   6   7  124.77    2.55
  -3  -6   7  132.29    2.41
  -3  -6   7  127.66    2.54
  -4   6   4 1033.10   10.78
  -4  -6   4 1031.09   11.03
   4  -6  -4 1058.68   10.38
   0  -8   3  329.00    4.15
   0  -8  -3  326.65    4.66
   0  -8   3  335.57    4.17
   0  -8   3  331.68    4.58
   5  -4   3  653.63    7.14
  -5  -4  -3  646.00    7.37
  -3  -3  11   79.39    1.83
  -3  -3  11   85.30    1.86
  -3   3  11   83.00    1.99
  -3  -3  11   81.22    1.98
   1   2  12  453.09    5.25
   1   2  12  464.47    5.26
   1  -2  12  454.43    5.82
  -1  -2 -12  452.22    5.25
   1  -2  12  456.31    5.87
   1   2  12  449.55    5.56
   1  -8   2   78.43    1.58
  -1  -8  -2   83.59    1.99
   1  -8   2   81.48    1.60
   3  -2  10  174.23    3.29
   3  -2  10  189.30    3.06
   3  -2  10  186.46    2.90
  -3  -2 -10  189.34    2.66
  -3  -2 -10  178.26    2.60
  -4  -6  -2  145.35    2.77
   4  -6   2  145.49    2.89
   4  -6   2  136.86    2.84
   6   0  -5   -0.06    0.32
  -6   0   5    0.22    0.37
  -3  -7  -2   63.85    1.83
   3  -7   2   65.27    1.42
  -6   2   3  169.44    2.88
  -6  -2   3  167.52    2.99
   6   2  -3  174.72    2.89
   6  -2  -3  167.55    2.99
  -5   0   9 1372.21   14.07
   2  -4 -11   51.21    1.38
  -2   4  11   54.45    1.62
  -2  -4  11   56.34    1.64
  -2  -4  11   53.48    1.31
  -2  -4  11   56.50    1.37
  -2  -4  11   51.83    1.31
   4  -5   5  149.38    2.88
  -4  -5  -5  151.25    2.80
   4  -5   5  150.34    3.00
  -2   7   6   38.70    1.36
  -2  -7   6   39.23    1.18
  -2  -7   6   37.07    1.32
  -2  -7   6   40.01    1.19
  -6   2   0  188.57    2.80
   6  -2   0  172.19    3.21
   6  -2   0  185.29    2.65
  -6   2   0  184.38    2.81
   6   2   0  180.29    3.15
  -6  -2   0  174.12    3.00
   0   3  12   10.01    0.60
   0   3  12   10.85    0.69
   0  -3  12    9.94    0.79
  -3   5   9  160.15    2.97
  -3  -5   9  157.06    2.67
  -3  -5   9  157.94    2.85
  -3   1  12  211.10    3.46
  -3  -1  12  215.72    3.37
  -3  -1  12  220.59    3.44
  -1   0  13  470.08    5.97
  -1   0  13  471.34    5.36
  -6   0  -2 1954.20   18.14
   6   0   2 1960.95   18.96
  -2  -7  -5   68.33    1.85
   2  -7   5   66.87    1.62
  -2  -7  -5   70.39    1.73
   2  -7   5   66.56    1.94
  -4   0  11   -0.02    0.36
  -4   0  11    0.36    0.31
  -1  -8   3   17.62    0.89
  -1  -8   3   18.00    0.81
   1  -8  -3   18.31    0.91
  -1   8   3   18.48    0.93
  -1  -8   3   18.38    0.83
   2  -4  10    0.81    0.43
   2  -4  10    0.27    0.39
   2  -4  10    0.19    0.25
  -5  -4   6 1032.89   10.38
  -5  -4   6 1029.76   10.89
  -2   5  10  313.64    4.58
  -2  -5  10  320.69    3.97
  -2  -5  10  326.20    4.63
  -2  -5  10  327.68    3.98
   5  -5  -1    2.94    0.47
  -5   5   1    3.97    0.38
  -5  -5   1    2.53    0.48
   5  -5  -1    2.09    0.58
  -3   7   4  276.83    4.01
  -3  -7   4  271.67    3.96
  -6   1   5  388.68    5.18
   6  -1  -5  396.93    4.97
  -6  -1   5  401.19    5.22
  -5   5   2    9.43    0.60
  -5   5   2    9.29    0.58
  -5  -5   2    9.82    0.77
   5  -5  -2   11.42    0.70
   5  -5  -2    8.41    0.76
  -5  -1   9  371.09    4.34
  -5   1   9  362.75    5.08
  -5  -1   9  365.42    5.04
   0  -7  -7  114.85    1.84
   0  -7   7  115.10    2.43
  -1  -6   9  275.70    4.22
  -1  -6   9  278.61    3.35
   1  -6  -9  292.84    3.60
  -1   6   9  296.22    4.37
   0  -6  -9   87.49    2.11
   0  -6  -9   92.33    1.90
   0  -6   9   93.67    2.16
   0   6   9   91.61    2.15
  -1  -7   7  100.90    1.81
  -1  -7   7  102.24    2.29
   1  -7  -7  105.21    2.35
  -1   7   7  107.73    2.35
  -1  -7   7  101.97    1.79
   5  -3   5   12.12    0.84
  -5   3  -5   10.31    0.59
  -5  -3  -5   10.91    0.67
  -5  -3  -5   11.54    0.68
   5  -3   5   12.31    0.81
  -2  -5  -9  205.38    3.36
   2  -5   9  208.60    3.04
   2  -5   9  211.41    3.37
   2  -5   9  208.27    3.55
  -2   5  -9  205.23    3.28
  -1   1  13 1095.81   11.15
  -1  -1  13 1079.73   10.83
  -1  -1  13 1108.36   10.86
  -1  -1  13 1100.26   11.33
  -1  -1  13 1123.89   11.78
  -1   1  13 1131.93   11.18
  -6   1  -2  189.97    2.77
   6   1   2  201.91    3.45
   6  -1   2  189.01    3.08
  -6   1  -2  203.77    2.83
  -6  -1  -2  193.85    2.99
   6  -1   2  202.60    3.47
  -6  -1  -2  192.22    3.00
   6  -2  -4  513.45    6.19
  -6  -2   4  514.93    6.30
  -6   2   4  493.72    6.13
   6   2  -4  489.24    5.84
   5  -5   0  145.13    2.87
   5  -5   0  139.58    2.71
   0   0  13    0.30    0.25
   0   0  13   -0.08    0.21
   0   0  13    0.17    0.22
  -4  -1  11   89.84    2.06
  -4   1  11   86.61    2.07
  -4  -1  11   83.30    1.84
   4   0   9    0.22    0.43
   4   0   9    0.20    0.44
  -4  -3  10    3.97    0.52
  -4  -3  10    4.37    0.56
  -4   3  10    4.56    0.66
  -4  -4   9    9.60    0.69
  -4   4   9    9.91    0.77
  -4  -4   9    9.13    0.70
  -5  -5   3  951.30   10.06
   5  -5  -3  942.48   10.10
  -5   5   3  890.25    9.48
  -5   5   3  880.62    9.49
  -6  -2  -1    7.61    0.62
   6  -2   1    6.03    0.51
   6   2   1    6.35    0.67
  -6   2  -1    7.25    0.49
  -6   2  -1    6.18    0.46
   1  -4  11  219.23    3.59
   1   4  11  221.57    3.46
  -1  -4 -11  209.23    3.35
   1  -4  11  220.55    3.49
   1  -8   3  120.83    1.95
  -1  -8  -3  119.89    2.49
   1  -8   3  121.40    1.96
   5  -2   6  179.66    3.16
  -5  -2  -6  175.02    2.70
  -5  -2  -6  183.52    2.73
   5   2   6  178.23    3.26
   5  -2   6  182.73    3.24
  -5   2  -6  183.32    3.05
   1   5  10 1182.45   12.14
  -1  -5 -10 1156.91   12.05
   1  -5  10 1187.55   12.24
  -2  -3  12    6.58    0.50
  -2   3  12    7.44    0.68
   2  -3 -12    6.21    0.56
  -2  -3  12    5.14    0.63
  -2  -3  12    6.89    0.52
  -4   6   5   14.48    0.83
  -4  -6   5   15.09    0.87
   0  -8   4   17.80    0.69
   0   8   4   19.77    0.99
   0  -8  -4   19.90    1.00
   0   1  13    6.09    0.50
   0  -1  13    6.16    0.64
   0  -1  13    5.84    0.69
   0   1  13    6.09    0.53
   0  -1  13    5.69    0.55
   0   1  13    5.58    0.46
  -3  -7  -3  990.09   10.97
   3  -7   3 1007.69   10.17
  -3  -6  -6    4.86    0.57
   3  -6   6    6.48    0.54
   3  -6   6    5.59    0.62
   3  -6   6    6.71    0.75
   2  -3  11  440.99    5.79
  -2  -3 -11  474.34    5.46
   2  -3  11  457.19    6.06
   2  -3  11  463.37    5.82
  -2  -3 -11  431.45    5.35
   4  -6   3    3.14    0.56
  -4  -6  -3    2.94    0.53
   4  -6   3    1.79    0.54
   4   1   9  578.81    7.01
   4   1   9  557.56    6.76
   4  -1   9  564.59    6.97
  -4  -4  -7  472.97    5.82
  -4   4  -7  464.44    5.55
   4  -4   7  468.14    6.37
   4  -4   7  480.53    6.05
   4  -4   7  468.78    6.06
   4  -4   7  484.88    5.38
   4  -3   8  126.28    2.51
   4  -3   8  130.09    2.21
  -4  -3  -8  124.57    2.25
  -4  -3  -8  128.47    2.29
   4  -3   8  124.03    2.64
  -2   8   1  863.67    9.04
  -2   8   1  889.95    9.12
   2  -8  -1  890.61    9.13
  -2  -8   1  880.07    9.52
  -2  -8   1  843.17    9.02
   2  -8  -1  836.66    8.98
   2  -8   0  268.23    3.59
  -2  -8   0  274.54    4.08
   2  -8   0  264.33    3.61
  -2  -8   0  264.48    3.48
  -2   0  13    0.16    0.28
  -2   0  13    0.42    0.32
  -2   0  13   -0.13    0.38
  -5  -5  -1  230.32    3.66
   5  -5   1  217.25    3.71
  -6   0   6 1150.39   12.29
   6   0  -6 1209.54   11.84
  -5  -3   8   90.69    2.12
  -5  -3   8   92.69    1.87
  -5   3   8   87.11    2.13
   3  -4   9   62.70    1.61
   3  -4   9   68.36    1.94
   3  -4   9   65.87    1.90
   3  -4   9   65.46    1.65
  -3  -4  -9   65.32    1.64
   1  -8  -4   69.57    1.87
  -1   8   4   74.49    1.86
  -1  -8   4   74.20    1.62
  -3   2  12  138.81    2.70
  -3  -2  12  141.88    2.62
  -5  -4  -4   29.55    1.16
   5  -4   4   29.91    1.31
   5  -4   4   28.93    1.29
   5  -4   4   28.19    1.10
   2   0  12 1497.83   15.33
   2   0  12 1547.31   14.55
  -5  -5   4   22.44    0.95
  -5   5   4   24.68    1.00
   5  -5  -4   24.80    1.16
  -2  -8   2  422.71    5.37
   2  -8  -2  430.81    5.37
  -2  -8   2  422.71    5.41
  -2   8   2  433.24    5.32
   2  -8   1  285.29    3.66
   2  -8   1  281.46    3.60
  -2  -8  -1  273.73    4.15
  -6   0  -3    0.54    0.27
  -6   0  -3    1.24    0.28
   6   2  -5  914.85    9.24
  -6  -2   5  899.06    9.84
   6  -2  -5  873.32    9.58
  -6   2   5  879.73    9.73
  -3   7   5    1.93    0.44
   3  -7  -5    2.37    0.34
  -3  -7   5    1.42    0.41
  -2  -1  13  318.99    4.31
  -2   1  13  323.62    4.40
  -2   1  13  325.23    4.07
  -2  -1  13  333.09    4.29
  -5   2   9  295.40    4.53
  -5  -2   9  295.76    4.39
   6   1  -6  372.21    4.53
   6  -1  -6  375.45    4.73
  -6   1   6  359.12    5.04
  -6  -1   6  363.80    5.12
  -6   3   2   82.52    1.82
  -6   3   2   78.63    1.78
  -6  -3   2   83.05    2.01
   6   3  -2   78.72    1.89
   6   3  -1  385.22    5.19
  -6  -3   1  389.68    5.21
   6  -3  -1  393.37    5.43
  -6   3   1  391.64    4.82
  -6   3   1  386.92    4.79
   1   7   7  336.45    4.80
   1  -7   7  328.26    4.49
  -2  -6   9  161.45    2.99
  -2  -6   9  154.59    2.46
  -2  -6   9  155.76    2.49
   5   0   7 2183.17   20.95
   5   0   7 2130.50   20.93
  -1   2  13  105.82    1.86
  -1  -2  13  105.32    1.78
  -1   2  13  101.24    2.12
  -1  -2  13  103.60    2.38
  -1  -2  13  103.95    1.78
  -6  -2  -2  350.72    4.56
   6   2   2  349.80    5.04
   6  -2   2  334.74    4.99
   6  -2   2  339.28    4.46
  -3   5  -8   34.92    1.12
   3  -5   8   37.76    1.21
   3  -5   8   35.97    1.25
   3  -5   8   37.43    1.47
  -3  -5  -8   36.42    1.30
  -4  -2  11   69.66    1.83
  -4  -2  11   71.59    1.74
  -4   2  11   71.58    1.99
   1  -3  12 1026.27   10.85
  -1  -3 -12 1032.70   10.65
   1   3  12 1062.43   10.86
   1  -3  12 1032.12   11.19
   1   3  12 1041.04   10.71
   2   1  12    4.92    0.59
   2  -1  12    6.11    0.64
   2   1  12    5.00    0.46
  -4  -5   8  420.78    5.34
  -4  -5   8  408.90    5.27
   3  -3  10  210.97    3.75
   3  -3  10  225.47    3.46
  -3  -3 -10  221.07    3.19
   3  -3  10  222.26    3.28
  -3  -3 -10  209.12    3.14
   3  -3  10  227.85    3.74
  -6  -1  -3  488.76    5.59
   6  -1   3  483.90    6.25
  -6  -1  -3  487.90    5.61
   6  -1   3  469.81    5.92
  -2   6  -8   25.36    0.98
   2  -6   8   27.03    1.31
   2  -6   8   26.44    1.09
  -2  -6  -8   22.98    1.11
   6   3  -3  305.89    4.16
   6  -3  -3  301.97    4.38
  -6   3   3  283.20    4.08
  -6  -3   3  289.13    4.36
  -5   4   7   23.59    1.10
  -5  -4   7   21.95    1.06
  -5  -4   7   21.29    0.91
  -3  -6   8  453.90    5.94
  -3  -6   8  464.97    5.67
   1  -6   9  196.01    3.33
   1   6   9  192.71    3.38
  -1  -6  -9  185.17    3.29
  -1  -8  -4  611.18    7.31
   1  -8   4  583.42    6.94
  -2  -7   7  136.72    2.72
  -2   7   7  136.13    2.76
  -2  -7   7  134.17    2.32
   3   0  11   22.66    1.14
   3   0  11   23.59    0.95
  -6  -3   0  109.92    2.30
   6   3   0  106.25    2.35
  -6   3   0  107.97    1.94
   6  -3   0   99.83    2.46
  -6   3   0  100.95    1.88
  -2   8   3   25.86    1.05
   2  -8  -3   23.54    1.02
  -2  -8   3   22.93    0.99
   5  -5   2  385.06    5.37
   5  -5   2  395.71    5.54
   5   1   7  609.70    7.55
   5  -1   7  608.19    7.42
   2  -7   6  486.98    5.76
  -2  -7  -6  480.93    6.21
  -2  -8  -2  604.78    7.71
   2  -8   2  683.13    7.31
   0   2  13  698.01    7.46
   0   2  13  693.61    7.48
  -4  -5  -6   60.41    1.73
   4  -5   6   61.87    1.78
   4  -5   6   61.52    1.94
   4  -2   9   31.91    1.22
   4   2   9   33.31    1.27
   4  -2   9   31.37    1.33
  -4  -6   6    8.38    0.69
  -4   6   6   10.34    0.75
  -4  -6   6    8.52    0.69
  -1  -5  11  977.23   10.44
  -1   5  11  986.00   10.74
   1  -5 -11 1008.68   10.39
  -1  -5  11  969.84   10.78
   0  -8   5  535.67    6.41
   0  -8  -5  542.46    6.51
   0   8   5  545.79    6.55
   3  -1  11   81.78    2.11
   3   1  11   82.21    1.86
   3   1  11   84.99    2.12
   3  -1  11   80.98    1.78
   3  -7   4   50.27    1.31
  -3  -7  -4   50.04    1.66
   1   0  13  212.03    3.51
   5   5  -5 2027.57   18.73
  -5  -5   5 2052.07   19.59
  -5  -5   5 1963.48   19.12
  -5   5   5 1991.48   19.33
  -1  -4  12 2805.01   25.95
  -1  -4  12 2721.91   25.10
  -6   3   4   51.19    1.53
   6  -3  -4   55.36    1.63
   6   3  -4   54.32    1.45
  -6  -3   4   52.79    1.63
  -3  -4  11  257.11    3.65
  -3  -4  11  250.38    3.91
  -3   4  11  250.73    3.98
   4  -6   4   44.54    1.62
  -4  -6  -4   44.69    1.51
   4  -6   4   42.74    1.55
  -5   0  10    0.69    0.47
   0   5  11  318.25    4.00
   0   5  11  284.73    4.45
   0  -5 -11  294.03    4.48
   0  -5  11  338.82    4.64
   0  -5  11  327.97    4.73
  -1  -8   5  145.56    2.38
   1  -8  -5  137.64    2.82
  -1  -8   5  142.25    2.37
   6  -3   1 1152.09   11.87
  -6  -3  -1 1168.36   11.54
  -2  -2  13  524.68    6.78
  -2   2  13  542.52    6.52
  -2  -2  13  549.22    6.18
  -2  -2  13  531.30    6.12
   5  -3   6 1403.39   14.42
  -5   3  -6 1390.98   13.91
  -5  -3  -6 1411.50   13.88
  -6  -2   6  229.76    3.84
   6  -2  -6  236.40    3.56
   6   2  -6  241.51    3.25
  -6   2   6  224.98    3.74
  -6   0   7    0.14    0.38
   6   0  -7   -0.05    0.27
   1  -1  13  605.69    7.29
   1   1  13  588.08    6.98
   0  -7  -8  685.67    7.97
   0  -7   8  654.07    7.77
   0  -4  12  170.86    2.93
   0   4  12  173.58    3.04
   0   4  12  175.73    2.70
   0  -4  12  169.97    3.21
  -1   7   8  107.90    2.43
  -1  -7   8  103.01    2.35
  -3  -5  10  546.65    6.42
  -3   5  10  524.66    6.90
   2   2  12  203.85    3.40
  -2  -2 -12  210.06    2.94
  -5  -1  10   12.39    0.86
  -5  -1  10   11.35    0.62
  -3   7   6   48.03    1.54
  -3  -7   6   44.87    1.51
  -3  -7   6   45.41    1.40
  -2   8   4   35.38    1.27
  -2  -8   4   35.09    1.21
   2  -8  -4   33.62    1.26
   6   2   3   51.67    1.70
   6  -2   3   48.63    1.43
  -6  -2  -3   48.27    1.37
  -6   2  -3   46.39    1.34
  -2  -8  -3   46.48    1.56
   2  -8   3   48.62    1.39
   6   0   4  333.97    4.96
  -6   1   7    2.86    0.54
   6  -1  -7    2.48    0.40
  -6  -1   7    3.01    0.57
  -5  -4  -5   91.91    2.06
   5  -4   5   92.22    2.29
   5  -4   5   87.56    2.06
  -3  -3  12  406.81    5.55
  -3   3  12  424.52    5.55
  -3  -3  12  413.32    5.24
  -5  -2  -7 1081.08   10.49
  -5  -2  -7 1076.63   10.51
   5  -2   7  990.52   11.31
   5   2   7 1068.75   11.49
   5  -2   7  988.99   11.31
  -5  -5  -3    1.28    0.47
   5  -5   3    0.02    0.41
   5  -5   3    0.22    0.50
  -1   6  10   86.03    2.20
  -1  -6  10   90.39    2.25
  -3  -6  -7  421.11    5.62
   3  -6   7  432.71    5.31
   3  -6   7  425.07    5.57
   3  -6   7  412.27    5.91
  -4  -4  10  331.92    4.63
  -4   4  10  346.58    4.94
  -4  -4  10  342.06    4.74
  -6   3   5 2002.02   20.01
   6  -3  -5 2065.43   19.96
   6   3  -5 2027.95   19.34
  -4   7   1    0.55    0.25
  -4  -7   1    0.43    0.47
   4  -7  -1    0.58    0.28
  -4   7   1    0.44    0.26
   4  -7  -1    0.74    0.27
   4  -7  -1    1.14    0.41
  -5  -3   9   17.67    0.83
  -5   3   9   16.73    1.04
  -5  -3   9   16.28    0.94
   1  -8   5  366.08    5.06
  -1  -8  -5  394.72    5.45
  -3   0  13 1118.25   11.89
  -3   0  13 1177.69   12.00
  -2   5  11  249.25    3.97
  -2  -5  11  246.28    4.03
   2  -5 -11  250.87    3.42
  -2  -5  11  243.25    3.34
  -2  -5  11  242.09    3.32
   0  -6  10   25.51    1.16
   0   6  10   25.09    1.14
   0  -6 -10   25.88    1.17
   0  -6  10   25.73    1.18
   6   1   4    9.12    0.81
   6  -1   4    5.87    0.61
  -6  -1  -4   13.49    0.68
   6  -1   4    9.73    0.83
  -6  -1  -4   11.99    0.64
  -2  -4  12  593.65    6.58
  -2  -4  12  599.39    7.46
  -2  -4  12  622.07    6.69
  -2   4  12  608.74    7.34
  -2  -4  12  607.57    6.72
   3  -2  11    0.31    0.41
   3   2  11    0.11    0.33
   3  -2  11    0.45    0.36
   3   2  11    0.85    0.47
  -4   0  12 1241.59   12.57
  -4   0  12 1277.86   13.11
   4  -7  -2  790.00    8.78
  -4   7   2  808.43    8.48
  -4  -7   2  789.06    9.02
   4  -7   0  465.98    5.98
  -4  -7   0  430.63    5.91
  -1  -3  13    2.96    0.61
  -1   3  13    2.71    0.49
   6  -3   2    6.47    0.76
   6   3   2    8.07    0.79
   6  -3   2    6.94    0.56
  -6  -3  -2    7.60    0.67
  -4  -3  11 1751.54   17.29
  -4  -3  11 1789.31   17.49
  -4   3  11 1763.64   17.65
   2  -5  10  396.05    5.45
   2  -5  10  399.32    5.25
  -5   5   6    6.76    0.66
  -5  -5   6    6.88    0.60
  -5  -5   6    7.29    0.71
  -2  -4 -11  221.00    3.46
   2  -4  11  228.14    3.73
   2  -4  11  225.47    3.77
   4  -4   8  739.96    8.70
   4  -4   8  707.77    8.16
   4  -4   8  722.38    7.60
   4  -4   8  685.42    8.44
  -4  -4  -8  693.31    7.92
  -3  -1  13  227.19    3.61
  -3   1  13  219.36    3.65
  -5   4   8   72.10    1.93
  -5  -4   8   68.76    1.87
  -5  -4   8   66.07    1.67
   1   2  13  238.35    3.33
   1  -2  13  244.59    3.98
   1   2  13  244.34    3.41
  -1  -2 -13  248.78    3.43
   1   2  13  245.44    3.71
  -1  -2 -13  245.77    3.42
  -4   1  12   41.76    1.49
  -4  -1  12   40.46    1.31
  -4  -1  12   39.81    1.42
  -4  -6   7   92.45    2.13
  -4   6   7   95.92    2.22
  -4  -6   7   88.59    2.15
  -4  -7   3   75.46    1.95
  -4   7   3   72.98    1.74
   4  -7  -3   76.32    1.78
   4   0  10  245.41    4.07
   4   0  10  246.17    3.81
  -3  -7  -5   89.69    2.25
   3  -7   5   92.88    2.39
   3  -7   5   93.43    1.92
   0  -3  13  181.48    2.91
   0  -3  13  176.88    3.43
   0   3  13  180.25    3.05
   0  -8  -6  408.76    5.61
   0  -8   6  414.70    5.50
   4  -7   1   60.84    1.88
  -4  -7  -1   62.98    1.83
  -5  -2  10 1905.53   18.56
  -5  -2  10 1906.30   17.90
  -1  -7  -8  192.88    3.49
   1  -7   8  211.41    3.73
   1  -7   8  203.86    3.39
   1   7   8  181.37    3.45
   4  -3   9  925.45   10.47
   4  -3   9  919.35   10.04
  -4  -3  -9  946.48    9.66
  -2   7   8  726.55    8.59
  -2  -7   8  718.69    8.58
  -4   5   9  580.17    7.23
  -4  -5   9  564.13    6.96
   1  -5  11  183.01    3.31
  -1  -5 -11  190.55    3.25
   1   5  11  181.08    3.21
   1  -5  11  188.49    3.36
   2  -8  -5  488.27    6.24
  -2  -8   5  489.84    5.89
  -2   8   5  481.57    6.17
  -6  -2   7   57.75    1.71
   6  -2  -7   49.10    1.40
  -1  -8   6  125.21    2.14
  -1  -8   6  119.20    2.58
  -1  -8   6  119.41    2.10
  -1   8   6  119.27    2.61
   1  -8  -6  113.88    2.55
   4  -6   5   -0.06    0.48
   4  -6   5    0.13    0.52
  -4  -6  -5    0.70    0.46
   6   4  -2   25.94    1.11
  -6  -4   2   27.75    1.23
   6  -4  -2   24.00    1.19
  -6   4   2   24.44    0.96
   6   4  -1  201.22    3.52
   6  -4  -1  212.06    3.73
  -6   4   1  208.70    3.04
  -6  -4   1  209.43    3.53
   2  -7   7  100.42    2.18
  -2  -7  -7  102.17    2.42
  -2  -8  -4 1282.44   13.45
   2  -8   4 1255.24   13.71
   2  -8   4 1278.83   12.84
  -3  -6   9  534.11    6.67
  -3   6   9  535.34    6.78
  -3  -6   9  522.22    6.26
  -1   0  14    0.27    0.40
  -1   0  14    0.04    0.23
   4  -1  10   69.82    1.80
   4   1  10   66.19    1.85
   4   1  10   64.70    1.94
   4  -1  10   66.91    1.96
  -3  -8   1  473.24    6.15
  -3   8   1  486.15    5.66
   3  -8  -1  483.61    5.68
   3  -8  -1  467.75    6.27
   1  -4  12  126.22    2.55
  -1  -4 -12  127.58    2.50
   1   4  12  130.28    2.47
   1  -4  12  130.05    2.72
   1   4  12  132.20    2.53
   5   0   8    0.62    0.49
   5   0   8    0.30    0.46
   3  -4  10  256.79    3.67
   3  -4  10  263.84    4.25
  -3  -4 -10  250.83    3.72
   3  -4  10  253.85    3.82
  -2  -6  10   51.57    1.66
  -2  -6  10   53.63    1.31
  -2  -6  10   51.83    1.29
   5  -6  -1  210.39    3.72
  -5  -6   1  206.19    3.57
   4  -5   7  235.52    4.04
  -4  -5  -7  226.20    3.69
   3  -8   0  480.19    5.49
   3  -8   0  512.07    5.63
  -3   8   0  485.46    5.57
   3  -8   0  492.36    5.62
  -3  -8   0  509.22    6.39
   3  -8   0  512.71    6.70
   6   4  -3  216.86    3.48
   6  -4  -3  244.69    3.94
  -6  -4   3  243.34    3.88
  -6   4   3  225.63    3.49
   5  -6  -2   22.91    1.00
  -5   6   2   23.73    0.91
  -5  -6   2   21.92    1.09
   5  -6  -2   22.12    1.18
  -2  -3  13 2673.14   24.24
  -2   3  13 2593.32   24.89
  -2  -3  13 2617.20   24.20
  -2  -3  13 2632.35   25.15
  -6   0   8    5.16    0.65
   6  -2   4   24.91    1.08
  -6  -2  -4   26.93    1.01
   6  -2   4   23.83    1.21
   6   2   4   25.61    1.25
  -6  -3   6   10.56    0.83
   6  -3  -6    9.22    0.73
  -6   3   6    9.75    0.79
   6   4   0  179.54    3.27
  -6  -4   0  178.18    3.22
   6  -4   0  184.97    3.47
  -3  -8   2   11.07    0.81
   3  -8  -2   11.70    0.82
  -3   8   2   12.37    0.71
   3  -8  -2   12.41    0.73
   3  -5   9  560.97    6.52
   3  -5   9  520.88    6.91
  -3  -5  -9  562.03    6.68
   3  -5   9  526.74    6.39
   2  -6   9   22.61    1.18
  -2  -6  -9   23.07    1.11
   2  -6   9   21.43    1.04
  -1  -1  14   31.39    1.35
  -1   1  14   29.91    1.07
  -1  -1  14   32.89    0.99
  -3  -7   7  363.70    4.92
  -3   7   7  369.38    5.21
  -4   7   4 1025.18   10.65
   4  -7  -4 1003.80   10.27
  -4  -7   4 1015.28   10.98
   5  -6   0    6.10    0.64
   5  -6   0    6.84    0.82
  -5  -6   0    6.63    0.72
  -5  -5  -4   82.36    2.07
   5  -5   4   87.74    2.27
   5  -5   4   86.88    2.34
   2  -3  12   58.11    1.72
   2  -3  12   55.41    1.67
   2  -3  12   55.43    1.79
   2   3  12   53.75    1.63
  -2  -3 -12   52.42    1.42
   0   0  14   79.62    1.92
   0   0  14   74.95    2.06
   5  -1   8  222.82    3.73
   5   1   8  219.35    3.84
   5  -1   8  228.05    3.85
   5   1   8  220.90    3.75
   0  -9   0    0.44    0.38
  -4  -7  -2 1979.95   19.32
   4  -7   2 1917.07   19.39
   6  -3   3  433.25    5.92
  -6  -3  -3  415.10    5.42
   6  -3   3  423.01    5.34
   6   3   3  425.34    5.88
  -5   6   3  251.75    3.68
  -5  -6   3  264.28    4.18
   5  -6  -3  258.06    3.62
   3  -8   1   65.09    1.49
   3  -8   1   67.29    2.00
  -3  -8  -1   63.56    1.89
  -6   1   8  191.40    3.48
  -6  -1   8  189.33    3.46
  -3  -2  13   87.01    2.11
  -3  -2  13   80.25    1.88
   1  -6  10    3.75    0.60
   1   6  10    3.57    0.56
   1  -6  10    3.52    0.57
  -1  -6 -10    3.01    0.57
   6   0   5   -0.08    0.44
   6   0   5    0.19    0.41
   0  -9   1 1752.49   16.93
   0  -9  -1 1744.10   17.22
  -4   2  12  240.80    3.95
  -4  -2  12  232.45    3.70
  -4  -2  12  238.85    3.81
   5  -3   7   11.81    0.89
   5   3   7   11.50    0.87
   5  -3   7   11.14    0.86
  -5  -3  -7   12.32    0.71
  -6  -4   4  547.41    7.02
  -6   4   4  540.20    6.63
   6  -4  -4  545.19    6.91
   3  -8  -3  836.57    9.15
  -3   8   3  818.96    9.05
  -3  -8   3  842.34    9.39
  -2   0  14 1246.57   12.63
  -2   0  14 1272.37   13.11
   0   1  14  504.05    6.05
   0   1  14  497.74    5.69
   0  -1  14  487.50    6.54
   1  -8   6 1634.79   15.52
  -1  -8  -6 1423.50   15.61
   6  -4   1  376.49    5.54
  -6  -4  -1  383.08    5.32
  -5  -4  -6  235.16    3.65
   5  -4   6  247.96    3.87
  -5  -5   7   29.73    1.25
  -5  -5   7   29.01    1.13
  -5  -6  -1 2241.53   21.30
   5  -6   1 2243.89   21.57
  -1   7   9   19.52    1.07
  -1  -7   9   20.04    1.08
   1  -7  -9   20.38    1.13
   6   1   5    6.46    0.75
   6  -1   5    7.05    0.70
   3  -3  11    7.90    0.69
  -3  -3 -11    7.06    0.54
   3  -3  11    6.82    0.76
   3  -3  11    8.47    0.60
   0  -7  -9    4.21    0.65
   0  -7   9    3.84    0.61
   0   7   9    2.92    0.59
  -5   0  11 1497.39   15.35
   2   0  13    0.17    0.42
   0  -9   2   69.12    1.67
   0  -9  -2   67.40    1.86
   4  -2  10   45.07    1.62
   4   2  10   45.26    1.54
   4  -2  10   43.53    1.41
   4   2  10   45.55    1.60
   1  -9   0  523.94    6.31
  -1  -9   0  559.82    6.68
  -2  -1  14   27.87    1.03
  -2   1  14   28.03    1.12
  -2  -1  14   24.86    1.22
  -5  -6   4  142.87    2.92
  -5   6   4  140.63    2.62
  -1  -9   1  535.07    6.40
   1  -9  -1  495.37    6.33
  -3  -8  -2 1329.85   13.60
   3  -8   2 1330.31   13.99
   2  -8  -6  226.28    3.81
  -2  -8   6  223.92    3.81
  -2  -8   6  223.27    3.38
  -2   8   6  228.96    3.78
  -1  -3 -13   10.12    0.67
   1  -3  13    9.53    0.67
   1   3  13    8.32    0.61
   1  -3  13    9.38    0.82
   1   3  13    8.75    0.67
  -1  -9  -1    1.58    0.49
   1  -9   1    1.17    0.34
   3   0  12    0.11    0.29
   3   0  12    0.27    0.43
  -5  -1  11  704.54    7.64
  -5   1  11  706.65    8.53
  -5  -1  11  726.68    8.48
  -4  -7   5   89.82    2.16
  -4  -7   5   84.25    2.09
  -4   7   5   86.59    2.05
  -1   5  12  480.52    6.21
  -1  -5  12  483.41    5.97
  -3  -4  12  327.60    4.47
  -3  -4  12  338.08    4.96
  -3   4  12  333.46    4.94
  -1  -2  14  485.73    6.43
  -1   2  14  473.32    5.92
   2  -1  13  270.42    4.30
   2   1  13  278.10    3.64
  -2  -8  -5  380.74    5.35
   2  -8   5  379.98    5.56
  -3  -5  11   26.58    1.04
  -3   5  11   28.14    1.29
  -3  -5  11   28.51    1.26
  -3  -6  -8  118.58    2.56
   3  -6   8  115.77    2.31
   3  -6   8  117.04    2.72
   3  -6   8  118.35    2.44
   3  -7   6   31.47    1.43
  -3  -7  -6   35.34    1.40
   3  -7   6   31.84    1.12
  -5   3  10  349.47    5.23
  -5  -3  10  361.18    5.16
   5  -2   8  367.92    5.21
   5   2   8  392.02    5.37
  -4  -6   8  518.22    6.49
  -4  -6   8  534.46    6.59
  -4   6   8  519.13    6.67
  -4  -7  -3  616.38    7.63
   4  -7   3  617.28    7.82
  -1  -9   2  580.33    6.80
   1  -9  -2  567.97    6.92
  -3   8   4  112.38    2.37
   3  -8  -4  108.92    2.38
  -3  -8   4  112.61    2.41
  -6  -4   5  344.10    4.99
  -6   4   5  327.66    4.72
   6  -4  -5  339.77    4.87
   6   4  -5  330.57    4.29
  -6   2   8  108.37    2.51
  -6  -2   8  117.33    2.64
  -5  -4   9    0.89    0.47
  -5   4   9    0.91    0.49
  -5  -4   9    1.83    0.43
   0  -8  -7  612.87    7.72
   0  -8   7  610.94    7.52
  -6  -3   7  228.67    3.81
  -6   3   7  226.88    3.81
   0   5  12 1056.67   11.18
   0   5  12 1050.93   10.42
   0  -5 -12 1033.95   11.20
   0  -5  12 1025.65   11.03
  -1   8   7  616.42    7.66
  -1  -8   7  623.99    7.67
  -1  -8   7  622.89    6.61
   3  -1  12  261.63    3.65
   3   1  12  259.47    3.80
   3   1  12  255.15    4.20
   5  -6   2   88.98    2.38
   5  -6   2   81.72    2.24
  -5  -6  -2   85.36    2.22
  -1  -4  13   41.51    1.23
  -1  -4  13   39.28    1.54
  -1   4  13   39.28    1.42
   6   4   2  435.51    5.96
  -6  -4  -2  421.26    5.71
   6  -4   2  435.25    6.18
   0  -9   3  120.82    2.19
   0  -9  -3  127.33    2.68
   4  -6   6 1028.47   11.44
   4  -6   6 1002.40   11.10
  -4  -6  -6  993.15   11.00
  -4  -4  11  197.46    3.37
  -4   4  11  202.14    3.64
  -4  -4  11  195.60    3.42
   1  -9   2  348.50    4.39
  -1  -9  -2  360.11    5.04
   0   2  14    0.09    0.28
   0  -2  14    0.55    0.49
   0   2  14    0.48    0.34
   6   3   4   79.67    2.25
   6  -3   4   82.00    1.98
   6  -3   4   85.71    2.30
  -1  -6  11  791.57    9.42
  -1  -6  11  796.91    9.11
   6   2   5  297.68    4.75
   6  -2   5  291.27    4.71
   6  -2   5  291.58    4.43
  -5  -6   5   35.57    1.27
   5   6  -5   32.25    1.05
  -5   6   5   31.72    1.23
  -5  -6   5   35.29    1.42
   5  -5   5    5.18    0.70
   5  -5   5    4.84    0.70
  -2  -7   9    8.38    0.81
  -2  -7   9    8.36    0.56
  -2   7   9    8.57    0.77
   0  -4  13  969.96   10.62
   0   4  13  946.57    9.57
   0  -4  13  934.76    9.94
   0   4  13  900.12   10.04
   0  -4 -13  899.58   10.04
   1   0  14    0.12    0.41
   3  -8   3  475.99    5.41
   3  -8   3  496.15    6.53
   1  -9  -3  259.10    4.07
  -1  -9   3  258.53    3.75
  -2  -2  14  256.00    3.61
  -2  -2  14  260.36    4.25
  -2   2  14  267.81    4.05
  -6   0   9    0.45    0.47
   0  -6  11   35.97    1.46
   0  -6  11   40.60    1.54
   0   6  11   37.22    1.46
   0  -6 -11   36.46    1.43
   4  -4   9  216.32    3.96
  -4  -4  -9  225.27    3.51
   4  -4   9  214.23    3.84
   4  -4   9  219.92    3.25
   4  -4   9  214.92    3.56
  -4  -5  10  192.95    3.31
  -4  -5  10  202.36    3.48
  -4   5  10  192.74    3.54
   2  -7   8  696.24    7.98
  -2  -7  -8  698.36    8.34
   7   0  -2    0.13    0.44
  -7   0   2    0.08    0.35
  -3   7   8   24.41    1.18
  -3  -7   8   23.71    1.18
  -3  -7   8   24.83    1.03
   1  -7   9    4.58    0.60
   1  -7   9    5.36    0.71
   1   7   9    6.86    0.73
  -1  -7  -9    4.87    0.65
  -3  -3  13    0.82    0.35
  -3  -3  13    1.63    0.46
  -3   3  13    0.90    0.42
  -2   5  12   66.61    1.94
  -2  -5  12   68.18    2.04
  -2  -5  12   71.49    1.75
  -4  -3  12   23.92    1.09
  -4   3  12   23.73    1.19
  -4  -3  12   24.51    1.12
  -7   0   1    5.09    0.56
   7   0  -1    6.40    0.71
  -5   2  11   37.72    1.50
  -5  -2  11   37.24    1.21
  -5  -2  11   36.80    1.44
   2  -2  13  560.66    7.14
   2   2  13  550.95    6.32
   2  -2  13  554.39    6.99
   2   2  13  547.90    6.89
   7   0  -3  164.19    3.02
  -7   0   3  165.11    3.04
  -3  -6  10  303.16    4.69
  -3  -6  10  299.96    4.24
  -3   6  10  309.85    4.70
   1  -1  14  167.94    3.19
   1   1  14  162.88    3.02
   1  -1  14  169.78    3.24
  -4   0  13    0.21    0.41
  -4   0  13    0.01    0.33
  -6  -1   9   34.24    1.41
  -6   1   9   35.72    1.41
  -2  -5 -11   76.53    1.95
   2  -5  11   70.93    2.01
   2  -5  11   74.61    1.97
   4  -5   8   15.77    0.96
  -4  -5  -8   15.92    0.91
   3  -8  -5  130.82    2.71
  -3   8   5  131.37    2.67
  -3  -8   5  129.01    2.60
  -2   4  13   94.08    2.27
  -2  -4  13   92.32    2.35
   1  -9   3  425.37    5.65
  -1  -9  -3  448.38    5.97
  -4  -7   6  330.91    4.73
  -4   7   6  341.86    4.83
  -7   1   2   58.97    1.66
   7   1  -2   61.09    1.78
  -7  -1   2   60.90    1.76
   7  -1  -2   61.70    1.83
   6   0   6    4.34    0.64
   6   0   6    4.06    0.66
   6  -4  -6  158.21    3.00
  -6  -4   6  149.73    3.05
  -6   4   6  154.80    2.97
  -5   5   8  330.28    4.92
  -5  -5   8  343.25    4.97
  -5  -5   8  334.03    4.64
   3  -2  12    5.33    0.50
   3  -2  12    3.75    0.64
   3   2  12    4.70    0.54
   7   1  -1  500.32    6.50
  -7   1   1  489.44    6.18
  -7  -1   1  493.71    6.25
  -1  -8  -7  310.39    4.87
   1  -8   7  309.74    4.59
   0  -9  -4   53.19    1.71
   0  -9   4   50.38    1.63
   0  -9   4   47.18    1.24
   7   0   0    0.11    0.29
   7   0   0    0.46    0.50
  -7   0   0    0.26    0.32
  -7   1   3  151.31    2.89
   7  -1  -3  151.97    2.98
   7   1  -3  153.58    2.89
  -7  -1   3  160.06    3.01
  -3   0  14    0.22    0.39
  -3   0  14    0.08    0.35
  -4  -3 -10   13.09    0.68
   4  -3  10   12.94    0.98
   4  -3  10   14.08    0.85
   5  -6   3 1410.27   14.42
   5  -6   3 1446.15   14.48
   4  -7   4 1369.84   14.61
  -4  -7  -4 1357.08   14.29
  -4  -1  13    0.42    0.44
  -4  -1  13    0.26    0.36
  -4   1  13    0.44    0.45
   2   4  12   58.61    1.73
   2  -4  12   60.41    1.80
  -2  -4 -12   61.04    1.63
   2  -4  12   60.82    1.82
  -7   0   4    0.18    0.41
   7   0  -4   -0.02    0.39
   6  -4   3    3.59    0.47
   6  -4   3    3.19    0.66
  -6  -4  -3    3.40    0.55
   6   4   3    3.50    0.64
   5   0   9   39.88    1.54
   5   0   9   42.39    1.54
   2  -9  -1   11.48    0.70
  -2  -9   1   12.67    0.86
   2  -9   0    2.72    0.40
  -2  -9   0    2.11    0.53
   6  -1   6  797.63    9.43
   6  -1   6  802.36    9.24
   6   1   6  773.14    9.45
  -2  -6  11    2.21    0.57
  -2   6  11    1.79    0.51
   4   0  11    0.29    0.45
   4   0  11    1.31    0.41
  -2  -8   7  669.63    8.31
   2  -8  -7  670.29    8.21
  -2  -8   7  664.88    7.55
   6   5  -2   22.24    1.04
   6  -5  -2   22.17    1.23
  -6  -5   2   22.74    1.15
  -6   5   2   22.18    0.90
  -6  -5   1  269.99    4.28
   6  -5  -1  261.76    4.42
   6   5  -1  272.01    4.21
  -1  -9   4  218.96    3.34
  -1   9   4  229.12    3.80
   1  -9  -4  227.58    3.83
  -1  -3  14  218.56    3.89
  -1   3  14  211.04    3.47
  -7  -1   0    1.00    0.39
   7  -1   0    0.18    0.48
   7   1   0    0.16    0.46
  -7   1   0    0.20    0.31
   5  -4   7  160.57    3.23
  -5  -4  -7  160.10    2.87
  -2  -8  -6  780.36    9.02
   2  -8   6  803.18    8.57
  -3  -1  14  233.36    3.66
  -3   1  14  224.15    3.74
   2  -6  10  268.97    4.38
  -2  -6 -10  262.33    4.18
   2  -6  10  273.58    4.19
  -1  -5 -12  292.67    4.41
   1  -5  12  290.36    4.44
   1   5  12  289.69    4.37
   1   5  12  295.94    4.17
   1  -5  12  293.55    4.58
  -2  -9   2  253.48    3.92
   2  -9  -2  254.43    3.84
  -5  -6   6    8.46    0.77
  -5  -6   6   10.16    0.74
  -5   6   6    9.89    0.78
   5  -3   8  746.45    8.83
  -5  -3  -8  771.27    8.14
   5  -3   8  762.60    8.93
   3  -5  10   21.95    1.18
   3  -5  10   21.81    0.97
   3  -5  10   22.96    1.05
  -3  -5 -10   22.10    1.03
  -2  -9  -1  238.34    3.92
   2  -9   1  217.62    3.10
  -7  -1   4  460.06    6.08
   7   1  -4  457.27    5.79
  -7   1   4  460.88    6.06
   5   1   9  248.09    4.18
   5  -1   9  239.63    4.09
   5   1   9  238.26    4.01
  -6  -5   3    0.44    0.51
  -6  -5   3    0.62    0.33
  -6   5   3    1.45    0.40
   6  -5  -3    0.63    0.52
   6   5  -3    1.03    0.39
  -6  -3   8    5.36    0.67
  -6   3   8    6.27    0.73
   4  -1  11   52.30    1.77
   4   1  11   53.59    1.77
   4  -1  11   56.60    1.60
   4   1  11   53.39    1.63
  -3  -4 -11    1.20    0.36
   3  -4  11    0.97    0.33
   3  -4  11    0.76    0.56
   3  -4  11    0.85    0.47
   3  -4  11    1.41    0.42
   3  -8   4  474.59    5.73
  -3  -8  -4  483.02    6.46
   6  -5   0   29.06    1.43
  -6  -5   0   30.30    1.32
   6   5   0   29.12    1.27
   7   0   1  142.35    2.70
   7   0   1  147.37    3.07
   1   2  14  245.22    3.84
   1  -2  14  249.23    4.13
   1   2  14  238.28    3.40
  -1   7  10    2.27    0.54
   1  -7 -10    1.07    0.50
  -1  -7  10    1.32    0.53
  -6   2   9  140.91    2.96
  -6  -2   9  143.80    2.98
   0   3  14   84.77    1.95
   0  -3 -14   87.35    1.99
   0  -3  14   81.75    2.25
   0   3  14   88.49    1.87
  -3  -7  -7  438.49    5.97
   3  -7   7  421.44    5.47
  -4  -6   9  122.36    2.64
  -4  -6   9  120.05    2.52
  -4   6   9  115.09    2.62
   1  -6  11 1427.93   15.17
   1  -6  11 1439.93   15.18
   7  -2  -2  223.08    3.84
   7   2  -2  219.12    3.63
  -7  -2   2  215.91    3.70
  -7   0   5  629.05    7.72
   7   0  -5  614.01    7.24
   0  -7  10  847.08    9.94
   0   7  10  871.36   10.02
   0  -7 -10  885.69    9.97
   0  -7  10  877.61   10.01
  -1  -9  -4    2.38    0.53
   1  -9   4    2.70    0.56
   6   3   5    6.95    0.80
  -6  -3  -5    8.24    0.66
   6  -3   5    7.71    0.84
   6  -3   5    7.46    0.68
   1  -4  13   19.88    1.13
   1  -4  13   19.90    1.00
   1   4  13   18.77    0.93
  -1  -4 -13   18.38    0.93
   1   4  13   19.54    0.93
   0   8   8  207.62    3.76
   0  -8  -8  204.92    3.72
   0  -8   8  204.79    3.64
  -1  -8   8   23.24    1.21
  -1   8   8   23.65    1.27
   1  -8  -8   21.81    1.21
  -7  -2   1   34.23    1.35
   7  -2  -1   37.56    1.51
   7   2  -1   35.84    1.41
  -7   2   1   36.66    1.22
  -2  -9   3   98.34    2.23
   2  -9  -3   98.06    2.25
  -2   9   3  104.73    2.26
   7   1   1  108.75    2.57
  -7  -1  -1  114.11    2.32
   7  -1   1  109.96    2.63
  -6   5   4   84.69    1.95
  -6  -5   4   77.81    2.10
   6   5  -4   71.19    1.76
   6  -5  -4   74.94    2.14
  -6  -5   4   80.32    1.76
   2  -9   2  253.77    3.81
  -2  -9  -2  266.89    4.29
  -7   2   3  318.18    4.52
   7  -2  -3  315.74    4.72
   7   2  -3  308.52    4.52
  -7  -2   3  319.65    4.77
  -2   3  14  109.45    2.41
  -2  -3  14  104.70    2.60
  -4   2  13   47.72    1.67
  -4  -2  13   50.70    1.60
  -4  -2  13   48.92    1.54
  -5   0  12    0.10    0.43
  -5   4  10 1341.71   13.67
  -5  -4  10 1301.57   13.17
  -3   8   6  337.18    4.95
  -3  -8   6  336.64    4.75
   4  -6   7    7.81    0.84
   4  -6   7    8.16    0.79
  -4  -6  -7    8.73    0.77
  -6  -5  -1  258.12    4.29
   6  -5   1  266.02    4.51
   6  -2   6   30.41    1.29
   6  -2   6   28.33    1.37
   6   2   6   29.27    1.39
   5  -5   6  473.50    6.58
   5  -5   6  458.00    6.31
   7  -1  -5   13.28    0.83
  -7  -1   5   14.66    0.96
  -7   1   5   13.13    0.90
   7   1  -5   13.59    0.80
  -6   4   7   99.71    2.37
  -6  -4   7   96.14    2.41
   0  -9  -5 1008.61   11.25
   0  -9   5 1001.56   11.11
  -1   0  15   23.63    0.90
  -1   0  15   27.11    1.27
  -3  -6  -9  191.66    3.44
   3  -6   9  191.98    3.22
   3  -6   9  189.03    3.63
  -5  -3  11   24.81    1.19
  -5   3  11   27.11    1.30
  -5  -3  11   25.39    1.08
   7  -2   0  321.93    5.03
  -7  -2   0  329.71    4.81
   2  -3  13  496.77    6.50
  -2  -3 -13  511.68    6.00
   2   3  13  495.39    6.42
  -4  -7   7   74.93    2.04
  -4  -7   7   74.33    1.95
  -4   7   7   71.59    2.00
  -3   2  14  373.17    5.26
  -3  -2  14  380.09    5.08
  -3  -2  14  391.92    5.43
   5  -6   4  140.96    3.13
   5  -6   4  149.98    3.16
  -5  -6  -4  149.43    2.99
  -5  -1  12   82.08    1.83
  -5  -1  12   79.23    2.16
  -5   1  12   78.51    2.15
  -1  -9   5   39.05    1.19
  -1   9   5   40.97    1.55
  -1  -9   5   40.31    1.54
   1  -9  -5   41.73    1.54
   7   2  -4   75.66    1.86
  -7  -2   4   80.04    2.13
  -7   2   4   75.16    1.96
   5  -2   9  252.34    4.12
   5  -2   9  255.75    4.32
   5   2   9  257.99    4.23
  -4  -8   1   67.63    1.98
   4  -8  -1   66.06    1.89
   4  -2  11  108.58    2.65
   4   2  11  103.06    2.54
   4   2  11  108.03    2.42
   4  -2  11  108.63    2.30
   6  -4   4  165.95    3.41
  -6  -4  -4  157.26    2.99
   6  -4   4  164.05    2.92
   6   4   4  163.56    3.37
  -1   1  15    0.33    0.28
  -1  -1  15    0.50    0.45
   4  -7   5   36.98    1.58
  -4  -7  -5   36.27    1.46
  -7   0  -2   -0.09    0.29
   7   0   2    0.15    0.51
   7   0   2    0.47    0.36
  -6   0  10   28.88    1.36
   3   3  12  566.62    7.10
   3  -3  12  590.53    6.87
   4  -8  -2   18.05    0.95
  -4   8   2   17.94    0.82
  -4  -8   2   17.74    1.04
   4  -8  -2   18.99    0.86
  -3  -7   9  759.09    9.03
  -3  -7   9  747.40    8.32
  -3   7   9  748.21    8.86
  -3  -5  12   19.73    0.91
  -3  -5  12   21.10    1.16
   4  -8   0  125.26    2.76
  -4  -8   0  127.65    2.80
  -2  -9   4   79.54    1.93
   2  -9  -4   83.39    2.13
  -2   9   4   86.29    2.12
  -2  -7  10  258.06    4.33
  -2   7  10  263.88    4.36
   5  -7  -1   31.54    1.28
  -5  -7   1   32.06    1.42
  -6  -5   5  416.74    5.79
  -6  -5   5  429.59    5.14
  -5  -7   2   70.54    2.07
   5  -7  -2   74.02    1.86
   2  -9   3 1113.20   12.50
  -2  -9  -3 1116.19   12.15
   2  -9   3 1120.37   11.65
  -5   5   9  636.18    7.93
  -5  -5   9  643.36    7.88
  -5   6   7   37.36    1.43
  -5  -6   7   39.56    1.39
  -5  -6   7   38.67    1.48
  -7   0   6    0.04    0.46
   7   0  -6    0.04    0.33
  -3  -4  13   53.57    1.80
  -3  -4  13   54.04    1.51
   7  -1   2   21.08    1.21
   7  -1   2   19.18    0.94
   7   1   2   18.46    1.13
  -2   0  15   -0.21    0.33
  -2   0  15    0.32    0.44
  -6  -1  10 2117.47   20.74
  -6   1  10 2042.27   20.61
  -4  -4  12  144.68    2.89
  -4  -4  12  138.70    2.76
  -4   4  12  143.54    2.97
   2  -7   9   22.61    1.08
  -2  -7  -9   19.78    1.16
   7   2   1    5.05    0.71
   7  -2   1    6.09    0.77
  -7  -2  -1    6.66    0.62
  -1  -5  13 1742.95   17.05
  -1   5  13 1679.02   17.56
  -4   8   3  424.65    5.34
   4  -8  -3  416.15    5.35
   4  -8  -3  413.32    5.39
   6  -5   2  198.01    3.81
  -6  -5  -2  203.17    3.63
  -5  -7   0  139.04    2.97
   5  -7   0  138.03    2.86
   3  -8   5    5.57    0.79
   3  -8   5    5.21    0.53
  -4  -5  11  169.07    3.22
  -4   5  11  164.42    3.24
  -4  -5  11  160.02    3.00
   0   1  15   63.72    1.69
   0  -1  15   59.69    1.91
   6   0   7    0.02    0.53
   6   0   7    0.72    0.46
  -4  -8  -1  820.84    9.79
   4  -8   1  863.01    9.94
   1  -8   8  359.10    5.23
  -1  -8  -8  371.63    5.53
   2  -8  -8  171.10    3.33
  -2  -8   8  164.66    3.35
  -2   8   8  162.72    3.24
  -2  -8   8  167.33    2.73
   5  -7  -3  613.90    7.10
  -5  -7   3  633.11    7.81
  -5   7   3  621.85    7.11
   7  -1  -6  233.38    3.66
  -7   1   6  235.76    4.05
   7   1  -6  233.05    3.50
   7  -2  -5  134.85    2.73
   7   2  -5  133.51    2.50
  -7   2   5  131.16    2.75
  -7  -2   5  139.32    2.93
   1  -9   5  529.36    6.71
  -1  -9  -5  540.07    7.05
   2   0  14  269.53    4.35
   1  -7  10   20.37    1.12
   1  -7  10   21.41    1.20
  -1  -7 -10   18.55    1.09
   1   7  10   20.29    1.13
  -2   1  15   11.23    0.74
  -2  -1  15   10.65    0.91
  -2  -1  15    9.51    0.64
   3   0  13  242.35    4.16
   3   0  13  246.38    3.52
  -2  -8  -7   21.89    1.21
   2  -8   7   21.45    1.03
   2  -8   7   24.41    1.41
  -1   6  12  211.24    3.79
  -1  -6  12  230.39    3.80
  -4  -4 -10  102.74    2.17
   4  -4  10  106.28    2.12
   4  -4  10  102.08    2.58
   4  -4  10  104.07    2.30
  -3   6  11  989.69   11.17
  -3  -6  11 1001.46   10.48
   0  -5  13   41.97    1.61
   0   5  13   40.77    1.47
   0  -5 -13   43.36    1.51
   0  -5  13   39.04    1.38
  -1  -3 -14   12.26    0.72
   1  -3  14   11.81    0.94
   1   3  14   12.55    0.79
   1   3  14   11.96    0.72
   6   1   7  127.05    2.94
   6  -1   7  135.61    2.92
   6  -1   7  133.17    2.96
   6   1   7  134.63    2.95
  -6  -3   9  252.89    4.26
  -6   3   9  266.08    4.30
  -5   2  12  491.70    6.76
  -5  -2  12  513.15    6.22
   4  -5   9   91.60    1.93
  -4  -5  -9   84.65    2.08
   4  -5   9   90.45    2.18
   4  -5   9   91.69    2.48
  -7   3   2  117.95    2.35
   7   3  -2  118.89    2.56
  -7  -3   2  122.35    2.68
   7  -3  -2  111.92    2.68
   5  -7   1   74.20    2.11
  -5  -7  -1   82.02    2.24
   2   1  14  101.36    2.44
   2  -1  14  100.72    2.45
  -1  -2  15    1.88    0.55
  -1   2  15    0.91    0.34
   0   6  12  638.50    7.77
   0  -6 -12  638.63    7.85
   0  -6  12  621.22    7.68
   0  -6  12  637.74    8.02
   3   1  13    0.83    0.34
   3   1  13    1.15    0.52
   3  -1  13    2.20    0.59
   7   3  -1    5.85    0.69
   7  -3  -1    6.95    0.80
  -7  -3   1    7.29    0.75
  -1   4  14   82.50    2.12
  -1  -4  14   87.20    2.37
  -3  -8   7   21.79    1.02
  -3   8   7   22.70    1.16
  -3  -8   7   22.30    1.19
   4  -8  -4  408.15    5.46
  -4   8   4  395.94    5.34
  -7   3   3    1.22    0.41
   7  -3  -3    0.84    0.53
   7   3  -3    0.88    0.43
   0  -9  -6    3.67    0.65
   0  -9   6    4.45    0.69
  -4  -3  13   21.19    1.10
  -4   3  13   20.29    1.11
  -4  -3  13   19.19    1.02
  -5  -7   4  265.34    4.30
  -5   7   4  247.05    3.81
  -5  -4  -8  148.44    2.72
   5  -4   8  146.52    3.06
   7   0   3  505.15    6.47
   7   0   3  530.24    7.05
   4  -8   2  471.90    6.54
  -4  -8  -2  466.76    6.34
  -2  -5  13  989.39   11.38
  -2   5  13 1014.04   11.18
  -6  -3  -6   83.48    1.91
   6  -3   6   82.77    2.31
   6  -3   6   85.05    2.19
   6   3   6   81.25    2.32
  -6  -4   8   45.17    1.64
  -6   4   8   42.32    1.60
  -2  -9   5  398.02    5.17
  -2   9   5  384.64    5.49
   2  -9  -5  400.93    5.56
  -2  -9   5  396.52    5.70
  -6  -5   6  211.68    3.79
  -6   5   6  204.03    3.51
  -1  -9   6  972.54   11.00
  -1   9   6  961.48   10.97
  -1  -9   6  982.28    9.94
   1  -9  -6  988.11   11.04
   7  -2   2  448.34    6.43
  -7  -2  -2  463.93    5.81
   7  -2   2  439.54    5.56
   7   2   2  468.71    6.41
  -6   2  10   29.23    1.40
  -6  -2  10   28.44    1.35
  -2  -9  -4   97.76    2.48
   2  -9   4  104.56    2.70
   2  -9   4   99.76    2.20
  -5  -6  -5  109.31    2.55
   5  -6   5  101.53    2.69
  -7  -3   0   84.74    2.19
   7  -3   0   85.17    2.36
   7   3   0   86.96    2.29
  -3  -3  14  223.95    3.45
  -3  -3  14  234.33    3.97
   3  -7   8  131.29    2.57
  -3  -7  -8  129.55    2.83
   3  -9  -1   13.61    0.97
   3  -9  -1   13.19    0.72
   3  -9  -1   13.06    0.70
  -3  -9   1   12.51    0.88
   0   2  15    7.42    0.57
   0  -2 -15    7.95    0.58
   0   2  15    7.13    0.60
   0  -2  15    5.89    0.76
   2  -5  12    2.18    0.53
  -2  -5 -12    2.13    0.47
   2  -5  12    1.87    0.51
   0  -4  14   68.40    1.74
   0  -4  14   74.54    2.17
   0  -4 -14   67.27    1.83
   0   4  14   71.76    1.87
  -4  -7   8  134.88    2.86
  -4   7   8  134.44    2.88
  -4  -7   8  130.26    2.71
   7  -1   3   73.83    2.23
   7  -1   3   75.03    1.93
  -7  -1  -3   78.66    1.79
   7   1   3   71.45    2.16
  -7   0   7  392.76    5.63
   5   0  10    0.06    0.41
   5   0  10    0.15    0.47
  -7  -3   4  535.40    6.90
  -7   3   4  507.42    6.49
   7  -3  -4  536.50    6.84
   7   3  -4  511.73    6.31
  -4  -6  10 2042.81   20.42
  -4   6  10 2077.56   20.47
  -4  -6  10 2080.31   20.13
  -6  -5  -3    1.42    0.47
   6  -5   3    0.44    0.57
   5   3   9   33.20    1.44
   5  -3   9   32.75    1.36
   5  -3   9   34.53    1.49
   3  -9   0   65.72    1.57
   3  -9   0   68.84    2.12
  -4   0  14  252.18    4.12
  -7   2   6  285.07    4.45
   7  -2  -6  273.80    4.18
  -7  -2   6  282.81    4.55
  -1   8   9  639.60    8.31
  -1  -8   9  658.80    8.22
   4   3  11  263.45    4.45
   4  -3  11  277.22    4.10
   4   3  11  268.61    4.33
  -2  -6  12 1821.16   18.64
  -2   6  12 1813.98   18.47
  -2  -6  12 1850.16   18.01
  -6  -4  -5  537.91    6.68
   6  -4   5  532.38    7.25
   6  -4   5  536.40    6.71
  -2  -2  15   30.34    1.02
  -2   2  15   28.84    1.20
   3  -9  -2 1052.03   11.23
  -3  -9   2 1033.63   11.03
   3  -9  -2  975.06   10.38
  -3   9   2  937.27   10.29
   0  -8   9    0.11    0.47
   0  -8  -9    0.09    0.45
   0   8   9    0.15    0.45
   0  -8   9    0.02    0.50
   5  -7   2  283.74    4.69
  -5  -7  -2  295.96    4.68
   5  -5   7   53.69    1.91
   5  -5   7   53.30    1.82
  -5  -5  -7   49.65    1.58
  -4  -7  -6    3.61    0.63
   4  -7   6    3.74    0.67
  -2  -4  14  109.60    2.67
  -2   4  14  116.40    2.57
   6   2   7  555.27    7.30
   6  -2   7  565.08    7.28
   2  -6  11   48.89    1.63
  -2  -6 -11   50.30    1.66
   2  -6  11   48.95    1.74
   1   0  15   53.84    1.72
  -7  -1   7  195.45    3.68
  -7   1   7  196.94    3.69
   7  -1  -7  207.37    3.26
   5   1  10  415.70    6.05
   5   1  10  423.90    5.92
   5  -1  10  429.01    5.83
  -4  -6  -8 1533.63   15.72
   4  -6   8 1531.92   15.70
   4  -6   8 1550.54   16.38
  -4   1  14  270.36    4.31
  -4  -1  14  269.84    4.14
  -4  -1  14  269.11    4.28
  -3  -9  -1  150.58    3.06
   3  -9   1  149.49    2.56
   3  -9   1  156.54    3.39
   2   2  14  109.64    2.51
   2  -2  14  111.24    2.69
   2  -2  14  111.61    2.57
  -5  -6   8    9.44    0.83
  -5   6   8    7.69    0.75
  -5  -6   8    8.42    0.71
   1  -7 -11  462.03    6.31
  -1  -7  11  468.05    6.44
  -1  -7  11  472.16    6.24
  -3  -5 -11    1.19    0.38
   3  -5  11    1.98    0.46
   3  -5  11    0.91    0.50
   3   2  13  645.04    7.31
   3  -2  13  633.30    8.01
  -5   4  11  107.95    2.61
  -5  -4  11  101.29    2.30
  -5  -4  11  107.58    2.49
  -5  -7   5 1352.36   14.24
  -5   7   5 1330.60   13.98
  -4  -8   5  445.62    5.94
  -4   8   5  456.15    5.86
  -7  -3  -1    0.06    0.40
   7   3   1    0.22    0.52
   7  -3   1    0.07    0.63
   4   0  12  195.47    3.31
   4   0  12  196.90    3.69
   2  -4  13  776.54    9.06
   2  -4  13  797.20    9.09
  -2  -4 -13  781.07    8.66
  -3   9   3  171.04    3.03
  -3  -9   3  169.75    3.19
   3  -9  -3  164.00    3.00
   3  -8   6  266.72    3.87
   3  -8   6  275.70    4.65
   0  -7 -11    5.61    0.73
   0   7  11    6.70    0.75
   0  -7  11    5.28    0.74
   1  -1  15  226.66    3.85
   1   1  15  212.35    3.62
  -1  -9  -6    8.00    0.80
   1  -9   6    7.84    0.74
   4  -8   3   24.47    1.32
  -4  -8  -3   23.26    1.26
  -3   0  15   50.57    1.59
   7  -3  -5    5.36    0.67
   7   3  -5    4.83    0.52
  -7  -3   5    4.97    0.69
  -7   3   5    6.02    0.65
  -6  -6   2  145.13    3.05
   6  -6  -2  140.46    3.14
   1  -5  13  223.50    3.78
   1   5  13  222.49    3.73
   1  -5  13  220.58    3.99
  -1  -5 -13  225.66    3.79
   1   5  13  230.96    3.53
   6  -6  -1   56.36    1.96
  -6  -6   1   54.03    1.83
  -3  -4 -12    2.02    0.42
   3   4  12    3.17    0.56
   3  -4  12    2.39    0.49
   4  -1  12    3.68    0.52
   4  -1  12    4.18    0.69
   4   1  12    3.77    0.62
   4   1  12    4.23    0.57
  -6   0  11    0.09    0.48
  -3  -7  10  248.96    3.75
  -3   7  10  254.52    4.33
  -3  -7  10  261.93    4.38
   1  -6  12   11.02    0.86
   1   6  12   10.95    0.71
   1  -6  12    9.58    0.83
   1   6  12    9.80    0.83
  -1  -6 -12    9.99    0.83
  -5   3  12  847.89    9.79
  -5  -3  12  834.29    9.23
  -5   5  10   85.41    2.28
  -5  -5  10   83.01    2.11
  -7  -2  -3  327.44    4.52
   7  -2   3  315.82    4.49
   7   2   3  310.61    5.04
   7  -2   3  322.76    5.19
   3  -6  10   24.54    1.09
   3  -6  10   26.67    1.35
   0 -10   0  455.37    5.85
  -3  -1  15  325.87    4.67
  -3   1  15  337.73    4.88
   3  -9   2  159.53    2.69
   3  -9   2  167.71    3.55
  -3  -9  -2  160.43    3.28
  -5   0  13    5.57    0.72
  -6  -6   3   39.73    1.56
  -6   6   3   39.51    1.27
  -6  -6   3   41.36    1.31
   6   6  -3   40.51    1.39
  -6   5   7  222.01    3.84
  -6  -5   7  219.94    3.94
  -1   3  15    8.39    0.69
  -1  -3  15    8.03    0.86
  -2  -9   6   22.84    1.24
  -2  -9   6   21.10    0.95
  -2   9   6   19.14    1.09
   2  -9  -6   20.32    1.12
   6  -6   0  772.51    9.71
  -6  -6   0  816.73    9.48
   7   0   4    0.02    0.59
   7   0   4    0.14    0.41
   0 -10  -1    0.93    0.48
   0 -10   1    0.60    0.36
  -2   8   9  208.91    3.79
  -2  -8   9  212.91    3.89
   2  -9   5  302.80    4.45
  -2  -9  -5  311.76    4.91
   2  -9   5  314.47    5.17
   5  -7   3   17.23    1.18
   5  -7   3   17.41    1.14
  -5  -7  -3   17.26    1.08
  -6   1  11   58.43    1.91
  -6  -1  11   52.88    1.84
   7  -2  -7  294.40    4.29
  -7   2   7  300.18    4.69
  -7  -2   7  299.28    4.75
   5   2  10  115.12    2.76
   5   2  10  118.66    2.70
   5  -2  10  120.89    2.84
   5  -2  10  115.28    2.60
  -3   9   4  664.45    8.01
  -3  -9   4  683.08    8.20
   3  -9  -4  669.82    8.06
  -5  -1  13   24.30    0.98
  -5  -1  13   22.39    1.19
  -5   1  13   23.68    1.24
   2  -8   8  135.01    3.10
  -2  -8  -8  126.85    2.86
   2  -8   8  127.75    2.66
  -4  -2  14    4.06    0.58
  -4   2  14    3.92    0.60
  -4  -2  14    4.83    0.61
  -3  -8   8  361.05    5.43
  -3  -8   8  371.13    4.99
   1  -8   9   10.42    0.84
   1  -8   9   10.51    0.98
  -1  -8  -9   11.44    0.91
   0  -9   7  617.42    7.75
   0  -9  -7  629.15    8.00
  -2   7  11   92.67    2.43
  -2  -7  11   91.22    2.47
  -6  -5  -4   -0.02    0.46
   6  -5   4    0.02    0.59
   7   3   2  185.34    3.62
  -7  -3  -2  187.16    3.32
   7  -3   2  185.98    3.71
   6   0   8   19.71    1.23
   6   0   8   21.56    1.18
  -6  -3  10    0.82    0.52
  -6   3  10    0.98    0.53
   7   1   4  148.53    3.25
   7  -1   4  150.62    2.93
   7  -1   4  142.53    3.24
  -1  -9   7   99.74    2.47
  -1   9   7   94.68    2.46
   1  -9  -7   92.59    2.43
   0 -10   2  130.57    2.49
   0 -10  -2  140.73    2.84
  -7   0   8    0.53    0.54
  -6   6   4  904.62    9.99
  -6  -6   4  922.87   10.01
  -6  -6   4  992.30   10.88
   6   6  -4  961.55    9.99
   1  -4  14  641.00    7.56
   1  -4  14  615.01    7.95
  -1  -4 -14  636.49    7.43
   1   4  14  603.03    7.33
   1   4  14  663.71    7.42
   1 -10   0 2017.29   19.52
  -1 -10   0 2077.36   20.07
   2  -7  10 1239.90   13.18
  -2  -7 -10 1236.95   13.42
   2  -7  10 1274.52   13.74
   0  -3 -15  388.05    5.17
   0   3  15  397.22    5.13
  -6   4   9  290.32    4.95
  -6  -4   9  347.58    5.09
  -5   7   6    0.72    0.42
  -5  -7   6    0.93    0.49
  -5  -7   6    1.90    0.50
   1   2  15  117.99    2.49
   1  -2  15  115.96    2.72
  -1 -10   1  123.71    2.57
   1 -10  -1  122.52    2.49
   6  -6   1   30.00    1.64
  -6  -6  -1   39.47    1.55
  -4  -8   6    3.48    0.60
  -4   8   6    2.68    0.54
  -4  -8   6    2.81    0.63
  -7  -4   2  736.85    8.71
   7   4  -2  704.66    8.31
   5  -6   6   27.08    1.43
  -5  -6  -6   25.60    1.21
   5  -6   6   24.66    1.32
   7  -3  -6  611.38    7.35
  -7   3   6  597.55    7.52
  -3  -5  13  248.61    3.62
  -3  -5  13  251.86    4.35
  -2   3  15   19.85    1.05
  -2  -3  15   22.50    1.22
   6   1   8  196.94    3.73
   6  -1   8  185.64    3.64
   6   1   8  197.73    3.75
   6  -1   8  193.94    3.68
  -1 -10  -1   12.66    0.90
   1 -10   1   13.36    0.75
  -4  -5  12   25.99    1.14
  -4  -5  12   26.12    1.25
  -4   5  12   27.90    1.32
   7   4  -1    1.34    0.50
  -7  -4   1    1.78    0.56
   7  -4  -1    0.64    0.60
   4  -2  12   15.84    1.09
   4   2  12   15.37    1.03
   4  -2  12   15.64    0.87
   4   2  12   15.53    0.92
  -7  -1   8    1.22    0.55
  -7   1   8    0.80    0.49
  -7  -4   3    7.18    0.80
   7  -4  -3    9.14    0.88
   7   4  -3    9.46    0.75
  -7   4   3    7.31    0.62
   4  -8   4   43.61    1.72
  -4  -8  -4   37.39    1.57
  -3  -9  -3  566.32    7.41
   3  -9   3  573.02    6.54
  -4  -4  13   41.08    1.50
  -4   4  13   39.55    1.55
  -4  -4  13   39.82    1.42
   6   3   7  368.22    5.56
   6  -3   7  377.36    5.33
  -1 -10   2  529.42    6.60
   1 -10  -2  574.72    6.90
  -3   2  15  115.22    2.57
  -3  -2  15  113.99    2.35
  -3  -2  15  112.88    2.62
  -4   7   9    4.88    0.68
  -4  -7   9    5.49    0.72
  -4  -7   9    4.96    0.62
   1   7  11    8.84    0.84
   1  -7  11   10.67    0.89
   1  -7  11    9.61    0.88
   6   4   6    4.52    0.77
  -6  -4  -6    3.27    0.51
   6  -4   6    2.92    0.56
   6  -4   6    2.63    0.68
   2   3  14  101.71    2.38
   2   3  14  101.21    2.08
   3  -3  13    4.41    0.58
   3   3  13    4.25    0.57
   3  -3  13    4.60    0.71
   3   3  13    4.44    0.66
  -3   6  12  247.15    4.29
  -3  -6  12  246.06    3.66
  -3  -6  12  247.80    3.77
  -3   6  12  247.56    4.29
  -3  -6  12  257.77    4.31
   7   4   0  249.80    4.22
  -7  -4   0  246.05    4.14
   7  -4   0  250.14    4.45
   7  -4   0  235.39    4.31
   7  -4   0  247.85    4.33
  -3  -4  14  127.69    2.43
  -3  -4  14  137.47    3.10
  -3  -4  14  133.53    2.93
   0 -10   3   18.26    1.19
   0 -10   3   18.52    0.84
   0 -10   3   15.91    1.18
   0 -10  -3   18.89    1.07
   4  -5  10   25.92    1.36
   4   5  10   26.15    1.39
   4  -5  10   29.29    1.07
  -4  -5 -10   30.00    1.20
   4  -5  10   28.17    1.41
   4  -5  10   28.01    1.18
  -6  -2  11  532.47    7.11
  -6   2  11  529.44    7.16
  -6   2  11  541.05    7.07
   1 -10   2  164.07    3.55
  -1 -10  -2  169.35    3.26
   4  -7   7  129.39    2.94
   4  -7   7  130.86    3.17
   4  -7   7  138.65    3.20
   4  -7   7  129.25    3.10
  -4  -7  -7  140.02    2.96
  -7   4   4   60.93    1.75
   7  -4  -4   67.31    2.03
  -7  -4   4   71.24    2.11
  -7  -4   4   72.58    2.09
   7   4  -4   67.48    1.75
   7  -4  -4   70.82    2.08
   7  -4  -4   64.10    2.10
  -6   6   5   29.55    1.21
  -6  -6   5   27.94    1.13
   6  -6  -5   33.47    1.43
  -6  -6   5   32.87    1.45
  -6  -6   5   31.46    1.40
   5  -4   9  194.34    3.59
   5   4   9  187.50    3.74
   5   4   9  206.27    3.92
   5  -4   9  191.30    3.83
   5  -4   9  206.53    3.95
   5  -4   9  196.31    3.74
  -5  -4  -9  206.96    3.26
   5   4   9  205.38    3.84
   5  -4   9  207.54    3.84
   5  -4   9  204.51    3.82
   5   4   9  194.60    3.77
  -5   2  13    1.25    0.55
  -5   2  13    1.40    0.62
  -5   2  13    1.00    0.52
  -5  -2  13    1.10    0.48
  -5  -2  13    1.20    0.39
  -3  -9   5   62.65    2.12
  -3   9   5   59.12    1.81
  -3  -9   5   60.34    2.01
  -3  -9   5   63.05    1.81
   3  -9  -5   68.09    2.06
   3  -9  -5   58.17    1.81
  -3  -9   5   66.14    2.01
  -5  -6   9  462.21    6.15
  -5   6   9  456.27    6.26
  -5  -6   9  465.87    6.24
   4  -4  11  141.53    2.68
   4  -4  11  130.48    3.07
   4  -4  11  127.95    3.11
   4   4  11  141.98    3.16
   4   4  11  140.74    3.17
   4  -4  11  136.01    3.05
   4  -4  11  123.99    3.15
   4  -4  11  139.56    3.07
   4  -4  11  133.61    3.10
  -4  -4 -11  141.24    2.51
   4  -4  11  145.30    3.10
   7  -2   4   -0.09    0.70
  -7  -2  -4    0.13    0.33
   7  -2   4    0.72    0.41
   7  -2   4    0.19    0.62
   7  -2   4    0.64    0.58
   7   2   4   -0.02    0.55
   3  -7   9  728.54    9.16
   3  -7   9  731.74    9.32
   3  -7   9  737.32    8.29
   3  -7   9  703.26    9.13
  -3  -7  -9  696.59    8.62
   1  -9   7  204.96    3.99
   1  -9   7  201.52    3.62
   1   9   7  200.17    3.84
  -1  -9  -7  197.96    3.81
   1  -9   7  204.84    3.77
  -1  -9  -7  203.90    3.86
  -1  -5  14   62.99    2.09
  -1  -5  14   66.52    2.08
  -1  -5  14   66.17    2.12
  -1  -5  14   62.88    2.04
  -1   5  14   66.57    1.94
  -1  -5  14   64.30    2.00
  -1   6  13  401.03    5.66
  -1  -6  13  354.15    5.66
   1  -6 -13  423.69    5.80
  -1   6  13  395.76    5.64
  -1  -6  13  372.56    5.28
  -1  -6  13  377.45    5.88
  -1  -6  13  399.82    5.75
   6  -6   2  943.40   11.35
   6  -6   2  969.39   10.90
   6   6   2  993.37   11.13
  -6  -6  -2  976.56   11.00
   6  -6   2  964.60   11.31
   5  -7   4  110.18    2.89
   5  -7   4  114.21    2.76
   5  -7   4  109.43    2.84
  -5  -7  -4  126.63    2.82
   5  -7   4  123.12    2.95
   5   7   4  130.58    2.91
  -5  -7  -4  117.53    2.76
  -4  -6  11   15.85    1.06
  -4  -6  11   15.03    0.90
  -4   6  11   16.97    1.10
  -4   6  11   15.51    1.02
  -1 -10   3    5.39    0.56
  -1 -10   3    5.41    0.72
  -1 -10   3    6.16    0.85
  -1 -10   3    6.11    0.79
   1 -10  -3    5.54    0.78
   1 -10  -3    6.00    0.68
  -1   8  10  421.12    6.02
  -1  -8  10  414.53    6.26
   1  -8 -10  397.31    5.87
  -1  -8  10  412.73    5.95
  -1  -8  10  402.90    5.96
  -1   8  10  424.73    5.98
  -1   1  16   29.42    1.38
  -1  -1  16   30.74    1.47
  -1   1  16   28.54    1.04
  -1  -1  16   31.10    1.43
  -1  -1  16   28.00    1.32
  -1  -1  16   28.11    1.29
  -1   1  16   28.62    1.41
   5  -5   8  312.58    4.88
   5  -5   8  336.40    5.00
   5  -5   8  305.95    5.23
   5  -5   8  323.63    4.99
  -5  -5  -8  298.71    4.49
   5   5   8  329.49    5.08
   5   5   8  321.53    5.14
   3  -8   7   31.44    1.50
  -3  -8  -7   27.66    1.34
   3   8   7   31.51    1.43
   3  -8   7   31.61    1.55
  -3  -8  -7   29.45    1.39
   3  -8   7   32.51    1.54
   3  -8   7   30.66    1.39
   3  -8   7   31.51    1.20
   7  -3   3   49.41    1.87
   7   3   3   54.70    1.90
  -7  -3  -3   50.74    1.58
   7  -3   3   56.35    1.89
   7  -3   3   52.12    1.93
   7  -3   3   52.89    1.50
   7  -3   3   55.66    1.77
   7  -3   3   52.59    1.87
  -6   5   8  439.10    6.08
  -6  -5   8  442.34    6.10
   6  -5  -8  429.55    6.20
  -6  -5   8  446.47    6.17
  -6  -5   8  437.83    5.54
   0  -8  10  180.13    3.56
   0  -8  10  178.56    3.53
   0  -8  10  179.08    3.51
   0  -8  10  168.01    3.65
   0  -8  10  181.84    3.51
   0   8  10  171.61    3.48
   0  -8 -10  176.71    3.52
   0   8  10  171.50    3.49
  -2  -9   7  217.57    3.30
  -2  -9   7  218.70    4.08
  -2  -9   7  229.34    3.94
  -2   9   7  212.60    3.82
  -2  -9   7  220.96    3.99
   2  -9  -7  218.96    3.90
  -2  -9   7  217.93    3.95
  -2   9   7  203.74    3.81
   6  -2   8    0.05    0.57
   6  -2   8    0.41    0.63
   6   2   8    0.64    0.57
   6   2   8    1.33    0.67
   6   2   8    0.57    0.53
   6  -2   8    0.62    0.57
   6   2   8    0.52    0.58
   6   2   8    0.88    0.65
   6  -2   8    0.37    0.51
   6  -2   8    0.48    0.50
   6  -2   8    0.55    0.54
   7   4   1   39.13    1.57
  -7  -4  -1   36.53    1.47
   7  -4   1   33.76    1.58
   7  -4   1   36.04    1.46
   7   4   1   35.99    1.41
   7  -4   1   35.87    1.62
   7  -4   1   39.10    1.67
   0   0  16  402.29    5.99
   0   0  16  412.17    6.04
  -2  -9  -6  225.79    4.16
   2  -9   6  239.82    4.07
   2  -9   6  235.48    3.84
   2  -9   6  247.88    4.39
  -2  -9  -6  238.30    4.21
   2  -9   6  247.02    4.48
   2   9   6  233.22    4.21
  -7   2   8   55.04    1.84
  -7  -2   8   50.65    1.83
  -7   2   8   52.15    1.77
   7  -2  -8   54.96    1.80
   7   0   5  328.54    5.35
   7   0   5  332.02    5.36
   7   0   5  354.28    5.15
   7   0   5  351.35    5.29
  -2   0  16   27.97    1.07
  -2   0  16   26.90    1.32
  -2   0  16   25.27    1.36
   0  -6  13    7.41    0.88
   0  -6  13    7.41    0.85
   0  -6  13    7.95    0.81
   0  -6  13    7.23    0.86
   0  -6  13    8.24    0.73
   0   6  13    7.63    0.77
   0  -6 -13    6.87    0.74
   0   6  13    8.13    0.77
   0  -5  14  206.64    3.89
   0  -5  14  207.85    3.90
   0  -5  14  208.32    3.87
   0  -5  14  195.80    3.76
   0  -5  14  195.79    3.99
   0  -5  14  191.67    3.34
   0   5  14  203.37    3.59
   0  -5  14  208.42    3.74
   0  -5 -14  192.09    3.48
   4  -6   9   12.04    1.04
   4  -6   9   10.82    0.92
   4  -6   9    9.97    0.93
   4  -6   9   11.17    1.04
   4  -6   9   11.06    0.93
  -4  -6  -9   10.24    0.85
   4   6   9   12.77    0.98
   4  -6   9    8.58    1.02
   4   6   9   10.76    0.92
   4  -6   9   10.54    0.98
   4   6   9   10.57    1.01
   4  -6   9   11.70    1.04
   4  -6   9   10.30    0.99
   4  -6   9   10.26    0.82
  -7   3   7   28.09    1.28
   7  -3  -7   25.45    1.29
  -7  -3   7   30.33    1.40
  -7  -3   7   28.65    1.37
  -7   3   7   28.24    1.32
   5   3  10   31.39    1.46
   5  -3  10   27.23    1.51
   5  -3  10   31.22    1.48
   5  -3  10   31.81    1.34
   5   3  10   35.26    1.56
   5  -3  10   31.19    1.43
   5  -3  10   35.90    1.55
   5   3  10   33.01    1.53
   5  -3  10   33.93    1.58
   5   3  10   33.86    1.46
  -4   3  14   80.13    2.23
  -4  -3  14   82.24    2.15
  -4   3  14   83.60    2.44
  -4  -3  14   83.89    2.34
  -4  -3  14   82.42    2.22
  -4   3  14   81.41    2.24
  -4  -3  14   85.52    2.41
  -4  -3  14   84.05    2.09
  -1 -10  -3    4.84    0.70
   1 -10   3    4.27    0.69
   1  10   3    4.73    0.72
   1 -10   3    3.60    0.71
   1 -10   3    4.36    0.62
   1 -10   3    4.95    0.82
  -1 -10  -3    4.77    0.70
  -1 -10  -3    5.98    0.74
  -5  -7   7  148.83    2.95
  -5   7   7  138.20    2.91
  -5  -7   7  144.73    3.00
   5  -7  -7  145.65    3.04
  -5  -7   7  143.59    3.00
   7  -4  -5  116.43    2.82
  -7  -4   5  115.71    2.78
   7  -4  -5  114.39    2.73
  -7   4   5  111.90    2.48
  -7  -4   5  118.80    2.80
   7  -4  -5  109.91    2.85
   7  -4  -5  121.67    2.71
   3   0  14    0.66    0.54
   3   0  14    0.44    0.48
   3   0  14    0.22    0.59
   3   0  14   -0.05    0.56
   3   0  14    0.38    0.48
   3   0  14    0.18    0.48
  -6  -5  -5    0.25    0.40
   6  -5   5    1.47    0.55
   6  -5   5    0.23    0.52
   6  -5   5    0.33    0.54
   6  -5   5   -0.07    0.53
   6   5   5    0.62    0.92
   6   5   5    0.24    0.57
   6  -5   5    0.62    0.68
   6   5   5    0.51    0.55
   6  -5   5    0.50    0.56
   3  -9   4  807.69    9.56
   3  -9   4  817.80    8.88
   3  -9   4  786.02    9.39
   3  -9   4  785.40    9.92
   3  -9   4  787.94    9.92
  -3  -9  -4  795.19    9.73
   0 -10   4    1.02    0.50
   0 -10   4    1.49    0.66
   0 -10  -4    1.05    0.53
   0  10   4    0.91    0.53
   0 -10   4    1.34    0.55
   0 -10  -4    1.95    0.55
   0 -10   4    2.06    0.65
   2   0  15    0.14    0.45
   2   0  15    0.10    0.62
   2   0  15    0.32    0.56
   2   0  15    0.42    0.51
  -4  -8   7   17.93    1.01
  -4  -8   7   14.81    1.00
  -4  -8   7   14.77    1.02
  -4   8   7   14.08    0.94
   4  -8  -7   15.23    1.05
  -4   8   7   15.44    0.98
   0  -1  16   14.83    1.02
   0  -1  16   16.30    1.03
   0  -1  16   16.64    1.12
   0  -1  16   17.15    1.12
   0   1  16   18.84    1.10
   0  -1  16   16.07    1.12
   0   1  16   16.72    1.08
   0   1  16   15.67    1.08
   7  -1   5   24.72    1.19
   7  -1   5   26.02    1.30
   7  -1   5   21.32    1.22
   7   1   5   22.18    1.22
   7  -1   5   24.28    1.34
   7  -1   5   24.06    1.18
   7  -1   5   21.40    1.38
   7   1   5   26.46    1.41
   7   1   5   23.58    1.37
   7   1   5   24.32    1.23
   7   1   5   23.37    1.24
  -2  -1  16  292.83    4.79
  -2  -1  16  285.00    3.92
  -2  -1  16  298.80    4.64
  -2   1  16  288.28    4.62
  -2   1  16  302.21    4.86
  -2   1  16  275.52    4.13
  -2  -1  16  278.54    4.61
  -2  -1  16  287.35    4.91
   5   0  11  322.91    5.11
   5   0  11  321.56    5.17
   5   0  11  337.97    5.11
   5   0  11  315.73    5.11
   5   0  11  306.16    5.08
   5   0  11  325.44    5.05
   5   0  11  321.13    4.80
  -2   5  14   47.53    1.69
  -2  -5  14   47.78    1.82
  -2  -5  14   46.70    1.74
  -2   5  14   47.50    1.72
  -2   5  14   47.81    1.71
  -2  -5  14   46.78    1.79
  -2  -5  14   48.29    1.75
  -5  -4  12   69.89    2.01
  -5  -4  12   64.66    1.94
  -5  -4  12   65.79    1.86
  -5   4  12   67.02    2.05
   1  -3  15    0.43    0.53
   1  -3  15    0.78    0.49
   1  -3  15    0.18    0.50
   1   3  15    0.43    0.30
   1  -3  15    0.18    0.59
   1  -3  15    0.37    0.56
   1   3  15    0.32    0.56
  -1  -3 -15    0.66    0.32
   1  -3  15    1.01    0.64
   1   3  15    0.57    0.38
   1   3  15    0.33    0.50
  -2 -10   1  355.22    5.13
   2 -10  -1  354.09    4.72
  -2 -10   1  343.08    5.50
  -2 -10   1  369.40    5.62
   2 -10  -1  354.04    5.36
   2 -10  -1  355.15    5.52
  -2 -10   1  355.07    5.22
  -7   0   9   95.56    2.50
  -7   0   9   95.64    2.52
   2 -10   0    0.62    0.55
   2 -10   0    0.46    0.50
   2 -10   0    0.59    0.59
  -2 -10   0    0.57    0.45
  -2 -10   0    0.51    0.50
  -2 -10   0   -0.02    0.60
   2 -10   0    0.51    0.54
   2 -10   0    0.95    0.54
  -2 -10   0    0.02    0.57
  -2   6  13   91.31    2.39
  -2  -6  13   86.07    2.38
  -2   6  13   92.23    2.39
  -2  -6  13   88.28    2.44
  -2  -6  13   89.10    2.10
  -2  -6  13   89.97    2.43
  -2  -6  13   88.69    2.52
  -2  -6  13   88.52    2.49
   3  -1  14  792.52    9.36
   3  -1  14  751.62    9.41
   3   1  14  809.87    9.46
   3  -1  14  802.26    9.70
   3  -1  14  812.99    9.41
   3   1  14  762.25    9.39
   3   1  14  788.20    9.33
   3   1  14  767.19    9.51
   3  -1  14  778.29    9.39
   3  -1  14  769.55    9.43
   3   1  14  794.13    9.66
  -6  -6   6  751.97    9.22
  -6  -6   6  776.98    8.60
   6  -6  -6  743.17    9.12
  -6   6   6  723.01    8.74
  -6  -6   6  815.09    9.37
   6  -6  -6  799.18    9.26
  -1   4  15    9.61    0.79
  -1   4  15    9.98    0.86
  -1  -4  15    9.56    0.89
  -1  -4  15    9.89    0.95
  -1  -4  15    9.34    0.86
  -1  -4  15    8.41    0.85
  -1   4  15   10.30    0.78
  -1  -4  15    8.40    0.86
   4  -8   5   15.06    0.95
   4  -8   5   15.04    1.13
   4  -8   5   13.28    1.05
  -4  -8  -5   13.02    1.02
   4  -8   5   14.25    1.11
   4  -8   5   13.73    1.03
   4  -8   5   14.85    1.06
   4   8   5   14.39    1.01
  -4  -8  -5   14.25    1.03
   0  -9   8   38.84    1.64
   0  -9   8   39.47    1.57
   0  -9   8   39.84    1.62
   0  -9   8   41.29    1.69
   0  -9  -8   38.58    1.58
   0   9   8   38.33    1.57
   0  -9   8   44.37    1.77
  -1   9   8  665.98    8.29
   1  -9  -8  643.70    8.18
  -1  -9   8  661.95    8.33
  -1  -9   8  652.57    8.13
  -1  -9   8  659.26    8.35
  -1  -9   8  662.49    8.16
  -5  -5  11  402.35    5.66
  -5   5  11  393.62    5.77
  -5  -5  11  394.86    5.60
  -5   5  11  384.46    5.78
  -1 -10   4  230.84    4.14
   1 -10  -4  202.23    3.77
  -1 -10   4  214.61    4.12
  -1  10   4  214.23    3.77
  -1 -10   4  216.76    3.87
  -1 -10   4  219.26    3.85
   1 -10  -4  212.16    3.78
   1 -10  -4  221.46    3.98
  -1 -10   4  213.59    3.33
  -3  -8   9   80.05    2.17
  -3  -8   9   74.92    2.10
  -3   8   9   77.33    2.22
  -3  -8   9   78.99    2.25
  -3   8   9   81.92    2.25
  -3  -8   9   76.58    1.86
  -3  -8   9   79.08    2.40
  -1  -7  12   11.11    0.94
  -1  -7  12   11.79    0.92
   1  -7 -12   11.51    0.94
  -1  -7  12   13.59    1.03
  -1   7  12   13.41    1.00
  -1  -7  12   10.34    1.02
  -1  -7  12   11.17    0.94
  -1  -7  12   11.91    1.01
  -1   7  12   12.86    0.98
   2  -1  15  153.84    3.35
   2   1  15  156.17    3.38
   2  -1  15  165.99    3.41
   2  -1  15  163.07    3.29
   2   1  15  165.49    3.30
   2   1  15  164.69    3.20
   2   1  15  168.91    3.53
   2  -1  15  165.42    3.30
   2   1  15  166.65    3.22
   2  -1  15  159.08    3.50
   4  -3  12   75.57    2.27
   4   3  12   71.49    2.14
   4  -3  12   71.48    2.17
   4  -3  12   70.05    2.18
   4  -3  12   70.21    2.23
   4  -3  12   73.92    2.27
   4  -3  12   68.92    1.76
   4   3  12   70.69    1.99
   4   3  12   74.83    2.19
   4  -3  12   70.59    2.27
   4   3  12   70.11    2.26
   4  -3  12   73.37    2.19
   4   3  12   75.89    2.17
   4   3  12   76.73    2.30
  -2  -5 -13   65.81    1.81
   2   5  13   67.16    2.06
   2  -5  13   65.59    1.97
   2  -5  13   66.92    1.88
   2  -5  13   69.65    2.24
   2  -5  13   71.16    2.21
   2  -5  13   66.78    2.16
   2   5  13   66.36    1.87
   2  -5  13   66.77    1.98
   2  -5  13   68.45    2.27
   2  -5  13   70.04    2.04
  -3  -7  11   28.46    1.08
  -3  -7  11   31.38    1.42
  -3   7  11   29.22    1.40
  -3   7  11   28.67    1.43
  -3  -7  11   32.41    1.41
   5  -1  11  109.33    2.47
   5   1  11  109.04    2.75
   5  -1  11  106.39    2.68
   5   1  11  108.87    2.61
   5  -1  11  110.94    2.75
   5  -1  11  106.14    2.69
   5   1  11  112.20    2.73
   5   1  11  106.05    2.70
   5   1  11  108.38    2.69
   5   1  11  105.87    2.59
   5  -1  11  106.66    2.60
   5  -1  11  106.81    2.67
   5   1  11  107.43    2.52
   5  -1  11  104.20    2.72
   5  -1  11  103.50    2.67
  -2  -6 -12  282.50    4.39
   2   6  12  274.70    4.39
   2  -6  12  278.87    4.59
   2  -6  12  260.01    4.83
   2  -6  12  278.63    4.33
  -2  -6 -12  270.73    4.32
   2  -6  12  278.68    4.43
   2  -6  12  269.64    4.58
   2  -6  12  283.16    4.89
   2  -6  12  284.69    4.54
   2  -6  12  272.79    4.93
   2   6  12  285.03    4.51
  -6   0  12   20.80    1.22
  -6   0  12   22.15    1.24
  -6   0  12   21.30    1.24
  -1  -2  16  274.52    4.66
  -1  -2  16  270.68    4.46
  -1   2  16  277.93    4.05
  -1   2  16  288.53    4.52
  -1  -2  16  273.97    4.64
  -1   2  16  282.25    4.62
  -1  -2  16  282.42    4.63
  -1  -2  16  272.47    4.81
  -1   2  16  280.23    4.62
  -2 -10   2    1.30    0.62
   2 -10  -2    2.55    0.67
   2 -10  -2    1.97    0.64
  -2 -10   2    2.36    0.68
  -2 -10   2    1.98    0.53
  -2 -10   2    2.37    0.57
  -2 -10   2    2.50    0.50
   2 -10  -2    2.08    0.45
  -3  -9   6  268.94    4.58
  -3  -9   6  267.44    4.13
  -3  -9   6  281.04    4.40
  -3  -9   6  278.34    4.69
  -3   9   6  260.99    4.30
   3  -9  -6  259.84    4.38
  -3   9   6  276.75    4.40
  -3  -9   6  284.70    4.60
   3  -9  -6  289.61    4.63
  -2  -8  10    7.17    0.80
  -2  -8  10    6.46    0.77
  -2  -8  10    5.57    0.75
  -2   8  10    6.42    0.81
  -2  -8  10    6.54    0.78
   2  -8 -10    6.93    0.78
  -2  -8  10    8.95    0.95
  -2   8  10    5.22    0.72
  -2 -10  -1  131.68    2.87
   2 -10   1  122.80    2.52
   2 -10   1  127.91    2.85
   2 -10   1  128.90    3.00
  -2 -10  -1  123.49    2.88
  -2 -10  -1  130.66    3.05
   2 -10   1  126.87    2.99
  -2 -10  -1  132.67    2.88
   2 -10   1  126.75    2.87
   5  -8  -1  303.02    4.82
  -5  -8   1  312.79    4.91
   5  -8  -1  297.81    4.57
  -5  -8   1  300.28    4.78
   5  -8  -1  295.18    4.53
   5  -8  -1  285.61    5.02
  -3  -3  15    0.95    0.60
  -3  -3  15    0.94    0.55
  -3  -3  15    1.90    0.55
  -3   3  15    1.23    0.59
  -3  -3  15    0.96    0.55
  -3   3  15    1.62    0.55
  -3   3  15    1.43    0.49
  -3  -3  15    1.49    0.36
  -3  -3  15    1.10    0.57
  -6  -6  -3   11.09    0.91
   6  -6   3   12.15    0.95
   6  -6   3   11.94    0.98
   6  -6   3   12.96    1.00
  -6  -6  -3   11.99    0.95
   6  -6   3   12.89    1.06
   6  -6   3   13.41    1.04
   6  -6   3   12.99    1.06
   6   6   3   12.17    0.98
  -7   1   9  204.32    3.87
  -7  -1   9  210.50    3.88
  -7  -1   9  203.36    3.81
   5  -8  -2  126.86    3.06
   5  -8  -2  130.80    2.78
   5  -8  -2  135.35    2.97
   5  -8  -2  134.45    2.65
  -5  -8   2  136.81    3.03
  -5  -8   2  133.27    3.02
  -4   0  15    0.02    0.48
  -4   0  15    0.13    0.47
  -4   0  15    0.02    0.56
  -4   0  15   -0.06    0.39
  -7  -4  -2  114.31    2.63
   7   4   2  114.78    2.70
   7  -4   2  111.87    2.67
   7  -4   2  109.43    2.85
   7  -4   2  114.69    2.79
  -7  -4  -2  109.18    2.53
   7  -4   2  117.16    2.66
   7   4   2  107.03    2.74
   7   4   2  110.44    2.57
   7  -4   2  113.58    2.63
   7  -4   2  116.87    2.87
  -6  -4  10   19.53    1.16
  -6   4  10   16.98    1.11
  -6  -4  10   21.25    1.19
  -6   4  10   19.62    1.15
   0  -7  12 1335.85   14.30
   0  -7  12 1281.73   14.68
   0   7  12 1330.58   14.43
   0  -7  12 1350.89   14.12
   0  -7  12 1301.14   14.34
   0  -7  12 1356.46   14.61
   0  -7 -12 1381.63   14.36
   0  -7  12 1355.13   14.24
   0   7  12 1364.25   14.26
   0  -7  12 1353.98   14.23
   3   5  12  252.27    4.44
   3  -5  12  255.13    4.58
   3  -5  12  250.91    4.34
  -3  -5 -12  249.46    3.85
   3  -5  12  251.17    4.37
   3  -5  12  245.86    4.32
   3  -5  12  246.13    4.48
   3  -5  12  256.34    4.03
   3  -5  12  244.49    4.61
   3   5  12  246.21    4.40
   3  -5  12  262.86    4.54
   3  -5  12  240.78    4.45
   3   5  12  251.33    4.16
   3  -5  12  225.51    4.40
   2  -8   9   49.66    1.89
   2  -8   9   49.19    1.95
   2  -8   9   54.20    1.75
   2   8   9   49.25    1.77
   2  -8   9   51.82    1.66
  -2  -8  -9   50.92    1.79
  -2  -8  -9   51.30    1.80
   2  -8   9   53.88    1.95
   2  -8   9   47.82    1.86
   2  -8   9   55.06    1.83
   2  -8   9   51.49    1.72
   5  -6   7 1619.91   16.38
   5  -6   7 1671.87   16.63
   5  -6   7 1517.73   16.91
   5  -6   7 1573.75   16.46
   5   6   7 1553.93   16.52
  -5  -6  -7 1523.61   16.18
   5  -6   7 1558.97   16.46
   5  -6   7 1579.81   16.77
   5   6   7 1626.21   16.76
   5  -6   7 1614.22   16.42
   5  -6   7 1587.21   16.27
  -5  -6  -7 1602.32   16.17
   5   6   7 1590.83   16.36
  -5  -8   0   30.58    1.45
   5  -8   0   29.19    1.39
   5  -8   0   29.17    1.32
   5  -8   0   28.36    1.21
  -5  -8   0   28.17    1.37
   5  -8   0   26.86    1.26
  -6  -3  11  264.29    4.51
  -6  -3  11  269.69    4.63
  -6   3  11  284.50    4.58
  -6   3  11  284.98    4.67
   0   4  15   13.95    0.83
   0  -4  15   13.29    1.09
   0  -4  15   12.15    0.96
   0  -4 -15   13.66    0.83
   0   4  15   13.02    0.84
   0  -4  15   12.53    0.92
   0  -4  15   13.24    1.01
   0  -4  15   13.95    1.06
   0   4  15   13.66    0.95
   0  -4  15   13.80    1.01
  -6   1  12 1055.78   12.03
  -6  -1  12 1029.02   11.76
  -6   1  12 1069.02   11.84
  -6   1  12 1028.85   11.73
  -6  -1  12 1032.20   11.63
  -6  -1  12 1050.24   11.75
  -5   3  13    1.12    0.54
  -5  -3  13    0.88    0.47
  -5  -3  13    1.83    0.57
  -5   3  13    1.40    0.59
  -5  -3  13    1.10    0.53
  -5  -3  13    1.39    0.43
  -5  -3  13    1.65    0.53
   5  -8  -3    7.39    0.86
   5  -8  -3    7.42    0.59
   5  -8  -3    7.06    0.79
  -5  -8   3    7.22    0.78
   5  -8  -3    7.62    0.73
  -5  -8   3    7.13    0.85
   4  -9  -1   30.76    1.33
  -4  -9   1   30.70    1.38
   4  -9  -1   28.72    1.23
   4  -9  -1   29.72    1.42
  -4  -9   1   31.78    1.42
   4  -9  -1   29.74    1.49
  -7   4   6   22.16    1.11
  -7  -4   6   21.35    1.21
  -7  -4   6   22.26    1.25
   7  -4  -6   21.02    1.18
  -7   4   6   21.26    1.08
   7  -4  -6   20.85    1.17
  -4   1  15   96.12    2.39
  -4  -1  15  100.00    2.54
  -4   1  15  100.61    2.37
  -4   1  15   99.10    2.41
  -4  -1  15   95.43    2.30
  -4   1  15   97.06    2.64
  -4  -1  15  103.62    2.66
  -4  -1  15   97.11    2.28
  -4  -1  15  100.14    2.39
   1  -8  10   26.03    1.32
   1  -8  10   27.38    1.43
   1   8  10   28.28    1.41
   1  -8  10   27.09    1.46
   1  -8  10   29.71    1.35
   1  -8  10   26.30    1.29
  -1  -8 -10   27.26    1.34
   1  -8  10   27.31    1.46
   1  -8  10   29.15    1.42
  -1 -10  -4  341.50    5.19
  -1 -10  -4  356.74    5.27
   1 -10   4  337.88    5.16
   1 -10   4  339.78    4.96
   1  10   4  349.54    5.21
  -1 -10  -4  333.01    5.03
  -1 -10  -4  325.91    5.18
   1 -10   4  327.98    5.39
   1 -10   4  335.19    4.99
   1 -10   4  340.55    5.47
   3   6  11    1.62    0.60
   3   6  11    1.69    0.62
  -3  -6 -11    2.51    0.50
   3  -6  11    2.77    0.73
   3   6  11    2.33    0.58
   3  -6  11    1.41    0.57
   3  -6  11    2.87    0.50
  -3  -6 -11    3.67    0.60
   3  -6  11    2.65    0.69
   3  -6  11    1.39    0.54
   3  -6  11    1.63    0.57
   3  -6  11    1.90    0.46
   3  -6  11    3.53    0.85
   3   6  11    2.97    0.57
   3  -6  11    2.15    0.59
   3  -6  11    2.12    0.79
  -2  -4  15   19.34    1.18
  -2  -4  15   17.99    1.18
  -2  -4  15   17.12    1.13
  -2  -4  15   19.25    1.21
  -2  -4  15   18.12    1.15
  -2   4  15   18.68    1.07
  -2   4  15   18.29    1.09
  -2   4  15   19.14    1.04
  -7  -3  -4  228.54    3.69
   7  -3   4  221.44    4.15
   7  -3   4  225.50    3.64
   7   3   4  238.09    4.11
   7  -3   4  234.19    4.31
   7  -3   4  238.21    4.24
   7   3   4  237.71    4.02
   7  -3   4  232.83    4.08
   7  -3   4  237.30    4.05
   7   3   4  229.87    4.11
   7   3   4  234.55    4.25
   4  -9  -2   17.93    1.15
   4  -9  -2   17.05    0.98
  -4  -9   2   18.88    1.12
   4  -9  -2   19.10    1.22
  -4  -9   2   19.50    1.17
   4  -9  -2   17.89    0.98
   2 -10  -3  331.71    5.20
  -2 -10   3  328.97    4.75
   2 -10  -3  340.48    4.97
   2 -10  -3  332.75    5.19
  -2  10   3  337.97    4.79
  -2 -10   3  337.23    4.85
  -2 -10   3  345.83    5.42
  -2 -10   3  344.24    5.02
   2 -10  -3  332.51    4.81
   5  -7   5  173.47    3.57
   5   7   5  161.83    3.39
  -5  -7  -5  168.11    3.35
   5  -7   5  176.71    3.64
   5  -7   5  166.37    3.28
   5  -7   5  169.70    3.46
   5  -7   5  175.20    3.63
   5  -7   5  166.63    3.22
  -5  -7  -5  164.37    3.38
   5  -7   5  166.31    3.55
   4  -9   0   61.82    1.76
  -4  -9   0   60.95    2.00
   4  -9   0   61.10    1.98
   4  -9   0   59.83    1.94
   4  -9   0   55.95    2.07
  -4  -9   0   55.03    1.87
   4  -9   0   57.21    1.88
   0   2  16   38.08    1.60
   0  -2  16   39.88    1.66
   0   2  16   39.73    1.57
   0   2  16   38.43    1.53
   0  -2  16   39.08    1.61
   0  -2  16   37.48    1.63
   0  -2  16   36.48    1.53
   0  -2  16   37.20    1.52
   0  -2  16   35.39    1.44
   7   2   5  359.33    5.40
   7   2   5  367.06    5.35
   7  -2   5  351.61    5.57
   7   2   5  376.71    5.69
   7  -2   5  359.49    5.55
   7   2   5  342.70    5.47
   7  -2   5  366.72    5.51
   7  -2   5  358.65    5.38
   7  -2   5  359.94    5.25
   7   2   5  358.46    5.48
   7  -2   5  350.49    5.12
   7  -2   5  375.60    5.57
   7  -2   5  354.77    5.16
  -2 -10  -2   34.78    1.49
  -2 -10  -2   36.50    1.39
   2 -10   2   36.44    1.48
  -2 -10  -2   32.33    1.48
  -2 -10  -2   36.19    1.58
   2 -10   2   31.13    1.25
   2 -10   2   33.13    1.55
   2 -10   2   35.91    1.60
   2 -10   2   33.72    1.48
   2 -10   2   30.80    1.58
  -2 -10  -2   32.50    1.44
   6   0   9    0.16    0.50
   6   0   9    0.02    0.45
   6   0   9   -0.02    0.52
   6   0   9    1.27    0.58
   6   0   9    0.60    0.64
   6   0   9    0.23    0.58
  -2  -2  16   16.49    1.06
  -2   2  16   17.39    1.07
  -2   2  16   15.98    0.91
  -2  -2  16   16.76    1.07
  -2  -2  16   18.46    1.23
  -2   2  16   17.53    1.06
  -2   2  16   16.38    0.94
  -2  -2  16   17.40    1.01
  -2  -2  16   15.75    1.12
  -2   2  16   17.37    1.14
   4   0  13   -0.09    0.53
   4   0  13   -0.14    0.36
   4   0  13    0.02    0.54
   4   0  13   -0.06    0.52
   4   0  13    0.11    0.59
   4   0  13    0.36    0.52
   4   0  13   -0.05    0.61
   6  -4   7 1086.43   12.15
   6  -4   7 1089.90   11.90
   6   4   7 1087.45   12.40
   6   4   7 1073.81   12.11
   6   4   7 1109.51   12.22
   6   4   7 1143.15   12.49
   6  -4   7 1082.13   11.87
   6  -4   7 1073.36   12.07
   6   4   7 1104.87   11.66
  -6  -4  -7 1072.21   11.37
   6  -4   7 1099.71   12.04
   6  -4   7 1094.66   11.93
   6  -4   7 1061.90   12.16
   6  -4   7 1022.98   12.19
  -4  -7  10    0.95    0.43
  -4   7  10    0.94    0.52
  -4  -7  10    1.57    0.55
  -4   7  10    0.85    0.51
  -4  -7  10    1.41    0.48
  -4  -7  10    0.81    0.51
   4  -7 -10    1.52    0.62
  -4  -7  10    0.94    0.44
  -5   0  14    0.19    0.42
  -5   0  14    0.04    0.51
  -5   0  14    0.17    0.50
  -5   0  14    0.30    0.47
   5  -8   1  318.28    4.89
  -5  -8  -1  333.45    5.23
   5  -8   1  332.24    5.44
   5  -8   1  336.86    5.14
  -5  -8  -1  323.69    5.13
   5  -8   1  335.95    5.16
   5  -8   1  339.97    4.73
   2   4  14  117.28    2.82
   2  -4  14  118.09    2.99
   2  -4  14  122.84    2.74
  -2  -4 -14  117.48    2.35
   2   4  14  116.65    2.56
   2  -4  14  117.56    2.72
   2  -4  14  118.36    2.89
   2   4  14  115.42    2.55
   2  -4  14  115.52    2.80
   2  -4  14  117.87    2.65
   2  -4  14  116.35    2.49
   2  -4  14  113.04    2.90
   3   2  14   37.97    1.58
   3   2  14   32.42    1.34
   3  -2  14   37.38    1.60
   3   2  14   39.64    1.28
   3  -2  14   33.87    1.40
   3   2  14   38.75    1.52
   3  -2  14   35.41    1.40
   3   2  14   36.57    1.51
   3  -2  14   31.47    1.61
   3  -2  14   34.48    1.52
   3   2  14   38.55    1.65
   3   2  14   34.06    1.58
   3  -2  14   34.97    1.55
   3  -2  14   36.07    1.54
   3  -2  14   38.62    1.63
  -2  -7  12   16.48    1.14
  -2   7  12   17.91    1.06
  -2  -7  12   15.03    1.06
  -2  -7  12   15.85    1.05
  -2   7  12   15.46    1.06
  -2  -7  12   17.19    1.16
  -2  -7  12   16.19    0.96
  -2  -7  12   17.02    1.22
  -2  -7  12   17.29    1.01
  -2   7  12   15.98    1.09
   0 -10  -5  406.50    5.61
   0 -10  -5  410.97    5.69
   0 -10   5  407.02    5.50
   0 -10  -5  405.06    5.91
   0 -10   5  428.99    5.85
   0  10   5  418.96    5.88
   0 -10   5  411.40    6.22
   0 -10   5  416.72    5.92
   0 -10   5  417.93    5.85
   0 -10   5  403.31    6.22
   6  -3   8   26.39    1.38
   6  -3   8   27.67    1.39
   6  -3   8   28.45    1.34
   6   3   8   22.61    1.34
   6   3   8   25.81    1.37
   6  -3   8   26.95    1.29
   6  -3   8   26.37    1.23
   6  -3   8   26.58    1.39
   6  -3   8   25.57    1.32
   6   3   8   25.63    1.44
   6   3   8   25.65    1.33
   6   3   8   26.20    1.25
   6  -3   8   27.65    1.32
   6  -3   8   27.33    1.37
   1   6  13  101.20    2.50
   1   6  13  116.42    2.58
   1  -6  13  117.66    2.66
   1  -6  13  108.74    2.56
   1   6  13  114.46    2.56
  -1  -6 -13  111.58    2.57
   1  -6  13  115.38    2.63
   1  -6  13  114.53    2.64
   1  -6  13  106.28    2.63
   1  -6  13  114.93    2.95
   1  -6  13  107.82    2.99
   1  -6  13  117.94    2.95
   1   6  13  109.19    2.24
   3  -4  13  346.51    5.57
   3   4  13  350.46    5.39
   3  -4  13  333.81    5.17
   3  -4  13  347.61    5.58
   3   4  13  344.48    5.15
   3  -4  13  336.95    5.41
   3  -4  13  347.86    5.40
   3  -4  13  346.27    4.96
   3  -4  13  339.81    5.33
   3  -4  13  338.89    5.07
   3   4  13  330.80    5.34
   3   4  13  332.27    5.37
   3   4  13  338.57    5.12
   2  -2  15  628.76    7.52
   2   2  15  629.86    7.67
   2   2  15  610.28    7.82
   2   2  15  615.63    8.12
   2  -2  15  597.57    7.91
   2  -2  15  621.50    7.90
   2  -2  15  596.33    8.14
   2  -2  15  613.22    7.28
   2   2  15  628.22    7.63
   2  -2  15  624.68    8.07
   2   2  15  611.68    7.97
   2   2  15  611.95    7.48
  -7   3   8    7.10    0.76
  -7  -3   8    7.30    0.84
  -7  -3   8    6.59    0.77
  -7   3   8    6.66    0.76
   7  -3  -8    7.23    0.80
   7  -3  -8    8.35    0.80
   4  -9  -3  362.39    4.92
   4  -9  -3  333.70    4.72
  -4  -9   3  389.75    5.46
   4  -9  -3  365.25    5.58
  -4  -9   3  360.88    5.36
   4  -9  -3  359.01    5.47
  -4   9   3  346.77    4.78
  -4  -9   3  378.67    5.70
   4  -9  -3  370.12    5.05
   3  -9   5  286.33    4.96
  -3  -9  -5  285.34    4.76
   3  -9   5  285.62    4.45
   3  -9   5  276.27    4.60
   3  -9   5  278.39    4.06
   3   9   5  273.48    4.77
   3   9   5  287.01    4.61
  -3  -9  -5  268.28    4.64
   3  -9   5  294.06    4.79
   3  -9   5  295.14    4.99
   3  -9   5  285.74    4.87
   6  -1   9  131.75    3.00
   6  -1   9  131.00    3.01
   6   1   9  127.38    2.94
   6   1   9  127.68    2.90
   6  -1   9  133.30    3.01
   6   1   9  136.27    3.05
   6  -1   9  127.89    2.81
   6   1   9  116.39    2.81
   6  -1   9  134.85    2.88
   6  -1   9  133.43    2.96
   6  -1   9  130.43    2.77
   6  -1   9  131.62    3.04
   6   1   9  126.35    3.05
   6   1   9  130.03    3.04
   6   1   9  125.46    2.98
   1   5  14   40.88    1.43
   1  -5  14   36.17    1.69
   1   5  14   40.79    1.30
  -1  -5 -14   41.17    1.45
   1  -5  14   35.93    1.44
   1  -5  14   39.68    1.65
   1  -5  14   38.91    1.49
   1  -5  14   38.55    1.44
   1  -5  14   40.08    1.59
   1   5  14   36.07    1.51
   1  -5  14   39.27    1.59
   1   5  14   39.21    1.42
   1  -5  14   34.63    1.70
   5   2  11   74.29    2.20
   5  -2  11   73.01    2.14
   5  -2  11   70.51    2.19
   5   2  11   72.64    2.12
   5   2  11   72.52    2.07
   5   2  11   72.72    2.19
   5  -2  11   74.48    2.24
   5  -2  11   69.95    2.05
   5  -2  11   70.10    1.99
   5  -2  11   78.40    2.28
   5  -2  11   68.64    2.21
   5  -2  11   74.08    2.15
   5   2  11   76.87    2.30
   5  -2  11   71.94    2.21
   5   2  11   68.72    2.20
   5   2  11   76.75    2.06
   4  -1  13  228.82    3.97
   4  -1  13  207.44    4.13
   4   1  13  223.65    4.20
   4   1  13  226.96    4.10
   4  -1  13  226.07    3.53
   4  -1  13  240.82    4.14
   4   1  13  229.41    4.13
   4  -1  13  226.97    4.02
   4   1  13  231.96    3.91
   4   1  13  216.46    4.03
   4  -1  13  222.96    4.09
   4  -1  13  233.69    4.16
   4   1  13  216.77    4.03
   4  -1  13  231.31    4.13
   4   1  13  224.62    3.61
  -6  -5   9    0.49    0.56
  -6   5   9    0.45    0.49
  -6   5   9    0.63    0.51
  -6  -5   9    0.37    0.56
  -6  -5   9    1.11    0.39
  -5   8   4 1025.54   10.90
  -5  -8   4 1046.16   11.70
   5  -8  -4 1040.59   11.36
   5  -8  -4 1062.14   11.86
  -5  -8   4 1057.74   11.43
   5  -8  -4 1015.91   11.53
  -5  -8   4 1065.42   11.69
   5  -8  -4  996.68   10.90
   4  -9   1   47.01    1.88
   4  -9   1   47.26    1.74
   4  -9   1   48.09    1.64
   4  -9   1   49.32    1.81
  -4  -9  -1   51.67    1.83
  -4  -9  -1   45.45    1.72
   4  -9   1   53.56    1.83
   4  -9   1   47.41    1.55
  -5  -6  10   66.52    1.87
  -5  -6  10   66.90    1.97
  -5  -6  10   63.56    1.91
  -5   6  10   65.73    2.03
  -5  -6  10   63.35    1.91
   5  -6 -10   65.64    1.82
  -5   6  10   63.55    1.99
   2   7  11   10.40    0.87
  -2  -7 -11   10.30    0.87
   2  -7  11   10.91    1.04
  -2  -7 -11   10.31    0.85
   2  -7  11   11.65    0.83
   2   7  11   11.33    0.86
   2  -7  11   12.18    0.99
   2  -7  11   13.44    1.10
   2  -7  11   12.78    0.99
   2  -7  11   10.90    0.83
   2   7  11   10.96    0.87
   2  -7  11   11.53    0.89
   2  -7  11   11.83    0.90
   1  -9   8  118.48    2.58
   1  -9   8  116.31    2.97
   1  -9   8  123.35    2.81
  -1  -9  -8  115.13    2.83
   1   9   8  128.93    2.96
   1  -9   8  115.30    2.90
  -1  -9  -8  125.02    2.92
   1  -9   8  130.41    3.13
   1  -9   8  124.76    3.01
   1  -9   8  136.27    3.02
   1  -9   8  123.47    2.74
   1   0  16   -0.10    0.42
   1   0  16    0.56    0.56
   1   0  16   -0.18    0.47
   1   0  16    0.06    0.50
   1   0  16    0.95    0.46
   1   0  16    0.39    0.58
  -1 -10   5   31.64    1.53
   1 -10  -5   29.95    1.38
  -1 -10   5   32.30    1.42
  -1  10   5   31.92    1.35
  -1 -10   5   28.82    1.38
  -1 -10   5   31.79    1.38
   1 -10  -5   31.17    1.30
  -1 -10   5   32.48    1.55
   1 -10  -5   31.97    1.51
  -2   9   8  269.66    4.53
  -2  -9   8  275.39    4.64
  -2   9   8  272.47    4.49
  -2  -9   8  269.35    4.68
  -2  -9   8  260.72    4.40
  -2  -9   8  267.11    4.52
  -2  -9   8  252.83    4.45
   2  -9  -8  263.72    4.50
   4  -7   8   16.07    1.06
   4  -7   8   15.18    1.19
   4   7   8   14.11    1.20
   4  -7   8   14.31    1.17
   4   7   8   14.47    1.04
  -4  -7  -8   13.92    0.98
   4  -7   8   12.65    1.05
   4  -7   8   15.95    1.08
   4  -7   8   15.45    1.02
  -4  -7  -8   16.31    1.03
   4  -7   8   14.70    0.89
   4   7   8   13.52    1.02
   4  -7   8   13.57    1.01
   7  -2  -9  108.11    2.52
  -7   2   9  110.57    2.66
   7  -2  -9  112.75    2.66
  -7  -2   9  116.15    2.81
   7  -2  -9  109.45    2.52
  -7   2   9  111.24    2.71
  -5  -1  14   19.94    1.14
  -5  -1  14   18.47    1.18
  -5   1  14   18.36    1.09
  -5   1  14   19.49    1.23
  -5   1  14   18.91    1.15
  -5  -1  14   19.72    1.12
  -5  -1  14   20.46    1.11
  -5   1  14   18.65    1.00
  -3   0  16    0.05    0.38
  -3   0  16    0.26    0.49
  -3   0  16    0.10    0.35
  -3   0  16    0.07    0.53
   7   5  -2    1.52    0.50
   7  -5  -2    0.57    0.49
  -7  -5   2    0.76    0.56
   7  -5  -2    1.16    0.69
  -7  -5   2    1.02    0.59
   7   5  -2    0.81    0.53
   7  -5  -2    0.80    0.47
   7  -5  -2    3.51    0.75
   7   5  -2    1.06    0.47
   7  -5  -2    1.23    0.48
   7  -5  -2    1.38    0.67
   5  -7  -8   11.99    0.84
  -5   7   8   13.65    0.95
  -5  -7   8   12.58    0.88
  -5   7   8   13.31    0.94
  -5  -7   8   13.53    0.97
   5  -7  -8   12.88    0.95
   5  -7  -8   13.23    0.93
  -5  -7   8   12.73    0.92
  -5  -7   8   11.58    0.86
  -6   6   7    2.05    0.51
  -6  -6   7    2.33    0.62
  -6  -6   7    2.51    0.46
  -6   6   7    2.36    0.56
   6  -6  -7    2.67    0.65
   6  -6  -7    2.89    0.56
  -6  -6   7    2.72    0.66
   6  -6  -7    2.32    0.58
   2  -9   7   13.93    1.11
  -2  -9  -7   15.32    1.04
  -2  -9  -7   16.46    1.11
   2  -9   7   13.82    1.06
   2   9   7   13.49    0.92
   2  -9   7   14.46    1.06
   2  -9   7   14.98    1.15
   2  -9   7   13.16    0.87
   2  -9   7   13.37    0.96
   2   9   7   15.28    1.09
   2  -9   7   14.78    1.00
   7  -5  -1   61.57    1.85
   7   5  -1   61.33    1.88
   7   5  -1   58.30    1.94
  -7  -5   1   63.28    1.99
   7  -5  -1   63.73    1.94
   7  -5  -1   64.20    1.87
  -7  -5   1   63.34    2.00
   7  -5  -1   59.67    2.06
   7  -5  -1   62.18    2.06
   7   5  -1   61.36    1.85
   7  -5  -1   59.67    2.11
   7  -5  -3   61.91    2.11
  -7  -5   3   61.53    1.99
   7   5  -3   62.51    1.78
   7  -5  -3   63.33    2.09
   7  -5  -3   61.93    2.06
   7   5  -3   59.80    1.89
   7  -5  -3   60.61    1.76
   7   5  -3   61.09    1.88
  -7  -5   3   62.53    1.99
   7  -5  -3   58.58    1.74
   7  -5  -3   61.10    1.94
   7   0   6    0.62    0.47
   7   0   6    0.53    0.52
   7   0   6    1.15    0.60
   7   0   6    0.44    0.65
   7   0   6   -0.07    0.46
   7   0   6    0.27    0.47
   7   0   6    0.38    0.56
   7   0   6    0.22    0.68
   3  -8   8  502.57    7.52
  -3  -8  -8  531.35    7.14
   3   8   8  555.82    7.11
   3   8   8  541.13    7.09
   3  -8   8  577.66    7.21
   3  -8   8  523.96    7.47
   3  -8   8  565.21    6.97
   3  -8   8  555.89    6.95
  -3  -8  -8  569.55    7.34
   3   8   8  548.03    7.26
   3  -8   8  565.63    7.29
   3  -8   8  528.17    7.55
   3   8   8  546.81    7.09
   3  -8   8  554.94    6.68
  -4  -5  13   21.99    1.17
  -4   5  13   22.43    1.20
  -4  -5  13   22.74    1.17
  -4   5  13   20.72    1.21
  -4  -5  13   21.63    1.18
  -4  -5  13   22.36    1.06
  -4  -5  13   20.90    1.03
  -6   2  12   60.02    2.00
  -6   2  12   64.07    2.00
  -6  -2  12   64.09    1.99
  -6  -2  12   65.43    1.97
  -6  -2  12   59.25    1.99
  -4  -8   8  312.19    4.65
   4  -8  -8  310.66    4.89
  -4  -8   8  327.43    4.74
  -4  -8   8  325.07    4.97
   4  -8  -8  317.35    4.78
  -4  -8   8  315.80    4.69
  -4   8   8  306.20    4.84
  -4   8   8  305.89    4.82
  -4  -8   8  300.30    4.81
   7  -4   3   34.42    1.61
   7   4   3   34.80    1.52
   7  -4   3   33.43    1.49
  -7  -4  -3   34.39    1.41
   7   4   3   36.32    1.43
   7   4   3   34.40    1.56
   7  -4   3   37.89    1.51
   7  -4   3   35.78    1.59
  -7  -4  -3   33.71    1.37
   7  -4   3   32.07    1.47
   7   4   3   33.91    1.44
   7  -4   3   36.06    1.61
   1  -1  16  191.43    3.83
   1   1  16  191.59    3.83
   1   1  16  202.41    3.62
   1  -1  16  194.02    3.34
   1  -1  16  203.77    3.82
   1   1  16  191.57    3.69
   1   1  16  198.92    3.48
   1  -1  16  190.98    3.40
   1   1  16  190.58    3.76
   1  -1  16  197.80    3.88
   1   1  16  197.91    3.45
   1  -1  16  192.32    3.57
  -2 -10   4  277.37    4.79
   2 -10  -4  275.12    4.71
  -2 -10   4  286.82    4.43
   2 -10  -4  279.21    4.54
   2 -10  -4  291.12    4.39
  -2  10   4  279.21    4.39
   2 -10  -4  288.07    4.47
   2 -10  -4  286.67    4.34
  -2 -10   4  287.06    4.30
  -2 -10   4  287.95    4.55
  -2 -10   4  271.52    4.18
  -3  -1  16   40.35    1.61
  -3   1  16   40.55    1.42
  -3   1  16   41.71    1.73
  -3   1  16   38.99    1.41
  -3   1  16   39.25    1.44
  -3   1  16   39.17    1.52
  -3  -1  16   37.17    1.31
  -3  -1  16   37.79    1.46
  -3  -1  16   41.19    1.71
  -3  -1  16   37.82    1.31
  -3  -1  16   40.81    1.45
   6   5   6  528.99    7.10
  -6  -5  -6  513.93    6.64
   6  -5   6  506.52    7.01
   6  -5   6  528.05    7.04
   6  -5   6  521.01    6.97
   6   5   6  531.43    6.43
  -6  -5  -6  510.86    6.57
   6   5   6  547.67    7.31
   6  -5   6  513.18    6.65
   6  -5   6  462.53    6.88
   6  -5   6  525.82    6.89
   6   5   6  525.64    6.95
   6  -5   6  528.92    7.34
   6  -5   6  527.66    6.98
   6   5   6  490.46    7.19
   2 -10   3    0.10    0.61
   2 -10   3    0.64    0.44
  -2 -10  -3    0.63    0.50
   2 -10   3    1.40    0.60
   2 -10   3    0.90    0.56
  -2 -10  -3    0.17    0.53
   2  10   3    0.53    0.55
  -2 -10  -3    1.02    0.55
   2 -10   3    0.41    0.57
   2 -10   3    0.58    0.62
  -2 -10  -3    1.36    0.46
   2 -10   3    0.36    0.39
  -2 -10  -3    0.45    0.56
  -4   2  15  422.46    5.89
  -4  -2  15  443.69    6.16
  -4   2  15  429.86    5.94
  -4  -2  15  397.56    5.69
  -4  -2  15  429.90    5.75
  -4   2  15  409.13    5.54
  -4  -2  15  430.02    6.27
  -4  -2  15  407.70    5.95
  -4   2  15  437.30    6.35
  -4  -2  15  416.89    5.64
  -6  -6  -4  107.58    2.60
   6   6   4  115.14    2.32
   6  -6   4  107.48    2.64
   6   6   4  108.14    2.77
   6  -6   4  110.21    2.84
   6  -6   4  109.44    2.82
   6  -6   4  114.93    2.67
   6  -6   4  108.89    2.82
  -6  -6  -4  104.86    2.60
   6   6   4  113.05    2.49
   6  -6   4  111.91    2.74
   6  -6   4  115.20    2.63
   6  -7  -2  395.34    5.73
   6  -7  -2  416.10    5.81
  -6  -7   2  402.55    6.01
   6  -7  -2  409.01    6.15
   6   7  -2  398.93    5.55
   6   7  -2  408.18    5.43
   6  -7  -1  110.71    2.46
   6   7  -1  111.82    2.36
  -6  -7   1  115.64    2.79
   6  -7  -1   99.40    2.79
   6  -7  -1  103.52    2.66
   6  -7  -1  108.99    2.56
   6  -7  -1  110.28    2.25
   6  -7  -1  109.50    2.64
  -6  -7   1  103.66    2.72
  -8   0   2 1216.50   12.86
  -8   0   2 1187.87   12.78
   8   0  -2 1236.63   12.60
   8   0  -2 1211.09   13.26
   8   0  -2 1207.04   13.15
   8   0  -2 1226.13   13.10
   5  -8   2  113.35    2.59
  -5  -8  -2  111.10    2.85
   5  -8   2  105.90    2.68
   5  -8   2  112.92    2.77
   5   8   2  116.23    2.80
   5  -8   2  103.82    2.91
  -5  -8  -2  116.82    2.81
   5  -8   2  114.28    2.40
   5  -8   2  116.00    2.80
  -7  -5   0   11.60    0.91
   7   5   0   14.00    1.00
   7   5   0   13.40    0.93
   7  -5   0   13.30    0.94
   7  -5   0   14.60    1.01
  -7  -5   0   11.70    0.96
   7  -5   0   11.29    0.89
   7  -5   0   12.42    1.05
   7  -5   0   13.53    1.09
   7  -5   0   12.09    1.05
   7   5   0   10.89    0.84
  -3   9   7  207.13    3.71
  -3  -9   7  213.80    4.06
   3  -9  -7  201.29    3.46
  -3  -9   7  215.17    3.93
  -3  -9   7  210.71    3.89
  -3  -9   7  220.11    3.81
  -3  -9   7  215.36    3.53
  -3  -9   7  210.51    3.45
  -3   9   7  208.23    3.74
   3  -9  -7  201.39    3.80
   3  -9  -7  205.34    3.92
   3  -9  -7  213.60    3.48
   4  -9  -4    0.95    0.63
  -4  -9   4    1.13    0.66
  -4   9   4    1.34    0.47
   4  -9  -4    1.25    0.59
  -4  -9   4    1.98    0.59
  -4  -9   4    1.98    0.58
  -4  -9   4    1.60    0.54
   4  -9  -4    1.39    0.47
   4  -9  -4    1.03    0.42
  -4   9   4    1.19    0.41
  -3   5  14   69.97    2.10
  -3  -5  14   70.75    2.23
  -3  -5  14   73.00    2.19
  -3   5  14   71.25    2.10
  -3  -5  14   75.78    2.31
  -3   5  14   71.62    2.21
  -3  -5  14   71.74    2.13
  -3  -5  14   75.55    2.22
   7  -1   6  297.01    4.65
   7   1   6  300.80    4.61
   7   1   6  292.51    4.78
   7   1   6  294.82    4.97
   7   1   6  313.30    5.02
   7  -1   6  311.80    4.62
   7   1   6  296.33    4.79
   7  -1   6  296.60    4.99
   7  -1   6  287.94    4.46
   7   1   6  293.17    4.80
   7  -1   6  314.77    4.79
   7   1   6  298.23    4.82
   7  -1   6  286.57    4.96
   7   1   6  287.06    4.37
   7  -1   6  301.35    4.99
   7  -1   6  311.94    4.73
   4   8   6  138.54    2.80
   4  -8   6  138.25    2.75
  -4  -8  -6  141.42    3.09
   4   8   6  134.84    3.04
   4  -8   6  142.21    2.90
   4  -8   6  141.06    3.25
   4  -8   6  146.34    3.31
  -4  -8  -6  137.40    3.06
   4  -8   6  145.64    3.09
   4  -8   6  137.17    3.21
   4  -8   6  145.16    3.21
   8   0  -3    0.18    0.64
   8   0  -3    0.05    0.40
  -8   0   3   -0.20    0.42
   8   0  -3    0.10    0.44
   8   0  -3   -0.13    0.63
  -8   0   3    0.06    0.49
   1   7  12  124.90    2.63
   1  -7  12  127.72    2.90
   1  -7  12  130.63    2.92
   1  -7  12  133.57    2.72
   1  -7  12  126.33    3.11
   1  -7  12  126.76    3.09
   1  -7  12  126.45    2.86
   1  -7  12  129.73    2.90
   1  -7  12  130.30    2.72
   1   7  12  125.95    2.84
  -1  -7 -12  121.66    2.80
  -1  -3  16   10.50    1.02
  -1  -3  16   10.36    0.84
  -1   3  16   10.16    0.86
  -1  -3  16   10.34    0.92
  -1   3  16   12.28    0.96
  -1   3  16   10.58    0.74
  -1  -3  16   10.47    0.94
  -1   3  16    9.66    0.89
  -1   3  16   12.08    0.81
  -1  -3  16    9.10    0.92
  -1  -3  16   11.27    0.91
   3  -7  10  136.71    3.26
  -3  -7 -10  138.89    2.93
   3  -7  10  139.98    2.79
   3  -7  10  138.54    2.86
   3  -7  10  136.32    3.19
   3  -7  10  139.84    3.18
   3  -7  10  144.02    3.01
   3   7  10  140.21    2.94
   3  -7  10  139.92    3.03
   3  -7  10  131.85    3.27
   3   7  10  137.88    2.98
  -3  -7 -10  131.00    2.88
   3   7  10  127.56    2.96
   3  -7  10  137.45    2.77
   3   7  10  138.52    3.06
  -7   4   7    3.48    0.57
   7  -4  -7    3.35    0.67
   7  -4  -7    3.61    0.66
  -7  -4   7    3.79    0.68
  -7  -4   7    2.57    0.67
  -7   4   7    3.76    0.60
   5  -4  10    2.21    0.55
   5   4  10    2.07    0.60
   5  -4  10    1.51    0.64
   5  -4  10    1.38    0.65
   5   4  10    1.54    0.66
   5  -4  10    1.28    0.62
   5   4  10    1.47    0.52
   5   4  10    1.17    0.68
   5   4  10    2.01    0.64
   5  -4  10    1.78    0.69
   5  -4  10    1.30    0.55
   5  -4  10    2.06    0.66
   5  -4  10    1.74    0.62
   5   4  10    1.57    0.45
   5  -4  10    1.48    0.60
   4  -9   2   62.28    2.18
   4  -9   2   63.52    2.10
  -4  -9  -2   64.87    2.10
   4  -9   2   62.18    1.86
  -4  -9  -2   64.28    2.02
   4  -9   2   65.31    2.06
   4  -9   2   62.87    2.07
   4  -9   2   65.63    1.81
  -7   5   4    0.10    0.34
   7  -5  -4    0.43    0.52
  -7   5   4    0.34    0.39
  -7  -5   4    0.49    0.60
   7   5  -4    0.97    0.52
   7  -5  -4    0.77    0.46
   7   5  -4    0.36    0.35
  -7  -5   4    0.76    0.56
   7  -5  -4    0.17    0.55
   7  -5  -4    0.20    0.51
   7  -5  -4    0.58    0.68
   5   5   9  229.96    4.23
   5  -5   9  219.72    4.11
   5   5   9  232.38    3.87
  -5  -5  -9  226.99    3.70
   5  -5   9  222.41    3.88
   5  -5   9  231.44    4.35
   5  -5   9  227.19    4.04
   5  -5   9  222.71    3.82
   5   5   9  215.73    4.06
   5  -5   9  222.85    3.83
   5   5   9  215.61    4.04
   5  -5   9  239.80    4.36
   5  -5   9  213.10    4.08
  -5  -5  -9  225.71    3.63
   5  -5   9  219.67    4.22
  -8   0   1   -0.04    0.39
  -8   0   1   -0.22    0.42
   8   0  -1   -0.04    0.53
   8   0  -1    0.43    0.59
   8   0  -1    0.41    0.61
   8   0  -1    0.13    0.39
   6   7  -3  130.92    2.63
  -6  -7   3  130.98    2.65
  -6  -7   3  133.22    3.09
   6  -7  -3  133.14    3.15
   6  -7  -3  136.26    2.94
  -4   4  14    1.76    0.61
  -4  -4  14    1.60    0.48
  -4  -4  14    1.98    0.42
  -4   4  14    1.36    0.52
  -4  -4  14    1.61    0.65
  -4  -4  14    1.68    0.55
  -4  -4  14    1.49    0.56
  -4  -4  14    1.90    0.48
  -4   4  14    1.71    0.60
  -1 -10  -5   39.71    1.60
  -1 -10  -5   37.74    1.59
   1  10   5   40.70    1.63
   1 -10   5   38.73    1.47
   1 -10   5   42.46    1.62
   1 -10   5   41.36    1.51
   1 -10   5   43.19    1.77
  -1 -10  -5   40.63    1.56
   1 -10   5   43.15    1.77
   1 -10   5   39.15    1.59
  -1 -10  -5   40.42    1.49
  -3   6  13   65.48    2.07
  -3  -6  13   68.39    2.24
  -3  -6  13   65.59    2.08
  -3  -6  13   67.06    2.12
  -3  -6  13   70.53    2.10
  -3  -6  13   67.52    2.01
  -3   6  13   60.34    2.04
  -3   6  13   62.73    2.01
   4  -5  11   23.58    1.31
   4  -5  11   23.60    1.35
   4   5  11   23.78    1.30
   4  -5  11   19.77    1.33
   4   5  11   24.99    1.37
   4  -5  11   24.47    1.07
   4  -5  11   22.02    1.29
   4  -5  11   22.69    1.34
   4  -5  11   24.95    1.37
   4   5  11   26.29    1.29
   4  -5  11   24.69    1.32
   4  -5  11   22.55    1.31
  -4  -5 -11   25.49    1.12
   4   5  11   23.41    1.32
  -4  -5 -11   23.96    1.05
  -1  -8  11   98.37    2.48
  -1  -8  11   94.92    2.51
  -1  -8  11   92.35    2.33
  -1   8  11   96.52    2.51
  -1  -8  11   90.14    2.42
  -1  -8  11   99.99    2.50
  -1  -8  11   95.59    2.69
   1  -8 -11   89.42    2.47
  -1   8  11   97.31    2.53
  -1  -8  11   95.30    2.41
  -1  -8  11   89.25    2.44
   6   7   0  665.08    7.65
   6   7   0  658.53    8.33
   6  -7   0  631.43    8.10
  -6  -7   0  663.32    8.37
  -6  -7   0  683.80    8.46
   6  -7   0  652.98    8.20
   6  -7   0  675.25    8.72
   6  -7   0  673.95    8.10
   6  -7   0  653.49    8.30
  -7   0  10    0.51    0.55
  -7   0  10    0.27    0.56
  -7   0  10   -0.30    0.52
  -4   6  12   39.55    1.60
  -4  -6  12   41.21    1.41
  -4  -6  12   41.42    1.43
  -4   6  12   42.90    1.66
   4  -6 -12   42.77    1.51
  -4  -6  12   44.18    1.66
  -4  -6  12   42.26    1.57
  -5   8   5    9.04    0.76
   5  -8  -5    8.81    0.87
  -5  -8   5   10.23    0.83
  -5  -8   5    9.77    0.88
   5  -8  -5    9.55    0.83
   5  -8  -5    8.86    0.90
  -5   8   5   10.07    0.76
  -5  -8   5    9.92    0.94
  -8   1   2    2.98    0.51
  -8  -1   2    6.39    0.68
   8   1  -2    6.09    0.72
   8  -1  -2    0.80    0.62
   8  -1  -2    1.28    0.52
  -8   1   2    2.28    0.52
   8  -1  -2    1.29    0.60
  -8  -1   2    4.61    0.67
   8  -1  -2    4.39    0.81
   8   1  -2    1.44    0.62
   8   1  -2    1.31    0.62
   8  -1  -2    1.37    0.57
   6  -2   9  305.91    4.47
   6  -2   9  337.70    5.20
   6   2   9  285.87    4.95
   6  -2   9  310.47    4.97
   6  -2   9  316.87    5.05
   6   2   9  294.11    5.10
   6  -2   9  315.61    5.06
   6   2   9  301.89    5.01
   6   2   9  317.99    4.85
   6   2   9  299.99    4.99
   6  -2   9  305.97    4.93
   6  -2   9  318.69    4.93
   6  -2   9  329.48    4.86
   6  -2   9  299.78    4.58
   6   2   9  311.67    5.04
   4  -2  13  641.16    8.92
   4   2  13  745.66    9.08
   4   2  13  755.42    9.20
   4  -2  13  731.68    8.84
   4   2  13  708.59    8.38
   4  -2  13  674.02    9.09
   4  -2  13  739.09    8.72
   4   2  13  734.89    9.09
   4  -2  13  772.80    9.28
   4   2  13  730.09    8.94
   4  -2  13  754.59    9.02
   4   2  13  735.29    8.95
   4  -2  13  736.02    9.02
   4   2  13  744.27    8.56
  -8   1   3  163.49    3.08
   8  -1  -3  163.09    3.35
   8   1  -3  158.43    3.32
  -8  -1   3  162.12    3.19
   8  -1  -3  158.22    3.02
   8  -1  -3  163.78    3.50
   8   1  -3  162.60    3.13
   8  -1  -3  151.80    3.27
   8  -1  -3  162.99    3.22
  -8  -1   3  163.23    3.25
   8   1  -3  158.87    3.13
  -8   1   3  160.30    3.08
   0  -8  11  447.85    6.42
   0  -8  11  464.20    6.07
   0  -8  11  450.19    6.37
   0   8  11  437.02    6.38
   0   8  11  457.85    6.40
   0  -8  11  471.57    6.75
   0  -8  11  443.94    6.38
   0  -8  11  446.98    6.08
   0  -8 -11  442.87    6.32
   0  -8  11  452.67    6.39
   1  -4  15   29.99    1.41
   1   4  15   28.81    1.14
   1  -4  15   30.88    1.54
   1  -4  15   29.89    1.32
   1  -4  15   30.74    1.40
   1  -4  15   30.03    1.23
  -1  -4 -15   29.18    1.14
   1  -4  15   30.28    1.41
   1  -4  15   27.49    1.50
   1   4  15   29.49    1.14
   1   4  15   29.80    1.38
   1   4  15   24.97    1.06
   1  -4  15   31.08    1.55
  -8   0   4 1095.64   12.37
   8   0  -4 1111.18   12.15
  -8   0   4 1151.26   12.31
   8   0  -4 1175.22   12.44
   8   0  -4 1161.43   12.64
   8   0  -4 1143.31   11.95
   8   1  -1   96.72    2.44
  -8  -1   1  100.67    2.36
  -8   1   1   98.76    2.18
   8  -1  -1   95.28    2.52
   8  -1  -1   92.85    2.63
   8  -1  -1   98.75    2.31
   8  -1  -1   97.83    2.54
   8   1  -1   97.60    2.48
   8   1  -1   94.97    2.50
   8  -1  -1   95.92    2.58
  -8  -1   1   99.61    2.34
  -5   2  14    7.71    0.76
  -5  -2  14    8.99    0.80
  -5   2  14    8.59    0.85
  -5   2  14   10.09    1.00
  -5  -2  14    8.66    0.68
  -5  -2  14    8.51    0.78
  -5  -2  14    8.12    0.85
  -5  -2  14    8.73    0.87
  -1  -9   9  333.72    5.29
  -1  -9   9  355.25    5.36
  -1  -9   9  342.23    5.05
  -1  -9   9  335.00    5.30
  -1   9   9  339.44    5.29
   1  -9  -9  336.94    5.34
  -1  -9   9  349.06    4.97
  -1  -9   9  355.83    5.61
  -1  -9   9  328.05    5.29
  -1   9   9  359.92    5.41
  -7   1  10   64.23    2.01
   7   1 -10   66.68    1.82
  -7  -1  10   63.63    2.04
  -7  -1  10   64.38    2.08
  -7   1  10   65.60    2.06
  -7  -1  10   64.89    1.95
   7  -1 -10   63.46    1.83
   0  -9   9   23.01    1.26
   0  -9   9   21.59    1.26
   0  -9   9   22.49    1.21
   0  -9   9   24.60    1.27
   0  -9   9   21.91    1.27
   0  -9  -9   20.61    1.23
   0  -9   9   23.84    1.25
   0   9   9   23.01    1.26
   8   0   0   58.12    1.96
  -8   0   0   56.20    1.63
   8   0   0   58.12    1.95
   8   0   0   54.89    1.64
   8   0   0   58.52    1.94
   7  -5   1   60.68    1.87
  -7  -5  -1   60.59    1.91
  -7  -5  -1   59.46    1.91
   7   5   1   57.82    1.95
   7  -5   1   59.30    2.11
   7   5   1   58.56    1.93
   7  -5   1   56.78    2.00
   7  -5   1   58.32    1.87
   7  -5   1   60.68    2.10
   7   5   1   60.77    1.82
   7  -5   1   59.49    1.93
   4  -4  12   52.53    1.90
   4  -4  12   49.89    1.97
   4  -4  12   57.10    1.75
   4  -4  12   56.36    2.03
   4   4  12   56.09    1.87
   4   4  12   52.68    1.97
   4   4  12   57.15    1.80
   4  -4  12   53.65    1.93
   4  -4  12   55.73    2.07
   4   4  12   59.07    1.93
   4   4  12   56.16    1.99
   4  -4  12   56.85    1.72
   4   4  12   54.99    1.92
   4  -4  12   58.91    2.02
   4  -4  12   57.33    1.96
   4  -4  12   53.42    2.02
   0  -3 -16   23.32    1.01
   0   3  16   21.66    0.98
   0   3  16   22.04    0.98
   0  -3  16   19.92    1.12
   0  -3  16   21.26    1.29
   0   3  16   21.27    1.15
   0   3  16   22.19    1.30
   0   3  16   22.82    1.18
   0  -3  16   21.01    1.25
   0  -3  16   22.77    1.25
   0  -3  16   22.84    1.16
   0  -3  16   22.08    1.32
   7  -3   5   32.96    1.44
   7   3   5   33.71    1.48
   7  -3   5   33.61    1.33
   7  -3   5   32.44    1.30
   7  -3   5   34.58    1.49
   7  -3   5   34.52    1.55
   7  -3   5   32.25    1.55
   7   3   5   30.34    1.37
   7   3   5   30.04    1.69
   7  -3   5   32.10    1.58
   7   3   5   31.48    1.51
   7   3   5   36.65    1.55
   7  -3   5   33.49    1.49
  -6  -7   4  138.29    3.07
   6  -7  -4  129.86    2.83
  -6  -7   4  134.89    2.67
  -6   7   4  128.31    2.49
   6  -7  -4  133.67    2.92
  -6  -7   4  130.09    2.98
   6  -7  -4  130.11    3.03
   4  -6  10  340.98    5.29
   4  -6  10  335.58    5.46
  -4  -6 -10  337.32    4.93
   4   6  10  323.83    5.15
   4  -6  10  322.84    5.68
   4  -6  10  329.83    5.31
  -4  -6 -10  349.22    4.97
   4  -6  10  334.22    4.55
   4  -6  10  338.58    5.20
   4  -6  10  347.77    4.90
   4  -6  10  323.47    5.43
   4  -6  10  317.94    5.43
   4   6  10  334.21    5.30
   4  -6  10  317.88    5.51
   4  -6  10  347.92    5.35
   4   6  10  346.15    5.37
  -3  -8  10  166.72    3.56
  -3  -8  10  143.87    3.21
  -3   8  10  156.97    3.29
  -3  -8  10  148.00    2.68
  -3   8  10  145.98    3.18
  -3  -8  10  154.54    3.11
  -3  -8  10  155.29    3.18
  -2  -3  16    2.40    0.57
  -2  -3  16    2.36    0.62
  -2  -3  16    2.49    0.58
  -2   3  16    2.59    0.63
  -2   3  16    2.92    0.63
  -2  -3  16    3.09    0.70
  -2   3  16    2.02    0.49
  -2   3  16    2.18    0.47
  -2  -3  16    2.49    0.69
  -2  -3  16    2.29    0.58
  -2   3  16    2.91    0.54
   0 -10   6   36.58    1.34
   0 -10  -6   39.14    1.42
   0 -10   6   37.64    1.57
   0 -10   6   40.37    1.74
   0 -10  -6   36.32    1.38
   0 -10  -6   40.30    1.62
   0 -10   6   42.40    1.61
   0  10   6   39.95    1.60
   0 -10   6   41.00    1.73
   0 -10   6   37.85    1.57
   0 -10  -6   38.69    1.63
   8  -1  -4    1.94    0.51
   8   1  -4    2.55    0.53
   8  -1  -4    4.02    0.72
   8  -1  -4    2.51    0.58
  -8   1   4    2.77    0.55
  -8  -1   4    2.65    0.59
   8   1  -4    3.90    0.72
  -8   1   4    3.24    0.63
  -8  -1   4    2.32    0.61
   8  -1  -4    3.08    0.74
   8  -1  -4    3.40    0.68
   8   1  -4    2.46    0.64
   1  -2  16  288.89    4.80
   1   2  16  279.22    4.72
   1   2  16  290.16    4.32
   1  -2  16  279.57    4.86
   1  -2  16  287.77    4.68
   1   2  16  294.24    4.60
   1  -2  16  302.74    4.99
   1  -2  16  289.67    4.43
   1  -2  16  285.81    4.38
   1  -2  16  301.06    4.71
   1   2  16  294.76    4.38
   1   2  16  280.42    4.87
  -3  -4  15    4.32    0.72
  -3   4  15    4.46    0.63
  -3  -4  15    4.01    0.75
  -3  -4  15    3.92    0.71
  -3   4  15    3.90    0.65
  -3   4  15    4.43    0.73
  -3  -4  15    4.02    0.71
  -3  -4  15    4.21    0.70
   6  -7   1   19.54    1.14
  -6  -7  -1   20.06    1.20
   6   7   1   16.87    1.14
   6   7   1   18.40    0.93
   6  -7   1   19.41    1.12
  -6  -7  -1   19.62    1.23
   6  -7   1   17.04    1.15
   6  -7   1   19.39    1.34
   6  -7   1   18.35    1.19
  -3   2  16  149.97    3.30
  -3   2  16  152.22    2.96
  -3  -2  16  146.64    3.24
  -3   2  16  145.27    2.95
  -3  -2  16  147.79    2.67
  -3  -2  16  149.88    3.14
  -3  -2  16  142.86    2.62
  -3  -2  16  150.17    3.34
  -3  -2  16  149.44    3.05
  -3   2  16  154.66    2.95
  -3   2  16  148.11    2.94
  -3  -2  16  155.08    3.14
   5  -7   6    7.70    0.83
   5  -7   6    8.49    0.83
   5  -7   6   11.17    1.02
   5  -7   6    8.44    0.81
   5   7   6    9.25    0.80
  -5  -7  -6    8.57    0.89
   5  -7   6    8.48    0.91
   5   7   6    7.96    0.87
   5   7   6    8.94    1.21
  -5  -7  -6    9.49    0.85
   5  -7   6    7.58    0.87
   5  -7   6    8.36    0.93
  -7   5   5   86.49    2.09
   7  -5  -5   87.21    2.43
   7   5  -5   85.04    2.17
  -7  -5   5   82.54    2.35
   7  -5  -5   84.77    2.33
  -7  -5   5   83.21    2.36
  -7   5   5   86.23    2.10
  -2 -10   5    1.83    0.64
  -2 -10   5    3.81    0.77
   2 -10  -5    3.61    0.73
   2 -10  -5    1.80    0.54
  -2 -10   5    2.39    0.58
   2 -10  -5    2.53    0.55
  -2 -10   5    2.59    0.52
  -2  10   5    1.73    0.53
  -2 -10   5    2.34    0.62
  -2 -10   5    1.88    0.44
  -2 -10   5    1.50    0.62
   3   3  14 1185.43   12.25
   3  -3  14 1208.55   12.94
   3   3  14 1207.76   12.92
   3  -3  14 1208.79   13.12
   3  -3  14 1198.22   13.36
   3  -3  14 1164.70   13.45
   3   3  14 1163.03   13.17
   3  -3  14 1200.50   12.44
   3   3  14 1189.26   12.89
   3  -3  14 1208.09   12.97
   3  -3  14 1225.56   13.28
   3   3  14 1204.80   13.29
  -1 -10   6    2.83    0.63
  -1 -10   6    2.26    0.71
   1 -10  -6    2.87    0.61
  -1 -10   6    2.24    0.64
  -1 -10   6    2.02    0.57
  -1  10   6    2.82    0.63
   1 -10  -6    2.14    0.52
  -1 -10   6    2.53    0.70
   8   1   0   21.28    1.24
   8   1   0   20.66    1.23
  -8  -1   0   21.59    1.07
   8  -1   0   22.20    1.10
   8  -1   0   22.36    1.24
   8  -1   0   23.76    1.33
   8  -1   0   23.39    1.28
   8   1   0   21.14    1.20
   8  -1   0   21.58    1.32
  -8  -1   0   19.90    1.03
  -4   9   5  309.76    4.61
  -4  -9   5  342.47    5.22
  -4   9   5  312.36    4.62
  -4  -9   5  325.37    4.87
  -4  -9   5  322.61    5.01
  -4  -9   5  321.33    4.59
  -4  -9   5  332.22    5.06
  -4  -9   5  336.05    4.93
   4  -9  -5  322.45    5.12
   4  -9  -5  309.22    4.90
   4  -9  -5  294.89    4.62
   4  -9  -5  314.80    4.67
   2 -10   4   20.10    1.13
   2 -10   4   19.46    1.30
  -2 -10  -4   20.52    1.23
   2 -10   4   20.04    1.30
  -2 -10  -4   20.70    1.20
   2 -10   4   19.14    1.00
  -2 -10  -4   20.68    1.05
   2 -10   4   21.00    1.30
   2  10   4   20.59    1.22
   2 -10   4   19.86    1.13
   2 -10   4   19.47    1.16
  -2 -10  -4   21.15    1.19
  -1  -6  14    3.18    0.72
  -1  -6  14    2.85    0.69
  -1   6  14    3.35    0.64
   1  -6 -14    2.65    0.58
  -1  -6  14    2.27    0.70
  -1  -6  14    4.05    0.57
  -1   6  14    3.39    0.58
  -1  -6  14    2.93    0.68
  -1  -6  14    3.31    0.69
  -1   6  14    3.12    0.55
  -1  -6  14    3.49    0.70
  -1  -6  14    3.48    0.49
   2   3  15  208.79    3.62
   2   3  15  201.10    3.86
   2  -3  15  199.83    3.88
   2   3  15  206.97    3.98
   2  -3  15  199.97    3.79
   2  -3  15  191.76    3.97
   2  -3  15  201.44    3.40
   2  -3  15  213.55    4.13
   2  -3  15  203.53    3.68
   2   3  15  203.47    3.86
   2  -3  15  200.34    3.65
   2   3  15  198.52    3.53
   5  -8   3   92.01    2.50
   5  -8   3   93.54    2.64
   5  -8   3   91.95    2.53
   5   8   3   95.06    2.50
   5  -8   3   92.73    2.13
  -5  -8  -3   88.42    2.42
   5  -8   3   93.93    2.33
   5  -8   3   98.42    2.59
  -5  -8  -3   94.87    2.51
  -6   4  11  424.10    6.00
  -6  -4  11  409.43    5.88
  -6  -4  11  417.94    5.93
   7  -2   6  313.61    4.78
   7  -2   6  307.91    4.79
   7   2   6  319.55    5.08
   7  -2   6  315.22    5.10
   7   2   6  294.09    5.13
   7  -2   6  310.53    5.16
   7   2   6  305.30    4.81
   7  -2   6  302.97    5.01
   7   2   6  309.51    5.04
   7  -2   6  308.91    4.76
   7   2   6  319.38    5.01
   7  -2   6  313.59    4.83
   5  -3  11    5.99    0.78
   5   3  11    4.21    0.70
   5  -3  11    5.82    0.77
   5   3  11    6.41    0.82
   5  -3  11    6.26    0.84
   5   3  11    5.05    0.78
   5  -3  11    6.29    0.83
   5  -3  11    5.60    0.81
   5  -3  11    5.35    0.79
   5   3  11    5.39    0.80
   5   3  11    5.87    0.64
   5  -3  11    4.91    0.65
   5  -3  11    4.87    0.62
   5  -3  11    4.72    0.76
   5   3  11    5.41    0.71
   5   3  11    5.54    0.70
   3 -10  -1    3.67    0.78
   3 -10  -1    4.55    0.73
  -3 -10   1    4.09    0.63
  -3 -10   1    3.66    0.73
  -3 -10   1    5.14    0.71
   3 -10  -1    4.79    0.69
  -3 -10   1    4.63    0.61
   3 -10  -1    4.87    0.68
  -5  -5  12  135.95    2.86
  -5  -5  12  134.64    2.79
  -5  -5  12  128.23    2.77
  -5   5  12  134.91    2.95
  -5   5  12  126.13    2.96
  -5  -5  12  130.75    2.81
   8   0  -5   -0.09    0.58
   8   0  -5    0.30    0.41
   8   0  -5    0.14    0.63
  -8   0   5    0.93    0.56
  -8   0   5    1.53    0.54
   8   0  -5   -0.10    0.41
   3  -9   6  163.73    3.46
   3   9   6  152.11    3.35
   3  -9   6  159.96    3.30
   3  -9   6  163.64    2.99
  -3  -9  -6  145.67    3.31
   3  -9   6  159.67    3.48
   3  -9   6  175.48    3.65
   3   9   6  167.29    3.28
  -3  -9  -6  154.29    3.30
   3  -9   6  162.50    3.18
   3  -9   6  158.53    2.85
   3  -9   6  175.04    3.67
  -5  -6  -8   28.87    1.26
   5   6   8   28.64    1.42
   5  -6   8   32.52    1.43
   5  -6   8   30.41    1.49
   5   6   8   29.44    1.65
   5  -6   8   29.21    1.42
   5  -6   8   28.02    1.39
   5  -6   8   31.13    1.43
   5   6   8   29.66    1.43
   5  -6   8   31.85    1.59
  -5  -6  -8   32.20    1.36
   5  -6   8   29.73    1.31
   5  -6   8   31.46    1.42
   5   6   8   30.41    1.29
   4  -9   3   62.42    2.05
   4  -9   3   65.63    1.92
   4  -9   3   67.94    2.17
   4  -9   3   68.11    2.17
   4  -9   3   62.50    2.19
   4  -9   3   68.80    1.87
  -4  -9  -3   67.53    2.12
  -4  -9  -3   63.75    2.04
   3 -10   0    3.33    0.65
   3 -10   0    3.18    0.63
   3 -10   0    2.46    0.74
   3 -10   0    2.64    0.65
  -3 -10   0    2.02    0.57
  -3 -10   0    2.57    0.52
   3 -10   0    2.42    0.64
  -3 -10   0    2.58    0.60
  -3 -10   0    3.05    0.72
  -5  -4  13    8.81    0.80
  -5  -4  13    7.12    0.71
  -5   4  13    5.72    0.78
  -5  -4  13    7.92    0.71
  -5  -4  13    8.66    0.77
  -5  -4  13    9.50    0.83
  -5   4  13    8.35    0.86
   7  -3  -9   21.71    1.23
  -7  -3   9   22.63    1.28
  -7   3   9   22.24    1.21
  -7  -3   9   24.57    1.32
  -7   3   9   23.60    1.23
   7  -3  -9   22.23    1.07
   7  -3  -9   21.95    1.13
  -6   6   8   60.54    1.88
  -6  -6   8   63.18    1.97
   6  -6  -8   57.97    1.69
   6  -6  -8   62.38    2.02
  -6   6   8   63.75    1.90
  -6  -6   8   56.33    1.92
  -6  -6   8   63.43    1.77
  -6  -6   8   59.55    1.69
   6  -6  -8   64.40    1.86
  -2  -8  11   54.92    1.87
  -2  -8  11   51.54    2.00
  -2  -8  11   50.81    1.87
  -2  -8  11   51.54    1.76
  -2  -8  11   53.02    1.70
  -2   8  11   53.70    1.87
  -2  -8  11   53.60    1.83
  -2   8  11   53.14    1.85
  -1  -5  15   38.37    1.62
  -1  -5  15   43.77    1.77
  -1  -5  15   39.42    1.61
  -1   5  15   40.74    1.48
  -1  -5  15   43.25    1.70
  -1  -5  15   43.21    1.71
   1  -5 -15   39.78    1.51
  -1   5  15   40.62    1.39
  -1   5  15   41.94    1.55
  -1   5  15   41.82    1.54
  -1  -5  15   43.18    1.68
   7  -4   4   11.64    0.95
   7  -4   4   11.90    1.05
   7  -4   4   11.87    1.10
   7  -4   4   11.26    0.96
   7   4   4   10.35    0.85
  -7  -4  -4   13.08    0.90
   7  -4   4   11.53    1.03
   7  -4   4   10.82    0.95
   7   4   4   12.47    0.97
   7   4   4   12.36    1.02
   7   4   4   10.79    0.95
  -7  -4  -4   13.36    0.87
   3 -10  -2    7.90    0.78
  -3 -10   2    7.31    0.89
   3 -10  -2    8.09    0.63
  -3 -10   2    8.27    0.77
   3 -10  -2    7.67    0.85
  -3 -10   2    8.71    0.83
   3 -10  -2    7.78    0.88
   3 -10  -2    9.23    0.81
  -3 -10   2    8.07    0.72
   8   2  -2  214.35    3.79
  -8  -2   2  226.25    3.92
   8   2  -2  211.46    3.74
   8  -2  -2  222.15    4.07
   8   2  -2  216.82    3.98
   8  -2  -2  220.59    3.97
   8  -2  -2  214.04    3.94
  -8  -2   2  223.67    3.85
   8  -2  -2  218.84    3.73
  -8   2   2  222.02    3.56
  -3  -7  12  217.46    4.31
  -3  -7  12  229.10    4.14
  -3   7  12  223.77    4.11
  -3  -7  12  222.45    3.66
  -3  -7  12  217.74    3.75
  -3   7  12  224.94    4.08
  -3  -7  12  228.11    4.01
  -3  -7  12  225.42    3.69
   8   0   1   -0.02    0.38
   8   0   1    0.18    0.67
   8   0   1   -0.11    0.54
   8   0   1   -0.07    0.57
   2  -8  10  212.55    4.04
   2  -8  10  205.49    3.99
   2  -8  10  207.91    3.72
   2  -8  10  204.46    3.67
   2   8  10  206.51    3.62
  -2  -8 -10  199.27    3.78
   2  -8  10  209.74    3.69
   2  -8  10  206.71    3.70
   2   8  10  203.18    3.81
   2  -8  10  214.55    4.17
   2   8  10  205.33    3.54
  -2  -8 -10  204.30    3.86
   2  -8  10  195.89    4.09
  -8  -2   3   50.36    1.77
   8   2  -3   48.49    1.63
  -8   2   3   48.53    1.56
   8  -2  -3   48.47    1.87
   8   2  -3   50.43    1.65
  -8  -2   3   49.84    1.73
   8  -2  -3   50.67    1.67
   8  -2  -3   54.37    1.96
   8   2  -3   49.38    1.81
  -8   2   3   47.87    1.57
   8  -2  -3   46.14    1.72
   8  -2  -3   51.10    1.75
  -6   0  13    0.34    0.44
  -6   0  13    0.38    0.55
  -6   0  13   -0.18    0.47
  -6   0  13    0.02    0.48
   0  -6  14   13.96    1.03
   0  -6  14   12.64    0.88
   0   6  14   13.67    0.93
   0  -6  14   12.91    1.07
   0  -6 -14   14.57    0.97
   0  -6  14   14.95    1.05
   0  -6  14   13.43    0.98
   0  -6  14   12.41    1.03
   0  -6  14   12.06    1.10
   0   6  14   13.35    0.86
   0   6  14   14.72    0.95
   0  -6  14   14.34    0.91
  -6  -3  12   62.47    2.00
  -6   3  12   60.00    1.96
  -6  -3  12   58.49    1.91
  -6   3  12   56.60    1.94
  -6  -3  12   61.53    1.85
   8  -1  -5   11.68    1.03
  -8  -1   5   12.03    0.93
   8   1  -5   14.31    1.04
   8   1  -5   12.22    0.76
   8  -1  -5   13.61    0.91
   8   1  -5   11.98    0.80
  -8   1   5   13.74    0.94
   8  -1  -5   13.44    1.00
   8  -1  -5   12.64    1.02
  -8   1   5   12.50    0.92
   8  -1  -5   12.53    0.86
  -8  -1   5   13.80    0.97
   8   1  -5   12.26    0.92
   5  -8  -6  374.51    5.41
   5  -8  -6  378.82    5.44
  -5  -8   6  381.28    5.48
  -5  -8   6  369.07    5.51
  -5   8   6  359.82    5.18
   5  -8  -6  353.31    5.42
  -5  -8   6  382.40    5.52
  -5   8   6  360.45    5.17
  -5  -8   6  391.08    5.48
   6  -7  -5   28.88    1.42
  -6   7   5   29.79    1.18
  -6  -7   5   29.79    1.44
  -6   7   5   29.71    1.20
  -6  -7   5   29.92    1.22
   6  -7  -5   29.83    1.34
  -6  -7   5   31.40    1.47
   6  -7  -5   30.76    1.40
   8  -2  -1   16.37    1.21
   8  -2  -1   16.70    1.20
   8  -2  -1   16.21    0.98
   8   2  -1   17.11    1.11
   8  -2  -1   14.68    1.04
  -8  -2   1   16.24    1.01
  -8  -2   1   16.81    1.02
   8   2  -1   16.44    1.10
   8   2  -1   16.11    1.04
   8  -2  -1   14.13    1.07
   3 -10   1    7.67    0.85
  -3 -10  -1    7.83    0.94
  -3 -10  -1    6.95    0.85
   3 -10   1    7.39    0.91
   3 -10   1    9.12    0.89
  -3 -10  -1    7.02    0.78
   3 -10   1    8.45    0.84
   3 -10   1    9.50    0.90
  -5   7   9  494.27    6.69
  -5   7   9  507.54    6.77
  -5  -7   9  518.20    6.71
  -5  -7   9  493.12    6.59
  -5  -7   9  486.22    6.30
  -5  -7   9  527.01    6.70
  -5  -7   9  509.84    6.44
   5  -7  -9  515.41    6.84
   5  -7  -9  492.87    6.50
  -4   3  15  374.35    5.42
  -4   3  15  357.66    5.69
  -4  -3  15  370.14    5.67
  -4  -3  15  363.93    5.64
  -4  -3  15  366.93    5.43
  -4   3  15  377.41    5.47
  -4  -3  15  371.29    5.35
  -4  -3  15  357.54    5.03
  -4  -3  15  367.53    5.11
  -1   0  17  108.34    2.65
  -1   0  17  101.99    2.62
  -1   0  17  100.32    2.70
  -6  -6  -5   83.29    2.22
   6  -6   5   87.89    2.46
  -6  -6  -5   85.24    2.27
   6  -6   5   85.85    2.39
   6  -6   5   81.56    2.51
   6  -6   5   87.22    2.33
   6  -6   5   80.57    2.45
   6   6   5   80.09    2.40
   6  -6   5   86.39    2.34
   6  -6   5   90.73    2.34
   6   6   5   84.55    2.19
   7   5   2    7.53    0.74
   7   5   2    7.35    0.80
   7  -5   2    8.44    0.97
   7  -5   2    7.13    0.78
  -7  -5  -2    7.82    0.76
   7   5   2    8.76    0.79
   7   5   2    7.61    0.84
   7  -5   2    7.92    0.94
   7  -5   2    7.22    0.90
   7  -5   2    7.79    0.80
  -7  -5  -2    7.92    0.78
   7  -5   2    8.22    0.81
   5   0  12    0.19    0.59
   5   0  12    0.29    0.56
   5   0  12    0.32    0.43
   5   0  12    1.62    0.65
   5   0  12    0.12    0.51
   5   0  12    0.02    0.48
   5   0  12    0.13    0.51
   6  -4   8    1.16    0.52
   6  -4   8    1.18    0.65
   6   4   8    1.58    0.49
   6  -4   8    0.92    0.59
   6   4   8    1.18    0.62
   6  -4   8    0.94    0.69
   6   4   8    0.90    0.64
   6  -4   8    1.14    0.51
   6  -4   8    0.98    0.61
   6   4   8    0.83    0.61
   6   4   8    0.69    0.85
   6  -4   8    0.94    0.57
   6  -4   8    1.23    0.57
  -6  -5  10  923.59   10.47
  -6  -5  10  887.57   10.38
  -6   5  10  884.08   10.40
  -6   5  10  920.72   10.51
  -7   2  10  113.49    2.78
  -7   2  10  115.82    2.73
   7  -2 -10  108.86    2.42
  -7  -2  10  107.70    2.84
  -2  -9   9   11.90    1.05
  -2   9   9   11.12    0.94
  -2  -9   9   11.03    0.94
  -2  -9   9   11.11    0.96
   2  -9  -9   10.65    0.91
  -2  -9   9   10.77    0.95
  -2   9   9   10.77    0.92
  -2  -9   9   10.01    0.87
   8  -1   1   25.43    1.35
   8  -1   1   26.29    1.43
   8   1   1   27.68    1.19
   8   1   1   28.06    1.16
   8  -1   1   30.52    1.51
   8   1   1   25.69    1.32
   8  -1   1   27.66    1.42
   8   1   1   28.67    1.40
  -8  -1  -1   28.98    1.15
   8   1   1   26.07    1.42
   8   1   1   27.04    1.08
   8  -1   1   27.42    1.21
  -7  -4   8  101.66    2.62
   7  -4  -8  102.01    2.61
  -7  -4   8   99.65    2.66
   7  -4  -8   98.47    2.43
  -7   4   8   99.56    2.47
  -7   4   8  102.51    2.46
  -1  -7  13  613.90    8.00
  -1  -7  13  600.61    8.04
  -1   7  13  645.61    7.88
  -1   7  13  611.25    7.31
  -1  -7  13  596.49    7.85
  -1  -7  13  634.38    7.59
  -1  -7  13  617.10    7.81
  -1  -7  13  590.10    7.51
   1  -7 -13  607.94    7.84
  -1   7  13  624.73    7.88
  -1  -7  13  614.38    8.22
   6  -7   2  204.86    3.87
  -6  -7  -2  208.06    3.87
  -6  -7  -2  202.93    3.91
   6  -7   2  209.12    3.77
   6  -7   2  191.70    4.00
   6  -7   2  205.82    3.78
   6  -7   2  211.78    3.84
   6   7   2  204.71    3.92
   3 -10  -3   26.39    1.38
  -3 -10   3   27.31    1.45
   3 -10  -3   25.91    1.11
  -3 -10   3   26.92    1.24
  -3  10   3   26.58    1.11
  -3 -10   3   26.77    1.24
   3 -10  -3   28.60    1.24
   3 -10  -3   26.24    1.17
   3 -10  -3   26.44    1.39
  -3 -10   3   26.33    1.21
  -4  -7  11  264.62    4.51
  -4  -7  11  261.47    4.02
  -4  -7  11  264.51    4.01
  -4   7  11  257.98    4.36
  -4  -7  11  266.65    4.36
  -4   7  11  263.91    4.48
  -4  -7  11  257.77    3.99
   4  -7 -11  254.85    4.17
  -2  -6  14  197.09    3.80
  -2   6  14  193.67    3.66
  -2   6  14  200.05    3.74
  -2  -6  14  185.02    3.75
  -2  -6  14  191.53    3.93
  -2  -6  14  192.37    3.77
  -2  -6  14  201.73    3.76
  -2   6  14  192.24    3.61
   0  -5  15  248.35    4.20
   0   5  15  246.61    4.01
   0  -5  15  247.81    4.26
   0  -5  15  240.85    4.36
   0   5  15  240.41    3.94
   0  -5 -15  243.48    3.96
   0  -5  15  245.34    4.37
   0  -5  15  249.91    4.40
   0  -5  15  247.39    4.56
   0   5  15  238.96    3.87
  -6   1  13   41.66    1.70
  -6  -1  13   44.49    1.68
  -6  -1  13   45.61    1.64
  -6  -1  13   40.52    1.62
  -6   1  13   44.61    1.69
  -6   1  13   47.16    1.80
  -6  -1  13   44.40    1.71
  -1 -10  -6  298.22    4.88
   1 -10   6  279.03    5.08
  -1 -10  -6  271.64    4.72
   1 -10   6  292.48    4.58
   1 -10   6  293.09    5.01
   1 -10   6  266.20    5.15
   1 -10   6  298.38    4.55
   1 -10   6  305.68    4.82
   1  10   6  299.60    4.84
   1  10   6  300.37    4.39
  -1 -10  -6  301.06    4.60
   1 -10   6  305.91    4.95
   8  -2  -4  104.20    2.64
  -8  -2   4  105.10    2.60
  -8   2   4   97.91    2.32
   8   2  -4  104.15    2.62
  -8   2   4   99.20    2.37
   8  -2  -4   95.03    2.49
  -8  -2   4  100.88    2.51
   8  -2  -4  103.24    2.48
   8  -2  -4  100.22    2.43
   8   2  -4  101.63    2.31
   8  -2  -4  102.83    2.74
   8   2  -4  101.37    2.30
  -4  -8   9  141.14    2.80
   4  -8  -9  145.56    3.01
  -4  -8   9  148.24    2.87
  -4   8   9  141.01    3.05
  -4   8   9  144.29    3.06
  -4  -8   9  140.86    2.93
  -4  -8   9  144.93    3.10
   4  -8  -9  140.85    3.05
  -4  -8   9  145.73    2.96
   2  -9   8  160.22    3.51
   2  -9   8  151.95    3.22
   2  -9   8  161.48    3.57
   2   9   8  161.14    3.11
  -2  -9  -8  156.19    3.32
  -2  -9  -8  158.35    3.34
   2  -9   8  150.45    3.32
   2  -9   8  167.88    3.59
   2  -9   8  159.01    3.08
   2  -9   8  157.62    3.20
   2   9   8  165.56    3.39
   1  -8  11  447.71    6.35
   1  -8  11  477.52    6.89
   1  -8  11  467.09    6.68
   1  -8  11  440.09    6.08
  -1  -8 -11  448.64    6.40
   1  -8  11  476.57    6.05
   1  -8  11  453.32    6.49
   1  -8  11  467.15    6.41
   1   8  11  484.49    6.53
   1  -8  11  463.61    6.51
  -7   5   6  225.71    3.80
  -7  -5   6  234.24    4.17
   7  -5  -6  231.43    4.15
  -7  -5   6  238.89    4.27
   7   5  -6  229.59    3.78
  -7   5   6  230.23    3.80
   7  -5  -6  222.86    4.09
  -3  -9   8   83.69    2.25
   3  -9  -8   83.13    2.35
  -3   9   8   81.14    2.26
   3  -9  -8   87.07    2.35
  -3  -9   8   89.74    2.51
  -3  -9   8   83.15    1.98
  -3  -9   8   85.14    2.00
  -3  -9   8   87.19    2.39
   3  -9  -8   84.42    2.06
  -3  -9   8   81.93    2.30
  -3   9   8   80.54    2.25
  -1  -9  -9    0.33    0.56
   1  -9   9    1.41    0.58
   1  -9   9    0.75    0.47
   1  -9   9    0.50    0.59
  -1  -9  -9    1.05    0.51
   1  -9   9    0.88    0.56
   1   9   9    0.91    0.60
   1  -9   9    0.95    0.58
   1  -9   9    1.30    0.66
   1  -9   9    1.10    0.61
   1  -9   9    0.61    0.46
  -1  -1  17  599.01    8.07
  -1  -1  17  623.61    7.79
  -1   1  17  599.35    7.94
  -1   1  17  596.16    7.77
  -1   1  17  605.46    7.83
  -1  -1  17  610.24    7.94
  -1  -1  17  617.20    7.66
  -2  -5  15   85.34    2.37
  -2  -5  15   86.24    2.46
  -2  -5  15   79.62    2.17
  -2  -5  15   86.02    2.34
  -2  -5  15   79.66    2.37
  -2   5  15   86.08    2.26
  -2   5  15   87.80    2.30
  -2   5  15   83.42    2.29
  -2  -5  15   84.11    2.46
   5  -1  12   66.94    2.07
   5   1  12   60.60    2.01
   5  -1  12   58.89    1.82
   5   1  12   56.63    1.91
   5   1  12   57.87    1.79
   5  -1  12   54.19    1.97
   5  -1  12   61.13    1.93
   5  -1  12   59.16    1.96
   5   1  12   59.34    2.04
   5  -1  12   58.78    1.75
   5  -1  12   57.93    1.98
   5   1  12   57.86    1.93
   5  -1  12   61.99    1.98
   5   1  12   59.12    1.89
   5   1  12   56.38    1.98
   8   2   0   51.24    1.83
  -8  -2   0   55.42    1.71
   8  -2   0   49.32    1.69
   8   2   0   52.47    1.65
   8  -2   0   51.19    1.83
   8   2   0   53.17    1.79
   8  -2   0   51.42    1.95
   8  -2   0   55.43    2.01
   8  -2   0   54.53    1.92
   8   2   0   52.57    1.83
  -8  -2   0   53.78    1.70
  -5  -6  11  275.88    4.34
  -5  -6  11  267.47    4.36
  -5   6  11  254.66    4.44
  -5  -6  11  273.07    4.24
  -5   6  11  258.76    4.45
   5  -6 -11  264.65    4.03
  -5  -6  11  259.49    4.24
   2  -6  13    6.12    0.67
   2  -6  13    6.37    0.81
   2   6  13    6.53    0.69
   2  -6  13    6.33    0.86
   2   6  13    6.04    0.66
   2  -6  13    5.52    0.68
   2  -6  13    6.30    0.90
   2  -6  13    5.35    0.67
  -2  -6 -13    5.22    0.68
   2  -6  13    6.03    0.73
   2   6  13    6.38    0.75
   2  -6  13    5.70    0.73
   2  -6  13    7.00    0.98
   2   6  13    5.99    0.64
  -2  -6 -13    5.81    0.65
   7   0   7   42.81    1.63
   7   0   7   42.51    1.79
   7   0   7   42.22    1.50
   7   0   7   42.38    1.51
   7   0   7   43.86    1.70
   7   0   7   41.72    1.64
   7   0   7   41.87    1.63
   7   0   7   41.92    1.70
  -8   0   6    7.45    0.80
  -8   0   6    6.79    0.76
   8   0  -6    7.96    0.82
   8   0  -6    8.67    0.72
   8   0  -6    7.60    0.65
   8   0  -6    8.96    0.88
   6   3   9  363.96    5.76
   6  -3   9  385.54    5.65
   6  -3   9  366.48    5.60
   6  -3   9  377.89    5.74
   6  -3   9  383.61    5.66
   6   3   9  395.16    5.85
   6  -3   9  368.78    5.63
   6   3   9  362.57    5.68
   6  -3   9  367.52    5.20
   6   3   9  381.02    5.37
   6  -3   9  401.14    5.69
   6  -3   9  381.27    5.87
   6  -3   9  385.16    5.57
   6   3   9  384.40    5.77
   0  -7  13    0.76    0.45
   0  -7  13    0.41    0.50
   0  -7  13    0.87    0.61
   0   7  13    0.19    0.52
   0  -7  13    0.16    0.53
   0  -7  13    1.12    0.66
   0  -7  13    0.73    0.58
   0  -7  13    0.84    0.52
   0  -7 -13    0.51    0.50
   0   7  13    0.63    0.47
   4   3  13  819.23    9.74
   4  -3  13  857.87   10.07
   4   3  13  785.61    8.94
   4   3  13  812.82    9.63
   4  -3  13  802.35    9.71
   4   3  13  820.03    9.66
   4  -3  13  802.97    9.82
   4  -3  13  801.89    9.25
   4   3  13  808.88    9.21
   4   3  13  755.81    9.76
   4  -3  13  855.42    9.91
   4   3  13  772.35    9.84
   4  -3  13  830.77    9.87
   4  -3  13  820.22    9.44
   4  -3  13  806.34    9.62
   6  -5   7   30.91    1.37
  -6  -5  -7   30.94    1.29
   6  -5   7   30.25    1.43
   6   5   7   30.49    1.49
   6   5   7   29.82    1.39
   6  -5   7   28.56    1.42
   6  -5   7   28.89    1.44
   6  -5   7   29.62    1.46
   6   5   7   23.17    1.60
   6  -5   7   30.49    1.42
   6   5   7   29.54    1.19
  -6  -5  -7   28.84    1.24
   6  -5   7   30.59    1.47
   6   5   7   26.97    1.44
   3   0  15  251.16    4.43
   3   0  15  245.94    4.28
   3   0  15  253.44    4.51
   3   0  15  247.90    4.34
   3   0  15  245.58    4.11
   3   0  15  251.42    4.20
   6   0  10  272.78    4.56
   6   0  10  289.30    4.72
   6   0  10  272.97    4.68
   6   0  10  265.04    4.53
   6   0  10  277.08    4.36
   6   0  10  271.40    4.55
   6   0  10  274.01    4.53
   6   0  10  270.34    4.73
  -2   0  17    0.18    0.45
  -2   0  17   -0.07    0.57
  -2   0  17    0.13    0.53
  -4  -7  -9   36.12    1.47
   4  -7   9   34.41    1.58
   4   7   9   35.32    1.51
   4  -7   9   33.32    1.45
   4  -7   9   32.83    1.63
   4   7   9   37.25    1.52
   4  -7   9   37.80    1.55
   4   7   9   34.37    1.64
   4  -7   9   37.34    1.33
   4  -7   9   36.98    1.48
   4  -7   9   34.45    1.55
  -4  -7  -9   35.13    1.43
   4  -7   9   35.70    1.67
   4  -8   7  402.68    6.23
   4   8   7  451.61    6.14
  -4  -8  -7  419.25    6.00
  -4  -8  -7  425.68    6.05
   4  -8   7  412.89    5.73
   4  -8   7  415.72    5.53
   4   8   7  419.86    5.74
   4  -8   7  416.09    6.22
   4  -8   7  384.79    5.92
   4  -8   7  421.79    6.14
   4  -8   7  397.88    6.28
   3 -10   2  297.58    4.94
  -3 -10  -2  285.31    4.66
   3 -10   2  278.09    4.64
   3 -10   2  282.15    5.04
  -3 -10  -2  290.81    4.81
   3 -10   2  281.51    4.71
   3 -10   2  296.36    4.95
  -5  -3  14  128.32    2.79
  -5  -3  14  129.47    2.85
  -5  -3  14  135.25    3.00
  -5   3  14  132.03    2.98
  -5   3  14  124.75    3.12
  -5  -3  14  133.15    2.82
  -5  -3  14  131.98    3.06
  -5   3  14  124.67    2.95
  -5  -3  14  134.52    2.73
   4  -9  -6    2.51    0.58
   4  -9  -6    2.03    0.54
  -4   9   6    2.50    0.56
  -4  -9   6    2.69    0.60
   4  -9  -6    3.04    0.70
   4  -9  -6    2.23    0.51
  -4  -9   6    2.78    0.53
  -4  -9   6    2.27    0.65
  -4  -9   6    1.99    0.58
  -4   9   6    2.69    0.51
  -4  -9   6    2.75    0.56
  -4  -9   6    2.61    0.62
   2  -5  14   52.81    1.67
   2   5  14   56.48    1.69
   2  -5  14   54.48    1.81
  -2  -5 -14   55.20    1.63
   2  -5  14   60.94    1.88
  -2  -5 -14   57.54    1.65
   2   5  14   57.49    1.65
   2  -5  14   53.65    1.95
   2  -5  14   56.82    2.02
   2  -5  14   57.73    2.08
   2   5  14   54.82    1.68
   2  -5  14   52.36    2.06
   2   5  14   58.93    1.91
   2  -5  14   55.17    1.79
   0   0  17    0.05    0.57
   0   0  17    0.25    0.50
   0   0  17    0.17    0.38
   0   0  17   -0.12    0.57
   0   0  17   -0.14    0.50
  -2 -10   6  123.07    3.02
   2 -10  -6  123.72    2.80
  -2 -10   6  128.71    2.99
  -2  10   6  119.02    2.73
  -2 -10   6  125.81    2.97
   2 -10  -6  120.49    2.93
  -2  10   6  122.22    2.72
  -2 -10   6  121.54    2.38
  -2 -10   6  112.49    2.30
   2 -10  -6  107.49    2.48
  -2 -10   6  122.01    2.82
  -2 -10   6  123.56    2.79
   3  -5  13    1.49    0.69
   3   5  13    1.10    0.64
   3  -5  13    0.97    0.75
   3   5  13    2.21    0.49
   3  -5  13    2.16    0.81
   3  -5  13    2.43    0.51
   3   5  13    1.80    0.65
   3  -5  13    1.41    0.51
   3   5  13    1.81    0.52
   3  -5  13    2.19    0.50
   3   5  13    1.24    0.57
   3  -5  13    1.63    0.61
  -3  -5 -13    2.59    0.52
  -3  -5 -13    1.84    0.44
   3  -5  13    2.45    0.71
   3  -6  12    0.73    0.73
   3  -6  12    0.93    0.62
   3  -6  12    0.80    0.54
  -3  -6 -12    0.37    0.46
   3   6  12    1.37    0.63
   3   6  12    0.62    0.60
   3  -6  12    0.61    0.64
   3  -6  12    0.53    0.55
   3   6  12    0.74    0.45
   3   6  12    1.56    0.55
  -3  -6 -12    0.45    0.39
   3  -6  12    0.73    0.39
   3  -6  12    1.24    0.60
   3  -6  12    0.52    0.40
   3  -6  12    0.70    0.43
   3   8   9   20.45    1.30
   3  -8   9   19.10    1.31
   3   8   9   19.94    1.14
   3  -8   9   21.73    1.13
   3  -8   9   17.98    0.94
   3  -8   9   20.63    1.39
   3  -8   9   19.68    1.08
  -3  -8  -9   17.48    1.09
  -3  -8  -9   19.64    1.18
   3  -8   9   18.64    1.14
   3  -8   9   17.03    1.17
   3  -8   9   19.89    1.33
   3   8   9   20.44    1.16
   3   8   9   18.32    1.21
   3  -8   9   20.58    1.17
   8   0   2   47.29    1.88
   8   0   2   54.06    1.94
   8   0   2   54.31    1.87
   8   0   2   49.26    1.53
   8   0   2   49.65    1.55
   8   0   2   50.51    1.89
   8   0   2   51.78    1.59
   7  -1   7    6.53    0.79
   7  -1   7    6.79    0.95
   7  -1   7    5.97    0.82
   7  -1   7    7.43    0.88
   7   1   7    6.38    0.84
   7  -1   7    6.79    0.84
   7  -1   7    6.27    0.73
   7   1   7    5.51    0.65
   7   1   7    7.23    0.93
   7   1   7    7.51    0.81
   7  -1   7    5.76    0.70
   7   1   7    5.80    0.75
   7  -1   7    6.06    0.67
   7   1   7    7.43    0.83
   7   1   7    5.55    0.64
   7   1   7    6.42    0.96
   2 -10   5  177.18    3.20
   2  10   5  169.66    3.56
  -2 -10  -5  178.39    3.62
   2  10   5  178.49    3.33
  -2 -10  -5  185.64    3.61
   2 -10   5  179.81    3.47
  -2 -10  -5  171.81    3.56
  -2 -10  -5  183.72    3.20
   2 -10   5  200.42    4.05
   2 -10   5  177.30    3.83
   2 -10   5  169.98    3.38
   2 -10   5  175.77    3.74
   2 -10   5  186.79    3.57
   8  -1  -6  229.10    4.12
   8  -1  -6  232.85    4.02
   8   1  -6  205.66    4.01
   8  -1  -6  212.15    3.56
  -8   1   6  213.39    3.94
  -8  -1   6  229.17    4.10
  -8  -1   6  217.65    3.95
   8   1  -6  218.35    3.43
  -8   1   6  220.11    3.89
   8  -1  -6  227.94    3.77
   8  -1  -6  210.84    3.91
   8   1  -6  220.53    3.68
  -5  -8  -4    1.22    0.59
   5   8   4    0.58    0.53
   5  -8   4    0.82    0.51
   5  -8   4    1.00    0.61
  -5  -8  -4    1.11    0.52
   5  -8   4    0.45    0.59
   5  -8   4    1.13    0.68
   5  -8   4    1.56    0.60
   5  -8   4    1.05    0.53
   5  -8   4    0.74    0.41
   4  -9   4    4.13    0.77
   4  -9   4    3.72    0.80
   4  -9   4    4.72    0.74
   4  -9   4    3.73    0.72
   4  -9   4    5.05    0.64
   4   9   4    4.50    0.72
  -4  -9  -4    3.86    0.69
  -4  -9  -4    4.06    0.77
   4  -9   4    5.31    0.67
   2   0  16    0.99    0.57
   2   0  16    0.79    0.49
   2   0  16    0.19    0.47
   2   0  16    1.14    0.70
   2   0  16    0.75    0.54
   2   0  16    0.49    0.49
   3   1  15   51.97    1.77
   3  -1  15   46.47    1.62
   3  -1  15   43.58    1.77
   3   1  15   48.40    1.85
   3   1  15   48.27    1.83
   3  -1  15   48.09    1.79
   3   1  15   54.95    1.84
   3   1  15   45.65    1.74
   3  -1  15   48.05    1.79
   3  -1  15   43.43    1.82
   3  -1  15   45.37    1.69
   3   1  15   48.40    1.58
   6   1  10    1.29    0.53
   6  -1  10    3.67    0.66
   6  -1  10    0.54    0.54
   6   1  10    0.87    0.58
   6  -1  10    0.42    0.59
   6   1  10    0.49    0.58
   6   1  10    0.47    0.61
   6   1  10    1.00    0.51
   6  -1  10    0.64    0.49
   6   1  10    0.75    0.51
   6  -1  10    0.69    0.48
   6  -1  10    0.63    0.50
   6  -1  10    0.95    0.60
   6  -1  10    0.45    0.67
   6   1  10    0.74    0.67
  -1  -4  16  123.72    2.88
  -1  -4  16  129.85    2.90
  -1   4  16  122.44    2.62
  -1   4  16  122.73    2.67
  -1   4  16  121.63    2.62
  -1   4  16  124.83    2.79
   1  -4 -16  131.25    2.72
  -1  -4  16  118.88    2.84
  -1  -4  16  139.28    3.09
  -1  -4  16  129.05    3.01
  -1  -4  16  126.62    3.11
  -2   1  17  134.57    2.87
  -2   1  17  130.86    3.09
  -2  -1  17  132.14    2.81
  -2   1  17  129.04    2.51
  -2   1  17  130.16    2.52
  -2   1  17  134.62    2.88
  -2  -1  17  134.92    3.04
  -2  -1  17  131.28    3.13
   8  -2  -5   47.24    1.67
   8  -2  -5   45.36    1.73
   8   2  -5   46.00    1.44
   8   2  -5   42.82    1.46
   8  -2  -5   45.92    1.61
  -8  -2   5   49.22    1.78
  -8   2   5   46.08    1.61
  -8  -2   5   46.61    1.72
   8  -2  -5   48.14    1.62
   8   2  -5   46.41    1.75
  -8   2   5   46.73    1.64
   8  -2  -5   43.90    1.82
   1  -3  16  425.27    6.36
   1   3  16  426.90    5.51
   1  -3  16  412.18    5.74
   1  -3  16  449.07    6.16
   1  -3  16  425.35    6.05
   1  -3  16  413.21    5.89
   1   3  16  432.18    5.53
   1   3  16  435.24    6.32
   1   3  16  419.51    5.79
   1  -3  16  429.34    6.40
   1  -3  16  433.01    6.16
   1   3  16  412.64    6.07
  -3  10   4    8.91    0.73
   3 -10  -4    8.71    0.99
   3 -10  -4    8.47    0.73
  -3 -10   4    9.95    0.81
   3 -10  -4    9.35    0.88
  -3 -10   4    9.06    0.81
  -3 -10   4    9.48    0.79
  -3 -10   4    9.40    0.88
  -3 -10   4    9.24    0.79
  -3 -10   4    9.29    0.96
  -4   0  16  312.59    5.24
  -4   0  16  320.99    4.90
  -4   0  16  322.66    4.76
  -4   0  16  315.50    4.74
  -3   3  16   22.55    1.15
  -3  -3  16   21.98    1.27
  -3   3  16   21.93    1.04
  -3  -3  16   25.35    1.28
  -3   3  16   22.50    1.30
  -3  -3  16   20.58    1.19
  -3  -3  16   22.67    1.31
  -3   3  16   24.76    1.18
  -3  -3  16   21.57    1.22
  -3   3  16   20.41    1.09
  -2   7  13   62.23    1.98
  -2  -7  13   59.44    2.12
  -2  -7  13   63.53    2.09
   2  -7 -13   64.26    2.03
  -2  -7  13   61.49    2.01
  -2  -7  13   60.87    1.78
  -2  -7  13   61.48    1.80
  -2  -7  13   63.97    1.99
  -2  -7  13   59.67    2.02
  -2   7  13   62.50    1.90
  -2   7  13   63.61    2.01
   0 -10   7  541.76    7.16
   0 -10  -7  515.46    7.08
   0 -10   7  551.32    7.33
   0 -10   7  525.63    7.30
   0 -10   7  522.60    6.92
   0 -10   7  539.01    6.41
   0 -10   7  512.02    6.95
   0 -10  -7  478.18    6.99
   0  10   7  480.64    6.95
   0  -1  17  284.36    4.92
   0  -1  17  280.89    4.77
   0   1  17  286.77    4.75
   0   1  17  286.86    4.77
   0  -1  17  290.02    4.45
   0   1  17  291.01    4.47
   0  -1  17  280.74    4.76
  -6  -7   6   96.97    2.26
   6  -7  -6  100.13    2.53
   6  -7  -6  102.27    2.42
  -6   7   6   98.70    2.30
  -6   7   6   92.58    2.22
   6  -7  -6   98.89    2.49
  -6  -7   6  104.29    2.59
  -6  -7   6   92.42    2.52
  -1 -10   7   52.62    1.83
  -1 -10   7   48.77    1.92
  -1  10   7   48.69    1.75
  -1 -10   7   46.88    1.75
   1 -10  -7   48.96    1.79
  -1 -10   7   47.24    1.75
  -1 -10   7   47.40    1.85
   7   0 -11  483.66    6.14
  -7   0  11  466.38    6.68
  -7   0  11  480.44    6.69
   8   2   1   22.94    1.27
   8  -2   1   23.51    1.29
  -8  -2  -1   23.37    1.09
   8  -2   1   23.20    1.15
   8   2   1   23.53    1.16
   8  -2   1   24.99    1.39
  -8  -2  -1   23.10    1.10
   8  -2   1   25.08    1.37
   8   2   1   23.02    1.27
   8   2   1   24.18    1.31
   8  -2   1   23.58    1.40
   8   1   2  180.37    3.59
   8   1   2  181.15    3.71
   8  -1   2  187.42    3.78
   8  -1   2  178.62    3.58
   8   1   2  185.62    3.32
   8   1   2  182.92    3.61
   8   1   2  183.21    3.29
   8  -1   2  181.24    3.35
   8  -1   2  187.52    3.72
   8  -1   2  191.87    3.82
   8   1   2  180.66    3.04
   7  -3   6   83.39    2.47
   7  -3   6   84.68    2.28
   7  -3   6   82.61    2.28
   7   3   6   84.97    2.37
   7  -3   6   89.19    2.23
   7  -3   6   84.48    2.17
   7   3   6   82.90    2.22
   7  -3   6   84.13    2.41
   7   3   6   80.00    2.52
   7   3   6   88.44    2.45
   7  -3   6   82.17    2.43
   7  -3   6   84.52    2.46
   2  -1  16  147.76    3.34
   2  -1  16  152.73    3.30
   2   1  16  147.91    3.03
   2  -1  16  160.61    3.22
   2   1  16  148.88    3.07
   2  -1  16  150.24    2.91
   2   1  16  149.00    3.09
   2  -1  16  144.92    3.20
   2   1  16  154.34    3.08
   2   1  16  145.61    3.34
   2  -1  16  146.81    3.14
   2   1  16  153.36    3.29
   2  -7  12   38.25    1.47
   2  -7  12   43.59    1.84
   2   7  12   40.15    1.56
  -2  -7 -12   40.06    1.54
   2   7  12   39.89    1.54
   2  -7  12   43.09    1.43
   2  -7  12   44.17    1.70
   2  -7  12   44.24    1.58
   2  -7  12   43.52    1.72
  -2  -7 -12   40.47    1.56
   2   7  12   47.34    1.54
   2  -7  12   41.60    1.82
   2  -7  12   43.38    1.62
  -6  -2  13   16.98    1.07
  -6   2  13   20.53    1.26
  -6   2  13   17.89    1.15
  -6  -2  13   19.14    1.13
  -6   2  13   19.70    1.17
  -6  -2  13   19.30    1.12
   7  -5   3    0.82    0.62
  -7  -5  -3    0.35    0.50
   7   5   3    0.48    0.57
   7  -5   3    0.35    0.69
   7   5   3    0.96    0.54
   7   5   3    0.29    0.41
   7  -5   3    0.95    0.57
   7   5   3    0.51    0.56
  -7  -5  -3    0.40    0.45
   7  -5   3    0.26    0.51
   7  -5   3    1.05    0.53
   7  -5   3    0.43    0.63
  -5   0  15  961.90   10.80
  -5   0  15  940.59   10.54
  -5   0  15  940.96   10.63
  -5   0  15  929.88   11.09
   0 -11   0    1.45    0.46
   0 -11   0    0.15    0.56
   0 -11   0    0.50    0.45
   0 -11   0    0.02    0.56
   0 -11   0    0.12    0.55
   0 -11   0   -0.25    0.60
   6  -7   3    0.78    0.68
   6  -7   3    0.53    0.45
   6  -7   3    1.16    0.63
   6  -7   3    1.63    0.63
   6   7   3    0.66    0.59
   6  -7   3    2.32    0.65
  -6  -7  -3    0.72    0.57
   6  -7   3    1.34    0.58
  -6  -7  -3    1.29    0.55
   6  -7   3    0.96    0.55
  -4  -1  16  198.64    3.72
  -4   1  16  203.47    4.01
  -4   1  16  201.43    3.55
  -4  -1  16  185.43    3.39
  -4  -1  16  197.89    3.44
  -4   1  16  192.22    3.56
  -4   1  16  196.15    3.49
  -4  -1  16  206.90    3.95
  -5   8   7  142.34    2.92
   5  -8  -7  141.67    2.89
  -5  -8   7  141.83    3.02
  -5   8   7  140.97    2.89
   5  -8  -7  135.55    2.91
  -5  -8   7  142.05    2.99
  -5  -8   7  137.58    2.98
  -5  -8   7  144.84    3.01
   5  -8  -7  135.67    2.98
  -1  -2  17  154.64    3.24
  -1  -2  17  158.14    3.22
  -1  -2  17  145.80    3.23
  -1   2  17  148.98    3.10
  -1  -2  17  152.55    3.14
  -1   2  17  142.86    3.22
  -1  -2  17  152.23    3.41
  -1   2  17  146.31    2.64
  -1   2  17  148.16    2.65
  -1  -2  17  151.45    2.90
  -1   2  17  152.68    3.25
   5   2  12  423.57    5.88
   5   2  12  405.73    5.95
   5   2  12  399.17    5.73
   5   2  12  402.33    5.93
   5  -2  12  395.43    6.11
   5  -2  12  404.70    5.97
   5   2  12  405.20    5.63
   5   2  12  396.33    6.00
   5  -2  12  411.14    5.73
   5  -2  12  406.43    5.53
   5  -2  12  393.30    5.90
   5  -2  12  394.54    5.83
   5   2  12  394.57    6.01
   5  -2  12  412.42    5.99
   5  -2  12  413.43    5.87
   5  -2  12  405.21    6.02
   0 -11  -1  545.91    7.43
   0 -11   1  526.17    7.49
   0 -11  -1  584.42    7.37
   0 -11   1  589.65    7.08
   0 -11  -1  557.36    6.95
   0 -11   1  557.45    6.69
   0  11   1  564.28    6.94
   0 -11   1  554.05    7.29
   0 -11   1  523.25    6.51
   0 -11  -1  555.20    6.95
   0 -11  -1  552.64    7.12
   0 -11   1  553.00    7.56
   0 -11  -1  556.43    7.43
  -7   1  11  324.73    5.13
  -7  -1  11  313.90    4.90
  -7   1  11  337.54    5.23
  -7  -1  11  321.10    5.15
  -7   1  11  310.06    5.21
  -7  -1  11  345.10    5.22
   8  -3  -2    6.01    0.87
   8   3  -2    5.93    0.73
   8  -3  -2    5.02    0.71
  -8  -3   2    4.97    0.70
   8   3  -2    5.17    0.67
   8  -3  -2    5.45    0.76
  -8  -3   2    5.84    0.74
   8   3  -2    5.93    0.78
   8  -3  -2    6.25    0.77
   8  -3  -2    6.33    0.90
   0   4  16   18.82    0.96
   0  -4  16   20.56    1.21
   0  -4  16   21.48    1.33
   0   4  16   18.21    0.94
   0  -4  16   22.15    1.26
   0   4  16   20.40    1.27
   0  -4  16   21.74    1.24
   0  -4  16   18.96    1.18
   0   4  16   20.61    1.09
   0  -4  16   18.15    1.15
   0  -4 -16   19.19    0.96
   0   4  16   20.65    1.11
   5  -7   7  370.27    5.52
   5  -7   7  362.03    5.26
   5  -7   7  360.12    5.72
   5  -7   7  377.97    5.80
   5  -7   7  355.04    5.28
   5   7   7  348.01    5.65
   5   7   7  346.08    5.42
   5  -7   7  350.18    5.42
  -5  -7  -7  332.89    5.23
   5   7   7  351.64    5.17
  -5  -7  -7  350.61    5.21
   5  -7   7  334.16    4.89
   7   4   5  154.09    3.06
   7  -4   5  156.20    3.25
   7  -4   5  149.48    3.26
   7  -4   5  151.27    2.89
  -7  -4  -5  155.69    2.90
   7   4   5  145.21    3.25
   7   4   5  150.88    3.44
   7  -4   5  149.47    3.26
   7  -4   5  151.92    3.31
   7   4   5  155.68    3.22
  -7  -4  -5  151.68    2.92
   7  -4   5  151.21    3.36
   7  -4   5  154.00    3.27
  -2   4  16    1.66    0.46
  -2  -4  16    1.43    0.52
  -2  -4  16    1.15    0.60
  -2  -4  16    2.76    0.71
  -2   4  16    1.50    0.51
  -2  -4  16    1.66    0.65
  -2  -4  16    1.25    0.53
  -2  -4  16    1.96    0.59
  -2   4  16    1.81    0.60
  -2   4  16    1.79    0.51
   1  -6  14   12.40    0.93
   1  -6  14   14.02    1.14
   1  -6  14   12.69    1.08
  -1  -6 -14   11.50    0.87
   1  -6  14   11.49    0.89
   1  -6  14   11.95    1.18
   1   6  14   11.21    0.87
   1  -6  14   11.40    0.94
   1   6  14   12.21    0.89
   1  -6  14   11.12    0.91
   1  -6  14   11.71    0.87
   3 -10   3  352.20    5.16
  -3 -10  -3  374.39    5.56
  -3 -10  -3  355.58    5.45
   3 -10   3  366.04    5.28
   3 -10   3  337.89    5.58
   3 -10   3  364.18    5.42
   3 -10   3  338.69    5.64
   3 -10   3  347.09    5.64
  -1   9  10  184.35    3.69
  -1  -9  10  184.00    3.64
  -1  -9  10  180.15    3.64
  -1  -9  10  188.38    3.68
   1  -9 -10  184.25    3.65
  -1  -9  10  181.24    3.43
  -1  -9  10  186.29    3.58
  -1  -9  10  172.13    3.64
  -1  -9  10  192.07    3.87
  -1   9  10  170.38    3.54
  -1  -9  10  187.09    3.37
   8  -3  -3  631.09    7.86
  -8  -3   3  650.64    8.01
   8  -3  -3  619.37    8.10
   8   3  -3  612.73    7.49
   8  -3  -3  608.57    8.23
   8  -3  -3  608.72    7.71
  -8  -3   3  631.08    7.90
   8   3  -3  629.09    7.98
   8  -3  -3  640.16    8.01
   4   0  14 1319.55   14.06
   4   0  14 1282.49   13.92
   4   0  14 1287.40   14.01
   4   0  14 1275.10   13.36
   4   0  14 1300.22   13.84
   4   0  14 1301.80   14.10
  -6   6   9    0.88    0.54
   6  -6  -9    0.41    0.55
  -6  -6   9    1.15    0.43
  -6   6   9    0.82    0.48
   6  -6  -9    0.85    0.45
  -6  -6   9    1.39    0.59
  -6  -6   9    1.24    0.53
   3   9   7    3.53    0.60
   3  -9   7    3.35    0.64
   3   9   7    2.42    0.69
  -3  -9  -7    2.96    0.71
   3   9   7    3.89    0.66
   3  -9   7    2.96    0.70
   3  -9   7    3.67    0.58
   3  -9   7    3.79    0.81
   3  -9   7    3.57    0.75
   3  -9   7    4.52    0.69
   3  -9   7    3.64    0.76
  -3  -9  -7    3.58    0.69
  -5  -1  15    4.02    0.72
  -5   1  15    4.68    0.80
  -5  -1  15    6.21    0.76
  -5   1  15    4.33    0.70
  -5   1  15    6.66    0.69
  -5  -1  15    4.17    0.63
  -5   1  15    4.11    0.69
  -5  -1  15    4.01    0.65
  -7  -5   7   89.90    2.45
  -7   5   7   92.30    2.30
  -7   5   7   94.51    2.31
   7  -5  -7   93.15    2.48
  -7  -5   7   90.09    2.54
   7  -5  -7   98.52    2.46
   5   5  10   31.30    1.57
   5  -5  10   30.45    1.31
   5  -5  10   32.16    1.51
   5   5  10   31.67    1.53
   5  -5  10   31.19    1.36
   5  -5  10   29.94    1.50
   5   5  10   32.41    1.36
   5  -5  10   34.10    1.66
   5  -5  10   32.26    1.47
   5  -5  10   32.65    1.52
   5   5  10   34.78    1.52
   5   5  10   30.25    1.46
   5  -5  10   33.74    1.60
  -5  -5 -10   33.67    1.23
  -5  -5 -10   33.34    1.26
   5  -5  10   33.47    1.30
  -8  -3   1  225.15    3.94
   8   3  -1  221.60    3.68
   8  -3  -1  228.59    4.29
   8  -3  -1  206.11    3.79
   8   3  -1  223.24    3.72
   8   3  -1  221.31    3.93
  -8  -3   1  222.40    3.86
   8  -3  -1  228.56    3.97
   8  -3  -1  221.50    4.12
   8  -3  -1  233.95    4.20
   8   3  -1  207.95    3.93
  -4  -5  14  114.54    2.72
  -4  -5  14  120.40    2.44
  -4   5  14  120.36    2.82
  -4   5  14  119.72    2.95
  -4  -5  14  124.50    2.99
  -4  -5  14  118.48    2.43
  -4  -5  14  123.65    2.82
  -4  -5  14  122.67    2.79
  -4   5  14  117.72    2.83
   7   6  -2  143.73    2.91
   7   6  -2  145.15    2.91
  -7  -6   2  147.07    3.18
   7   6  -2  146.32    3.10
   7  -6  -2  142.37    3.06
  -7  -6   2  144.39    3.19
   7  -6  -2  141.82    3.31
   7  -6  -2  144.69    2.99
   7  -6  -2  143.78    3.26
   3   4  14    1.48    0.65
   3  -4  14    0.94    0.46
   3   4  14    1.94    0.71
   3  -4  14    1.66    0.77
   3  -4  14    1.61    0.78
   3  -4  14    2.70    0.74
   3  -4  14    2.00    0.46
   3   4  14    0.88    0.47
   3  -4  14    1.72    0.63
   3   4  14    1.27    0.44
   3   4  14    1.99    0.57
   3  -4  14    1.54    0.58
   0  -9  10   10.97    0.96
   0  -9  10   11.81    0.99
   0  -9  10   10.98    0.93
   0  -9 -10    9.82    0.92
   0  -9  10   11.75    0.98
   0  -9  10   10.25    1.03
   0  -9  10    9.77    0.91
   0  -9  10   13.84    1.05
   0   9  10   11.30    0.99
  -8   0   7    0.13    0.51
   8   0  -7    0.17    0.42
   8   0  -7    0.45    0.54
  -8   0   7    0.59    0.49
   3  -7  11   88.91    2.79
   3  -7  11   93.52    2.24
   3   7  11   92.40    2.51
   3  -7  11   94.20    2.70
   3  -7  11   99.61    2.62
  -3  -7 -11   97.89    2.38
   3  -7  11   98.45    2.52
   3   7  11   97.45    2.40
   3  -7  11   92.54    2.43
   3   7  11   99.39    2.42
   3  -7  11   96.73    2.25
  -3  -7 -11   94.67    2.38
   3  -7  11   97.89    2.26
   3  -7  11   98.50    2.62
   3   7  11   92.38    2.42
   7  -3 -10  111.11    2.38
  -7  -3  10  115.07    2.79
   7  -3 -10  110.56    2.41
  -7   3  10  121.87    2.85
  -7  -3  10  119.19    2.90
  -7   3  10  118.96    2.76
   7  -6  -1  102.46    2.69
  -7  -6   1  113.83    2.73
   7   6  -1  102.81    2.63
   7  -6  -1  102.74    2.54
   7  -6  -1  101.89    2.77
   7  -6  -1  104.59    2.51
   7  -6  -1  102.25    2.82
   7   6  -1   99.49    2.47
   7   6  -1  105.02    2.44
  -7  -6   1  112.87    2.73
  -1  -8  12  960.42   10.91
  -1   8  12  988.72   11.22
  -1  -8  12  972.24   10.94
  -1  -8  12  985.78   11.09
  -1   8  12  942.81   11.06
  -1  -8  12  947.90   10.63
  -1  -8  12  977.34   11.31
  -1  -8  12  939.59   11.03
  -1  -8  12 1046.02   11.32
  -1  -8  12  919.93   11.47
   1  -8 -12 1010.75   11.25
   2  -4  15  750.06    8.50
   2  -4  15  736.67    9.35
   2   4  15  731.16    9.10
   2  -4  15  738.92    9.20
   2  -4  15  716.12    9.36
   2  -4  15  750.92    8.92
   2   4  15  752.25    8.59
   2   4  15  726.63    9.08
   2   4  15  746.17    8.61
   2   4  15  729.25    9.25
   2  -4  15  746.87    9.01
   2  -4  15  741.70    8.86
   0 -11   2    5.21    0.67
   0  11   2    5.76    0.68
   0 -11   2    4.91    0.82
   0 -11  -2    4.86    0.75
   0 -11  -2    5.02    0.72
   0 -11  -2    5.25    0.69
   0 -11   2    5.74    0.85
   0 -11  -2    5.32    0.63
   0 -11  -2    5.77    0.76
   0 -11  -2    4.87    0.71
   0 -11   2    4.77    0.71
   7  -2   7  228.96    4.34
   7  -2   7  249.59    4.17
   7  -2   7  240.53    4.13
   7  -2   7  238.19    4.31
   7   2   7  237.83    3.84
   7  -2   7  245.76    4.08
   7  -2   7  252.31    4.44
   7   2   7  245.53    4.36
   7   2   7  233.80    4.36
   7  -2   7  250.17    4.20
   7   2   7  241.99    4.38
   7   2   7  248.63    4.35
   7   2   7  245.70    4.33
   7   2   7  248.31    4.20
  -7  -6   3  428.68    6.39
   7   6  -3  466.26    6.08
   7   6  -3  442.56    5.77
   7  -6  -3  466.86    6.03
   7   6  -3  443.54    6.21
  -7  -6   3  435.72    6.38
   7  -6  -3  442.45    6.21
   7  -6  -3  416.44    6.44
   8  -2  -6    1.21    0.61
   8  -2  -6    1.14    0.64
   8  -2  -6    1.17    0.45
   8   2  -6    2.39    0.64
   8  -2  -6    2.10    0.59
  -8   2   6    1.49    0.48
  -8   2   6    1.63    0.52
   8  -2  -6    1.26    0.51
  -8  -2   6    1.05    0.54
  -8  -2   6    1.60    0.61
  -3  -8  11   69.55    2.35
  -3  -8  11   71.79    2.19
  -3   8  11   68.26    2.12
  -3  -8  11   68.84    1.97
  -3   8  11   63.54    2.09
  -3  -8  11   68.93    2.11
   3  -8 -11   68.61    2.15
  -1 -11   0    9.59    0.81
  -1 -11   0    9.32    0.85
  -1 -11   0    8.08    0.74
  -1 -11   0    9.74    0.96
   1 -11   0    9.74    0.91
  -1 -11   0    9.02    0.79
   1 -11   0    8.96    0.70
   1 -11   0    9.55    0.91
  -1 -11   0    9.37    0.96
   1 -11   0    9.83    0.90
   1 -11   0    8.35    0.95
   1 -11   0    8.38    0.65
   5  -4  11    0.27    0.65
   5  -4  11    0.95    0.66
   5  -4  11    3.91    0.73
   5  -4  11    0.83    0.61
   5   4  11    0.49    0.54
   5   4  11    1.38    0.61
   5  -4  11    0.66    0.43
   5  -4  11    0.75    0.66
   5   4  11    0.55    0.64
   5   4  11    0.39    0.57
   5  -4  11    0.99    0.62
   5   4  11    0.73    0.40
   5   4  11    0.63    0.51
   5  -4  11    0.47    0.55
   5   4  11    0.68    0.49
  -4  -6  13    0.57    0.40
  -4  -6  13    0.31    0.43
  -4   6  13    0.47    0.55
  -4  -6  13    0.57    0.50
   4  -6 -13    0.42    0.47
  -4  -6  13    0.12    0.31
  -4  -6  13    0.46    0.47
  -4   6  13    0.45    0.50
   4  -1  14  279.46    4.88
   4  -1  14  284.53    4.48
   4   1  14  271.57    4.62
   4   1  14  276.38    4.74
   4   1  14  281.37    4.45
   4   1  14  276.62    4.04
   4  -1  14  282.75    4.69
   4  -1  14  285.54    4.58
   4   1  14  277.47    4.68
   4  -1  14  285.78    4.71
   4   1  14  283.51    4.71
   4   1  14  296.52    4.83
   4  -1  14  280.74    4.75
   3  -2  15  609.20    8.05
   3   2  15  616.77    8.07
   3   2  15  647.84    7.98
   3   2  15  635.18    7.93
   3  -2  15  638.38    7.65
   3   2  15  661.53    8.31
   3   2  15  618.02    8.25
   3  -2  15  626.30    7.66
   3  -2  15  625.83    8.39
   3  -2  15  641.34    8.20
   3  -2  15  648.82    8.09
   3  -2  15  641.26    8.20
   6  -2  10   35.19    1.54
   6   2  10   34.72    1.53
   6   2  10   33.74    1.53
   6  -2  10   32.78    1.43
   6  -2  10   34.49    1.56
   6  -2  10   31.96    1.52
   6   2  10   31.77    1.31
   6  -2  10   33.64    1.52
   6  -2  10   32.60    1.42
   6   2  10   33.24    1.57
   6  -2  10   33.47    1.36
   6   2  10   34.55    1.51
   6  -2  10   33.99    1.53
   6   2  10   32.64    1.55
   6   2  10   34.31    1.42
  -2  -2  17  312.78    4.95
  -2   2  17  314.65    4.80
  -2  -2  17  326.41    5.07
  -2  -2  17  317.33    4.68
  -2   2  17  322.01    4.89
  -2  -2  17  323.54    5.32
  -2   2  17  335.01    5.20
  -2   2  17  304.15    4.46
  -2  -2  17  317.77    4.76
  -2   2  17  307.63    4.50
  -2  -2  17  326.41    5.13
   1  -5  15  185.66    3.47
   1  -5  15  185.47    3.86
   1  -5  15  184.39    3.70
   1  -5  15  185.46    3.62
   1  -5  15  199.29    3.94
   1   5  15  172.97    3.41
   1  -5  15  188.20    3.59
  -1  -5 -15  194.45    3.35
   1   5  15  186.29    3.25
   1  -5  15  182.75    3.33
   8  -3  -4    1.45    0.67
   8   3  -4    1.04    0.40
   8  -3  -4    1.29    0.51
   8  -3  -4    1.24    0.52
  -8  -3   4    0.29    0.51
   8  -3  -4    0.62    0.63
  -8  -3   4    0.85    0.59
   8  -3  -4    1.03    0.53
   8   3  -4    1.31    0.61
  -8   3   4    1.13    0.41
  -8   3   4    1.63    0.47
   1 -11  -1  106.63    2.32
  -1 -11   1   97.72    2.26
  -1 -11   1   95.48    2.67
   1 -11  -1  103.86    2.68
   1 -11  -1  102.07    2.58
  -1  11   1  107.99    2.32
  -1 -11   1   97.64    2.30
   1 -11  -1   97.05    2.50
  -1 -11   1  102.15    2.74
  -1 -11   1   98.88    2.30
   1 -11  -1  104.90    2.25
   1 -11  -1   98.18    2.58
  -1 -11   1  100.47    2.50
   3 -10  -5   13.09    0.88
   3 -10  -5   12.17    1.02
  -3 -10   5   11.30    0.85
  -3 -10   5   10.07    0.97
  -3  10   5   11.72    0.85
  -3  10   5   12.88    0.86
  -3 -10   5   12.57    0.99
  -3 -10   5   11.89    0.88
  -3 -10   5   11.69    0.82
  -3 -10   5   10.38    0.85
   3 -10  -5   10.69    0.90
  -7   4   9    0.30    0.44
  -7  -4   9    0.58    0.53
   7  -4  -9    0.32    0.54
  -7   4   9    0.19    0.50
   7  -4  -9    0.48    0.46
  -7  -4   9    0.05    0.56
  -6  -6  -6   92.24    2.33
   6  -6   6   93.79    2.44
   6  -6   6   92.69    2.67
  -6  -6  -6   94.26    2.38
   6  -6   6   99.22    2.61
   6  -6   6   96.59    2.56
   6   6   6   90.97    2.76
   6  -6   6   98.53    2.49
   6   6   6  101.04    2.64
   6  -6   6   99.04    2.48
   6   6   6   94.59    2.41
   6  -6   6   92.91    2.58
   0  -2  17  352.14    5.11
   0  -2  17  343.24    5.35
   0  -2  17  355.63    5.42
   0  -2  17  344.25    5.45
   0   2  17  358.63    5.32
   0  -2  17  337.63    4.84
   0   2  17  353.48    5.30
   0   2  17  333.97    5.39
   0  -2  17  330.74    5.51
  -8  -1   7  106.16    2.70
   8  -1  -7  109.75    2.51
   8  -1  -7  115.94    2.76
   8   1  -7  110.13    2.27
  -8  -1   7  106.30    2.65
  -8   1   7  105.23    2.60
   8   1  -7  110.17    2.74
   8  -1  -7  112.39    2.67
  -8   1   7  111.22    2.68
   1  -7  13   89.34    2.57
   1  -7  13   85.97    2.31
   1  -7  13   88.96    2.21
   1   7  13   93.10    2.34
  -1  -7 -13   92.59    2.35
   1  -7  13   89.18    2.38
   1   7  13   88.78    2.15
   1  -7  13   85.73    2.35
   1  -7  13   83.98    2.52
   1  -7  13   84.79    2.32
   1 -11   1   86.27    2.51
  -1 -11  -1   86.84    2.27
  -1 -11  -1   87.27    2.24
   1 -11   1   89.91    2.48
   1 -11   1   81.86    2.15
  -1 -11  -1   81.49    2.39
  -1 -11  -1   87.43    2.25
  -1 -11  -1   81.64    2.39
   1 -11   1   85.96    2.27
   1 -11   1   84.63    2.34
  -1 -11  -1   83.12    2.20
   0  -8 -12   75.45    2.21
   0  -8  12   83.70    2.30
   0  -8  12   80.91    2.35
   0  -8  12   81.56    2.11
   0  -8  12   80.95    2.03
   0  -8  12   77.60    2.27
   0  -8  12   78.33    2.30
   0   8  12   77.02    2.28
   0  -8  12   81.62    2.26
   0   8  12   75.98    2.22
   0  -8  12   86.79    2.56
   8  -3   0   34.44    1.57
  -8  -3   0   34.50    1.40
   8   3   0   31.52    1.35
  -8  -3   0   31.98    1.35
   8  -3   0   31.15    1.49
   8  -3   0   35.26    1.62
   8   3   0   31.22    1.36
   8   3   0   30.09    1.40
   8  -3   0   27.88    1.36
   8   3   0   31.21    1.43
   8  -3   0   28.52    1.35
   8   0   3    0.42    0.56
   8   0   3    0.44    0.42
   8   0   3    0.22    0.49
   8   0   3    0.34    0.45
   8   0   3    0.48    0.38
   8   0   3    0.50    0.74
   8   0   3   -0.16    0.51
   1 -10   7   46.60    1.86
   1  10   7   44.74    1.74
   1 -10   7   42.61    1.70
   1 -10   7   43.78    1.51
  -1 -10  -7   43.68    1.72
   1 -10   7   45.92    1.81
  -1 -10  -7   43.78    1.51
   1 -10   7   42.30    1.67
   1  10   7   42.66    1.41
   1 -10   7   43.93    1.78
   1 -10   7   43.05    1.56
  -1 -10  -7   41.15    1.67
  -7  -6   0   79.31    2.28
  -7  -6   0   84.64    2.34
   7   6   0   79.07    2.22
   7  -6   0   85.00    2.50
   7  -6   0   76.35    2.18
   7  -6   0   79.24    2.34
   7  -6   0   77.61    2.02
   7   6   0   78.74    2.05
   7  -6   0   78.83    2.19
   7   6   0   77.27    2.26
   7  -6   0   74.91    2.42
   8   2   2   26.40    1.36
  -8  -2  -2   26.72    1.13
   8   2   2   26.31    1.24
   8  -2   2   25.58    1.22
  -8  -2  -2   24.44    1.09
   8  -2   2   26.26    1.41
   8  -2   2   26.53    1.41
   8   2   2   27.31    1.33
   8   2   2   22.08    1.36
   8  -2   2   24.51    1.32
   8  -2   2   27.78    1.50
   4  -5  12   35.78    1.75
   4   5  12   35.18    1.63
   4  -5  12   35.51    1.30
   4   5  12   40.10    1.69
   4   5  12   35.63    1.52
   4  -5  12   36.32    1.58
   4  -5  12   36.28    1.66
   4  -5  12   37.90    1.68
   4  -5  12   38.70    1.64
   4   5  12   35.55    1.49
   4  -5  12   37.61    1.65
   4  -5  12   35.30    1.64
   4   5  12   33.00    1.48
   4  -5  12   30.73    1.58
  -4   9   7   29.45    1.29
  -4  -9   7   28.56    1.41
  -4  -9   7   29.17    1.38
  -4  -9   7   29.53    1.38
   4  -9  -7   28.46    1.40
   4  -9  -7   29.15    1.32
  -4   9   7   27.38    1.24
  -4  -9   7   28.62    1.26
   4  -9  -7   28.59    1.23
  -4  -9   7   30.61    1.29
  -4  -9   7   29.15    1.25
   4  -9  -7   28.09    1.24
  -3  -6  14  205.53    3.77
  -3  -6  14  195.57    3.96
  -3   6  14  205.92    3.76
  -3  -6  14  194.66    3.87
  -3  -6  14  191.63    3.67
  -3   6  14  197.77    3.74
  -3  -6  14  183.58    3.82
  -3   6  14  194.26    3.77
   2  -2  16    2.66    0.63
   2  -2  16    2.22    0.69
   2   2  16    2.67    0.60
   2  -2  16    2.97    0.78
   2  -2  16    2.25    0.51
   2   2  16    2.28    0.52
   2  -2  16    2.53    0.52
   2   2  16    1.81    0.64
   2   2  16    1.59    0.48
   2  -2  16    2.09    0.49
   2   2  16    2.13    0.63
   2  -2  16    1.60    0.67
   2   2  16    1.93    0.69
  -6  -4  12  135.34    2.97
  -6  -4  12  139.06    3.04
  -6   4  12  133.25    3.00
  -5   7  10   13.88    0.97
  -5  -7  10   14.81    0.95
  -5  -7  10   14.20    0.90
   5  -7 -10   14.86    0.93
  -5   7  10   13.20    1.03
  -5  -7  10   13.48    0.93
  -5  -7  10   13.71    0.85
  -5  -7  10   16.06    1.00
  -1  11   2   25.86    1.18
   1 -11  -2   25.04    1.15
   1 -11  -2   30.18    1.42
   1 -11  -2   27.43    1.20
  -1 -11   2   25.46    1.43
   1 -11  -2   31.23    1.40
  -1 -11   2   28.62    1.18
  -1 -11   2   27.33    1.15
   1 -11  -2   25.05    1.35
  -1 -11   2   26.31    1.12
  -1 -11   2   25.85    1.43
  -1 -11   2   27.90    1.35
  -3   5  15   74.08    2.12
  -3  -5  15   72.37    2.18
  -3  -5  15   67.89    2.22
  -3   5  15   66.67    2.14
  -3   5  15   71.58    2.14
  -3  -5  15   76.50    2.29
  -3  -5  15   70.08    2.17
  -3  -5  15   72.25    2.13
  -7  -6   4   62.05    2.05
   7  -6  -4   59.75    1.97
   7   6  -4   62.33    1.92
   7  -6  -4   62.54    1.81
  -7  -6   4   63.79    2.07
   7  -6  -4   58.94    2.07
   5  -6   9  219.62    4.13
   5  -6   9  201.35    3.93
  -5  -6  -9  209.08    3.58
  -5  -6  -9  207.86    3.55
   5   6   9  208.01    4.11
   5  -6   9  205.15    3.80
   5   6   9  189.09    3.75
   5   6   9  205.18    3.58
   5  -6   9  195.64    3.80
   5  -6   9  201.26    3.48
   5  -6   9  210.95    3.67
   5  -6   9  208.14    3.84
   5  -6   9  201.08    3.70
  -3   0  17  306.64    4.41
  -3   0  17  306.89    4.39
  -3   0  17  296.41    4.85
  -3   0  17  300.00    5.11
  -4  -2  16    0.68    0.58
  -4  -2  16    0.93    0.43
  -4   2  16    1.45    0.50
  -4   2  16    1.71    0.69
  -4  -2  16    0.93    0.40
  -4  -2  16    0.50    0.43
  -4  -2  16    0.67    0.57
  -4   2  16    0.88    0.43
  -4   2  16    0.67    0.49
  -4   4  15  699.88    8.81
  -4  -4  15  678.08    8.39
  -4  -4  15  665.05    7.76
  -4   4  15  681.19    8.39
  -4  -4  15  661.79    8.52
  -4  -4  15  699.61    8.40
  -4  -4  15  671.96    7.83
  -4   4  15  680.17    8.38
  -4  -4  15  668.31    8.70
   4  -6  11    3.36    0.70
   4  -6  11    3.29    0.71
  -4  -6 -11    3.45    0.54
   4  -6  11    3.83    0.70
   4   6  11    2.79    0.71
   4  -6  11    3.54    0.73
   4  -6  11    3.13    0.48
   4  -6  11    2.97    0.91
   4   6  11    3.85    0.68
   4  -6  11    2.69    0.66
  -4  -6 -11    3.08    0.56
   4  -6  11    3.31    0.78
   4  -6  11    2.72    0.81
   4   6  11    3.75    0.72
   4  -6  11    2.64    0.49
   4  -6  11    3.28    0.79
   2 -10  -7  287.01    4.73
  -2  10   7  282.23    4.69
  -2 -10   7  302.65    5.06
   2 -10  -7  292.95    4.86
  -2 -10   7  302.40    4.78
  -2  10   7  285.72    4.71
   2 -10  -7  268.23    4.17
  -2 -10   7  302.52    4.94
  -2 -10   7  318.96    5.04
  -2 -10   7  297.33    4.82
  -6  -7   7   18.71    1.15
  -6  -7   7   17.55    0.98
  -6   7   7   18.40    1.01
   6  -7  -7   19.20    1.16
  -6  -7   7   19.22    1.07
   6  -7  -7   18.45    1.04
   6  -7  -7   17.79    1.08
  -6  -7   7   19.05    1.14
  -6   7   7   18.32    1.03
   4  -9   5   78.90    2.27
   4  -9   5   77.53    2.39
   4   9   5   78.99    2.25
  -4  -9  -5   76.36    2.28
   4  -9   5   77.72    2.30
  -4  -9  -5   73.34    2.20
   4  -9   5   79.82    2.41
   4  -9   5   78.05    2.04
   4  -9   5   82.68    2.44
   4  -9   5   76.75    2.01
   8  -1   3  163.19    3.52
   8   1   3  155.79    3.39
   8   1   3  156.89    3.35
   8   1   3  162.66    3.12
   8   1   3  158.20    3.29
   8   1   3  158.56    2.80
   8   1   3  159.52    3.08
   8  -1   3  150.33    3.21
   8  -1   3  158.14    3.05
   8  -1   3  142.49    3.38
   8  -1   3  145.94    3.28
   5  -8   5  152.74    2.77
  -5  -8  -5  139.56    3.10
  -5  -8  -5  159.15    3.31
   5  -8   5  144.78    2.85
   5   8   5  154.08    3.31
   5  -8   5  154.83    2.89
   5  -8   5  161.49    3.13
   5  -8   5  143.41    3.21
   5  -8   5  147.15    3.48
   5  -8   5  142.28    3.37
   5  -8   5  158.32    3.47
  -7  -2  11   14.45    1.06
  -7  -2  11   14.29    0.91
  -7  -2  11   14.37    1.08
  -7   2  11   14.36    1.04
  -7   2  11   14.28    1.06
  -3   9   9  359.21    5.44
   3  -9  -9  381.03    5.12
  -3  -9   9  354.29    5.38
  -3  -9   9  363.00    4.80
   3  -9  -9  383.14    5.62
   3  -9  -9  369.27    5.61
  -3  -9   9  360.53    5.45
  -3   9   9  372.86    5.50
  -3  -9   9  368.63    5.55
  -3  -9   9  381.73    5.88
   2 -10   6   29.38    1.52
  -2 -10  -6   31.27    1.39
  -2 -10  -6   30.95    1.47
  -2 -10  -6   28.06    1.35
   2  10   6   29.90    1.29
  -2 -10  -6   27.97    1.15
   2 -10   6   29.08    1.31
   2 -10   6   29.58    1.40
   2  10   6   31.14    1.48
   2 -10   6   28.87    1.39
   2 -10   6   31.31    1.56
   2 -10   6   29.88    1.25
   2 -10   6   28.91    1.48
   0 -11   3   13.42    0.88
   0 -11  -3   11.00    0.89
   0 -11  -3   10.04    0.83
   0 -11  -3   10.32    0.89
   0 -11  -3   13.11    0.95
   0 -11   3   10.62    0.94
   0 -11   3   18.24    1.24
   0  11   3   11.45    0.88
   0 -11   3   16.75    1.21
   0 -11  -3   12.00    0.97
   0 -11   3   11.49    0.90
  -6   5  11   13.29    1.00
  -6  -5  11   13.16    1.00
  -6   5  11   12.78    0.98
  -6  -5  11   11.47    0.92
   1   0  17   75.60    2.24
   1   0  17   76.20    2.07
   1   0  17   73.37    2.18
   1   0  17   74.63    1.98
  -1 -11  -2   88.75    2.28
   1 -11   2   89.82    2.30
   1 -11   2   93.57    2.57
  -1 -11  -2   91.24    2.35
  -1 -11  -2   92.74    2.37
  -1 -11  -2   92.64    2.44
  -1 -11  -2   91.04    2.45
   1 -11   2   93.79    2.45
   1 -11   2   90.30    2.31
   1 -11   2   89.10    2.61
  -1 -11  -2   92.02    2.31
  -8   3   5   37.86    1.42
   8  -3  -5   40.54    1.67
   8   3  -5   43.70    1.67
   8  -3  -5   39.99    1.52
   8  -3  -5   40.50    1.52
  -8  -3   5   37.90    1.59
  -8   3   5   36.49    1.41
   8  -3  -5   39.04    1.70
   8  -3  -5   40.37    1.56
  -8  -3   5   38.98    1.60
  -5   2  15  217.14    4.23
  -5  -2  15  220.50    3.84
  -5  -2  15  227.18    4.06
  -5  -2  15  223.85    3.86
  -5   2  15  228.88    4.01
  -5  -2  15  220.49    4.07
  -5  -2  15  212.10    3.48
  -5   2  15  219.84    3.98
  -2  -9  10   81.18    2.37
  -2   9  10   85.07    2.36
  -2  -9  10   89.43    2.47
  -2  -9  10   87.34    2.36
  -2  -9  10   86.46    2.55
  -2   9  10   85.11    2.37
   2  -9 -10   87.98    2.43
  -2  -9  10   81.55    2.25
  -5  -9   1   73.95    2.24
   5  -9  -1   72.96    2.35
   5  -9  -1   73.39    1.99
   5  -9  -1   74.71    2.01
   5  -9  -1   74.44    2.01
   5  -9  -1   73.08    2.00
  -5  -9   1   71.06    2.17
  -4  -8  10  572.54    6.96
   4  -8 -10  584.05    7.39
  -4   8  10  561.10    7.45
  -4  -8  10  582.66    7.19
  -4  -8  10  565.65    6.89
  -4  -8  10  582.88    7.29
  -4  -8  10  585.01    7.93
  -5   5  13    5.75    0.73
  -5  -5  13    6.51    0.72
  -5  -5  13    6.19    0.68
  -5  -5  13    6.93    0.70
  -5   5  13    6.21    0.82
  -5  -5  13    6.69    0.73
  -5  -5  13    6.32    0.68
  -3   1  17   76.23    1.95
  -3  -1  17   77.75    2.23
  -3   1  17   78.22    2.12
  -3   1  17   73.37    1.93
  -3  -1  17   76.97    2.39
  -3   1  17   79.15    1.97
  -3   1  17   78.83    2.36
  -3  -1  17   76.58    1.84
  -3  -1  17   73.19    1.80
  -5  -9   2    0.60    0.50
   5  -9  -2    0.65    0.51
   5  -9  -2   -0.34    0.58
  -5  -9   2    0.16    0.60
   5  -9  -2   -0.18    0.61
   6  -7   4   23.79    1.27
   6   7   4   22.62    1.31
  -6  -7  -4   22.87    1.27
   6  -7   4   24.18    1.37
   6  -7   4   22.23    1.29
   6  -7   4   24.24    1.29
   6  -7   4   24.21    1.16
  -6  -7  -4   23.99    1.25
   6  -7   4   24.43    1.39
  -2  -8  12  352.71    5.37
  -2  -8  12  344.23    5.17
  -2  -8  12  348.32    5.40
  -2   8  12  351.20    5.41
  -2   8  12  370.48    5.49
  -2   8  12  356.87    5.07
   2  -8 -12  348.22    5.43
  -2  -8  12  350.42    5.50
  -2  -8  12  345.88    5.14
  -2  -8  12  350.61    5.18
  -2  -8  12  356.57    5.79
  -3 -10  -4    7.08    0.86
   3  10   4    6.89    0.79
   3 -10   4    6.42    0.83
   3 -10   4    6.75    0.84
   3 -10   4    7.40    0.84
   3 -10   4    5.05    0.71
   3 -10   4    8.34    0.95
   3 -10   4    5.26    0.71
  -3 -10  -4    7.04    0.80
  -7  -5  -4  130.43    2.79
   7  -5   4  134.71    3.06
   7  -5   4  135.99    3.00
  -7  -5  -4  133.68    2.82
   7   5   4  120.34    3.05
   7  -5   4  133.67    2.98
   7  -5   4  129.42    2.91
   7  -5   4  142.78    3.19
   7   5   4  133.31    2.71
   7  -5   4  131.62    3.15
   7   5   4  135.12    2.84
   7   5   4  135.49    3.06
   2   9   9  288.46    4.73
   2  -9   9  273.98    4.91
   2  -9   9  257.64    4.46
  -2  -9  -9  278.74    4.67
   2  -9   9  266.91    4.79
   2  -9   9  296.22    4.65
   2  -9   9  285.49    4.41
   2  -9   9  279.43    4.90
   2  -9   9  273.50    4.44
   2   9   9  283.65    4.29
  -2  -9  -9  275.63    4.64
   7  -6   1   68.91    2.17
   7  -6   1   67.55    2.05
   7   6   1   70.78    2.12
   7  -6   1   68.36    2.04
  -7  -6  -1   68.49    2.12
   7  -6   1   68.97    2.27
   7  -6   1   69.18    2.27
   7   6   1   71.16    2.13
   7   6   1   69.86    1.90
  -7  -6  -1   69.56    2.12
   7  -6   1   67.26    1.92
   8  -3   1   60.21    1.88
   8   3   1   55.11    1.79
   8   3   1   56.81    1.90
   8  -3   1   60.65    2.04
   8  -3   1   50.57    1.70
  -8  -3  -1   57.93    1.78
   8   3   1   53.44    1.81
   8  -3   1   57.54    2.04
   8  -3   1   54.81    1.87
   8  -3   1   54.23    2.01
   8   3   1   54.27    1.85
  -8  -3  -1   56.86    1.75
   5  -9   0  773.92    9.04
   5  -9   0  746.59    8.83
  -5  -9   0  724.96    9.23
   5  -9   0  737.57    9.53
   5  -9   0  767.72    9.01
   5  -9   0  750.20    9.24
   5  -9   0  764.07    8.80
  -5  -9   0  781.44    9.30
   6  -4   9   25.20    1.30
   6  -4   9   23.71    1.28
   6  -4   9   25.69    1.37
   6  -4   9   24.75    1.27
   6   4   9   25.18    1.36
   6   4   9   24.45    1.48
   6  -4   9   26.00    1.36
   6   4   9   25.94    1.15
   6   4   9   26.31    1.34
   6  -4   9   25.37    1.26
   6   4   9   25.34    1.38
   6  -4   9   25.71    1.17
   6  -4   9   27.88    1.46
   1  -1  17   12.16    0.96
   1  -1  17   11.37    1.04
   1  -1  17   11.55    0.79
   1   1  17   10.77    0.87
   1  -1  17   11.84    0.98
   1  -1  17   10.78    0.97
   1   1  17   11.20    0.92
   1   1  17   11.67    0.86
   1   1  17   12.16    1.04
   1   1  17   10.95    0.97
  -1 -11   3    0.56    0.61
  -1 -11   3    0.41    0.33
  -1  11   3    1.59    0.52
  -1 -11   3    0.21    0.60
  -1 -11   3    0.62    0.54
   1 -11  -3    1.19    0.64
   1 -11  -3    1.48    0.50
  -1 -11   3    0.51    0.49
  -1 -11   3    0.48    0.40
  -1 -11   3    1.03    0.43
   1 -11  -3    0.89    0.52
   1 -11  -3    0.80    0.40
   1 -11  -3    0.79    0.56
   4   4  13  612.18    8.23
   4   4  13  635.86    8.15
   4   4  13  620.40    7.76
   4  -4  13  626.92    8.44
   4   4  13  662.03    8.12
   4  -4  13  615.43    8.27
   4   4  13  633.89    8.03
   4   4  13  654.36    8.38
   4  -4  13  639.34    8.20
   4  -4  13  639.67    7.52
   4  -4  13  641.03    7.71
   4  -4  13  642.61    8.21
   4  -4  13  666.52    8.45
   4  -2  14  118.04    2.76
   4   2  14  117.52    2.78
   4  -2  14  116.68    2.87
   4   2  14  120.57    2.82
   4   2  14  115.97    2.53
   4  -2  14  117.53    2.80
   4  -2  14  121.18    2.88
   4  -2  14  115.55    2.94
   4   2  14  111.48    2.82
   4   2  14  120.32    2.98
   4   2  14  119.68    2.45
   4  -2  14  117.59    2.64
   4  -2  14  121.69    2.95
   4   2  14  117.77    2.88
  -6   3  13  113.41    2.74
  -6   3  13  107.22    2.72
  -6  -3  13  113.66    2.71
  -6   3  13  114.62    2.96
  -6  -3  13  115.23    2.60
  -6  -3  13  118.99    2.79
   2  -8  11    4.54    0.76
   2   8  11    3.81    0.78
   2  -8  11    4.22    0.65
   2  -8  11    4.78    0.67
   2  -8  11    4.66    0.72
   2  -8  11    4.93    0.87
  -2  -8 -11    4.05    0.69
   2   8  11    4.40    0.61
   2   8  11    5.63    0.75
  -2  -8 -11    5.72    0.70
   2  -8  11    3.50    0.79
   2  -8  11    4.87    0.63
   2  -8  11    4.90    0.62
   4  -8   8  562.68    7.77
  -4  -8  -8  541.09    7.25
   4  -8   8  589.72    7.81
   4  -8   8  573.53    7.37
   4  -8   8  542.71    7.64
   4   8   8  560.24    7.13
   4  -8   8  535.07    7.06
   4   8   8  542.58    7.37
   4  -8   8  569.96    6.87
   4   8   8  565.81    7.33
  -4  -8  -8  564.07    7.31
   4  -8   8  581.79    7.48
   5  -9  -3   51.18    1.69
  -5  -9   3   50.32    1.80
   5  -9  -3   51.00    1.84
   5  -9  -3   52.03    1.92
  -5  -9   3   50.12    1.84
  -5   4  14    2.76    0.59
  -5  -4  14    2.53    0.59
  -5  -4  14    2.97    0.54
  -5  -4  14    2.38    0.55
  -5   4  14    3.40    0.68
  -5  -4  14    2.79    0.59
  -5  -4  14    2.27    0.68
  -5   4  14    3.07    0.76
  -5  -4  14    2.92    0.53
   7  -6  -5  474.77    6.17
   7  -6  -5  498.28    6.69
   7  -6  -5  497.09    6.82
  -7  -6   5  522.63    6.98
  -7   6   5  462.23    6.03
   7   6  -5  497.34    6.48
  -7   6   5  482.84    6.06
  -7  -6   5  487.05    6.78
  -3  -7  13   85.20    2.34
  -3  -7  13   84.47    2.20
  -3   7  13   84.02    2.32
  -3  -7  13   81.65    2.38
  -3   7  13   87.98    2.39
  -3   7  13   89.37    2.42
  -3  -7  13   84.13    2.40
  -3  -7  13   85.93    2.54
  -1  -9 -10  860.01   10.52
   1  -9  10  883.96   10.76
   1   9  10  941.69   10.69
   1  -9  10  885.32   10.47
   1  -9  10  940.86   10.03
   1  -9  10  891.54   10.70
   1  -9  10  897.28   10.39
   1  -9  10  920.75   10.78
   1  -9  10  940.95   11.02
  -1  -9 -10  886.61   10.59
   1  -9  10  912.33   10.40
  -5   8   8   31.10    1.32
  -5  -8   8   29.85    1.34
  -5  -8   8   31.12    1.35
   5  -8  -8   32.16    1.40
  -5  -8   8   32.11    1.40
  -5   8   8   30.93    1.33
   5  -8  -8   28.27    1.20
  -5  -8   8   31.94    1.37
   5  -8  -8   31.28    1.39
  -8   2   7  138.19    2.97
   8  -2  -7  131.40    3.00
   8  -2  -7  132.44    2.83
  -8  -2   7  129.69    3.03
   8  -2  -7  130.35    2.83
  -8   2   7  129.39    2.84
  -1  -3  17   10.35    0.92
  -1  -3  17    9.24    0.89
  -1   3  17   11.22    0.76
   1  -3 -17    8.66    0.68
  -1   3  17   10.06    0.70
  -1   3  17   10.89    0.92
  -1  -3  17    8.39    0.88
  -1   3  17    9.45    0.84
  -1  -3  17   10.82    1.03
  -1   3  17    8.71    0.78
  -1  -3  17    8.85    0.87
  -1  -3  17    9.85    0.83
   5   3  12   21.57    1.16
   5  -3  12   22.75    1.34
   5   3  12   20.67    1.23
   5  -3  12   19.88    1.02
   5  -3  12   18.13    1.22
   5  -3  12   19.71    1.06
   5  -3  12   20.13    1.15
   5  -3  12   18.28    1.22
   5   3  12   18.52    1.13
   5  -3  12   19.91    1.23
   5  -3  12   20.30    1.26
   5   3  12   20.37    1.27
   5  -3  12   18.52    1.24
   5   3  12   18.67    0.99
   5   3  12   25.39    1.40
   5   3  12   21.82    1.26
   6  -5   8  238.35    4.08
   6  -5   8  237.15    4.20
  -6  -5  -8  232.68    3.74
   6  -5   8  227.91    4.23
   6   5   8  237.10    4.53
   6   5   8  227.41    4.14
  -6  -5  -8  239.06    3.80
   6   5   8  236.55    3.63
   6  -5   8  232.76    4.27
   6  -5   8  232.22    4.09
   6   5   8  234.87    4.27
   6  -5   8  239.90    4.18
   6  -5   8  237.50    4.03
   6   5   8  236.34    4.31
   7   0   8    0.42    0.67
   7   0   8    0.16    0.46
   7   0   8    0.21    0.55
   7   0   8    0.24    0.52
   7   0   8    0.08    0.41
   7   0   8    0.53    0.47
   7   0   8   -0.02    0.57
   7   0   8    0.76    0.72
   0 -10   8   11.12    0.99
   0  10   8    8.60    0.88
   0 -10   8    9.83    0.92
   0 -10   8    8.53    0.90
   0 -10  -8    8.68    0.91
   0 -10   8    9.71    0.97
   0 -10   8   10.27    0.87
   0 -10  -8    8.40    0.85
   0 -10   8   10.60    0.95
  -1 -10   8    2.38    0.65
  -1 -10   8    3.22    0.73
  -1  10   8    2.86    0.67
  -1 -10   8    2.48    0.60
   1 -10  -8    1.87    0.59
  -1 -10   8    2.54    0.71
  -1 -10   8    2.49    0.68
  -4  -7  12   14.71    0.99
  -4  -7  12   11.99    0.79
   4  -7 -12   13.99    0.95
  -4  -7  12   13.53    0.99
  -4  -7  12   12.64    0.80
  -4   7  12   12.47    0.98
  -4   7  12   12.12    0.99
  -7   5   8    5.65    0.68
  -7   5   8    5.65    0.71
   7  -5  -8    6.41    0.76
   7  -5  -8    6.29    0.81
  -7  -5   8    5.83    0.76
  -7  -5   8    6.28    0.78
  -6   0  14   15.06    1.04
  -6   0  14   14.52    1.04
  -6   0  14   12.71    1.02
  -6   0  14   14.67    0.91
   8   0  -8  102.09    2.30
  -8   0   8  102.82    2.58
  -8   0   8   99.62    2.36
  -8   0   8  104.53    2.63
   8   0  -8  103.84    2.60
  -5  -6  12   -0.04    0.39
  -5   6  12    0.04    0.50
  -5  -6  12    0.15    0.44
  -5   6  12   -0.25    0.52
  -5  -6  12    0.27    0.40
  -5  -6  12    0.06    0.44
   5  -6 -12    0.58    0.43
  -3 -10   6  291.01    4.70
  -3 -10   6  296.82    4.82
   3 -10  -6  284.08    4.55
  -3 -10   6  293.63    4.31
   3 -10  -6  283.53    4.42
  -3 -10   6  288.21    4.82
  -3 -10   6  293.97    4.35
  -3  10   6  278.32    4.45
  -3 -10   6  301.37    4.58
  -3  10   6  290.49    4.49
   3 -10  -6  290.88    4.84
   1   4  16  124.59    3.05
   1   4  16  123.10    2.36
   1  -4  16  123.97    2.87
   1  -4  16  125.45    3.07
   1  -4  16  129.53    2.87
   1  -4  16  125.43    2.70
   1  -4  16  115.94    2.82
   1  -4  16  128.58    3.10
   1   4  16  123.19    2.82
  -3  -4  16  337.53    5.44
  -3   4  16  326.87    5.23
  -3   4  16  348.57    5.02
  -3  -4  16  322.28    5.14
  -3  -4  16  352.62    5.28
  -3  -4  16  331.61    5.28
  -3   4  16  327.82    5.03
  -3  -4  16  343.57    5.42
  -3   4  16  332.78    5.07
  -1 -11  -3   52.76    1.84
   1 -11   3   60.82    1.85
   1 -11   3   57.83    2.10
   1 -11   3   58.11    2.08
  -1 -11  -3   54.74    1.89
  -1 -11  -3   57.53    1.89
  -1 -11  -3   58.80    1.85
  -1 -11  -3   59.96    1.88
   1 -11   3   59.17    1.94
   1  11   3   57.18    1.89
   1 -11   3   58.69    1.86
  -1 -11  -3   59.53    1.91
   5  -9   1  196.57    3.80
  -5  -9  -1  207.94    3.87
   5  -9   1  190.71    4.03
   5  -9   1  196.32    3.71
   5  -9   1  199.35    3.54
  -5  -9  -1  193.85    3.83
   5  -9   1  201.54    3.45
   5  -9   1  194.80    3.71
  -1  -6  15    3.37    0.73
  -1   6  15    3.33    0.54
  -1   6  15    3.41    0.61
   1  -6 -15    2.96    0.56
  -1  -6  15    4.08    0.72
  -1  -6  15    2.18    0.63
  -1  -6  15    3.14    0.76
  -1   6  15    2.85    0.55
  -1  -6  15    2.92    0.66
   6   8  -2   16.32    0.87
   6  -8  -2   14.73    1.00
   6  -8  -2   17.72    1.23
  -6  -8   2   15.46    1.17
  -6  -8   2   16.33    0.96
  -6  -8   2   17.91    1.14
   6   8  -2   15.67    0.95
   6  -8  -2   15.94    1.07
   7  -1   8   32.15    1.48
   7   1   8   28.76    1.46
   7  -1   8   27.64    1.28
   7   1   8   26.29    1.25
   7  -1   8   27.91    1.20
   7   1   8   31.36    1.43
   7  -1   8   25.71    1.30
   7   1   8   26.49    1.12
   7   1   8   26.03    1.33
   7  -1   8   27.07    1.38
   7  -1   8   29.09    1.51
   7   1   8   28.38    1.53
   7   1   8   28.47    1.41
   7  -1   8   27.40    1.32
   7  -1   8   28.03    1.37
   7   1   8   29.73    1.44
   8   2   3   92.22    2.51
   8   2   3   96.26    2.52
   8  -2   3   99.30    2.69
   8  -2   3  100.69    2.59
   8   2   3   92.72    2.61
   8   2   3   94.24    2.39
   8  -2   3   92.64    2.54
   8  -2   3   99.88    2.43
   8  -2   3   99.00    2.70
   8   2   3  101.75    2.43
  -6  -8   1    2.29    0.71
  -6  -8   1    1.88    0.63
   6  -8  -1    2.30    0.72
   6  -8  -1    2.37    0.47
   6  -8  -1    1.79    0.50
   6  -8  -1    2.28    0.58
   6  -8  -1    2.04    0.62
   0 -11  -4   61.89    1.94
   0 -11  -4   62.33    1.92
   0 -11   4   63.86    2.03
   0 -11   4   64.22    1.78
   0 -11   4   60.25    1.76
   0  11   4   62.50    1.91
   0 -11   4   59.76    1.91
   0 -11   4   64.74    2.22
   0 -11  -4   62.21    1.92
   0 -11  -4   58.81    1.93
   0 -11   4   59.64    2.13
   0 -11  -4   60.29    1.88
   7  -3   7    7.92    0.83
   7  -3   7    7.44    0.86
   7  -3   7    7.75    0.82
   7  -3   7    7.05    0.86
   7   3   7    8.26    0.89
   7   3   7    8.16    0.95
   7   3   7    6.95    0.81
   7  -3   7    7.85    0.76
   7  -3   7    8.66    1.04
   7  -3   7    7.56    0.86
   7  -3   7    7.49    0.77
   7   3   7    8.24    0.78
   7   3   7    8.21    1.13
  -8   3   6  100.83    2.42
   8  -3  -6  101.79    2.62
   8  -3  -6   94.21    2.35
  -8  -3   6  103.52    2.62
  -8   3   6   97.85    2.35
  -8  -3   6  101.88    2.62
   8  -3  -6   95.88    2.34
   8  -3  -6  102.31    2.49
  -6  -1  14    1.46    0.55
  -6   1  14    1.56    0.52
  -6  -1  14    2.48    0.64
  -6   1  14    1.53    0.59
  -6  -1  14    1.31    0.54
  -6  -1  14    1.49    0.54
  -6   1  14    2.00    0.64
   8  -1  -8  228.60    3.88
  -8  -1   8  230.59    4.12
  -8   1   8  228.75    4.06
   8  -1  -8  234.82    4.06
   8   1  -8  230.12    3.54
  -8  -1   8  229.91    4.20
   8  -1  -8  218.94    4.00
  -8   1   8  229.81    4.14
   4   7  10    0.76    0.82
   4  -7  10    0.35    0.58
   4   7  10    0.14    0.52
   4  -7  10    0.76    0.49
  -4  -7 -10    4.22    0.61
   4   7  10    1.20    0.52
   4  -7  10    3.49    0.60
   4  -7  10    0.03    0.60
   4  -7  10    0.43    0.54
   4  -7  10    0.58    0.52
  -4  -7 -10    1.33    0.53
   4  -7  10    1.10    0.43
   7   4   6   16.78    1.39
   7  -4   6   11.98    0.99
   7  -4   6   14.14    1.06
   7  -4   6   13.24    1.02
   7   4   6   13.37    1.08
   7   4   6   14.08    1.07
   7  -4   6   15.09    1.09
   7  -4   6   12.97    0.92
   7   4   6   13.56    1.05
   7  -4   6   12.89    1.13
   7  -4   6   14.23    1.09
   7   4   6   14.47    0.96
   1  -8  12  223.89    3.68
   1  -8  12  226.60    4.04
   1  -8  12  233.67    4.07
  -1  -8 -12  235.24    4.10
   1  -8  12  225.57    4.31
   1  -8  12  234.99    3.74
   1  -8  12  233.60    4.16
   1  -8  12  229.19    4.13
   1   8  12  234.87    4.12
   1  -8  12  235.26    3.69
  -5  -9   4   26.89    1.36
  -5  -9   4   27.28    1.34
  -5  -9   4   28.71    1.44
  -5  -9   4   25.51    1.23
   5  -9  -4   27.26    1.35
   5  -9  -4   26.70    1.38
   5  -9  -4   25.72    1.22
   3  -3  15    8.98    0.95
   3   3  15    8.84    0.96
   3  -3  15    9.96    1.05
   3   3  15   10.92    0.89
   3  -3  15    9.95    0.87
   3  -3  15    9.14    0.74
   3  -3  15   10.52    1.05
   3   3  15    9.79    0.83
   3   3  15   10.23    0.99
   3   3  15   10.39    0.98
   3  -3  15    9.86    0.86
   6  -3  10   63.93    2.05
   6   3  10   61.30    1.76
   6   3  10   65.51    2.10
   6  -3  10   63.78    1.96
   6  -3  10   61.67    2.02
   6   3  10   60.67    1.82
   6  -3  10   65.02    2.10
   6  -3  10   61.87    2.01
   6   3  10   63.21    2.15
   6   3  10   58.17    2.00
   6   3  10   63.93    2.14
   6   3  10   65.51    2.04
   6  -3  10   60.75    1.97
   6  -3  10   65.89    2.09
  -2  -3  17   43.95    1.75
  -2   3  17   39.83    1.64
  -2  -3  17   41.42    1.78
  -2   3  17   46.02    1.53
  -2   3  17   42.11    1.47
  -2  -3  17   41.81    1.66
  -2  -3  17   39.76    1.52
  -2   3  17   44.63    1.52
  -2   3  17   49.29    1.70
  -2  -3  17   40.04    1.49
  -2  -3  17   45.41    1.71
   3  -8  10   32.58    1.53
   3  -8  10   37.71    1.70
   3  -8  10   34.86    1.41
   3  -8  10   33.07    1.34
   3   8  10   29.44    1.51
   3   8  10   33.49    1.48
  -3  -8 -10   31.17    1.44
   3  -8  10   33.18    1.67
   3   8  10   36.37    1.51
   3  -8  10   35.14    1.47
   3  -8  10   31.75    1.45
   3  -8  10   31.96    1.53
   3  -8  10   34.93    1.29
  -3  -8 -10   31.33    1.40
   3   8  10   35.06    1.43
  -3  -2  17   41.02    1.67
  -3  -2  17   40.94    1.73
  -3   2  17   38.93    1.70
  -3   2  17   41.06    1.47
  -3  -2  17   39.40    1.49
  -3   2  17   40.47    1.47
  -3  -2  17   42.84    1.58
  -3   2  17   40.60    1.45
  -3   2  17   39.15    1.42
  -3  -2  17   41.98    1.65
  -6  -8   3   61.87    2.04
   6   8  -3   59.71    1.66
  -6  -8   3   59.56    1.78
  -6  -8   3   62.94    2.06
   6  -8  -3   61.16    2.07
   6  -8  -3   56.78    1.88
   6  -8  -3   57.20    1.90
   8   0   4   82.36    2.12
   8   0   4   77.32    2.41
   8   0   4   88.46    2.36
   8   0   4   84.72    2.37
   8   0   4   82.09    2.13
   8   0   4   79.87    2.03
   8   0   4   83.12    2.46
   2 -11  -1  232.02    4.12
   2 -11  -1  220.66    3.59
  -2 -11   1  220.09    3.79
  -2 -11   1  228.42    3.84
   2 -11  -1  214.75    4.13
   2 -11  -1  220.44    4.04
   2 -11  -1  227.15    4.05
  -2 -11   1  224.65    4.24
   2 -11  -1  237.17    4.12
  -2 -11   1  224.51    3.84
  -2 -11   1  209.77    4.21
   4 -10  -1    9.94    0.83
   4 -10  -1    9.98    0.88
  -4 -10   1   10.78    0.95
   4 -10  -1    8.95    0.77
   4 -10  -1   11.40    1.04
  -4 -10   1    9.24    0.97
   4 -10  -1   10.22    0.99
   4 -10  -1   10.65    0.75
  -4 -10   1    9.49    0.83
  -2 -11   0  231.16    3.93
  -2 -11   0  222.39    4.21
   2 -11   0  234.37    4.11
  -2 -11   0  208.73    3.74
   2 -11   0  215.97    3.58
   2 -11   0  216.62    4.08
  -2 -11   0  218.69    3.73
  -2 -11   0  219.51    3.50
   2 -11   0  224.32    4.11
   2 -11   0  211.95    4.03
  -2 -11   0  208.86    4.06
   2 -11   0  215.12    4.14
   0   3  17  678.20    8.10
   0  -3  17  630.58    8.19
   0  -3  17  660.90    8.32
   0  -3  17  653.07    7.87
   0  -3  17  642.65    8.34
   0  -3  17  636.17    7.96
   0   3  17  658.45    8.34
   0   3  17  635.62    7.95
   0  -3  17  652.17    8.54
   7  -6   2    5.65    0.73
  -7  -6  -2    5.54    0.71
   7  -6   2    5.80    0.78
   7  -6   2    4.93    0.78
   7  -6   2    4.75    0.81
  -7  -6  -2    5.91    0.77
   7  -6   2    5.84    0.87
   7   6   2    6.20    0.82
   7  -6   2    5.71    0.69
   7   6   2    5.71    0.63
   7   6   2    5.37    0.75
   6   8   0    6.92    0.85
   6  -8   0    5.50    0.73
  -6  -8   0    5.78    0.86
  -6  -8   0    5.61    0.77
   6  -8   0    5.81    0.89
   6  -8   0    5.24    0.76
   6  -8   0    6.43    0.71
   6  -8   0    5.55    0.58
  -6  -6  10   71.01    1.92
   6  -6 -10   69.29    2.16
  -6   6  10   69.36    2.08
  -6  -6  10   73.64    2.13
  -6   6  10   71.58    2.10
  -6  -6  10   74.39    2.10
  -7   0  12   -0.09    0.58
  -7   0  12    0.02    0.51
  -7   0  12   -0.04    0.53
  -4 -10   2   13.48    1.12
   4 -10  -2   15.15    0.93
   4 -10  -2   15.24    1.09
   4 -10  -2   14.03    0.88
   4 -10  -2   15.03    1.12
   4 -10  -2   13.51    0.83
  -4 -10   2   15.17    1.08
  -4 -10   2   13.79    0.97
  -1 -11   4    0.50    0.64
  -1  11   4    1.38    0.48
  -1 -11   4    0.99    0.67
   1 -11  -4    0.80    0.49
   1 -11  -4    0.63    0.46
  -1 -11   4    1.42    0.56
  -1 -11   4    0.73    0.57
   1 -11  -4    0.81    0.42
   1 -11  -4    0.89    0.45
   1 -11  -4    0.86    0.61
   8   4  -2  241.43    3.94
   8   4  -2  232.25    4.16
  -8  -4   2  260.26    4.35
   8   4  -2  243.22    4.01
   8  -4  -2  251.78    4.38
   8  -4  -2  238.83    4.03
   8  -4  -2  242.05    4.37
  -8  -4   2  241.64    4.17
   8  -4  -2  242.16    4.13
   8  -4  -2  234.98    4.44
  -1   7  14   41.61    1.61
   1  -7 -14   39.17    1.55
  -1  -7  14   40.02    1.66
  -1  -7  14   38.75    1.57
  -1   7  14   38.33    1.35
  -1  -7  14   41.13    1.68
  -1  -7  14   39.39    1.43
  -1  -7  14   41.02    1.76
  -1   7  14   39.81    1.56
  -1  -7  14   40.11    1.42
  -1  -7  14   43.11    1.69
  -4 -10   0    3.67    0.63
  -4 -10   0    4.38    0.75
   4 -10   0    4.03    0.65
   4 -10   0    4.10    0.76
   4 -10   0    4.08    0.56
   4 -10   0    4.70    0.71
   4 -10   0    4.66    0.84
   4 -10   0    4.29    0.64
  -8  -3  -2    0.97    0.46
   8  -3   2    0.65    0.55
   8  -3   2    0.72    0.60
   8   3   2    1.35    0.57
   8  -3   2    0.10    0.56
   8  -3   2    0.65    0.46
  -8  -3  -2    0.73    0.41
   8   3   2   -0.22    0.64
   8  -3   2    0.52    0.57
   8   3   2    0.19    0.52
   8  -3   2    0.29    0.79
   8   3   2    0.25    0.49
   3  -9   8  106.66    2.83
   3  -9   8   95.43    2.65
   3  -9   8   96.47    2.55
   3   9   8   98.10    2.42
  -3  -9  -8   95.67    2.51
   3  -9   8   97.64    2.48
   3  -9   8   95.21    2.36
   3   9   8   96.43    2.58
   3  -9   8   99.62    2.30
   3   9   8   96.66    2.33
   3  -9   8   97.27    2.69
  -3  -9  -8   91.55    2.51
   5   0  13  137.33    3.08
   5   0  13  138.24    3.08
   5   0  13  131.85    3.03
   5   0  13  138.74    3.13
   5   0  13  131.89    3.03
   5   0  13  133.26    2.70
   1   2  17  157.84    2.94
   1  -2  17  163.87    3.51
   1   2  17  161.37    3.18
   1   2  17  160.19    3.45
   1   2  17  160.25    3.19
   1  -2  17  156.24    3.01
   1  -2  17  141.41    3.40
   1   2  17  150.07    3.30
   1   2  17  172.37    3.02
   1  -2  17  162.92    3.37
   1  -2  17  161.52    3.23
  -8  -4   3    2.35    0.59
  -8  -4   3    2.47    0.64
   8   4  -3    0.13    0.54
   8  -4  -3    0.23    0.47
   8  -4  -3    0.15    0.54
   8  -4  -3   -0.15    0.63
   8  -4  -3    0.02    0.71
   8   4  -3    0.05    0.39
   8  -4  -3    0.39    0.52
   8   4  -3    0.43    0.44
   0  -6 -15   21.47    1.15
   0  -6  15   21.76    1.27
   0   6  15   20.67    1.09
   0  -6  15   21.27    1.05
   0  -6  15   21.04    1.02
   0  -6  15   18.76    1.29
   0   6  15   20.79    1.11
   0  -6  15   21.20    1.22
   0  -6  15   20.77    1.30
   0  -6  15   18.97    1.33
   0   6  15   22.56    1.06
   0  -6  15   21.13    1.18
   2  -3  16   45.91    1.80
   2  -3  16   47.99    1.62
   2   3  16   46.61    1.56
   2  -3  16   47.62    1.84
   2  -3  16   47.81    1.49
   2  -3  16   42.27    1.70
   2   3  16   44.92    1.76
   2   3  16   49.12    1.61
   2  -3  16   48.82    1.92
   2   3  16   45.19    1.74
   2   3  16   47.59    1.86
   6   0  11    0.02    0.46
   6   0  11   -0.39    0.71
   6   0  11   -0.04    0.54
   6   0  11    0.19    0.45
   6   0  11   -0.04    0.52
   6   0  11    0.46    0.56
   6   0  11    0.35    0.62
  -1  -5  16    7.36    0.84
  -1  -5  16    8.57    0.89
  -1  -5  16    8.40    0.89
  -1   5  16    6.95    0.66
  -1   5  16    6.98    0.72
   1  -5 -16    7.52    0.70
  -1   5  16    7.00    0.67
  -1  -5  16    6.53    0.85
  -1  -5  16    6.74    0.86
  -1  -5  16    6.86    0.82
  -1   5  16    5.55    0.63
  -2 -11   2  189.09    3.44
   2 -11  -2  187.06    3.16
   2 -11  -2  181.25    3.12
  -2 -11   2  172.39    3.73
  -2 -11   2  179.07    3.78
  -2 -11   2  186.13    3.36
   2 -11  -2  176.72    3.60
   2 -11  -2  189.03    3.56
   2 -11  -2  188.96    3.71
  -2  11   2  177.73    3.09
  -2 -11   2  187.23    3.32
   2 -11  -2  189.63    3.52
   5  -7   8  236.19    4.33
   5  -7   8  249.93    4.27
   5  -7   8  255.86    4.33
   5   7   8  251.18    4.40
   5  -7   8  246.33    4.20
  -5  -7  -8  251.82    4.14
   5   7   8  245.58    4.52
   5   7   8  245.06    4.19
  -5  -7  -8  246.42    4.17
   5   7   8  248.27    3.94
   5  -7   8  251.25    4.61
   4  -9  -8    6.02    0.81
  -4  -9   8    6.34    0.74
  -4  -9   8    6.66    0.77
  -4  -9   8    6.37    0.66
  -4  -9   8    6.29    0.69
  -4  -9   8    6.84    0.86
  -4   9   8    6.02    0.73
   4  -9  -8    6.70    0.69
  -4   9   8    6.69    0.70
   4  -9  -8    6.14    0.70
  -4  -9   8    6.41    0.68
  -2 -11  -1    4.47    0.73
   2 -11   1    3.85    0.53
   2 -11   1    3.81    0.71
  -2 -11  -1    4.34    0.63
  -2 -11  -1    3.89    0.63
  -2 -11  -1    4.02    0.61
   2 -11   1    4.31    0.75
  -2 -11  -1    3.66    0.73
  -2 -11  -1    4.50    0.76
   2 -11   1    4.33    0.71
   2 -11   1    4.04    0.83
   2 -11   1    3.25    0.68
   8  -4  -1   54.90    2.10
   8   4  -1   63.40    1.96
   8  -4  -1   54.50    1.99
   8   4  -1   63.71    1.91
   8   4  -1   59.13    1.82
   8  -4  -1   58.23    1.89
  -8  -4   1   57.60    1.89
   8  -4  -1   60.54    1.87
  -8  -4   1   65.00    2.01
   8  -4  -1   60.28    1.74
   8  -4  -1   57.52    2.05
   8   1   4  498.20    6.62
   8  -1   4  516.94    6.98
   8  -1   4  511.64    6.95
   8   1   4  528.60    7.10
   8  -1   4  504.80    6.43
   8  -1   4  513.54    6.52
   8   1   4  503.57    6.80
   8   1   4  493.23    6.15
   8   1   4  503.75    6.68
   8  -1   4  504.10    6.39
   8  -1   4  494.99    7.05
   8   1   4  529.46    7.19
   8  -1   4  526.85    7.25
   8   1   4  524.52    6.95
  -4  -3  16   16.61    0.91
  -4   3  16   15.88    1.01
  -4  -3  16   17.65    1.15
  -4  -3  16   16.66    1.02
  -4  -3  16   17.11    0.91
  -4   3  16   17.89    1.06
  -4   3  16   17.79    1.23
  -4  -3  16   18.34    1.20
  -4  -3  16   17.35    1.16
  -4  -3  16   17.60    1.12
   6  -7  -8  209.30    3.89
   6  -7  -8  201.58    3.51
  -6   7   8  200.18    3.65
  -6  -7   8  207.00    3.55
  -6   7   8  210.30    3.66
   6  -7  -8  202.94    3.50
  -6  -7   8  206.41    3.78
  -6  -7   8  206.62    3.51
   7  -6  -6  174.40    3.09
   7  -6  -6  181.82    3.54
  -7   6   6  181.97    3.24
   7   6  -6  181.66    3.34
   7  -6  -6  181.02    3.54
  -7   6   6  173.93    3.16
  -2  -6  15   16.89    1.12
  -2   6  15   15.90    1.02
  -2  -6  15   17.94    1.23
  -2   6  15   13.98    0.97
  -2   6  15   16.62    1.06
  -2  -6  15   16.04    1.13
  -2  -6  15   17.48    1.13
  -2  -6  15   16.27    1.08
   2  -6 -15   16.75    1.07
  -7  -4  10  144.05    3.20
  -7   4  10  143.67    3.11
   7  -4 -10  163.90    3.35
   7  -4 -10  147.76    2.82
  -7   4  10  154.01    3.21
  -7  -4  10  157.35    3.32
  -7  -1  12   64.44    2.10
  -7  -1  12   65.27    2.08
  -7   1  12   63.80    2.09
  -7  -1  12   64.87    1.85
  -7  -1  12   63.35    1.92
  -7   1  12   61.58    2.06
  -7   1  12   58.63    2.01
  -7  -3  11    7.90    0.82
  -7  -3  11    7.64    0.88
  -7   3  11    8.26    0.84
  -7   3  11    7.75    0.79
  -5  -9  -2  529.45    7.17
   5  -9   2  512.76    6.98
   5   9   2  511.76    7.01
   5  -9   2  495.30    7.30
   5  -9   2  491.43    6.94
  -5  -9  -2  519.79    7.01
   5  -9   2  520.55    6.65
   5  -9   2  508.63    6.99
   5  -9   2  530.71    6.50
   4 -10  -3  291.48    4.88
   4 -10  -3  306.88    4.32
  -4 -10   3  307.21    4.80
  -4 -10   3  305.49    4.78
  -4 -10   3  294.94    5.02
   4 -10  -3  286.84    4.97
   6  -8  -4  181.07    3.48
   6  -8  -4  189.37    3.53
   6  -8  -4  182.10    3.70
  -6  -8   4  191.30    3.68
  -6  -8   4  191.08    3.39
  -6  -8   4  177.00    3.63
   3 -10   5    4.00    0.68
   3 -10   5    4.17    0.83
   3 -10   5    3.99    0.71
   3 -10   5    7.10    0.85
   3  10   5    3.84    0.67
  -3 -10  -5    2.58    0.68
   3 -10   5    6.00    0.86
   3 -10   5    3.48    0.67
  -3 -10  -5    2.98    0.70
   4  -9   6  226.10    4.29
  -4  -9  -6  227.74    4.10
   4  -9   6  221.17    4.17
   4  -9   6  229.13    3.79
   4  -9   6  227.89    4.08
   4  -9   6  230.57    3.75
   4  -9   6  237.40    4.37
   4   9   6  213.96    3.97
  -4  -9  -6  204.74    3.93
   4  -9   6  232.30    4.26
   5  -1  13  541.81    6.81
   5   1  13  536.67    7.29
   5  -1  13  547.35    7.29
   5   1  13  539.06    7.25
   5  -1  13  551.42    7.18
   5   1  13  529.44    7.22
   5  -1  13  528.26    6.59
   5  -1  13  523.59    7.09
   5  -1  13  550.42    7.24
   5   1  13  528.43    6.91
   5   1  13  528.65    6.73
   5  -1  13  512.72    7.16
   5   1  13  535.20    7.13
   5  -1  13  524.46    7.14
   5   1  13  539.74    7.18
   6  -6   7    2.80    0.66
   6   6   7    2.02    0.65
   6  -6   7    2.75    0.74
   6  -6   7    1.61    0.61
   6  -6   7    1.97    0.64
   6   6   7    1.84    1.06
   6  -6   7    2.13    0.58
  -6  -6  -7    2.83    0.51
  -6  -6  -7    2.63    0.57
   6   6   7    2.26    0.67
   6   6   7    2.62    0.68
   6  -6   7    3.27    0.72
   6  -6   7    2.93    0.64
   6   1  11   32.29    1.44
   6  -1  11   36.40    1.58
   6  -1  11   33.44    1.44
   6  -1  11   30.68    1.37
   6   1  11   33.11    1.41
   6   1  11   35.99    1.56
   6  -1  11   34.38    1.59
   6  -1  11   35.70    1.55
   6   1  11   34.51    1.57
   6   1  11   33.66    1.48
   6   1  11   38.20    1.65
   6  -1  11   34.96    1.52
   6  -1  11   32.78    1.40
   6   1  11   33.00    1.36
   6  -1  11   36.75    1.57
   0   7  14  339.69    5.21
   0  -7 -14  349.48    5.25
   0  -7  14  342.89    5.05
   0  -7  14  351.35    5.10
   0  -7  14  357.59    5.64
   0  -7  14  351.88    5.43
   0  -7  14  354.02    5.19
   0  -7  14  351.50    5.32
   0  -7  14  348.34    5.54
   0   7  14  338.50    5.16
  -4 -10  -1  489.97    6.64
   4 -10   1  456.08    6.52
   4 -10   1  455.98    6.46
   4 -10   1  479.26    6.61
  -4 -10  -1  474.73    6.58
   4 -10   1  471.12    6.32
   4 -10   1  470.40    5.95
   4 -10   1  489.19    6.93
  -1 -10  -8   37.66    1.33
  -1 -10  -8   38.49    1.61
  -1 -10  -8   41.61    1.67
   1 -10   8   38.06    1.59
   1 -10   8   41.08    1.80
   1 -10   8   38.10    1.64
   1 -10   8   38.83    1.50
   1  10   8   43.83    1.70
   1 -10   8   37.35    1.39
   1 -10   8   40.79    1.74
   1 -10   8   39.79    1.66
   8  -4  -4  108.62    2.66
   8  -4  -4  110.50    2.88
   8  -4  -4  111.32    2.64
  -8  -4   4  108.45    2.68
   8  -4  -4  110.65    2.82
  -8  -4   4  116.88    2.79
   8   4  -4  113.00    2.72
   8  -4  -4  109.20    2.50
  -5  -3  15   56.95    1.92
  -5  -3  15   57.62    1.99
  -5  -3  15   56.50    1.68
  -5  -3  15   56.12    1.77
  -5   3  15   57.93    2.07
  -5   3  15   57.48    1.91
  -5  -3  15   55.98    1.79
  -5   3  15   54.29    1.86
   2 -10  -8   33.95    1.49
  -2 -10   8   33.42    1.52
  -2  10   8   30.83    1.44
  -2  10   8   35.57    1.49
  -2 -10   8   32.91    1.64
  -2 -10   8   36.33    1.61
  -2 -10   8   33.92    1.53
   2 -10  -8   36.04    1.60
  -2 -10   8   35.07    1.51
   6  -8   1    1.03    0.59
   6  -8   1    0.92    0.56
   6   8   1    0.42    0.60
   6  -8   1    3.06    0.49
  -6  -8  -1    0.56    0.64
  -6  -8  -1    0.49    0.52
   6  -8   1    0.31    0.52
   6  -8   1    1.64    0.72
   5  -8   6   95.48    2.40
   5  -8   6   98.20    2.59
  -5  -8  -6   96.71    2.54
   5   8   6   98.44    2.59
   5  -8   6   97.49    2.27
   5   8   6   96.45    2.22
   5  -8   6   97.64    2.12
  -5  -8  -6   89.04    2.42
   5  -8   6   97.77    2.64
   5  -8   6   93.81    2.69
   5  -8   6   97.01    2.68
   2   6  14  387.03    5.16
   2  -6  14  381.29    5.30
   2   6  14  393.28    5.56
   2   6  14  382.52    5.16
   2   6  14  380.51    5.24
   2  -6  14  390.38    5.53
   2  -6  14  376.52    5.50
  -2  -6 -14  374.30    5.22
  -2  -6 -14  389.81    5.30
   2  -6  14  385.22    5.54
   2  -6  14  393.83    6.11
   2  -6  14  386.60    5.33
  -1 -11  -4   68.26    2.06
   1 -11   4   65.64    2.02
  -1 -11  -4   67.06    2.07
   1 -11   4   62.71    2.19
  -1 -11  -4   70.25    2.08
   1 -11   4   66.45    1.90
   1 -11   4   67.98    1.87
  -1 -11  -4   67.09    1.96
  -1 -11  -4   64.90    1.98
   1 -11   4   63.41    2.19
   1 -11   4   68.92    2.25
  -1 -11  -4   65.50    1.96
   1 -11   4   63.86    1.91
   1  11   4   63.48    2.05
  -1  -9  11  110.59    2.49
  -1  -9  11  102.49    2.72
  -1   9  11  105.45    2.71
  -1  -9  11  115.84    2.63
  -1  -9  11  111.51    2.58
  -1  -9  11  112.49    2.74
  -1  -9  11  114.73    2.76
  -1  -9  11  112.17    2.95
   1  -9 -11  111.40    2.74
  -1   9  11  108.75    2.75
  -1  -9  11  105.74    2.66
  -6  -7  -5   12.57    0.94
   6   7   5   13.36    0.90
   6  -7   5   11.01    0.99
   6  -7   5   12.68    1.00
   6  -7   5   13.30    1.07
  -6  -7  -5   10.54    0.95
   6  -7   5   12.12    0.89
   6   7   5   12.16    0.97
   6  -7   5   11.20    0.95
   6  -7   5   12.95    1.08
   7   2   8  403.94    6.00
   7   2   8  396.87    5.79
   7  -2   8  409.70    6.00
   7   2   8  390.44    5.97
   7  -2   8  402.08    5.51
   7  -2   8  386.15    5.97
   7  -2   8  416.57    5.84
   7   2   8  421.28    6.02
   7  -2   8  405.49    5.82
   7  -2   8  417.11    6.06
   7   2   8  411.02    6.06
   7   2   8  415.44    6.13
   7  -2   8  410.37    5.76
   7   2   8  403.91    5.22
  -8  -4   0    4.91    0.66
   8  -4   0    4.03    0.85
   8  -4   0    6.04    0.73
   8   4   0    4.74    0.67
   8   4   0    5.16    0.70
   8  -4   0    4.85    0.64
   8   4   0    5.12    0.68
   8  -4   0    4.66    0.80
   8  -4   0    4.93    0.90
   8   4   0    4.98    0.70
   8  -4   0    5.68    0.74
  -8  -4   0    4.72    0.69
   3   6  13  855.51    9.93
   3   6  13  914.21   10.46
   3  -6  13  860.19    9.58
   3   6  13  896.06    9.97
   3  -6  13  899.28    9.82
  -3  -6 -13  872.21    9.73
   3  -6  13  894.62   10.29
   3  -6  13  851.41   10.22
   3   6  13  837.96   10.21
   3   6  13  855.34    9.64
   3  -6  13  874.58    9.58
  -3  -6 -13  891.06    9.73
   3  -6  13  851.28   10.71
   3  -6  13  860.35   10.80
   3  -6  13  905.03   10.62
   3  -6  13  906.66   10.36
   2 -10   7  181.38    3.77
   2 -10   7  173.71    3.40
  -2 -10  -7  168.06    3.49
  -2 -10  -7  168.74    3.27
  -2 -10  -7  165.40    3.43
   2  10   7  176.08    3.20
   2 -10   7  165.05    3.50
   2 -10   7  162.61    3.11
   2 -10   7  161.22    3.60
   2 -10   7  171.42    3.30
   2  10   7  167.76    3.02
   2  10   7  172.61    3.52
   2 -10   7  165.31    3.47
  -5  -9   5   64.61    1.96
  -5  -9   5   65.71    2.09
  -5  -9   5   65.55    2.01
  -5  -9   5   64.38    1.97
   5  -9  -5   64.76    2.05
  -5   9   5   62.98    1.72
   5  -9  -5   60.08    1.98
   5  -9  -5   64.62    1.91
   5  -9  -5   63.29    1.73
  -5   9   5   61.98    1.70
  -2 -11   3   47.89    1.92
   2 -11  -3   48.39    1.78
  -2 -11   3   51.03    1.94
  -2  11   3   51.19    1.60
  -2 -11   3   51.37    1.58
  -2 -11   3   51.28    1.72
   2 -11  -3   51.81    1.60
   2 -11  -3   49.87    1.67
   2 -11  -3   50.58    1.59
   2 -11  -3   52.91    1.71
   2 -11  -3   52.91    1.87
  -2 -11   3   51.21    1.62
   0  -5  16   26.40    1.35
   0   5  16   27.62    1.17
   0   5  16   25.81    1.20
   0  -5  16   25.77    1.44
   0  -5  16   29.64    1.42
   0  -5  16   28.23    1.47
   0  -5 -16   27.54    1.19
   0  -5  16   25.35    1.30
   0  -5  16   28.02    1.41
   0   5  16   27.38    1.18
   0   5  16   25.35    1.12
   7   5   5    2.34    0.53
   7  -5   5    2.66    0.63
   7  -5   5    2.04    0.65
  -7  -5  -5    2.32    0.55
   7   5   5    1.42    0.62
   7  -5   5    1.48    0.75
  -7  -5  -5    1.23    0.45
   7   5   5    2.42    0.64
   7   5   5    1.19    0.58
   7  -5   5    2.39    0.68
   7  -5   5    1.76    0.64
   7  -5   5    2.28    0.71
   2 -11   2  173.25    3.13
   2 -11   2  174.76    3.45
   2 -11   2  182.64    3.79
  -2 -11  -2  168.94    3.39
  -2 -11  -2  173.80    3.19
   2 -11   2  182.21    3.74
  -2 -11  -2  183.63    3.25
   2 -11   2  167.59    3.67
  -2 -11  -2  172.56    3.46
  -2 -11  -2  180.07    3.65
   2 -11   2  174.44    3.47
  -6  -2  14   38.87    1.56
  -6  -2  14   38.72    1.55
  -6   2  14   37.50    1.58
  -6  -2  14   38.86    1.57
  -6  -2  14   37.42    1.54
  -6   2  14   35.93    1.63
  -6   2  14   38.70    1.58
   8  -2  -8   30.37    1.36
  -8  -2   8   31.86    1.49
   8  -2  -8   28.98    1.35
  -8   2   8   29.59    1.36
  -8  -2   8   27.64    1.38
   8  -2  -8   31.72    1.35
  -8   2   8   33.37    1.45
  -2   5  16   10.58    0.82
  -2  -5  16   11.72    0.98
  -2  -5  16   11.62    0.97
  -2  -5  16   10.03    0.99
  -2   5  16    9.09    0.85
  -2  -5  16   10.14    0.96
  -2   5  16   10.87    0.87
  -2  -5  16    8.77    0.83
  -2  -5  16    9.60    0.94
  -2   7  14    5.51    0.77
  -2  -7  14    7.38    0.82
  -2   7  14    8.47    0.76
   2  -7 -14    5.81    0.73
  -2  -7  14    5.03    0.79
  -2   7  14    6.46    0.74
  -2  -7  14    6.26    0.77
  -2  -7  14    4.81    0.76
  -2  -7  14    8.65    0.96
   4  -3  14    0.16    0.52
   4   3  14    0.12    0.59
   4   3  14    0.33    0.42
   4  -3  14    0.84    0.59
   4   3  14   -0.15    0.54
   4   3  14    0.29    0.63
   4  -3  14    0.66    0.69
   4   3  14    0.15    0.46
   4   3  14    0.42    0.68
   4   3  14    0.10    0.37
   4  -3  14    0.13    0.70
   0   9  11   30.48    1.45
   0  -9 -11   29.82    1.45
   0  -9  11   29.37    1.53
   0  -9  11   31.15    1.23
   0  -9  11   28.14    1.38
   0  -9  11   30.63    1.47
   0  -9  11   29.89    1.44
   0  -9  11   28.73    1.31
   0  -9  11   30.88    1.46
   0  -9  11   30.22    1.46
   3   5  14  481.48    6.23
   3  -5  14  515.39    7.01
   3  -5  14  488.58    6.00
   3  -5  14  507.96    7.16
   3  -5  14  471.69    6.55
   3  -5  14  495.21    6.87
   3  -5  14  522.53    7.21
   3   5  14  471.34    6.76
   3  -5  14  475.96    6.25
   3  -5  14  486.40    6.31
   3   5  14  478.95    6.40
   3   5  14  503.73    6.90
   3   5  14  442.59    6.71
   3   5  14  501.04    6.46
  -8   3   7   44.52    1.61
  -8  -3   7   42.78    1.72
   8  -3  -7   43.49    1.66
   8  -3  -7   43.70    1.54
   8  -3  -7   42.24    1.64
  -8  -3   7   44.49    1.74
  -8   3   7   44.56    1.58
   0 -11   5    5.49    0.88
   0 -11  -5    6.18    0.76
   0 -11   5    5.36    0.84
   0  11   5    6.05    0.73
   0 -11   5    4.71    0.68
   0 -11  -5    6.18    0.70
   0 -11  -5    6.13    0.73
   0 -11  -5    5.14    0.63
   0 -11   5    5.55    0.78
   0 -11   5    5.96    0.69
   0 -11  -5    5.94    0.82
   5  -7 -11  161.66    3.05
  -5  -7  11  172.81    3.33
  -5   7  11  169.58    3.36
  -5   7  11  170.37    3.41
  -5  -7  11  162.54    3.11
  -5  -7  11  166.98    3.18
  -5  -7  11  162.68    3.07
  -1   0  18    0.24    0.56
  -1   0  18    0.36    0.57
  -1   0  18   -0.24    0.59
   3  -8 -12   29.05    1.40
  -3  -8  12   26.29    1.20
  -3   8  12   28.96    1.40
  -3   8  12   28.29    1.39
  -3  -8  12   27.74    1.36
  -3  -8  12   25.56    1.46
  -3  -8  12   25.61    1.36
  -3  -8  12   28.56    1.40
   2   5  15   12.91    1.06
   2  -5  15   13.86    0.90
   2  -5  15   12.60    1.18
   2  -5  15   13.37    0.92
   2  -5  15   12.96    0.92
   2  -5  15   13.73    0.95
   2   5  15   12.99    0.99
   2  -5  15   13.81    1.03
   2  -5  15   12.12    1.06
   2   5  15   13.09    0.86
   2   5  15   12.34    0.78
   2   5  15   12.90    1.04
  -2  -5 -15   13.31    0.82
  -2  -7 -13   66.76    1.95
   2   7  13   68.92    2.01
   2   7  13   73.13    2.00
   2  -7  13   68.30    1.81
   2  -7  13   69.02    2.31
   2  -7  13   69.69    2.01
  -2  -7 -13   70.86    1.99
   2  -7  13   65.64    2.25
   2  -7  13   71.26    1.98
   2  -7  13   66.85    2.05
   2   7  13   71.77    1.85
   2  -7  13   69.67    2.03
   2  -7  13   70.37    2.10
   3 -10  -7   12.40    0.90
   3 -10  -7   11.90    1.02
   3 -10  -7   12.90    0.83
  -3  10   7   10.72    0.88
  -3 -10   7   10.91    0.90
  -3 -10   7   11.69    0.79
  -3  10   7   11.22    0.90
  -3 -10   7   11.76    0.95
  -3 -10   7   12.60    1.01
  -3 -10   7   11.42    0.95
  -4 -10   4   70.25    1.92
  -4  10   4   70.90    1.78
  -4 -10   4   70.93    2.26
   4 -10  -4   71.40    1.82
  -4 -10   4   67.62    2.01
  -4 -10   4   67.36    2.07
  -4 -10   4   71.83    2.07
   4 -10  -4   68.40    2.11
   4 -10  -4   73.18    2.20
  -3   9  10  207.25    3.81
  -3  -9  10  206.47    3.74
  -3  -9  10  197.67    3.68
   3  -9 -10  207.92    3.46
   3  -9 -10  198.45    3.82
   3  -9 -10  202.10    3.86
  -3   9  10  206.68    3.82
  -3  -9  10  206.43    3.88
   5  -5  11   35.88    1.56
   5  -5  11   32.70    1.55
   5  -5  11   31.86    1.33
   5   5  11   35.31    1.66
   5   5  11   35.05    1.59
   5   5  11   34.19    1.49
   5  -5  11   33.40    1.55
   5  -5  11   33.13    1.56
   5   5  11   33.54    1.39
   5   5  11   33.42    1.51
   5  -5  11   30.41    1.59
   8   4  -5   85.87    2.38
  -8  -4   5   94.29    2.49
  -8  -4   5   85.06    2.39
   8  -4  -5   89.21    2.32
   8  -4  -5   85.89    2.13
  -8   4   5   84.94    2.05
   8  -4  -5   83.76    2.30
   8  -4  -5   82.93    2.43
   8   0  -9    0.19    0.43
  -8   0   9    0.14    0.49
   8   0  -9   -0.15    0.55
  -8   0   9    0.38    0.42
   8   0  -9   -0.14    0.45
  -8   0   9   -0.31    0.57
  -7  -6  -3  363.21    5.38
   7   6   3  353.46    5.59
   7   6   3  367.47    4.94
   7  -6   3  366.21    5.49
   7  -6   3  360.89    5.70
  -7  -6  -3  356.27    5.35
   7  -6   3  354.31    5.21
   7   6   3  359.14    4.93
   7  -6   3  375.22    5.79
   7  -6   3  378.73    5.49
   7  -6   3  359.81    5.41
  -1 -11   5    0.59    0.54
   1 -11  -5    1.53    0.53
  -1 -11   5    0.68    0.64
   1 -11  -5    1.26    0.46
   1 -11  -5    1.20    0.50
   1 -11  -5    0.64    0.66
  -1 -11   5    0.54    0.55
   1 -11  -5    1.10    0.47
  -1  11   5    1.15    0.49
  -1 -11   5    0.87    0.46
  -1 -11   5    1.06    0.67
   4 -10   2   73.12    2.21
   4 -10   2   73.37    2.07
  -4 -10  -2   79.11    2.31
   4 -10   2   71.88    2.35
  -4 -10  -2   74.74    2.22
   4 -10   2   75.36    2.24
   4 -10   2   73.49    1.87
   4 -10   2   74.88    2.29
  -6   8   5  143.23    2.65
  -6  -8   5  147.90    3.18
   6  -8  -5  144.20    3.12
   6  -8  -5  146.59    3.02
   6  -8  -5  142.34    3.03
  -6  -8   5  141.03    3.14
   8   2   4   79.00    2.20
   8  -2   4   80.78    2.33
   8  -2   4   83.17    2.38
   8   2   4   81.04    2.29
   8   2   4   83.10    2.46
   8  -2   4   83.32    2.20
   8   2   4   84.50    2.41
   8  -2   4   85.57    2.52
   8   2   4   84.23    2.26
   8  -2   4   84.72    2.49
  -7  -5   9  163.59    3.34
   7  -5  -9  154.12    2.95
  -7   5   9  158.92    3.20
  -7  -5   9  148.49    3.21
  -7   5   9  148.56    3.07
  -5  -8   9  108.20    2.46
  -5   8   9  103.41    2.50
  -5  -8   9  106.60    2.59
  -5  -8   9  108.64    2.52
  -5  -8   9  107.32    2.31
   5  -8  -9  104.29    2.52
   5  -8  -9  106.10    2.55
  -5   8   9  103.54    2.52
  -5  -8   9  108.29    2.48
   3   0  16   -0.28    0.53
   3   0  16    0.24    0.47
   3   0  16    0.19    0.47
   3   0  16   -0.24    0.51
   3   0  16    0.37    0.64
   3   0  16   -0.09    0.54
   8  -3   3  469.59    6.73
   8  -3   3  438.47    6.39
  -8  -3  -3  493.94    6.03
   8  -3   3  448.05    6.43
   8   3   3  471.26    6.40
   8   3   3  482.12    6.44
   8   3   3  478.24    6.71
   8  -3   3  463.20    6.84
   8   3   3  467.06    6.43
   8  -3   3  497.43    6.81
   8  -3   3  490.57    6.69
   3  -7  12   85.61    2.45
   3   7  12   87.75    2.36
   3   7  12   84.58    2.41
   3  -7  12   90.89    2.38
  -3  -7 -12   90.25    2.24
   3   7  12   89.66    2.24
   3  -7  12   89.70    2.47
   3  -7  12   87.69    2.12
   3  -7  12   89.52    2.68
   3   7  12   89.00    2.24
   3  -7  12   88.40    2.59
  -7   2  12    5.68    0.73
  -7  -2  12    5.94    0.80
  -7   2  12    6.31    0.84
  -7  -2  12    6.06    0.66
  -7   2  12    5.16    0.75
  -7  -2  12    5.77    0.76
  -1  -1  18  122.87    3.06
  -1   1  18  121.80    2.82
  -1  -1  18  120.44    2.88
  -1  -1  18  121.17    2.78
  -1   1  18  120.32    2.80
  -1   1  18  116.39    2.87
   8   4   1   30.67    1.28
   8   4   1   27.83    1.30
   8  -4   1   30.46    1.51
   8  -4   1   32.67    1.58
   8   4   1   29.28    1.34
   8  -4   1   29.49    1.37
  -8  -4  -1   29.35    1.32
   8   4   1   29.93    1.40
   8  -4   1   31.53    1.32
   8  -4   1   26.67    1.46
   8  -4   1   29.42    1.37
  -1  -8  13    1.70    0.67
  -1  -8  13    1.31    0.75
  -1  -8  13    2.27    0.57
  -1  -8  13    1.51    0.62
  -1  -8  13    1.97    0.63
   1  -8 -13    1.72    0.56
  -1   8  13    1.82    0.60
  -1   8  13    1.68    0.62
  -1  -8  13    2.24    0.61
   6   8   2   45.02    1.77
   6  -8   2   47.09    1.67
   6  -8   2   44.66    1.69
  -6  -8  -2   46.85    1.76
   6  -8   2   45.85    1.75
  -6  -8  -2   47.41    1.81
   6  -8   2   48.11    1.93
  -5   0  16    0.02    0.53
  -5   0  16    0.15    0.58
  -5   0  16    0.04    0.44
  -5   0  16    0.28    0.49
   5  -9   3    8.30    0.89
   5  -9   3    7.44    0.74
   5  -9   3    8.01    0.69
   5  -9   3    8.24    1.01
   5  -9   3    8.76    0.85
   5   9   3    7.66    0.89
   5  -9   3    7.17    0.88
  -5  -9  -3    6.50    0.87
  -5  -9  -3    7.20    0.83
   5  -2  13    8.40    0.98
   5  -2  13    6.61    0.82
   5   2  13    7.11    0.89
   5  -2  13    8.26    0.90
   5  -2  13    7.76    0.80
   5  -2  13    7.28    0.90
   5   2  13    7.32    0.86
   5  -2  13    7.14    0.87
   5   2  13    8.32    0.78
   5  -2  13    7.25    0.80
   5   2  13    6.95    0.90
   5   2  13    7.02    0.80
   5   2  13    7.56    0.90
  -4  -8  11  215.92    4.28
  -4  -8  11  222.04    4.08
   4  -8 -11  221.83    3.85
  -4  -8  11  227.22    3.71
  -4   8  11  226.69    4.06
  -4  -8  11  214.47    3.84
  -4   8  11  219.51    4.02
  -4  -8  11  219.12    3.47
  -4   0  17    0.58    0.45
  -4   0  17   -0.25    0.61
  -4   0  17    0.23    0.42
   6  -2  11    2.99    0.71
   6  -2  11    3.21    0.75
   6  -2  11    2.99    0.78
   6   2  11    4.13    0.63
   6   2  11    2.53    0.68
   6  -2  11    2.82    0.56
   6   2  11    3.41    0.65
   6  -2  11    6.22    0.81
   6   2  11    3.14    0.58
   6  -2  11    3.46    0.67
   6   2  11    3.28    0.65
   6   2  11    2.90    0.74
   6  -2  11    2.82    0.66
   6   2  11    2.45    0.67
  -6   4  13  204.27    3.95
  -6  -4  13  223.20    3.96
  -6  -4  13  213.41    3.85
  -6  -4  13  215.34    3.61
  -6   4  13  211.38    3.98
  -6   5  12  783.69    9.42
  -6   5  12  767.64    9.29
  -6  -5  12  774.12    9.15
  -6  -5  12  769.39    8.68
  -6  -5  12  787.70    9.30
  -2   0  18   46.55    1.60
  -2   0  18   43.34    1.69
  -2   0  18   42.33    1.77
  -8  -1   9   24.28    1.33
  -8   1   9   26.74    1.33
  -8   1   9   24.18    1.31
  -8  -1   9   26.26    1.35
   8   1  -9   24.47    1.05
   8  -1  -9   25.15    1.24
   8  -1  -9   24.00    1.19
   8  -1  -9   24.62    1.26
  -2  11   4    6.69    0.71
  -2 -11   4    7.03    0.78
  -2 -11   4    6.93    0.76
   2 -11  -4    7.37    0.89
  -2 -11   4    7.97    0.71
   2 -11  -4    7.28    0.79
   2 -11  -4    6.58    0.67
   2 -11  -4    7.45    0.71
  -2 -11   4    7.49    0.92
  -2 -11   4    7.76    0.92
   7   6  -7  113.86    2.49
  -7  -6   7  117.21    2.78
  -7   6   7  107.86    2.45
   7  -6  -7  108.48    2.71
  -7  -6   7  112.81    2.43
   7  -6  -7  112.62    2.65
   5   6  10   90.45    2.50
   5  -6  10   93.90    2.53
   5  -6  10   94.62    2.23
   5   6  10   93.16    2.49
   5  -6  10  101.07    2.52
   5  -6  10   89.96    2.46
   5  -6  10   89.89    2.10
   5  -6  10   99.01    2.69
  -5  -6 -10   93.49    2.20
   5  -6  10   95.96    2.57
   5   6  10   94.61    2.27
   5   6  10   95.77    2.70
  -3   3  17    2.96    0.68
  -3  -3  17    3.72    0.73
  -3  -3  17    2.72    0.63
  -3  -3  17    3.07    0.69
  -3   3  17    2.64    0.58
  -3   3  17    3.30    0.58
  -3  -3  17    2.85    0.73
  -3   3  17    2.70    0.49
  -4  -6  14    6.46    0.71
  -4  -6  14    7.18    0.89
  -4   6  14    6.94    0.77
  -4  -6  14    7.00    0.92
   4  -6 -14    6.77    0.67
  -4  -6  14    5.50    0.58
  -4   6  14    6.97    0.80
  -4   6  14    6.67    0.84
  -4  -6  14    5.95    0.74
  -2 -11  -3  585.79    7.82
  -2 -11  -3  609.53    7.23
   2 -11   3  634.21    8.24
  -2 -11  -3  599.74    7.74
   2 -11   3  623.32    7.76
   2 -11   3  589.51    7.15
  -2 -11  -3  575.31    7.68
   2 -11   3  640.20    7.69
   2 -11   3  622.86    8.15
  -2 -11  -3  609.99    7.35
  -4  -5  15   27.89    1.33
  -4   5  15   26.18    1.30
  -4   5  15   25.14    1.39
  -4   5  15   24.26    1.29
  -4  -5  15   25.56    1.27
  -4  -5  15   24.16    1.03
  -4  -5  15   24.28    1.38
  -4  -5  15   23.83    1.37
   1 -10  -9   15.72    1.07
  -1 -10   9   14.41    1.09
  -1 -10   9   14.14    1.08
  -1 -10   9   18.18    1.16
  -1  10   9   13.96    1.08
  -1 -10   9   15.19    1.08
  -1 -10   9   16.08    1.12
  -2  -9  11  596.20    7.79
  -2   9  11  631.55    7.49
  -2   9  11  654.03    8.20
   2  -9 -11  676.29    8.26
  -2  -9  11  638.81    8.24
  -2  -9  11  620.32    7.99
  -2   9  11  667.64    8.16
  -2  -9  11  616.81    7.49
  -2  -9  11  640.76    8.43
  -2  -9  11  645.81    8.09
  -1   4  17   13.52    1.03
  -1  -4  17   15.47    1.09
  -1  -4  17   12.87    0.97
  -1  -4  17   12.69    0.96
  -1  -4  17   15.80    1.09
  -1  -4  17   14.03    1.14
  -1   4  17   13.22    0.95
  -1  -4  17   11.98    0.96
  -1   4  17   13.34    0.89
  -1   4  17   12.81    0.84
   3   1  16  350.78    5.30
   3   1  16  355.58    5.30
   3   1  16  366.07    5.63
   3  -1  16  349.70    5.46
   3   1  16  361.17    4.98
   3  -1  16  366.20    5.71
   3   1  16  353.78    5.49
   3  -1  16  353.30    5.06
   3  -1  16  352.85    5.27
   3  -1  16  352.51    5.47
   3  -1  16  342.88    5.39
   5  -4  12  306.87    5.05
   5  -4  12  299.00    4.91
   5   4  12  298.35    4.96
   5   4  12  298.91    4.85
   5  -4  12  292.92    4.90
   5  -4  12  286.99    4.45
   5  -4  12  290.30    4.28
   5   4  12  289.84    4.63
   5  -4  12  290.27    5.02
   5   4  12  291.85    4.96
   5  -4  12  306.92    5.04
   5   4  12  280.31    4.76
   0 -10  -9  105.72    2.68
   0 -10  -9  105.80    2.68
   0 -10   9  106.02    2.77
   0 -10   9  107.11    2.66
   0 -10   9  105.34    2.66
   0  10   9  109.64    2.72
   0 -10   9  102.94    2.73
   0 -10   9   99.10    2.70
   8   0   5    0.72    0.51
   8   0   5    0.37    0.44
   8   0   5    0.27    0.62
   8   0   5   -0.02    0.50
   8   0   5    0.39    0.62
   8   0   5   -0.22    0.76
  -5  -1  16  204.60    4.00
  -5  -1  16  206.16    3.73
  -5  -1  16  211.86    3.68
  -5   1  16  205.68    3.76
  -5   1  16  208.57    4.07
  -5   1  16  214.29    3.49
   0   0  18  274.07    4.61
   0   0  18  271.28    4.04
   0   0  18  265.84    4.60
   0   0  18  276.00    4.59
   0   8  13  221.64    3.92
   0  -8  13  208.84    4.08
   0  -8  13  206.26    3.80
   0  -8  13  222.61    3.71
   0  -8  13  223.79    3.99
   0  -8  13  208.61    4.15
   1   3  17   10.06    0.98
   1  -3  17   10.65    0.93
   1  -3  17   10.26    0.81
   1  -3  17   11.48    1.04
   1  -3  17   10.26    0.81
   1  -3  17   11.64    1.03
   1   3  17    9.74    0.78
   1   3  17   10.32    0.92
   1   3  17   11.10    0.92
   2  -9  10    7.98    0.77
  -2  -9 -10    6.78    0.86
   2  -9  10    7.40    0.92
   2  -9  10    7.24    0.94
   2  -9  10    8.85    0.84
   2  -9  10    7.96    0.82
   2   9  10    7.10    0.85
   2   9  10    7.27    0.70
  -4   1  17    2.89    0.57
  -4   1  17    2.88    0.72
  -4  -1  17    3.01    0.54
  -4  -1  17    3.40    0.73
  -4  -1  17    3.43    0.63
  -4  -1  17    2.58    0.52
  -4   1  17    3.05    0.55
  -2  -1  18  602.39    7.83
  -2   1  18  598.37    6.84
  -2  -1  18  625.34    8.12
  -2   1  18  606.23    7.63
  -2   1  18  605.06    7.46
  -2  -1  18  608.77    7.40
   5  -9  -6   28.67    1.28
  -5  -9   6   32.58    1.42
  -5  -9   6   32.13    1.46
   5  -9  -6   28.34    1.38
   5  -9  -6   31.95    1.37
  -5   9   6   31.21    1.25
   2   0  17    0.17    0.63
   2   0  17   -0.50    0.55
   2   0  17    0.15    0.45
   2   0  17   -0.02    0.56
   2   0  17    0.83    0.49
   1   6  15   33.68    1.31
   1  -6  15   34.86    1.64
   1   6  15   33.11    1.35
   1  -6  15   33.18    1.40
   1  -6  15   29.09    1.50
   1  -6  15   31.64    1.31
   1  -6  15   32.45    1.37
   1  -6  15   28.82    1.59
   4  -8   9    1.59    0.71
   4  -8   9    1.69    0.64
   4  -8   9    1.87    0.69
   4   8   9    2.04    0.58
   4  -8   9    1.67    0.56
  -4  -8  -9    1.28    0.60
   4  -8   9    1.92    0.61
   4  -8   9    2.10    0.47
   4   8   9    1.96    0.93
   4   8   9    1.63    0.53
  -1 -11  -5  461.14    6.17
   1  11   5  462.01    5.90
   1 -11   5  465.50    6.20
   1 -11   5  451.82    6.40
   1 -11   5  473.92    6.87
  -1 -11  -5  469.72    6.30
  -1 -11  -5  495.48    6.62
   1 -11   5  474.68    6.15
   1  11   5  447.16    6.44
   1 -11   5  463.57    6.76
  -4 -10   5  213.75    3.76
   4 -10  -5  224.57    4.05
   4 -10  -5  216.68    3.44
  -4 -10   5  210.63    3.73
  -4  10   5  210.01    3.49
  -4 -10   5  213.14    3.47
   4 -10  -5  212.84    3.80
  -4 -10   5  215.35    4.04
   8   1   5  155.68    2.80
   8  -1   5  154.68    3.19
   8   1   5  159.29    3.14
   8  -1   5  156.65    3.43
   8  -1   5  162.41    3.39
   8  -1   5  155.05    3.00
   8   1   5  144.98    3.25
   8   1   5  160.66    3.18
   8   1   5  149.44    3.36
   8  -1   5  156.02    3.01
   4  -6  12  112.52    2.94
   4  -6  12  126.94    2.98
   4  -6  12  115.19    2.87
  -4  -6 -12  120.57    2.50
   4   6  12  125.64    2.98
   4   6  12  118.27    2.77
   4   6  12  115.03    2.89
   4  -6  12  121.89    3.14
   4   6  12  114.78    2.72
   4  -6  12  115.78    3.04
   4  -6  12  123.18    2.91
   7  -4   7    6.12    0.74
   7  -4   7    6.77    0.83
   7  -4   7    6.30    0.78
   7   4   7    5.90    0.82
   7   4   7    6.19    1.18
   7  -4   7    5.15    0.87
   7   4   7    4.80    0.75
   7  -4   7    6.36    0.76
   7   4   7    6.13    0.70
   7  -4   7    6.44    0.86
  -8  -4   6   43.25    1.67
  -8   4   6   39.28    1.43
   8  -4  -6   36.76    1.54
   8  -4  -6   38.21    1.38
   8  -4  -6   39.28    1.64
   0   1  18   11.78    0.96
   0   1  18   12.55    0.87
   0   1  18   10.99    1.03
   0  -1  18   12.19    0.99
   0  -1  18   12.29    1.03
   0   1  18   12.02    0.99
   0  -1  18   11.52    1.05
   4   0  15    0.14    0.42
   4   0  15    0.51    0.53
   4   0  15    0.02    0.65
   4   0  15   -0.06    0.52
   4   0  15    0.36    0.65
   4   0  15   -0.02    0.63
   6  -5   9   34.70    1.52
   6   5   9   33.24    1.53
   6  -5   9   36.42    1.60
   6  -5   9   34.28    1.45
   6  -5   9   33.00    1.50
   6  -5   9   33.97    1.36
   6  -5   9   35.74    1.51
   6   5   9   32.43    1.55
   6   5   9   35.97    1.76
   1  -7  14   52.52    1.79
   1  -7  14   56.23    2.04
   1  -7  14   53.72    2.02
   1   7  14   56.09    1.77
   1   7  14   54.26    1.65
   1  -7  14   51.94    1.67
   1  -7  14   55.00    1.77
   4  -5  13   69.32    2.17
   4  -5  13   71.67    2.26
   4  -5  13   78.86    2.40
   4   5  13   78.61    2.32
   4  -5  13   70.76    1.85
   4   5  13   72.17    2.12
   4   5  13   68.29    2.22
   4  -5  13   70.60    2.36
   4   5  13   75.17    2.16
   4  -5  13   66.91    2.26
  -6   7   9    2.21    0.59
  -6  -7   9    1.53    0.57
   6  -7  -9    1.84    0.49
   6  -7  -9    2.20    0.63
  -6  -7   9    2.16    0.49
   3   4  15   93.24    2.55
   3  -4  15   86.37    1.95
   3  -4  15   94.51    2.35
   3   4  15   94.21    2.32
   3  -4  15   89.51    2.67
   3  -4  15   94.62    2.46
   3   4  15  101.95    2.62
   3  -4  15   89.73    2.53
   3   4  15   94.24    2.53
   3  -4  15   98.91    2.64
   6   4  10    0.72    0.63
   6   4  10    0.68    0.42
   6  -4  10    0.51    0.61
   6   4  10    1.13    0.60
   6  -4  10    1.18    0.64
   6  -4  10    0.70    0.41
   6  -4  10    1.12    0.70
   6   4  10    0.57    0.75
   6  -4  10    0.23    0.58
   6  -4  10    1.60    0.61
  -2   4  17  487.76    6.06
  -2  -4  17  510.12    7.01
  -2   4  17  499.16    6.60
  -2   4  17  500.39    6.30
  -2  -4  17  478.78    6.60
  -2  -4  17  470.67    6.24
  -2  -4  17  505.41    6.65
  -2   4  17  484.16    6.64
   3  10   6   51.89    1.74
   3 -10   6   51.61    1.73
   3 -10   6   52.16    1.87
   3 -10   6   50.32    1.79
   3 -10   6   57.36    1.99
  -3 -10  -6   50.25    1.84
   3 -10   6   53.63    1.99
   2   1  17    0.39    0.66
   2   1  17    0.27    0.51
   2  -1  17    0.10    0.59
   2  -1  17    1.14    0.50
   2  -1  17    0.23    0.53
   2   1  17    0.52    0.46
   2  -1  17    0.62    0.43
   2  -1  17    1.08    0.62
   2   1  17    0.95    0.46
   2   1  17    1.09    0.61
   7   0   9  282.94    4.55
   7   0   9  285.69    4.58
   7   0   9  288.09    4.91
   7   0   9  291.74    4.73
   7   0   9  297.79    4.80
  -4 -10  -3  657.80    8.39
   4 -10   3  662.48    7.65
   4  10   3  670.10    8.35
   4 -10   3  668.50    8.33
   4 -10   3  678.87    8.57
   4 -10   3  660.43    7.98
   4 -10   3  653.05    8.68
  -3  -6  15   32.56    1.45
  -3   6  15   33.22    1.47
  -3  -6  15   33.51    1.48
  -3  -6  15   33.62    1.62
  -3   6  15   33.15    1.46
  -3  -6  15   34.08    1.55
  -4  -9   9  566.70    7.15
  -4   9   9  573.08    7.32
  -4  -9   9  571.50    7.81
   4  -9  -9  559.17    7.43
  -4  -9   9  565.78    7.29
  -4  -9   9  567.50    6.87
  -5  -5  14  116.55    2.57
  -5   5  14  118.73    2.79
  -5  -5  14  119.72    2.55
  -5  -5  14  118.95    2.66
  -5   5  14  118.66    3.02
  -1  -9 -11    4.00    0.76
   1   9  11    4.06    0.74
   1  -9  11    4.64    0.78
   1  -9  11    3.24    0.72
   1  -9  11    3.41    0.80
   1  -9  11    3.73    0.65
   1  -9  11    4.02    0.58
   1  -9  11    2.82    0.71
  -2  -8  13   27.89    1.34
  -2  -8  13   29.57    1.33
  -2  -8  13   29.73    1.56
  -2   8  13   30.09    1.40
  -2   8  13   29.66    1.25
  -2  -8  13   30.08    1.28
  -2  -8  13   31.95    1.46
   7  -7  -2  251.98    4.56
   7  -7  -2  246.02    4.25
  -7  -7   2  255.94    4.48
   7   7  -2  248.11    4.25
   7   7  -2  247.81    3.94
   7  -7  -2  241.93    4.13
   0   4  17  179.61    3.28
   0   4  17  180.60    2.99
   0  -4  17  170.70    3.36
   0   4  17  180.90    3.65
   0  -4  17  179.71    3.39
   0   4  17  178.84    3.36
   0  -4  17  172.00    3.59
   0  -4  17  180.88    3.58
   0  -4  17  179.31    3.73
   6  -8  -6  168.70    3.30
   6  -8  -6  173.52    3.39
  -6   8   6  174.74    3.09
  -6  -8   6  181.38    3.53
  -6  -8   6  172.07    3.36
   6  -8  -6  180.41    3.44
   7   3   8  126.17    2.94
   7  -3   8  126.87    2.98
   7   3   8  127.91    3.06
   7  -3   8  126.80    2.81
   7   3   8  126.78    2.75
   7   3   8  131.82    3.07
   7  -3   8  128.51    2.70
   7  -3   8  123.89    2.85
   7  -3   8  119.09    2.92
   7   7  -1  373.64    5.04
   7  -7  -1  371.81    5.41
   7  -7  -1  372.85    5.85
   7   7  -1  357.43    5.54
  -7  -7   1  380.82    5.68
  -1   2  18  582.24    7.55
  -1  -2  18  589.84    7.92
  -1  -2  18  582.92    7.44
  -1   2  18  599.53    7.63
  -1   2  18  573.95    7.41
  -1  -2  18  579.35    7.48
  -1  -2  18  584.88    7.68
   8   4   2    2.74    0.65
   8   4   2    2.97    0.64
   8   4   2    3.72    0.69
   8  -4   2    3.04    0.60
   8  -4   2    2.76    0.64
  -8  -4  -2    2.84    0.58
   8  -4   2    4.12    0.78
   8  -4   2    2.26    0.81
   8  -4   2    2.53    0.64
   7  -7  -3  143.80    3.07
   7  -7  -3  139.53    2.90
   7   7  -3  140.61    2.79
   7   7  -3  145.34    3.09
  -6   3  14    0.03    0.61
  -6  -3  14    0.75    0.51
  -6   3  14    0.42    0.55
  -6  -3  14    0.16    0.57
  -6  -3  14    0.12    0.46
   8  -3  -8    0.81    0.51
   8  -3  -8    1.01    0.48
   8  -3  -8    1.50    0.59
  -8  -3   8    0.77    0.60
  -8   3   8    0.98    0.52
   4  -1  15   54.60    1.95
   4   1  15   46.45    1.61
   4   1  15   49.87    1.80
   4  -1  15   53.07    1.87
   4  -1  15   47.58    1.76
   4   1  15   50.33    1.81
   4  -1  15   50.05    1.67
   4  -1  15   51.57    1.83
   4   1  15   47.15    1.82
   4  -1  15   51.06    1.73
   4   1  15   53.16    1.90
  -6  -6  11   32.50    1.41
  -6   6  11   31.18    1.40
   0 -11  -6  262.87    4.46
   0 -11   6  267.47    4.71
   0 -11   6  272.62    4.55
   0  11   6  262.30    4.41
   0 -11   6  267.39    3.94
   0 -11   6  268.04    4.33
   0 -11  -6  264.66    4.04
   0 -11   6  281.92    4.80
   0 -11  -6  260.41    4.46
   0 -11  -6  248.02    3.97
  -4  -7  13   14.17    0.79
   4  -7 -13   14.43    0.94
  -4   7  13   14.49    1.08
  -4  -7  13   15.01    1.02
  -4  -7  13   14.56    1.13
   2  -4  16    9.72    0.98
   2   4  16   11.16    0.98
   2  -4  16   12.28    1.14
   2  -4  16    9.88    0.75
   2  -4  16    9.95    1.06
   2  -4  16    9.77    0.87
   2  -4  16   10.05    0.89
   2   4  16   12.46    1.01
   2   4  16   10.93    0.80
   2   4  16    9.24    1.01
   2  -8  12  127.61    3.15
   2  -8  12  129.25    2.96
   2  -8  12  128.50    2.73
   2  -8  12  122.57    3.10
   2  -8  12  127.01    2.73
  -2  -8 -12  118.55    2.77
   2  -8  12  118.66    2.46
   2   8  12  119.84    2.63
   2   8  12  126.50    2.50
   2   8  12  128.83    2.85
   7  -1   9  184.93    3.42
   7  -1   9  195.00    3.71
   7   1   9  179.95    3.62
   7  -1   9  196.14    3.19
   7  -1   9  201.04    3.62
   7   1   9  193.95    3.73
   7  -1   9  202.97    3.84
   7  -1   9  182.34    3.82
   7   1   9  196.58    3.73
   7   1   9  206.07    3.98
   8  -2  -9  256.11    4.28
  -8  -2   9  264.02    4.53
   8  -2  -9  264.77    4.23
  -8   2   9  252.90    4.35
   8  -2  -9  266.56    4.22
   1  -5  16  277.71    4.89
   1  -5  16  265.35    4.78
   1  -5  16  281.05    4.62
   1  -5  16  266.24    4.04
   1   5  16  279.25    4.83
   1   5  16  281.10    4.50
   1  -5  16  272.44    4.33
   1  -5  16  281.03    4.51
   1   5  16  271.16    4.01
   4  -9   7  784.65    8.94
   4  -9   7  799.93    9.58
   4  -9   7  786.32    9.43
   4   9   7  783.80    9.35
   4  -9   7  789.73    9.74
   4   9   7  782.92    8.81
   4  -9   7  807.52    9.83
  -4  -9  -7  758.45    9.39
   4  -9   7  792.86    9.00
   6  -8   3   11.07    0.91
  -6  -8  -3   11.93    1.00
   6   8   3   10.99    0.97
   6  -8   3    9.73    0.92
   6  -8   3   11.52    0.95
   6  -8   3   11.47    1.06
  -5   6  13   53.17    1.90
  -5  -6  13   58.02    1.72
  -5  -6  13   58.38    1.77
  -4  -4  16  191.08    3.84
  -4  -4  16  200.79    3.85
  -4  -4  16  206.10    3.83
  -4  -4  16  200.37    3.69
  -4  -4  16  190.90    3.11
  -4   4  16  193.71    3.91
  -4   4  16  207.65    3.71
  -3   5  16   26.32    1.29
  -3  -5  16   27.07    1.42
  -3  -5  16   27.81    1.42
  -3  -5  16   25.98    1.35
  -3   5  16   26.37    1.35
  -3  -5  16   27.84    1.38
   6   7   6  845.41    9.54
  -6  -7  -6  883.35    9.82
   6  -7   6  853.00   10.09
   6  -7   6  862.71    9.95
   6  -7   6  822.97    9.54
   6  -7   6  870.02   10.37
   6   7   6  831.13   10.02
   6  -7   6  815.34    9.64
   6  -7   6  836.06   10.08
   2 -11  -5   43.12    1.55
   2 -11  -5   47.88    1.66
  -2 -11   5   44.01    1.37
  -2 -11   5   44.70    1.79
   2 -11  -5   44.19    1.74
  -2 -11   5   46.26    1.54
  -2  11   5   46.00    1.60
  -2 -11   5   42.45    1.80
  -2 -11   5   45.68    1.65
  -1 -11   6  162.61    3.58
   1 -11  -6  172.95    3.49
  -1 -11   6  170.14    3.24
  -1 -11   6  176.62    3.43
   1 -11  -6  166.08    3.02
  -1 -11   6  159.87    3.51
  -1  11   6  169.32    3.33
   1 -11  -6  161.90    3.33
   3   2  16    1.01    0.55
   3  -2  16    1.10    0.71
   3  -2  16    1.51    0.61
   3  -2  16    0.88    0.68
   3   2  16    1.01    0.61
   3   2  16    1.15    0.62
   3  -2  16    1.25    0.48
   3  -2  16    1.24    0.55
   3   2  16    0.83    0.64
  -7  -6  -4  135.67    2.94
   7   6   4  144.77    3.18
   7  -6   4  134.74    3.16
   7   6   4  138.57    2.75
   7  -6   4  143.28    3.08
   7  -6   4  140.80    2.93
   7   6   4  134.05    2.59
   7  -6   4  142.91    3.07
   7  -6   4  130.99    3.03
   3  -9   9  262.64    4.36
   3   9   9  263.63    4.52
   3   9   9  270.62    4.30
   3  -9   9  263.20    4.24
   3   9   9  279.18    4.36
   3  -9   9  266.63    4.21
   3  -9   9  273.48    4.76
   3  -9   9  263.44    4.73
   3  -9   9  263.10    4.41
  -3  -9  -9  261.90    4.48
   2  11   4    4.85    0.67
   2 -11   4    4.07    0.83
   2 -11   4    3.62    0.59
   2 -11   4    3.65    0.83
  -2 -11  -4    3.21    0.69
   2 -11   4    4.64    0.77
  -2 -11  -4    3.81    0.69
  -2 -11  -4    3.68    0.55
   2 -11   4    4.24    0.69
  -2 -11  -4    3.34    0.73
  -7   4  11   87.17    2.37
  -7  -4  11   90.77    2.43
   7  -4 -11   90.67    2.48
  -2 -10   9  295.17    4.93
  -2 -10   9  308.88    4.81
   2 -10  -9  311.41    4.96
  -2 -10   9  284.97    4.82
  -2  10   9  289.44    4.71
  -2 -10   9  301.25    4.96
  -2 -10   9  293.27    4.50
   7  -7   0    2.44    0.60
   7  -7   0    1.44    0.67
   7   7   0    2.59    0.67
   7  -7   0    1.81    0.60
  -7  -7   0    2.96    0.76
   7   7   0    2.42    0.50
   7  -7   0    2.40    0.72
   5  -8   7  180.54    3.84
   5  -8   7  194.99    3.57
   5  -8   7  193.69    3.70
   5   8   7  195.29    3.74
  -5  -8  -7  178.60    3.56
   5  -8   7  190.10    3.06
   5  -8   7  188.32    3.70
   5   8   7  193.03    3.36
  -5  -2  16    8.18    0.88
  -5   2  16    8.65    0.95
  -5  -2  16    8.75    0.78
  -5  -2  16    8.88    0.85
  -5   2  16    8.19    0.85
  -3  -7  14   57.89    1.81
  -3  -7  14   57.42    1.99
  -3  -7  14   60.20    2.13
  -3   7  14   61.01    1.95
  -3   7  14   54.85    1.86
   5  -9   4  115.77    2.75
   5  -9   4  103.51    2.78
   5  -9   4  108.93    2.33
   5  -9   4  116.06    2.86
   5   9   4  105.65    2.70
  -5  -9  -4  101.83    2.67
   5  -9   4  113.28    2.52
   7   5   6  301.56    4.92
   7  -5   6  298.81    4.82
   7   5   6  297.90    4.71
   7  -5   6  301.93    4.82
   7  -5   6  298.60    4.33
   7  -5   6  285.59    4.65
  -7  -5  -6  304.20    4.42
   7  -5   6  291.71    4.81
   7   5   6  298.95    4.36
   3 -11  -1   49.77    1.80
   3 -11  -1   55.42    1.99
  -3 -11   1   50.70    1.92
  -3 -11   1   53.39    1.78
   3 -11  -1   51.78    1.84
   3 -11  -1   54.79    1.77
  -3 -11   1   52.26    1.58
  -4   2  17  308.36    5.14
  -4  -2  17  311.57    5.06
  -4   2  17  292.12    4.59
  -4  -2  17  304.82    4.65
  -4   2  17  293.33    4.28
  -4  -2  17  308.11    4.94
  -4  -2  17  299.20    4.27
  -2   2  18    3.73    0.73
  -2   2  18    4.84    0.56
  -2  -2  18    3.78    0.73
  -2   2  18    3.27    0.64
  -2  -2  18    3.23    0.53
  -2  -2  18    3.65    0.80
  -2  -2  18    3.86    0.63
  -2   2  18    3.54    0.63
  -5  -4  15  119.23    2.68
  -5   4  15  111.52    2.93
  -5  -4  15  114.06    2.50
  -5  -4  15  119.91    2.72
  -5  -4  15  115.50    2.87
  -5   4  15  113.90    2.73
   7   7  -4  147.43    2.95
  -7  -7   4  146.58    3.21
   7  -7  -4  152.04    3.18
   7  -7  -4  154.11    3.33
   7  -7  -4  149.23    2.98
   7   7  -4  146.34    3.11
   5   7   9   82.66    2.36
   5  -7   9   82.73    2.52
   5   7   9   81.13    2.24
   5  -7   9   84.62    2.27
   5   7   9   84.61    2.51
   5  -7   9   91.74    2.48
   5  -7   9   84.86    2.21
   5   7   9   89.59    2.16
   5  -7   9   88.77    2.35
  -5  -7  -9   79.88    2.13
  -3 -11   0   46.37    1.84
   3 -11   0   42.63    1.63
  -3 -11   0   41.80    1.39
  -3 -11   0   43.43    1.65
   3 -11   0   42.52    1.78
   3 -11   0   43.76    1.67
   3 -11   0   43.77    1.70
   2  10   8  128.03    2.62
  -2 -10  -8  126.06    2.66
   2 -10   8  126.83    2.86
   2  10   8  128.38    2.98
   2  10   8  130.13    2.64
   2 -10   8  122.97    2.95
   2 -10   8  130.35    3.05
   2 -10   8  125.22    2.73
   2 -10   8  131.30    3.11
  -2 -10  -8  118.21    2.92
   8   3   4    1.14    0.75
   8  -3   4    0.77    0.59
   8  -3   4    0.55    0.60
   8   3   4    0.25    0.50
   8  -3   4    1.00    0.82
   8   3   4    0.88    0.56
   8  -3   4    0.89    0.60
  -3 -10   8  612.40    7.97
  -3 -10   8  652.57    7.74
  -3  10   8  637.76    7.71
  -3 -10   8  588.17    6.94
  -3 -10   8  588.41    7.85
   3 -10  -8  617.32    7.96
  -1 -10  -9   21.29    1.26
   1 -10   9   20.07    1.21
   1 -10   9   23.13    1.33
   1  10   9   19.85    1.24
   1 -10   9   22.02    1.31
   1 -10   9   22.38    1.05
   1 -10   9   21.11    1.23
  -7   0  13  315.19    5.02
  -7   0  13  317.99    4.95
   4  -7  11   13.13    0.98
  -4  -7 -11   12.97    0.90
   4  -7  11   12.80    1.02
   4  -7  11   13.07    1.03
   4  -7  11   10.31    1.00
   4  -7  11   12.35    0.83
   4  -7  11   12.52    0.77
   4   7  11   13.06    1.00
   4   7  11   13.73    0.96
   4   7  11   12.01    1.13
   3  -8  11   13.88    1.08
   3  -8  11   14.80    1.14
   3  -8  11   15.76    1.04
   3   8  11   17.05    1.01
   3   8  11   15.29    1.06
   3   8  11   14.29    1.14
   3  -8  11   14.65    0.93
   3   8  11   15.22    1.02
   3  -8  11   14.78    0.92
  -3  -8 -11   13.74    0.98
   3  -8  11   16.10    1.16
  -6   0  15    0.05    0.58
  -6   0  15    0.53    0.55
  -6   0  15    0.15    0.41
   6  -6   8   17.36    1.08
   6  -6   8   18.93    1.12
   6   6   8   19.25    1.15
   6  -6   8   19.48    1.10
   6  -6   8   16.78    1.12
   6  -6   8   20.55    1.26
   6   6   8   17.51    1.43
  -6  -6  -8   20.23    1.05
   6   6   8   18.70    1.20
  -3 -11   2  393.57    5.94
   3 -11  -2  364.16    5.54
   3 -11  -2  363.44    5.59
   3 -11  -2  378.40    5.68
  -3 -11   2  371.80    5.12
  -3 -11   2  372.46    5.36
   3 -11  -2  384.41    5.30
  -7  -3  12  384.19    5.76
  -7   3  12  404.22    5.77
   8  -5  -2    2.81    0.56
   8   5  -2    3.09    0.63
   8  -5  -2    3.50    0.77
   8  -5  -2    2.99    0.55
   8  -5  -2    3.78    0.71
   8   5  -2    2.65    0.59
  -8  -5   2    3.52    0.73
   8  -5  -2    2.96    0.80
   8  -2   5  184.92    3.21
   8  -2   5  179.75    3.39
   8  -2   5  179.26    3.73
   8   2   5  190.74    3.60
   8  -2   5  186.60    3.69
   8   2   5  187.62    3.45
   8  -2   5  188.78    3.59
   8   2   5  181.65    3.51
   8   2   5  188.58    3.70
  -7   6   8    7.10    0.72
   7  -6  -8    7.44    0.74
   7  -6  -8    7.35    0.86
  -7  -6   8    9.35    0.87
   7   6  -8    7.15    0.68
   0  -2  18  245.02    4.08
   0   2  18  252.41    4.29
   0   2  18  245.25    4.06
   0   2  18  245.86    4.38
   0  -2  18  253.07    4.49
   0  -2  18  255.91    4.38
   0   2  18  258.87    4.29
   5  -3  13    3.16    0.60
   5  -3  13    2.74    0.74
   5   3  13    2.74    0.70
   5   3  13    2.28    0.61
   5  -3  13    2.38    0.71
   5  -3  13    2.12    0.62
   5   3  13    2.17    0.50
   5   3  13    1.66    0.69
   5   3  13    2.63    0.75
   5  -3  13    3.19    0.79
   5  -3  13    2.00    0.61
   8  -5  -3   64.10    1.81
   8   5  -3   63.76    1.96
   8  -5  -3   65.57    2.15
   8   5  -3   68.04    1.91
   8  -5  -3   69.16    2.05
   8  -5  -3   64.48    2.16
  -8  -5   3   62.71    2.06
   4  -4  14   58.00    1.95
   4  -4  14   62.78    2.11
   4   4  14   63.53    1.95
   4   4  14   59.11    1.96
   4  -4  14   61.10    1.81
   4   4  14   63.13    2.12
   4   4  14   62.86    2.06
   4  -4  14   62.03    2.16
   4  -4  14   65.03    2.15
  -3   0  18    0.32    0.66
  -3   0  18   -0.01    0.37
  -3   0  18   -0.17    0.51
   6  -3  11  304.48    4.95
   6   3  11  319.04    5.12
   6  -3  11  305.85    4.84
   6   3  11  300.20    4.92
   6   3  11  301.55    4.47
   6  -3  11  285.27    4.31
   6  -3  11  317.88    5.03
   6  -3  11  320.09    5.02
   6   3  11  293.87    5.05
   6   3  11  306.32    4.52
   6  -3  11  304.49    4.80
   2  -2  17  342.96    5.27
   2  -2  17  347.93    5.58
   2  -2  17  336.67    5.26
   2   2  17  348.13    4.97
   2   2  17  357.34    5.53
   2   2  17  342.39    5.34
   2  -2  17  353.49    5.38
   2   2  17  341.67    4.81
   2   2  17  342.20    5.17
  -8   0  10  246.19    4.02
   8   0 -10  248.63    3.92
  -8   0  10  246.72    4.31
   8   0 -10  254.96    4.06
   8  -5  -1   93.37    2.43
  -8  -5   1   94.13    2.47
   8  -5  -1   89.22    2.54
   8   5  -1   95.15    2.36
   8  -5  -1   94.63    2.28
   8  -5  -1   93.11    2.21
   8  -5  -1  101.33    2.76
   8   5  -1   92.64    2.34
   4 -10  -6    3.24    0.60
   4 -10  -6    3.13    0.72
  -4 -10   6    3.78    0.67
  -4  10   6    2.83    0.53
  -4 -10   6    2.49    0.51
  -4 -10   6    3.93    0.62
   4 -10  -6    3.27    0.51
  -4 -10   6    2.89    0.71
   3 -11   1  457.06    6.23
  -3 -11  -1  443.77    6.24
   3 -11   1  445.98    6.31
   3 -11   1  444.30    6.27
  -3 -11  -1  455.72    6.58
   5  -9  -7   36.62    1.42
   5  -9  -7   38.06    1.54
  -5  -9   7   37.02    1.52
   5  -9  -7   38.96    1.45
  -5   9   7   36.50    1.38
  -5  -9   7   36.25    1.43
  -7   1  13  138.35    3.04
  -7   1  13  141.57    3.14
  -7  -1  13  145.91    3.01
  -7  -1  13  139.66    2.80
  -7  -1  13  134.29    3.03
   8  -4  -7  412.17    5.83
  -8  -4   7  411.67    6.01
  -8   4   7  410.69    5.54
   8  -4  -7  407.25    5.85
   8  -4  -7  395.53    5.29
  -6  -1  15    0.83    0.58
  -6  -1  15    1.64    0.59
  -6   1  15    0.53    0.57
  -6  -1  15    1.38    0.53
  -6   1  15    1.36    0.59
   1  -8  13   33.32    1.45
   1  -8  13   32.38    1.23
   1  -8  13   34.80    1.66
  -1  -8 -13   34.35    1.43
   1   8  13   34.76    1.44
   1  -8  13   33.42    1.46
   1  -8  13   34.97    1.61
  -7  -5  10    5.71    0.79
   7  -5 -10    4.32    0.77
  -7   5  10    5.88    0.74
   7  -7   1  165.43    3.63
   7  -7   1  158.41    3.30
   7   7   1  167.25    3.42
  -7  -7  -1  174.96    3.49
   7   7   1  160.62    2.86
   7  -7   1  166.35    3.41
   7  -7   1  164.09    3.31
   4  -2  15  307.60    4.99
   4  -2  15  297.39    4.81
   4   2  15  320.09    5.01
   4  -2  15  312.52    4.88
   4  -2  15  314.26    5.15
   4  -2  15  316.70    4.99
   4  -2  15  308.44    4.61
   4   2  15  309.99    4.99
   4   2  15  316.87    5.06
   4 -10   4   99.26    2.73
   4 -10   4  107.06    2.46
  -4 -10  -4   98.61    2.63
   4 -10   4  108.64    2.75
   4 -10   4  102.79    2.22
   4 -10   4  102.18    2.60
   4  10   4  105.41    2.62
   3 -11  -3    0.29    0.53
   3 -11  -3   -0.23    0.65
  -3  11   3    0.27    0.36
  -3 -11   3    0.35    0.64
   3 -11  -3    0.39    0.37
  -3 -11   3    0.26    0.48
  -3 -11   3    0.28    0.42
   3 -11  -3    0.52    0.43
  -3   1  18   59.43    2.06
  -3   1  18   61.17    1.67
  -3   1  18   59.53    1.65
  -3  -1  18   59.72    2.04
  -3  -1  18   63.14    1.98
  -3   1  18   58.18    1.82
  -5  -8  10  784.63    9.01
  -5  -8  10  794.85    8.84
   5  -8 -10  766.43    9.05
  -5   8  10  795.93    9.29
  -5  -8  10  782.73    8.90
   7   2   9   44.98    1.71
   7   2   9   41.84    1.76
   7  -2   9   40.23    1.71
   7  -2   9   41.94    1.63
   7   2   9   41.14    1.77
   7  -2   9   42.47    1.39
   7   2   9   42.11    1.57
   7  -2   9   43.09    1.60
   1 -11   6   99.98    2.31
  -1 -11  -6  107.41    2.43
   1 -11   6  104.70    2.51
   1 -11   6  104.60    2.76
   1  11   6  109.26    2.66
   1  11   6  103.37    2.20
   1 -11   6  104.48    2.80
  -1 -11  -6  107.51    2.65
   8   5  -4    3.88    0.58
   8  -5  -4    3.27    0.53
   8  -5  -4    2.93    0.68
   8   5  -4    3.28    0.68
   8  -5  -4    3.39    0.79
  -8  -5   4    3.33    0.73
  -8  -1  10   78.44    2.29
   8   1 -10   79.16    1.87
  -8   1  10   73.75    2.20
  -8   1  10   77.80    2.18
   8  -1 -10   77.65    2.10
   8  -1 -10   77.57    2.16
   8  -1 -10   77.02    2.01
   7  -7  -5   25.47    1.17
   7   7  -5   27.87    1.32
  -7  -7   5   29.83    1.44
   7  -7  -5   26.97    1.35
   7  -7  -5   24.85    1.36
  -6  -8   7  119.23    2.65
  -6  -8   7  118.31    2.78
   6  -8  -7  119.28    2.63
  -6   8   7  121.10    2.54
   6  -8  -7  118.57    2.62
   6  -8  -7  113.90    2.73
   8   5   0   29.10    1.33
   8  -5   0   28.38    1.29
  -8  -5   0   31.67    1.40
   8   5   0   28.65    1.29
   8  -5   0   29.06    1.26
   8  -5   0   29.31    1.37
   8  -5   0   30.33    1.57
   8  -5   0   30.76    1.58
  -8  -4  -3  103.46    2.33
   8   4   3   97.96    2.39
   8   4   3   99.25    2.50
   8   4   3  100.10    2.41
   8  -4   3  103.47    2.73
   8  -4   3   93.97    2.63
   8  -4   3   96.92    2.53
   8  -4   3  102.66    2.48
   8  -4   3  102.07    2.53
   1   0  18    0.50    0.56
   1   0  18    0.22    0.48
   1   0  18   -0.54    0.53
   1   0  18    0.60    0.44
   1   0  18    0.17    0.62
  -1   9  12  512.75    7.05
  -1  -9  12  551.47    6.80
  -1  -9  12  536.21    6.99
  -1  -9  12  525.54    7.42
  -1  -9  12  536.01    6.96
  -1  -9  12  534.08    7.13
   6   0  12   87.27    2.34
   6   0  12   85.97    2.33
   6   0  12   90.80    2.44
   6   0  12   86.53    2.47
   6   0  12   87.91    2.28
  -3  -9  11    0.55    0.48
   3  -9 -11    0.80    0.43
  -3   9  11    1.42    0.60
  -3  -9  11    1.54    0.70
  -3  -9  11    1.28    0.53
   3  -9 -11    0.89    0.64
   5  -7 -12    8.71    0.72
  -5   7  12   10.29    0.89
  -5  -7  12    9.85    0.78
  -5  -7  12    9.69    0.79
   8   0   6    1.57    0.81
   8   0   6    1.72    0.52
   8   0   6    1.30    0.44
   8   0   6    1.16    0.53
   8   0   6    2.65    0.65
  -1  -6  16    4.92    0.76
  -1  -6  16    4.36    0.74
  -1  -6  16    4.53    0.76
  -1   6  16    4.20    0.57
  -1   6  16    4.21    0.63
  -1  -6  16    4.09    0.68
  -3 -11  -2   17.56    1.13
  -3 -11  -2   15.64    1.15
   3 -11   2   16.40    1.11
   3 -11   2   15.72    1.21
   3 -11   2   15.00    1.06
   3 -11   2   16.42    1.14
  -3  -4  17   16.99    1.15
  -3  -4  17   14.94    1.07
  -3   4  17   16.62    1.00
  -3  -4  17   13.80    1.02
  -3  -4  17   14.26    1.10
  -3   4  17   14.82    0.93
  -3   4  17   14.48    1.08
   6   8   4   33.22    1.52
  -6  -8  -4   33.08    1.50
   6  -8   4   36.13    1.64
   6  -8   4   33.63    1.52
   6  -8   4   33.93    1.45
   6  -8   4   31.78    1.50
  -1  -7  15    0.10    0.60
  -1  -7  15    0.39    0.38
  -1  -7  15    0.35    0.56
  -1   7  15    0.10    0.50
  -1  -7  15    0.25    0.54
  -1  -7  15    0.64    0.52
  -2  11   6   24.53    1.20
  -2 -11   6   26.46    1.28
  -2 -11   6   26.26    1.43
   2 -11  -6   22.60    1.30
   2 -11  -6   23.85    1.23
  -2 -11   6   23.55    1.15
   2 -11  -6   23.26    1.10
  -2 -11   6   25.10    1.35
   0  -9  12   50.07    1.84
   0  -9  12   50.05    1.79
   0  -9  12   53.01    1.86
   0  -9  12   49.27    1.58
   0  -9  12   51.30    1.98
   0   9  12   56.48    1.89
   0  -9  12   50.81    1.54
   1   1  18  223.11    3.59
   1  -1  18  220.49    3.75
   1  -1  18  220.68    4.16
   1  -1  18  214.63    3.99
   1   1  18  220.90    4.13
   1   1  18  221.70    3.72
   1   1  18  228.08    4.06
   1  -1  18  204.87    3.92
   1   1  18  209.57    3.81
  -1   3  18  127.63    2.76
  -1  -3  18  129.80    3.04
  -1   3  18  131.80    2.86
  -1  -3  18  138.94    3.23
  -1   3  18  142.20    3.01
  -1  -3  18  141.03    2.96
  -1  -3  18  133.94    2.74
  -1  -3  18  128.67    2.90
  -1   3  18  122.85    2.36
   2 -11   5  101.72    2.76
   2 -11   5  110.40    2.50
   2  11   5  112.89    2.47
  -2 -11  -5  108.38    2.27
   2 -11   5  110.79    2.83
   2 -11   5  103.57    2.61
  -2 -11  -5  101.63    2.62
   2 -11   5  101.40    2.51
  -2 -11  -5  112.81    2.63
   6  -1  12  130.59    2.83
   6   1  12  126.71    2.73
   6  -1  12  124.37    2.94
   6   1  12  127.07    2.95
   6  -1  12  135.74    2.89
   6   1  12  130.76    2.98
   6   1  12  128.73    3.04
   6  -1  12  119.68    2.91
   6  -1  12  131.32    2.95
   6   1  12  128.10    2.83
   1  -4  17  195.33    3.76
   1   4  17  204.42    3.96
   1  -4  17  208.02    4.03
   1  -4  17  203.57    3.52
   1  -4  17  203.68    3.95
   1   4  17  212.06    3.77
   1  -4  17  199.33    3.63
  -1 -10  10  128.42    2.92
  -1 -10  10  122.65    2.50
  -1 -10  10  134.75    3.03
  -1 -10  10  132.99    3.09
  -1 -10  10  137.19    2.99
  -1  10  10  126.92    2.91
   8  -1   6   39.49    1.44
   8   1   6   44.57    1.78
   8  -1   6   38.42    1.73
   8   1   6   40.51    1.62
   8  -1   6   42.31    1.71
   8  -1   6   40.37    1.51
   8   1   6   39.61    1.47
   8   1   6   39.80    1.54
   8   1   6   36.94    1.32
   8  -1   6   37.17    1.42
   8   5  -5   13.50    1.02
   8  -5  -5   14.70    1.12
  -8   5   5   13.16    0.80
   8  -5  -5   15.18    1.03
  -3 -10  -7   24.43    1.36
   3 -10   7   27.24    1.51
   3 -10   7   30.17    1.38
   3 -10   7   29.45    1.43
   3 -10   7   27.84    1.29
   3 -10   7   26.42    1.47
   3  10   7   29.84    1.29
  -8   3   9   67.66    1.99
   8  -3  -9   66.91    1.80
   8  -3  -9   65.65    1.88
  -8  -3   9   62.56    2.08
  -3 -11   4   95.87    2.61
   3 -11  -4   95.24    2.15
   3 -11  -4   93.17    2.49
   3 -11  -4   92.15    2.41
  -3  11   4   90.65    2.07
  -3 -11   4   96.08    2.24
  -3 -11   4   95.58    2.26
   5   0  14    0.05    0.62
   5   0  14    0.04    0.55
   5   0  14    0.49    0.61
   5   0  14    0.06    0.50
   5   0  14    0.40    0.60
   0 -11   7    8.30    0.94
   0  11   7    7.61    0.84
   0 -11   7    7.18    0.86
   0 -11   7    8.70    0.97
   0 -11   7    8.48    0.81
   0 -11  -7    7.05    0.83
  -3   8  13  202.75    3.67
  -3  -8  13  210.26    3.80
  -3  -8  13  196.56    3.35
  -3  -8  13  205.54    3.87
  -3  -8  13  204.69    3.41
  -3  -8  13  203.85    4.07
   7   2 -13   26.90    1.08
  -7  -2  13   29.35    1.32
  -7   2  13   29.64    1.39
  -7  -2  13   28.40    1.38
  -7   2  13   30.00    1.47
  -7  -2  13   27.52    1.22
   0 -10  10    3.19    0.67
   0 -10  10    2.01    0.71
   0 -10  10    2.80    0.69
   0 -10 -10    2.58    0.74
   0 -10  10    2.23    0.76
   0  10  10    2.64    0.75
   3  -3  16  207.60    4.04
   3   3  16  190.52    3.76
   3  -3  16  193.64    3.80
   3  -3  16  197.47    3.46
   3  -3  16  190.86    3.78
   3   3  16  195.96    3.73
   3  -3  16  191.12    3.60
   3   3  16  191.18    3.77
   3   3  16  200.42    3.56
  -6  -2  15  298.09    4.75
  -6  -2  15  313.31    4.84
  -6  -2  15  303.21    4.75
  -6   2  15  302.48    5.06
  -6   2  15  309.81    4.86
   7  -7   2   50.99    1.55
   7  -7   2   52.86    2.00
   7  -7   2   56.05    1.86
   7   7   2   58.69    1.95
   7  -7   2   53.64    1.83
  -7  -7  -2   58.41    1.91
   7   7   2   53.15    1.49
   7  -7   2   59.04    1.93
  -6   7  10  346.36    5.12
  -6  -7  10  343.71    5.10
   6  -7 -10  332.08    4.64
  -4  -8  12    0.34    0.48
  -4  -8  12    0.08    0.39
  -4   8  12    0.02    0.52
   4  -8 -12    0.59    0.54
  -4  -8  12    0.68    0.63
  -4  -8  12    0.99    0.37
  -1 -11   7    0.96    0.61
  -1 -11   7    0.49    0.64
  -1 -11   7    0.59    0.66
  -1  11   7    1.32    0.58
   1 -11  -7    1.95    0.75
   1 -11  -7    0.98    0.56
  -1 -11   7    0.46    0.48
   5  -9   5  139.94    3.09
   5  -9   5  137.41    3.25
   5  -9   5  147.07    3.26
   5  -9   5  138.27    2.84
  -5  -9  -5  145.59    3.14
   5   9   5  136.07    3.07
   5  -9   5  142.33    2.65
   8  -5   1    4.58    0.66
   8  -5   1    5.39    0.84
   8  -5   1    4.56    0.82
   8  -5   1    4.60    0.65
   8   5   1    5.43    0.72
   8   5   1    5.01    0.66
  -8  -5  -1    5.08    0.70
   8  -5   1    4.62    0.71
   0  -6  16   91.55    2.36
   0  -6  16   92.08    2.36
   0  -6  16   89.20    2.45
   0  -6  16   94.88    2.59
   0   6  16   90.70    2.08
   0   6  16   89.45    2.18
   7   6   5  349.67    4.78
   7  -6   5  378.72    5.69
   7  -6   5  373.94    5.55
  -7  -6  -5  368.31    5.24
   7  -6   5  369.97    5.47
   7   6   5  375.14    5.64
   7  -6   5  369.11    5.36
   7   6   5  366.99    5.14
   7  -6   5  372.33    5.47
  -5   3  16  895.81   10.72
  -5  -3  16  901.85   10.56
  -5   3  16  893.30   10.28
  -5  -3  16  872.65    9.82
  -5  -3  16  907.98   10.41
  -2  -6  16   76.07    2.25
  -2  -6  16   76.81    2.20
  -2  -6  16   76.86    2.27
  -2   6  16   76.52    2.08
  -2   6  16   74.76    2.04
  -2  -6  16   70.13    2.27
   0  -7  15    6.57    0.74
   0  -7  15    6.36    0.87
   0  -7  15    5.44    0.77
   0   7  15    6.90    0.74
   0  -7  15    5.13    0.62
   0  -7  15    5.79    0.86
  -4  -3  17  339.56    5.13
  -4   3  17  355.33    5.51
  -4  -3  17  338.90    4.50
  -4   3  17  347.81    5.04
  -4  -3  17  339.56    5.36
  -4  -3  17  340.24    5.39
  -3   2  18   89.93    2.15
  -3  -2  18   92.39    2.56
  -3   2  18   91.31    2.12
  -3  -2  18   90.25    2.14
  -3   2  18   92.65    2.54
  -3   2  18   89.82    2.08
  -3  -2  18   95.73    2.51
  -6  -5  13    3.62    0.68
  -6   5  13    3.16    0.69
  -2   3  18    7.09    0.78
  -2  -3  18    6.54    0.70
  -2  -3  18    7.55    0.93
  -2   3  18    7.87    0.69
  -2   3  18    6.84    0.81
  -2   3  18    8.07    0.72
  -2  -3  18    8.24    0.88
  -2  -3  18    8.12    0.90
  -2  -3  18    6.28    0.70
   8  -2 -10   23.17    1.13
  -8  -2  10   23.26    1.27
   8  -2 -10   23.44    1.21
   8  -2 -10   21.81    1.08
  -8   2  10   22.85    1.22
   4  -9 -10    7.36    0.80
  -4  -9  10    7.11    0.76
  -4  -9  10    6.64    0.71
  -4   9  10    8.42    0.82
  -4  -9  10    7.63    0.93
   4  -9 -10    8.94    0.79
  -4  -9  10    7.51    0.64
   5   1  14    9.59    0.94
   5  -1  14    8.90    0.90
   5  -1  14    9.01    0.89
   5  -1  14    9.16    0.96
   5   1  14   10.31    0.84
   5   1  14    9.03    0.93
   5  -1  14    8.80    0.88
   5  -1  14    8.10    0.74
   5   1  14    7.69    0.91
   5   1  14    9.29    0.90
   5  -1  14   10.48    0.96
   7   7  -6    7.75    0.77
  -7  -7   6    6.44    0.81
  -7   7   6    6.55    0.64
   7  -7  -6    6.80    0.81
  -7  -7   6    7.14    0.73
   7  -7  -6    7.11    0.81
   7  -7  -6    6.20    0.66
   3  -6  14   62.94    1.70
   3  -6  14   59.38    2.18
   3   6  14   64.43    1.83
   3   6  14   67.93    2.06
   3   6  14   58.46    2.02
   3  -6  14   61.93    2.07
   3  -6  14   60.71    1.65
   3  -6  14   57.39    2.27
   3   6  14   63.29    2.06
   3  -6  14   63.75    1.99
  -3  -6 -14   65.16    1.73
   3   6  14   64.00    1.67
  -2   9  12   51.72    1.82
  -2  -9  12   54.18    1.88
  -2  -9  12   53.03    1.99
  -2  -9  12   50.41    1.75
  -2  -9  12   50.31    1.59
  -2  -9  12   52.05    1.72
  -1   5  17  251.00    3.89
  -1  -5  17  238.05    4.26
  -1  -5  17  244.12    4.20
  -1  -5  17  253.25    4.38
  -1   5  17  252.16    3.81
  -1  -5  17  257.57    4.57
  -1   5  17  240.06    3.97
  -1  -5  17  262.78    4.31
  -1   5  17  251.65    4.40
  -2   7  15    9.32    0.78
  -2   7  15    9.67    0.86
  -2  -7  15    9.64    0.87
  -2  -7  15    8.08    0.91
  -2  -7  15   10.53    0.93
  -2  -7  15    9.20    0.91
   5   5  12   18.28    1.15
   5  -5  12   18.55    1.00
   5   5  12   19.76    1.10
   5   5  12   19.95    1.21
   5  -5  12   19.49    1.26
   5  -5  12   20.53    1.32
   5  -5  12   21.76    1.29
   5   5  12   19.97    1.27
   5  -5  12   21.12    1.23
   7   4   8  249.11    3.93
   7   4   8  243.24    4.34
   7   4   8  242.15    4.30
   7   4   8  241.03    4.51
   7  -4   8  248.82    4.03
   7  -4   8  247.99    4.04
   7  -4   8  251.34    4.36
   7  -4   8  252.15    4.29
   7  -4   8  245.53    4.28
   7  -4   8  245.69    4.46
   9   0  -2    0.54    0.59
  -9   0   2    0.11    0.43
   9   0  -2    0.31    0.37
   9   0  -2    1.52    0.67
   9   0  -2   -0.12    0.61
   9   0  -3  645.49    8.00
  -9   0   3  601.94    7.35
   9   0  -3  613.47    7.14
   9   0  -3  651.91    8.26
   9   0  -3  594.30    7.62
   8   3   5  334.72    5.09
   8  -3   5  336.36    5.36
   8  -3   5  354.96    5.27
   8   3   5  355.50    5.22
   8   3   5  367.08    5.32
   8  -3   5  335.52    5.37
   2  -6  15   35.79    1.37
   2  -6  15   35.83    1.58
   2   6  15   34.90    1.23
   2   6  15   35.04    1.25
   2  -6  15   36.99    1.69
  -2  -6 -15   36.43    1.32
   2  -6  15   36.51    1.43
   2  -6  15   36.08    1.36
   2   6  15   35.03    1.44
   2  -6  15   36.70    1.74
   2   6  15   40.46    1.65
  -4 -10   7   25.41    1.28
   4 -10  -7   25.93    1.35
  -4 -10   7   23.18    1.10
  -4  10   7   22.03    1.11
  -4 -10   7   23.31    1.22
  -4 -10   7   23.19    1.11
   4 -10  -7   24.35    1.04
   4 -10  -7   22.36    1.05
  -6   4  14    5.03    0.74
  -6   4  14    4.77    0.84
  -6  -4  14    4.60    0.66
  -6  -4  14    5.17    0.79
  -6  -4  14    4.83    0.62
  -8  -4   8   56.28    1.94
  -8   4   8   52.64    1.71
   8  -4  -8   56.78    1.87
   8  -4  -8   53.36    1.77
  -4  -8 -10   20.24    1.12
   4  -8  10   22.85    1.18
   4   8  10   20.52    1.16
   4  -8  10   21.41    0.99
   4  -8  10   21.47    1.22
   4   8  10   21.15    1.15
   4  -8  10   20.31    1.29
   4   8  10   20.28    1.37
   4  -8  10   19.56    1.06
   4  -8  10   19.95    1.32
   0  -3  18    2.42    0.76
   0  -3  18    0.89    0.63
   0  -3  18    2.46    0.67
   0  -3  18    1.71    0.50
   0   3  18    0.87    0.66
   0   3  18    1.33    0.53
   0   3  18    1.58    0.56
   0  -3  18    1.19    0.52
   5  -6  11   14.72    1.09
  -5  -6 -11   14.61    0.84
   5  -6  11   15.73    1.10
   5  -6  11   15.35    1.10
   5  -6  11   14.79    1.11
   5   6  11   14.27    0.92
   5  -6  11   14.46    1.05
   5  -6  11   14.44    0.82
   5   6  11   15.53    1.06
   5   6  11   15.67    1.11
   5   6  11   14.69    1.30
  -3 -11  -3  392.46    5.73
   3 -11   3  376.92    5.51
  -3 -11  -3  379.03    5.86
   3 -11   3  378.58    5.83
  -3 -11  -3  403.00    5.12
   3  11   3  385.21    5.50
   3 -11   3  391.55    5.98
   6  -7   7   41.12    1.49
   6  -7   7   43.40    1.65
   6   7   7   41.96    1.67
   6   7   7   40.13    1.48
   6  -7   7   41.76    1.65
   6  -7   7   39.41    1.66
  -6  -7  -7   41.36    1.52
   6  -7   7   39.55    1.74
   6  -7   7   44.46    1.57
   2   3  17   25.37    1.14
   2  -3  17   21.56    1.39
   2  -3  17   23.35    1.09
   2  -3  17   22.98    1.31
   2  -3  17   24.38    1.35
   2  -3  17   25.05    1.30
   2   3  17   23.25    1.30
   2   3  17   24.49    1.40
   2   3  17   25.83    1.31
   2  -3  17   24.42    1.05
   2  -9  11  231.11    4.19
   2  -9  11  230.58    4.33
   2  -9  11  221.28    3.86
   2  -9  11  226.01    3.78
   2   9  11  243.03    4.11
   2   9  11  220.91    3.50
   2  -9  11  232.96    3.81
   2  -9  11  233.31    4.35
   4  -9   8   19.83    1.07
   4   9   8   20.08    1.17
   4  -9   8   21.42    1.22
  -4  -9  -8   20.81    1.20
   4  -9   8   20.85    1.03
   4   9   8   19.86    1.02
   4  -9   8   20.00    1.24
   4  -9   8   20.61    1.27
   4  -9   8   22.28    1.33
   7  -6  -9   85.58    2.05
  -7   6   9   82.06    2.17
  -7  -6   9   81.66    2.28
   7  -6  -9   86.27    2.35
   2   7  14  201.49    3.79
   2   7  14  190.22    3.12
   2  -7  14  187.67    3.21
   2  -7  14  190.78    3.61
   2  -7  14  203.06    3.95
   2  -7  14  193.14    3.46
  -2  -7 -14  194.01    3.42
   2   7  14  193.51    3.41
   2   7  14  191.43    3.48
   9   0  -1   73.43    2.28
   9   0  -1   73.52    2.19
   9   0  -1   73.65    1.81
   9   0  -1   73.23    2.15
  -5   9   8  135.15    2.75
   5  -9  -8  135.52    2.91
  -5  -9   8  134.01    2.86
  -5  -9   8  134.09    2.76
   5  -9  -8  134.43    2.77
   5  -9  -8  129.55    2.55
  -5  -9   8  140.97    3.16
  -4 -10  -5  103.72    2.62
   4 -10   5   96.57    2.67
   4 -10   5  101.01    2.68
   4 -10   5   97.79    2.30
   4 -10   5   90.87    2.44
   4  10   5   95.48    2.49
   4 -10   5   98.17    2.15
  -3  -7 -13    2.70    0.55
   3  -7  13    3.56    0.84
   3   7  13    3.43    0.75
   3   7  13    3.81    0.60
   3  -7  13    3.31    0.66
   3   7  13    3.56    0.61
   3  -7  13    4.34    0.77
   3  -7  13    4.05    0.57
   3  -7  13    3.40    0.75
   3   7  13    3.61    0.73
   1  -2  18   23.63    1.30
   1  -2  18   22.95    1.26
   1  -2  18   25.81    1.40
   1   2  18   23.01    1.13
   1   2  18   23.44    1.35
   1   2  18   23.01    1.03
   1   2  18   23.39    1.19
   1   2  18   21.14    1.20
   9   0  -4    0.30    0.40
  -9   0   4    0.07    0.48
   9   0  -4   -0.12    0.52
   9   0  -4    0.09    0.59
   9   0  -4    0.63    0.63
   9   1  -2   78.20    2.28
   9  -1  -2   80.74    2.01
   9   1  -2   75.71    2.11
   9  -1  -2   81.10    2.29
   9  -1  -2   76.93    2.23
  -9  -1   2   76.00    1.99
  -3 -10   9    1.94    0.63
   3 -10  -9    1.94    0.70
  -3 -10   9    1.88    0.62
  -3 -10   9    1.99    0.59
  -3  10   9    2.02    0.59
  -1  -8  14  107.85    2.42
  -1  -8  14  107.51    2.64
  -1  -8  14  110.02    2.82
  -1   8  14  106.19    2.56
  -1  -8  14  102.65    2.60
  -1  -8  14  103.24    2.47
   9  -1  -3  177.91    3.68
   9  -1  -3  175.45    3.13
   9   1  -3  174.78    3.26
  -9  -1   3  170.93    3.23
   9  -1  -3  176.25    3.48
   9   1  -3  180.58    3.57
   9  -1  -3  179.15    3.49
  -9   1   3  178.46    3.10
   7  -5   7   73.96    2.15
   7   5   7   73.20    1.84
   7   5   7   73.38    2.20
   7  -5   7   74.58    2.17
   7   5   7   73.06    2.11
   7  -5   7   73.92    2.10
  -7  -5  -7   74.22    1.81
   7  -5   7   73.69    2.22
   7  -5   7   70.45    1.89
  -8  -5   6   25.73    1.33
  -8   5   6   23.29    1.05
   8  -5  -6   23.28    1.24
   8  -5  -6   20.29    1.17
   8   5  -6   23.17    1.26
   6   2  12   31.97    1.34
   6  -2  12   35.26    1.58
   6   2  12   29.98    1.45
   6   2  12   33.64    1.56
   6  -2  12   31.69    1.47
   6  -2  12   33.05    1.44
   6   2  12   34.87    1.59
   6  -2  12   32.64    1.33
   6   2  12   32.39    1.31
   6  -2  12   33.89    1.51
   4  -3  15  389.90    5.85
   4  -3  15  400.43    5.80
   4   3  15  406.33    5.86
   4  -3  15  394.89    5.52
   4   3  15  379.53    5.82
   4   3  15  369.98    5.65
   4  -3  15  406.79    6.03
   4   3  15  393.58    5.62
   4  -3  15  384.34    5.17
   3   5  15    4.17    0.62
   3  -5  15    2.57    0.86
   3   5  15    3.25    0.71
   3   5  15    3.44    0.72
   3  -5  15    2.95    0.47
   3  -5  15    4.08    0.83
   3   5  15    4.42    0.75
   3  -5  15    3.21    0.68
   3  -5  15    3.58    0.60
   6   5  10    2.58    0.70
   6   5  10    3.67    0.71
   6  -5  10    3.06    0.76
   6  -5  10    2.79    0.65
   6  -5  10    2.48    0.66
   6  -5  10    2.67    0.49
   6  -5  10    2.96    0.70
   6  -5  10    3.13    0.71
   6   5  10    2.48    1.00
  -6  -6  12   10.48    0.73
  -6  -6  12   10.12    0.86
  -6   6  12    9.88    0.90
   8   2   6    1.40    0.48
   8  -2   6    0.89    0.57
   8  -2   6    1.34    0.51
   8   2   6    1.47    0.60
   8   2   6    1.41    0.78
   8  -2   6    0.97    0.78
   8  -2   6    1.49    0.54
   8   2   6    1.74    0.60
   8  -2   6    1.74    0.58
  -2   5  17    6.08    0.76
  -2  -5  17    6.10    0.78
  -2  -5  17    6.67    0.79
  -2  -5  17    5.31    0.78
  -2   5  17    5.94    0.73
  -2  -5  17    6.01    0.81
  -2   5  17    6.09    0.69
   5  -8   8   73.15    2.09
   5   8   8   74.91    2.18
   5   8   8   68.92    1.91
   5  -8   8   72.89    2.28
  -5  -8  -8   65.08    1.99
   5  -8   8   75.38    2.22
   5  -8   8   68.76    2.08
   7  -3   9   -0.02    0.57
   7   3   9    0.37    0.89
   7  -3   9    0.06    0.56
   7   3   9    0.38    0.60
   7   3   9   -0.05    0.67
   7  -3   9    0.02    0.40
   7  -3   9    0.10    0.53
   7  -3   9    0.16    0.77
   7   3   9   -0.22    0.47
   0 -12   0 1068.63   11.90
   0 -12   0 1050.15   11.34
   0 -12   0 1070.66   11.60
   0 -12   0 1051.85   10.93
  -2  10  10   32.35    1.45
  -2 -10  10   33.26    1.56
  -2 -10  10   32.35    1.43
  -2 -10  10   32.79    1.32
  -2 -10  10   30.77    1.42
   5 -10  -1   88.57    2.12
   5 -10  -1   84.99    2.37
   5 -10  -1   93.52    2.54
   5 -10  -1   88.03    2.21
  -5 -10   1   90.89    2.43
  -5 -10   1   89.28    2.55
   5 -10  -1   88.73    2.11
   3 -11  -5   47.34    1.85
  -3  11   5   48.00    1.52
  -3 -11   5   47.97    1.81
  -3 -11   5   47.97    1.52
  -3 -11   5   49.05    1.60
   3 -11  -5   48.99    1.57
   3 -11  -5   50.15    1.66
  -3 -11   5   49.17    1.53
   8   4   4    1.05    0.65
   8  -4   4    0.24    0.54
  -8  -4  -4    0.24    0.41
   8  -4   4    0.49    0.58
   8   4   4    1.15    0.57
   8   4   4    0.51    0.48
   8  -4   4    0.76    0.61
   8  -4   4    0.92    0.56
   8  -4   4    1.25    0.71
   5 -10  -2    0.47    0.60
   5 -10  -2    0.45    0.42
   5 -10  -2    2.00    0.68
   5 -10  -2    1.04    0.49
  -5 -10   2    0.33    0.58
  -5 -10   2    0.39    0.62
   6  -8  -8   26.20    1.26
  -6  -8   8   24.95    1.26
   6  -8  -8   23.37    1.13
  -6   8   8   25.42    1.17
   6  -8  -8   24.74    1.12
  -6  -8   8   24.23    1.14
  -4   6  15  120.48    2.79
   4  -6 -15  122.69    2.35
  -4  -6  15  117.62    2.89
  -4  -6  15  118.64    2.98
  -4  -6  15  124.88    2.76
  -4  -6  15  121.38    2.64
   9  -1  -1   66.84    2.08
   9  -1  -1   68.28    2.09
   9  -1  -1   67.62    1.82
   9   1  -1   66.00    1.98
  -9  -1   1   66.73    1.77
   9   1  -1   61.93    2.02
   9  -1  -1   65.01    2.16
   0   5  17  203.21    3.88
   0   5  17  189.08    3.19
   0   5  17  193.52    3.19
   0  -5  17  192.81    3.64
   0  -5  17  195.35    3.74
   0  -5  17  195.70    3.65
   0  -5  17  195.20    3.55
   0  -5  17  201.17    3.92
   0   5  17  196.94    3.40
   7   0  10    0.24    0.58
   7   0  10   -0.17    0.53
   7   0  10    0.31    0.71
   7   0  10   -0.10    0.69
   6  -9  -2   37.77    1.68
  -6  -9   2   45.17    1.74
   6  -9  -2   46.09    1.57
   6  -9  -2   42.70    1.41
   6  -9  -2   40.52    1.63
   0 -12  -1   75.73    2.15
   0 -12  -1   75.23    2.27
   0 -12  -1   74.80    2.19
   0 -12   1   71.93    1.95
   0 -12  -1   79.48    1.96
   0 -12  -1   71.21    2.04
   0 -12   1   75.47    1.75
   0 -12   1   75.42    2.15
   0 -12   1   74.27    2.27
   0 -12   1   75.08    2.35
   6  -9  -1  192.48    3.21
   6  -9  -1  194.40    3.51
   6  -9  -1  191.05    3.70
   6   9  -1  201.11    3.82
   6  -9  -1  196.11    3.94
  -9  -1   4   43.52    1.55
   9  -1  -4   43.55    1.69
   9  -1  -4   47.75    1.83
  -9   1   4   43.02    1.48
   9   1  -4   40.21    1.48
   9  -1  -4   44.65    1.47
   9  -1  -4   40.62    1.64
   9   1  -4   44.30    1.70
  -7  -4  12  130.37    2.86
  -7   4  12  112.65    2.72
   1 -11   7  418.93    6.00
  -1 -11  -7  425.47    5.50
   1 -11   7  442.02    6.28
   1 -11   7  417.96    6.27
   1  11   7  411.64    6.07
  -1 -11  -7  401.65    6.02
   1 -11   7  418.27    5.95
   1 -11   7  422.30    5.53
   2 -10   9  480.34    6.91
   2 -10   9  482.96    6.28
   2 -10   9  481.43    6.85
  -2 -10  -9  493.25    6.69
   2  10   9  486.55    6.04
   2  10   9  481.19    6.21
   2 -10   9  478.76    6.57
  -2 -10  -9  463.48    5.95
   2 -10   9  484.88    6.47
   8  -5   2  152.24    3.03
   8  -5   2  156.79    3.09
   8   5   2  148.88    2.93
   8  -5   2  151.95    3.38
   8   5   2  154.43    3.16
   8  -5   2  147.82    3.26
  -8  -5  -2  145.08    2.94
   8  -5   2  154.37    3.15
   5 -10   0  187.73    3.86
   5 -10   0  202.52    3.78
  -5 -10   0  197.50    3.78
   5 -10   0  198.37    3.43
   5 -10   0  193.25    3.32
   5 -10   0  187.56    3.39
   5   4  13    0.24    0.69
   5  -4  13    0.24    0.62
   5  -4  13    0.07    0.62
   5   4  13    0.43    0.53
   5   4  13   -0.05    0.60
   5  -4  13    0.67    0.53
   5  -4  13    0.09    0.39
   5   4  13    0.41    0.53
   9   0   0    0.35    0.50
   9   0   0   -0.17    0.63
   9   0   0   -0.17    0.61
   9   0   0    0.27    0.37
   1  -9  12  380.74    5.91
   1  -9  12  374.71    5.15
  -1  -9 -12  397.96    5.66
   1   9  12  394.86    5.66
   1  -9  12  389.52    5.62
   1  -9  12  380.60    5.70
   1  -9  12  377.80    5.88
   2  -5  16   41.15    1.77
   2  -5  16   42.91    1.44
   2  -5  16   41.32    1.53
   2   5  16   42.55    1.59
   2   5  16   43.67    1.68
   2  -5  16   39.05    1.79
   2  -5  16   43.70    1.64
   2   5  16   43.47    1.38
   2   5  16   46.29    1.76
   6  -4  11   11.60    0.95
   6   4  11   10.80    0.99
   6   4  11   11.61    1.12
   6   4  11    9.11    0.69
   6  -4  11    9.18    0.90
   6   4  11    9.29    0.73
   6  -4  11   11.08    0.98
   6   4  11   10.22    0.91
   6  -4  11   10.25    0.93
   0  -8  14   21.23    1.22
   0   8  14   24.18    1.22
   0  -8  14   21.92    1.28
   0  -8  14   22.67    1.11
   0  -8  14   21.25    1.12
   0  -8  14   20.85    1.30
   8   0 -11    0.13    0.40
  -8   0  11   -0.09    0.44
  -8   0  11    0.11    0.54
   8   0 -11    0.15    0.43
   7  -7   3    7.90    0.71
   7  -7   3    6.53    0.90
   7  -7   3    7.12    0.81
   7  -7   3    7.06    0.82
   7  -7   3    6.68    0.83
  -7  -7  -3    5.97    0.80
   7   7   3    7.85    0.88
   3  -9  10   45.84    1.58
   3  -9  10   46.03    1.82
   3   9  10   44.65    1.60
   3  -9  10   46.79    1.60
   3  -9  10   46.75    1.86
   3  -9  10   43.19    1.62
  -3  -9 -10   49.16    1.70
   3   9  10   47.10    1.69
   3   9  10   45.47    1.55
   5   2  14  540.87    6.72
   5  -2  14  558.86    7.09
   5   2  14  544.57    7.13
   5  -2  14  559.24    7.29
   5  -2  14  553.78    7.33
   5   2  14  585.44    7.53
   5  -2  14  526.33    6.97
   5  -2  14  560.75    7.40
   5   2  14  558.63    7.31
   5  -2  14  545.83    7.02
   5   2  14  570.14    7.44
  -5 -10   3  208.67    3.78
  -5 -10   3  201.46    3.90
   5 -10  -3  201.80    3.77
   5 -10  -3  194.42    3.35
   5 -10  -3  197.29    3.83
   6  -9  -3  110.96    2.77
  -6  -9   3  109.89    2.74
   6  -9  -3  106.33    2.47
   6  -9  -3  110.81    2.37
   6  -9  -3  108.12    2.62
  -4   5  16  157.01    3.42
  -4  -5  16  155.52    3.38
  -4  -5  16  164.77    3.43
  -4   5  16  149.72    2.77
  -4  -5  16  159.22    3.23
  -4  -5  16  160.23    3.21
  -4   5  16  155.19    3.15
  -5   0  17  809.29    9.05
  -5   0  17  803.54    9.16
   9   0  -5  105.09    2.47
  -9   0   5  106.03    2.48
   9   0  -5  111.50    2.67
[truncated: 272,908 more chars]
