# Supplementary material for: Constrained Phosphine Chalcogenide Selenoethers Supported by peri-Substitution
Source: Molecules. 2023 Oct 27;28(21):7297. doi: 10.3390/molecules28217297 (PMC10650533; doi:10.3390/molecules28217297)
Supplement: Supplementary file 1 [file molecules-28-07297-s001.zip › Supporting Information/SC XRD/1-Se.cif]

data_1-Se
_audit_creation_date                               2023-06-04
_audit_creation_method                            'by CrystalStructure 4.3'

_publ_section_references
;
    ENTER OTHER REFERENCES

    Rigaku (2019). CrystalStructure. Version 4.3. 
    Rigaku Corporation, Tokyo, Japan.

    Burla, M. C., Caliandro, R., Camalli, M., Carrozzini, B., 
    Cascarano, G. L., Giacovazzo, C., Mallamo, M., Mazzone, A., 
    Polidori, G. and Spagna, R. 
    (2012). J. Appl. Cryst. 45, 357-361.
    SIR2011

    Sheldrick, G.M. (2008) SHELXL Version 2018/3, Acta Cryst. A64, 112-122.

    Rigaku (1998). REQAB. 
    Rigaku Corporation, Tokyo, Japan.

;


# CHEMICAL DATA

_chemical_formula_sum                             'C24 H27 P Se2'
_chemical_formula_moiety                          'C24 H27 P Se2'
_chemical_formula_weight                           504.37
_chemical_melting_point                            ?

#==============================================================================
# CRYSTAL DATA
_space_group_crystal_system                        monoclinic
_space_group_name_H-M_alt                         'P 1 21/n 1'
_space_group_name_Hall                            '-P 2yn'
_space_group_IT_number                             14
loop_
_space_group_symop_id
_space_group_symop_operation_xyz
1   '+X,+Y,+Z'
2   '1/2-X,1/2+Y,1/2-Z'
3   '-X,-Y,-Z'
4   '-1/2+X,-1/2-Y,-1/2+Z'
#------------------------------------------------------------------------------
_cell_length_a                                     9.2477(6)
_cell_length_b                                     12.1871(8)
_cell_length_c                                     19.0466(13)
_cell_angle_alpha                                  90.0000
_cell_angle_beta                                   97.689(5)
_cell_angle_gamma                                  90.0000
_cell_volume                                       2127.3(2)
_cell_formula_units_Z                              4
_cell_measurement_reflns_used                      130
_cell_measurement_theta_min                        1.70
_cell_measurement_theta_max                        25.40
_cell_measurement_temperature                      173
#------------------------------------------------------------------------------
_exptl_crystal_description                         prism
_exptl_crystal_colour                              colorless
_exptl_crystal_size_max                            0.210
_exptl_crystal_size_mid                            0.110
_exptl_crystal_size_min                            0.060
_exptl_crystal_density_diffrn                      1.575
_exptl_crystal_density_meas                        ?
_exptl_crystal_density_method                     'not measured'
_exptl_crystal_F_000                               1016.00
_exptl_absorpt_coefficient_mu                      3.559
_exptl_absorpt_correction_type                     multi-scan
_exptl_absorpt_process_details                    'REQAB (Rigaku, 1998)'
_exptl_absorpt_correction_T_min                    0.646
_exptl_absorpt_correction_T_max                    0.808

#==============================================================================
# EXPERIMENTAL DATA

_diffrn_ambient_temperature                        173
_diffrn_radiation_type                            'Mo K\a'
_diffrn_radiation_wavelength                       0.71075
_diffrn_measurement_device_type                   'Rigaku SCX mini'
_diffrn_measurement_method                         \w
_diffrn_detector_area_resol_mean                   13.653
_diffrn_reflns_number                              18325
_diffrn_reflns_av_unetI/netI                       0.0312
_diffrn_reflns_av_R_equivalents                    0.0451
_diffrn_reflns_theta_max                           25.386
_diffrn_reflns_theta_min                           1.989
_diffrn_reflns_theta_full                          25.242
_diffrn_measured_fraction_theta_max                0.996
_diffrn_measured_fraction_theta_full               0.998
_diffrn_reflns_Laue_measured_fraction_max          0.996
_diffrn_reflns_Laue_measured_fraction_full         0.998
_diffrn_reflns_point_group_measured_fraction_max   0.996
_diffrn_reflns_point_group_measured_fraction_full  0.998
_diffrn_reflns_limit_h_min                        -11
_diffrn_reflns_limit_h_max                         11
_diffrn_reflns_limit_k_min                        -14
_diffrn_reflns_limit_k_max                         14
_diffrn_reflns_limit_l_min                        -22
_diffrn_reflns_limit_l_max                         22
_diffrn_standards_number                           0
_diffrn_standards_interval_count                   .
_diffrn_standards_decay_%                          ?
_reflns_number_total                               3900
_reflns_number_gt                                  3175
_reflns_threshold_expression                       F^2^>2.0\s(F^2^)
_reflns_Friedel_coverage          0.000
_reflns_Friedel_fraction_max      .
_reflns_Friedel_fraction_full     .

#==============================================================================
# REFINEMENT DATA

_refine_special_details
;
    Refinement was performed using all reflections. The weighted 
    R-factor (wR) and goodness of fit (S) are based on F^2^.
    R-factor (gt) are based on F. The threshold expression of
    F^2^ > 2.0 sigma(F^2^) is used only for calculating R-factor (gt).
;
_refine_ls_structure_factor_coef                   Fsqd
_refine_ls_R_factor_all                            0.0382
_refine_ls_R_factor_gt                             0.0248
_refine_ls_wR_factor_ref                           0.0563
_refine_ls_wR_factor_gt                            0.0526
_refine_ls_number_restraints                       0
_refine_ls_hydrogen_treatment                      constr
_refine_ls_number_reflns                           3900
_refine_ls_number_parameters                       248
_refine_ls_goodness_of_fit_ref                     1.006
_refine_ls_weighting_scheme                        calc
_refine_ls_weighting_details
           'w = 1/[\s^2^(Fo^2^)+(0.0281P)^2^+0.5810P] where P=(Fo^2^+2Fc^2^)/3'
_atom_sites_solution_hydrogens                     geom
_atom_sites_solution_primary                       direct
_atom_sites_solution_secondary                     difmap
_refine_ls_shift/su_max                            0.001
_refine_diff_density_max                           0.40
_refine_diff_density_min                          -0.29
_refine_ls_extinction_method                       none
_refine_ls_extinction_coef                         ?

loop_
_atom_type_symbol
_atom_type_description
_atom_type_scat_dispersion_real
_atom_type_scat_dispersion_imag
_atom_type_scat_source
  'C' 'C'  0.0033 0.0016 
;
International Tables for Crystallography
(Vol. C, Tables 4.2.6.8 and 6.1.1.4)
;
  'H' 'H'  0.0000 0.0000 
;
International Tables for Crystallography
(Vol. C, Table 6.1.1.4)
;
  'P' 'P'  0.1023 0.0942 
;
International Tables for Crystallography
(Vol. C, Tables 4.2.6.8 and 6.1.1.4)
;
  'Se' 'Se'  -0.0929 2.2259 
;
International Tables for Crystallography
(Vol. C, Tables 4.2.6.8 and 6.1.1.4)
;

#==============================================================================
# ATOMIC COORDINATES AND THERMAL PARAMETERS

loop_
 _atom_site_label
 _atom_site_type_symbol
 _atom_site_fract_x
 _atom_site_fract_y
 _atom_site_fract_z
 _atom_site_U_iso_or_equiv
 _atom_site_adp_type
 _atom_site_occupancy
 _atom_site_site_symmetry_order  
 _atom_site_calc_flag
 _atom_site_refinement_flags_posn
 _atom_site_refinement_flags_adp
 _atom_site_refinement_flags_occupancy
 _atom_site_disorder_assembly
 _atom_site_disorder_group
Se1 Se 0.89359(3) 0.17107(2) 0.56140(2) 0.02235(8) Uani 1 1 d . . . . .
Se2 Se 0.96337(3) 0.14558(2) 0.39766(2) 0.02489(8) Uani 1 1 d . . . . .
P1 P 0.73424(7) 0.17052(5) 0.38398(3) 0.01832(14) Uani 1 1 d . . . . .
C1 C 0.8704(3) 0.32237(19) 0.53257(12) 0.0200(5) Uani 1 1 d . . . . .
C2 C 0.9475(3) 0.3965(2) 0.57795(13) 0.0230(5) Uani 1 1 d . . . . .
H2 H 1.023450 0.369012 0.611944 0.028 Uiso 1 1 calc R U . . .
C3 C 0.9208(3) 0.5096(2) 0.57699(13) 0.0241(6) Uani 1 1 d . . . . .
H3 H 0.979058 0.557623 0.608295 0.029 Uiso 1 1 calc R U . . .
C4 C 0.8093(3) 0.54880(19) 0.53008(13) 0.0218(5) Uani 1 1 d . . . . .
C5 C 0.7330(2) 0.47536(18) 0.48064(12) 0.0182(5) Uani 1 1 d . . . . .
C6 C 0.6216(3) 0.52959(19) 0.43644(13) 0.0235(6) Uani 1 1 d . . . . .
C7 C 0.5383(3) 0.4717(2) 0.38530(14) 0.0292(6) Uani 1 1 d . . . . .
H7 H 0.458514 0.505285 0.356650 0.035 Uiso 1 1 calc R U . . .
C8 C 0.5730(3) 0.3605(2) 0.37562(14) 0.0257(6) Uani 1 1 d . . . . .
H8 H 0.516704 0.321442 0.338347 0.031 Uiso 1 1 calc R U . . .
C9 C 0.6839(3) 0.30443(18) 0.41699(13) 0.0186(5) Uani 1 1 d . . . . .
C10 C 0.7640(2) 0.36153(18) 0.47667(12) 0.0173(5) Uani 1 1 d . . . . .
C11 C 0.7463(3) 0.66246(19) 0.51735(15) 0.0293(6) Uani 1 1 d . . . . .
H11A H 0.820721 0.713557 0.503458 0.035 Uiso 1 1 calc R U . . .
H11B H 0.710611 0.691008 0.560560 0.035 Uiso 1 1 calc R U . . .
C12 C 0.6193(3) 0.6493(2) 0.45682(15) 0.0311(6) Uani 1 1 d . . . . .
H12A H 0.525289 0.668719 0.473093 0.037 Uiso 1 1 calc R U . . .
H12B H 0.633932 0.696714 0.416159 0.037 Uiso 1 1 calc R U . . .
C13 C 0.6665(3) 0.1686(2) 0.28766(13) 0.0252(6) Uani 1 1 d . . . . .
H13 H 0.558634 0.180734 0.281249 0.030 Uiso 1 1 calc R U . . .
C14 C 0.6971(3) 0.0553(2) 0.25725(14) 0.0334(7) Uani 1 1 d . . . . .
H14A H 0.800091 0.036347 0.270759 0.040 Uiso 1 1 calc R U . . .
H14B H 0.675144 0.057195 0.205482 0.040 Uiso 1 1 calc R U . . .
H14C H 0.635629 0.000034 0.276130 0.040 Uiso 1 1 calc R U . . .
C15 C 0.7368(3) 0.2587(2) 0.24835(14) 0.0340(7) Uani 1 1 d . . . . .
H15A H 0.721010 0.329824 0.270036 0.041 Uiso 1 1 calc R U . . .
H15B H 0.692870 0.259410 0.198591 0.041 Uiso 1 1 calc R U . . .
H15C H 0.841788 0.244704 0.251123 0.041 Uiso 1 1 calc R U . . .
C16 C 0.6248(3) 0.0689(2) 0.42639(14) 0.0259(6) Uani 1 1 d . . . . .
H16 H 0.627368 0.093237 0.476677 0.031 Uiso 1 1 calc R U . . .
C17 C 0.6888(4) -0.0466(2) 0.42972(18) 0.0435(8) Uani 1 1 d . . . . .
H17A H 0.682644 -0.076683 0.381706 0.052 Uiso 1 1 calc R U . . .
H17B H 0.633707 -0.093429 0.458467 0.052 Uiso 1 1 calc R U . . .
H17C H 0.791170 -0.043754 0.451117 0.052 Uiso 1 1 calc R U . . .
C18 C 0.4645(3) 0.0715(2) 0.39428(16) 0.0390(7) Uani 1 1 d . . . . .
H18A H 0.428626 0.147230 0.393737 0.047 Uiso 1 1 calc R U . . .
H18B H 0.407300 0.025876 0.422765 0.047 Uiso 1 1 calc R U . . .
H18C H 0.454638 0.043177 0.345726 0.047 Uiso 1 1 calc R U . . .
C19 C 0.8042(3) 0.18417(19) 0.64772(13) 0.0210(5) Uani 1 1 d . . . . .
C20 C 0.8140(3) 0.0928(2) 0.69174(13) 0.0262(6) Uani 1 1 d . . . . .
H20 H 0.869435 0.030915 0.680915 0.031 Uiso 1 1 calc R U . . .
C21 C 0.7430(3) 0.0918(2) 0.75147(14) 0.0309(6) Uani 1 1 d . . . . .
H21 H 0.747419 0.027947 0.780331 0.037 Uiso 1 1 calc R U . . .
C22 C 0.6663(3) 0.1821(2) 0.76945(14) 0.0319(6) Uani 1 1 d . . . . .
H22 H 0.620188 0.181557 0.811120 0.038 Uiso 1 1 calc R U . . .
C23 C 0.6573(3) 0.2736(2) 0.72603(15) 0.0377(7) Uani 1 1 d . . . . .
H23 H 0.604472 0.336191 0.737967 0.045 Uiso 1 1 calc R U . . .
C24 C 0.7247(3) 0.2745(2) 0.66534(15) 0.0324(6) Uani 1 1 d . . . . .
H24 H 0.716499 0.337352 0.635546 0.039 Uiso 1 1 calc R U . . .

loop_
 _atom_site_aniso_label
 _atom_site_aniso_U_11
 _atom_site_aniso_U_22
 _atom_site_aniso_U_33
 _atom_site_aniso_U_23
 _atom_site_aniso_U_13
 _atom_site_aniso_U_12
Se1 0.02800(15) 0.01974(13) 0.01967(14) 0.00042(10) 0.00447(10) 0.00570(10)
Se2 0.02229(14) 0.02839(15) 0.02453(14) -0.00302(11) 0.00511(10) 0.00364(11)
P1 0.0221(3) 0.0135(3) 0.0195(3) -0.0013(2) 0.0032(2) -0.0003(2)
C1 0.0223(13) 0.0200(12) 0.0191(13) -0.0006(10) 0.0078(10) 0.0026(10)
C2 0.0210(13) 0.0304(14) 0.0180(13) -0.0007(10) 0.0039(10) 0.0000(11)
C3 0.0235(14) 0.0261(14) 0.0243(14) -0.0108(11) 0.0094(11) -0.0045(11)
C4 0.0229(14) 0.0181(12) 0.0267(14) -0.0058(10) 0.0123(11) -0.0024(10)
C5 0.0181(12) 0.0165(12) 0.0214(13) -0.0012(9) 0.0075(10) -0.0001(9)
C6 0.0243(14) 0.0169(12) 0.0301(14) -0.0021(10) 0.0070(11) 0.0021(10)
C7 0.0258(14) 0.0231(14) 0.0361(16) 0.0001(11) -0.0055(12) 0.0074(11)
C8 0.0241(14) 0.0219(13) 0.0292(14) -0.0044(11) -0.0029(11) 0.0012(11)
C9 0.0176(12) 0.0151(12) 0.0238(13) -0.0027(9) 0.0052(10) -0.0004(9)
C10 0.0176(12) 0.0173(12) 0.0187(12) -0.0005(9) 0.0084(10) -0.0012(9)
C11 0.0285(14) 0.0164(13) 0.0439(17) -0.0083(11) 0.0081(12) -0.0001(11)
C12 0.0356(16) 0.0161(13) 0.0415(16) -0.0042(11) 0.0049(13) 0.0035(11)
C13 0.0306(15) 0.0228(13) 0.0210(13) -0.0030(10) -0.0012(11) 0.0002(11)
C14 0.0473(18) 0.0292(15) 0.0223(15) -0.0080(11) -0.0006(13) 0.0031(13)
C15 0.0464(18) 0.0315(15) 0.0236(15) 0.0040(11) 0.0035(13) -0.0033(13)
C16 0.0318(15) 0.0198(13) 0.0272(15) -0.0012(10) 0.0082(12) -0.0037(11)
C17 0.059(2) 0.0192(14) 0.056(2) 0.0079(13) 0.0198(16) 0.0007(14)
C18 0.0352(17) 0.0422(18) 0.0403(18) -0.0013(14) 0.0081(14) -0.0155(14)
C19 0.0217(13) 0.0226(13) 0.0183(13) -0.0008(10) 0.0009(10) -0.0015(10)
C20 0.0282(14) 0.0239(14) 0.0260(14) 0.0032(11) 0.0015(11) 0.0043(11)
C21 0.0334(15) 0.0323(15) 0.0257(15) 0.0097(12) -0.0003(12) -0.0019(12)
C22 0.0360(16) 0.0370(16) 0.0245(15) -0.0001(12) 0.0107(12) -0.0023(12)
C23 0.0464(19) 0.0276(16) 0.0439(18) 0.0016(13) 0.0236(15) 0.0076(13)
C24 0.0412(17) 0.0231(14) 0.0364(16) 0.0072(12) 0.0183(13) 0.0074(12)

#==============================================================================
_computing_data_collection
                                'CrystalClear-SM Expert 2.1 b45 (Rigaku, 2015)'
_computing_cell_refinement
                                               'CrystalClear-SM Expert 2.1 b45'
_computing_data_reduction
                                               'CrystalClear-SM Expert 2.1 b45'
_computing_structure_solution
                                                'SIR2011 (Burla, et al., 2012)'
_computing_structure_refinement
                                      'SHELXL Version 2018/3 (Sheldrick, 2008)'
_computing_publication_material
                                          'CrystalStructure 4.3 (Rigaku, 2019)'
_computing_molecular_graphics                     'CrystalStructure 4.3'

#==============================================================================
# MOLECULAR GEOMETRY

_geom_special_details
;
 All esds (except the esd in the dihedral angle between two l.s. planes)
 are estimated using the full covariance matrix.  The cell esds are taken
 into account individually in the estimation of esds in distances, angles
 and torsion angles; correlations between esds in cell parameters are only
 used when they are defined by crystal symmetry.  An approximate (isotropic)
 treatment of cell esds is used for estimating esds involving l.s. planes.
;

loop_
 _geom_bond_atom_site_label_1
 _geom_bond_atom_site_label_2
 _geom_bond_distance
 _geom_bond_site_symmetry_2
 _geom_bond_publ_flag
Se1 C1 1.928(2) . ?
Se1 C19 1.943(2) . ?
Se2 P1 2.1219(7) . ?
P1 C9 1.831(2) . ?
P1 C16 1.852(3) . ?
P1 C13 1.858(2) . ?
C1 C2 1.381(3) . ?
C1 C10 1.432(3) . ?
C2 C3 1.401(3) . ?
C2 H2 0.9500 . ?
C3 C4 1.358(3) . ?
C3 H3 0.9500 . ?
C4 C5 1.417(3) . ?
C4 C11 1.510(3) . ?
C5 C6 1.405(3) . ?
C5 C10 1.421(3) . ?
C6 C7 1.356(3) . ?
C6 C12 1.511(3) . ?
C7 C8 1.411(3) . ?
C7 H7 0.9500 . ?
C8 C9 1.387(3) . ?
C8 H8 0.9500 . ?
C9 C10 1.449(3) . ?
C11 C12 1.540(4) . ?
C11 H11A 0.9900 . ?
C11 H11B 0.9900 . ?
C12 H12A 0.9900 . ?
C12 H12B 0.9900 . ?
C13 C15 1.523(4) . ?
C13 C14 1.538(3) . ?
C13 H13 1.0000 . ?
C14 H14A 0.9800 . ?
C14 H14B 0.9800 . ?
C14 H14C 0.9800 . ?
C15 H15A 0.9800 . ?
C15 H15B 0.9800 . ?
C15 H15C 0.9800 . ?
C16 C17 1.524(4) . ?
C16 C18 1.526(4) . ?
C16 H16 1.0000 . ?
C17 H17A 0.9800 . ?
C17 H17B 0.9800 . ?
C17 H17C 0.9800 . ?
C18 H18A 0.9800 . ?
C18 H18B 0.9800 . ?
C18 H18C 0.9800 . ?
C19 C20 1.389(3) . ?
C19 C24 1.390(3) . ?
C20 C21 1.387(4) . ?
C20 H20 0.9500 . ?
C21 C22 1.377(4) . ?
C21 H21 0.9500 . ?
C22 C23 1.384(4) . ?
C22 H22 0.9500 . ?
C23 C24 1.385(4) . ?
C23 H23 0.9500 . ?
C24 H24 0.9500 . ?

loop_
 _geom_angle_atom_site_label_1
 _geom_angle_atom_site_label_2
 _geom_angle_atom_site_label_3
 _geom_angle
 _geom_angle_site_symmetry_1
 _geom_angle_site_symmetry_3
 _geom_angle_publ_flag
C1 Se1 C19 96.83(10) . . ?
C9 P1 C16 105.51(11) . . ?
C9 P1 C13 106.43(11) . . ?
C16 P1 C13 106.89(12) . . ?
C9 P1 Se2 112.41(8) . . ?
C16 P1 Se2 116.47(8) . . ?
C13 P1 Se2 108.57(9) . . ?
C2 C1 C10 119.6(2) . . ?
C2 C1 Se1 114.77(18) . . ?
C10 C1 Se1 124.74(17) . . ?
C1 C2 C3 124.1(2) . . ?
C1 C2 H2 118.0 . . ?
C3 C2 H2 118.0 . . ?
C4 C3 C2 118.2(2) . . ?
C4 C3 H3 120.9 . . ?
C2 C3 H3 120.9 . . ?
C3 C4 C5 118.8(2) . . ?
C3 C4 C11 132.2(2) . . ?
C5 C4 C11 109.0(2) . . ?
C6 C5 C4 111.2(2) . . ?
C6 C5 C10 124.4(2) . . ?
C4 C5 C10 124.5(2) . . ?
C7 C6 C5 119.1(2) . . ?
C7 C6 C12 131.4(2) . . ?
C5 C6 C12 109.6(2) . . ?
C6 C7 C8 118.5(2) . . ?
C6 C7 H7 120.8 . . ?
C8 C7 H7 120.8 . . ?
C9 C8 C7 124.2(2) . . ?
C9 C8 H8 117.9 . . ?
C7 C8 H8 117.9 . . ?
C8 C9 C10 118.1(2) . . ?
C8 C9 P1 116.53(18) . . ?
C10 C9 P1 124.77(18) . . ?
C5 C10 C1 114.2(2) . . ?
C5 C10 C9 115.1(2) . . ?
C1 C10 C9 130.7(2) . . ?
C4 C11 C12 105.29(19) . . ?
C4 C11 H11A 110.7 . . ?
C12 C11 H11A 110.7 . . ?
C4 C11 H11B 110.7 . . ?
C12 C11 H11B 110.7 . . ?
H11A C11 H11B 108.8 . . ?
C6 C12 C11 104.9(2) . . ?
C6 C12 H12A 110.8 . . ?
C11 C12 H12A 110.8 . . ?
C6 C12 H12B 110.8 . . ?
C11 C12 H12B 110.8 . . ?
H12A C12 H12B 108.8 . . ?
C15 C13 C14 110.5(2) . . ?
C15 C13 P1 111.52(18) . . ?
C14 C13 P1 109.19(17) . . ?
C15 C13 H13 108.5 . . ?
C14 C13 H13 108.5 . . ?
P1 C13 H13 108.5 . . ?
C13 C14 H14A 109.5 . . ?
C13 C14 H14B 109.5 . . ?
H14A C14 H14B 109.5 . . ?
C13 C14 H14C 109.5 . . ?
H14A C14 H14C 109.5 . . ?
H14B C14 H14C 109.5 . . ?
C13 C15 H15A 109.5 . . ?
C13 C15 H15B 109.5 . . ?
H15A C15 H15B 109.5 . . ?
C13 C15 H15C 109.5 . . ?
H15A C15 H15C 109.5 . . ?
H15B C15 H15C 109.5 . . ?
C17 C16 C18 112.8(2) . . ?
C17 C16 P1 113.81(19) . . ?
C18 C16 P1 111.67(18) . . ?
C17 C16 H16 106.0 . . ?
C18 C16 H16 106.0 . . ?
P1 C16 H16 106.0 . . ?
C16 C17 H17A 109.5 . . ?
C16 C17 H17B 109.5 . . ?
H17A C17 H17B 109.5 . . ?
C16 C17 H17C 109.5 . . ?
H17A C17 H17C 109.5 . . ?
H17B C17 H17C 109.5 . . ?
C16 C18 H18A 109.5 . . ?
C16 C18 H18B 109.5 . . ?
H18A C18 H18B 109.5 . . ?
C16 C18 H18C 109.5 . . ?
H18A C18 H18C 109.5 . . ?
H18B C18 H18C 109.5 . . ?
C20 C19 C24 118.9(2) . . ?
C20 C19 Se1 116.35(18) . . ?
C24 C19 Se1 124.61(18) . . ?
C21 C20 C19 120.2(2) . . ?
C21 C20 H20 119.9 . . ?
C19 C20 H20 119.9 . . ?
C22 C21 C20 120.8(2) . . ?
C22 C21 H21 119.6 . . ?
C20 C21 H21 119.6 . . ?
C21 C22 C23 119.2(3) . . ?
C21 C22 H22 120.4 . . ?
C23 C22 H22 120.4 . . ?
C22 C23 C24 120.5(3) . . ?
C22 C23 H23 119.7 . . ?
C24 C23 H23 119.7 . . ?
C23 C24 C19 120.4(2) . . ?
C23 C24 H24 119.8 . . ?
C19 C24 H24 119.8 . . ?

loop_
 _geom_torsion_atom_site_label_1
 _geom_torsion_atom_site_label_2
 _geom_torsion_atom_site_label_3
 _geom_torsion_atom_site_label_4
 _geom_torsion
 _geom_torsion_site_symmetry_1
 _geom_torsion_site_symmetry_2
 _geom_torsion_site_symmetry_3
 _geom_torsion_site_symmetry_4
 _geom_torsion_publ_flag
C10 C1 C2 C3 5.4(4) . . . . ?
Se1 C1 C2 C3 -164.12(19) . . . . ?
C1 C2 C3 C4 2.1(4) . . . . ?
C2 C3 C4 C5 -5.0(3) . . . . ?
C2 C3 C4 C11 176.5(3) . . . . ?
C3 C4 C5 C6 180.0(2) . . . . ?
C11 C4 C5 C6 -1.2(3) . . . . ?
C3 C4 C5 C10 0.6(4) . . . . ?
C11 C4 C5 C10 179.4(2) . . . . ?
C4 C5 C6 C7 179.3(2) . . . . ?
C10 C5 C6 C7 -1.3(4) . . . . ?
C4 C5 C6 C12 -0.4(3) . . . . ?
C10 C5 C6 C12 179.0(2) . . . . ?
C5 C6 C7 C8 -3.9(4) . . . . ?
C12 C6 C7 C8 175.7(3) . . . . ?
C6 C7 C8 C9 2.7(4) . . . . ?
C7 C8 C9 C10 3.8(4) . . . . ?
C7 C8 C9 P1 -167.6(2) . . . . ?
C16 P1 C9 C8 -93.5(2) . . . . ?
C13 P1 C9 C8 19.9(2) . . . . ?
Se2 P1 C9 C8 138.60(17) . . . . ?
C16 P1 C9 C10 95.7(2) . . . . ?
C13 P1 C9 C10 -151.0(2) . . . . ?
Se2 P1 C9 C10 -32.2(2) . . . . ?
C6 C5 C10 C1 -172.8(2) . . . . ?
C4 C5 C10 C1 6.6(3) . . . . ?
C6 C5 C10 C9 7.5(3) . . . . ?
C4 C5 C10 C9 -173.2(2) . . . . ?
C2 C1 C10 C5 -9.2(3) . . . . ?
Se1 C1 C10 C5 159.25(17) . . . . ?
C2 C1 C10 C9 170.5(2) . . . . ?
Se1 C1 C10 C9 -21.0(4) . . . . ?
C8 C9 C10 C5 -8.4(3) . . . . ?
P1 C9 C10 C5 162.33(17) . . . . ?
C8 C9 C10 C1 171.9(2) . . . . ?
P1 C9 C10 C1 -17.4(4) . . . . ?
C3 C4 C11 C12 -179.1(3) . . . . ?
C5 C4 C11 C12 2.3(3) . . . . ?
C7 C6 C12 C11 -177.9(3) . . . . ?
C5 C6 C12 C11 1.8(3) . . . . ?
C4 C11 C12 C6 -2.4(3) . . . . ?
C9 P1 C13 C15 61.0(2) . . . . ?
C16 P1 C13 C15 173.39(19) . . . . ?
Se2 P1 C13 C15 -60.21(19) . . . . ?
C9 P1 C13 C14 -176.61(18) . . . . ?
C16 P1 C13 C14 -64.2(2) . . . . ?
Se2 P1 C13 C14 62.17(19) . . . . ?
C9 P1 C16 C17 -157.7(2) . . . . ?
C13 P1 C16 C17 89.3(2) . . . . ?
Se2 P1 C16 C17 -32.2(2) . . . . ?
C9 P1 C16 C18 73.3(2) . . . . ?
C13 P1 C16 C18 -39.8(2) . . . . ?
Se2 P1 C16 C18 -161.29(16) . . . . ?
C24 C19 C20 C21 1.2(4) . . . . ?
Se1 C19 C20 C21 -174.72(19) . . . . ?
C19 C20 C21 C22 -2.3(4) . . . . ?
C20 C21 C22 C23 1.7(4) . . . . ?
C21 C22 C23 C24 -0.1(4) . . . . ?
C22 C23 C24 C19 -1.0(4) . . . . ?
C20 C19 C24 C23 0.4(4) . . . . ?
Se1 C19 C24 C23 176.0(2) . . . . ?


#==============================================================================
# Additional structures and associated data_? identifiers
# should be added at this point if there is more than one 
# structure analysis in the CIF.

_shelx_res_file
;
TITL 1-Se
    shelxl.res
    created by SHELXL-2018/3 at 16:24:52 on 04-Jun-2023
CELL  0.71075 9.24770 12.18710 19.04660 90.00000 97.68900 90.00000
ZERR  4 0.00060 0.00080 0.00130 0.00000 0.00500 0.00000
LATT 1
SYMM .50-X, .50+Y, .50-Z
SFAC C H P SE
UNIT 96 108 4 8
L.S. 20
FMAP 2
PLAN 5
WPDB -2
HTAB
BOND $H
CONF
LIST 4
TEMP -100.0
ACTA
SIZE 0.210 0.110 0.060
WGHT    0.028100    0.581000
FVAR       0.22381
SE1   4    0.893594    0.171069    0.561405    11.00000    0.02800    0.01974 =
         0.01967    0.00042    0.00447    0.00570
SE2   4    0.963371    0.145583    0.397660    11.00000    0.02229    0.02839 =
         0.02453   -0.00302    0.00511    0.00364
P1    3    0.734241    0.170523    0.383981    11.00000    0.02211    0.01348 =
         0.01950   -0.00133    0.00323   -0.00031
C1    1    0.870436    0.322366    0.532568    11.00000    0.02225    0.02004 =
         0.01905   -0.00059    0.00779    0.00256
C2    1    0.947530    0.396471    0.577949    11.00000    0.02102    0.03039 =
         0.01805   -0.00072    0.00388    0.00002
AFIX  43
H2    2    1.023450    0.369012    0.611944    11.00000   -1.20000
AFIX   0
C3    1    0.920769    0.509615    0.576985    11.00000    0.02354    0.02611 =
         0.02433   -0.01081    0.00941   -0.00446
AFIX  43
H3    2    0.979058    0.557623    0.608295    11.00000   -1.20000
AFIX   0
C4    1    0.809255    0.548800    0.530082    11.00000    0.02290    0.01814 =
         0.02671   -0.00579    0.01232   -0.00245
C5    1    0.732995    0.475355    0.480636    11.00000    0.01807    0.01654 =
         0.02143   -0.00119    0.00755   -0.00013
C6    1    0.621612    0.529588    0.436437    11.00000    0.02426    0.01695 =
         0.03013   -0.00208    0.00702    0.00214
C7    1    0.538347    0.471706    0.385301    11.00000    0.02585    0.02314 =
         0.03606    0.00007   -0.00550    0.00737
AFIX  43
H7    2    0.458514    0.505285    0.356650    11.00000   -1.20000
AFIX   0
C8    1    0.572990    0.360480    0.375625    11.00000    0.02411    0.02195 =
         0.02921   -0.00437   -0.00292    0.00120
AFIX  43
H8    2    0.516704    0.321442    0.338347    11.00000   -1.20000
AFIX   0
C9    1    0.683869    0.304431    0.416994    11.00000    0.01764    0.01506 =
         0.02379   -0.00269    0.00517   -0.00043
C10   1    0.764009    0.361526    0.476667    11.00000    0.01758    0.01733 =
         0.01866   -0.00052    0.00836   -0.00125
C11   1    0.746305    0.662460    0.517348    11.00000    0.02849    0.01637 =
         0.04386   -0.00832    0.00811   -0.00005
AFIX  23
H11A  2    0.820721    0.713557    0.503458    11.00000   -1.20000
H11B  2    0.710611    0.691008    0.560560    11.00000   -1.20000
AFIX   0
C12   1    0.619308    0.649300    0.456823    11.00000    0.03563    0.01608 =
         0.04146   -0.00424    0.00494    0.00353
AFIX  23
H12A  2    0.525289    0.668719    0.473093    11.00000   -1.20000
H12B  2    0.633932    0.696714    0.416159    11.00000   -1.20000
AFIX   0
C13   1    0.666539    0.168580    0.287663    11.00000    0.03061    0.02282 =
         0.02102   -0.00299   -0.00120    0.00021
AFIX  13
H13   2    0.558634    0.180734    0.281249    11.00000   -1.20000
AFIX   0
C14   1    0.697126    0.055254    0.257248    11.00000    0.04731    0.02919 =
         0.02226   -0.00795   -0.00062    0.00313
AFIX 137
H14A  2    0.800091    0.036347    0.270759    11.00000   -1.20000
H14B  2    0.675144    0.057195    0.205482    11.00000   -1.20000
H14C  2    0.635629    0.000034    0.276130    11.00000   -1.20000
AFIX   0
C15   1    0.736812    0.258654    0.248351    11.00000    0.04643    0.03146 =
         0.02365    0.00396    0.00350   -0.00330
AFIX 137
H15A  2    0.721010    0.329824    0.270036    11.00000   -1.20000
H15B  2    0.692870    0.259410    0.198591    11.00000   -1.20000
H15C  2    0.841788    0.244704    0.251123    11.00000   -1.20000
AFIX   0
C16   1    0.624797    0.068878    0.426389    11.00000    0.03183    0.01976 =
         0.02721   -0.00122    0.00825   -0.00366
AFIX  13
H16   2    0.627368    0.093237    0.476677    11.00000   -1.20000
AFIX   0
C17   1    0.688791   -0.046550    0.429717    11.00000    0.05879    0.01918 =
         0.05593    0.00788    0.01980    0.00074
AFIX 137
H17A  2    0.682644   -0.076683    0.381706    11.00000   -1.20000
H17B  2    0.633707   -0.093429    0.458467    11.00000   -1.20000
H17C  2    0.791170   -0.043754    0.451117    11.00000   -1.20000
AFIX   0
C18   1    0.464493    0.071528    0.394281    11.00000    0.03521    0.04222 =
         0.04026   -0.00126    0.00811   -0.01548
AFIX 137
H18A  2    0.428626    0.147230    0.393737    11.00000   -1.20000
H18B  2    0.407300    0.025876    0.422765    11.00000   -1.20000
H18C  2    0.454638    0.043177    0.345726    11.00000   -1.20000
AFIX   0
C19   1    0.804197    0.184168    0.647724    11.00000    0.02175    0.02256 =
         0.01829   -0.00076    0.00091   -0.00149
C20   1    0.814006    0.092806    0.691742    11.00000    0.02815    0.02386 =
         0.02604    0.00317    0.00145    0.00427
AFIX  43
H20   2    0.869435    0.030915    0.680915    11.00000   -1.20000
AFIX   0
C21   1    0.743040    0.091754    0.751473    11.00000    0.03344    0.03227 =
         0.02572    0.00968   -0.00028   -0.00191
AFIX  43
H21   2    0.747419    0.027947    0.780331    11.00000   -1.20000
AFIX   0
C22   1    0.666322    0.182061    0.769452    11.00000    0.03603    0.03705 =
         0.02452   -0.00009    0.01074   -0.00230
AFIX  43
H22   2    0.620188    0.181557    0.811120    11.00000   -1.20000
AFIX   0
C23   1    0.657297    0.273567    0.726035    11.00000    0.04638    0.02762 =
         0.04386    0.00162    0.02357    0.00758
AFIX  43
H23   2    0.604472    0.336191    0.737967    11.00000   -1.20000
AFIX   0
C24   1    0.724677    0.274526    0.665340    11.00000    0.04117    0.02310 =
         0.03636    0.00717    0.01831    0.00740
AFIX  43
H24   2    0.716499    0.337352    0.635546    11.00000   -1.20000
AFIX   0
HKLF 4


REM  1-Se
REM wR2 = 0.0563, GooF = S = 1.006, Restrained GooF = 1.006 for all data
REM R1 = 0.0248 for 3175 Fo > 4sig(Fo) and 0.0382 for all 3900 data
REM 248 parameters refined using 0 restraints

END

WGHT      0.0279      0.6000

REM Instructions for potential hydrogen bonds
HTAB C14 Se2
HTAB C15 Se2
HTAB C16 Se1
HTAB C17 Se2
EQIV $1 -x+2, -y, -z+1
HTAB C20 Se2_$1

REM Highest difference peak  0.399,  deepest hole -0.286,  1-sigma level  0.066
Q1    1   0.8673  0.1906  0.6142  11.00000  0.05    0.40
Q2    1   0.7135  0.1725  0.3284  11.00000  0.05    0.30
Q3    1   0.9441  0.1159  0.4469  11.00000  0.05    0.30
Q4    1   0.7552  0.1589  0.7765  11.00000  0.05    0.27
Q5    1   0.6100  0.5912  0.4453  11.00000  0.05    0.26
;

_shelx_res_checksum   85070

_shelx_hkl_file
;
   0  -1   0   -1.73    1.91
   0  -1   0   -0.92    1.24
   0   1   0    2.48    2.25
   0   1   0   -0.49    2.04
   0  -1   0    1.69    2.68
   0   1   0   -0.51    1.47
   0  -1   1   50.35    4.10
   0  -1  -1   49.43    2.95
   0   1  -1   53.39    3.38
   0   1   1   55.95    3.68
   0  -1  -1   56.15    3.44
   0  -1  -1   51.34    3.23
   0   1   1   44.96    2.94
   0   1  -1   51.98    2.88
   0   1   1   51.60    3.20
   0  -1   1   48.69    2.61
   0   0   2 1427.68   29.75
   0   0   2 1280.29   27.67
   0   0  -2 1313.67   29.42
   1   0   0    0.43    1.49
   1   0   0   -3.28    2.72
   1   0   0   -0.04    1.28
  -1   0   0    3.44    3.55
  -1   0   1 1043.20   23.15
   1   0  -1  964.28   21.41
  -1   0   1  993.21   22.23
   1   0  -1  993.31   23.61
   1   0  -1  905.82   21.00
  -1   0  -1  756.53   17.12
   0   1   2  174.30    5.14
   0   1   2  190.41    5.02
   0   1  -2  191.14    5.70
   0  -1  -2  164.30    5.13
   0  -1   2  171.74    5.19
   0  -1  -2  184.84    6.00
   0  -1   2  191.99    6.72
   0   1  -2  162.40    5.54
   0  -1   2  167.97    5.71
   1  -1   0  310.81    8.19
   1   1   0  322.96    8.67
  -1  -1   0  315.58    8.73
  -1   1   0  334.46    8.82
  -1  -1   0  337.70    9.19
   1  -1   0  321.78    8.26
  -1   1   0  312.05    7.99
   1   1  -1 1211.23   26.70
  -1  -1   1 1386.09   28.41
  -1   1   1 1350.68   27.47
   1  -1  -1 1208.26   27.23
   1   0  -2    2.36    3.27
  -1   0   2    3.74    4.40
  -1   0   2    6.15    2.27
  -1   0   2    2.92    3.34
  -1  -1  -1 1218.89   26.25
  -1  -1  -1 1226.22   25.50
   1  -1   1 1266.75   25.61
   1   1   1 1215.43   25.92
  -1   1  -1 1204.20   24.50
   0   0  -3    1.95    2.24
   0   0  -3    5.84    2.61
   0   0   3    9.07    2.62
   0   0   3    3.67    2.89
  -1   0  -2    0.16    2.37
   1   0   2   -0.70    1.90
  -1   0  -2    0.83    2.21
   1   0   2    0.56    3.15
  -1  -1   2  158.95    5.08
  -1  -1   2  150.32    4.93
   1  -1  -2  155.51    5.09
   1   1  -2  132.23    5.08
  -1  -1   2  142.27    5.30
  -1   1   2  147.37    4.95
  -1   1   2  136.62    4.62
  -1   1   2  144.51    4.51
   0  -2   0  493.32   11.89
   0  -2   0  440.54   11.78
   0   2   0  471.84   11.54
   0   2   0  508.03   11.63
   0   2  -1   87.41    3.32
   0  -2  -1   76.45    3.67
   0   2  -1   77.46    3.53
   0  -2   1   76.02    3.40
   0  -2   1   78.70    3.77
   0   2   1   85.89    3.45
   0  -1  -3  499.07   12.61
   0  -1  -3  508.65   11.95
   0   1  -3  514.98   11.91
   0   1   3  504.31   11.96
   0  -1   3  505.87   12.33
   0  -1   3  516.83   12.11
   0   1   3  484.30   13.90
  -1   0   3  311.60    8.46
   1   0  -3  299.60    9.27
  -1   0   3  318.94    8.73
  -1   0   3  321.63    9.34
   1   1   2    9.00    2.09
   1  -1   2   14.61    4.15
  -1  -1  -2   11.82    2.88
  -1   1  -2    7.66    2.37
  -1  -1  -2    7.99    2.73
   1  -1   2   10.37    2.42
   0  -2  -2   49.92    2.96
   0  -2  -2   45.60    5.13
   0   2  -2   49.13    3.76
   0  -2   2   46.66    3.33
   0   2   2   52.03    3.15
   0  -2   2   45.79    3.25
   0   2  -2   44.07    2.63
  -1   2   0 1850.10   37.50
  -1  -2   0 1892.46   38.39
   1   2   0 1874.29   37.60
   1  -2   0 1835.32   36.81
   1  -1  -3   51.30    3.46
  -1   1   3   45.89    2.92
  -1  -1   3   53.17    3.59
   1   1  -3   51.29    2.82
  -1   1   3   53.55    3.44
  -1  -1   3   56.19    3.69
  -1   1   3   52.09    3.35
   1   2  -1  279.67    5.33
  -1   2   1  288.03    8.14
  -1  -2   1  282.55    6.41
   1  -2  -1  283.27    5.78
  -1   2   1  281.31    6.75
  -1   0  -3   11.64    2.76
   1   0   3   12.80    2.28
   1   0   3   10.08    2.57
   1  -2   1  653.18   14.95
  -1  -2  -1  632.56   14.78
   1   2   1  657.92   14.70
  -1   2  -1  645.04   13.99
  -1   2  -1  637.04   14.35
  -1  -2  -1  652.91   15.53
   0   0   4  218.89    5.96
   0   0  -4  218.23    5.72
   0   0   4  218.91    5.90
   1  -2  -2  118.67    4.30
   1   2  -2  113.15    3.82
   1   2  -2  102.19    4.01
  -1  -2   2  110.02    4.50
  -1   2   2  120.15    4.44
  -1   2   2  117.82    4.43
  -2   0   1    3.71    3.56
  -2   0   1   -0.14    2.50
   2   0   0  225.61    5.91
   2   0   0  237.86    5.56
   2   0   0  244.08    5.67
  -2   0   0  245.43    6.05
  -1   1  -3  572.20   13.18
   1   1   3  566.83   13.11
   1  -1   3  591.43   13.45
  -1  -1  -3  571.17   13.22
   1  -1   3  585.36   13.59
  -1  -1  -3  590.94   13.60
   1   0  -4    0.42    2.00
  -1   0   4    1.58    4.06
   1   0  -4    0.32    2.67
  -1   0   4   -1.86    2.68
   0   1  -4   26.20    3.13
   0   1   4   24.84    2.86
   0   1   4   26.14    3.06
   0  -1   4   23.54    2.97
   0  -1   4   22.22    3.37
   0  -1  -4   29.18    3.36
   0   2   3  232.64    5.70
   0  -2  -3  231.16    6.76
   0  -2   3  222.14    5.73
   0   2  -3  217.53    5.69
   0  -2   3  231.93    5.91
   0  -2  -3  222.01    5.63
  -2   0   2  381.71    9.64
  -2   0   2  382.69    9.93
  -2   0   2  405.30   10.21
   1  -2   2   72.39    3.81
  -1  -2  -2   71.64    3.82
  -1  -2  -2   72.79    4.10
  -1   2  -2   68.23    3.76
   1   2   2   67.43    3.42
  -1   2  -2   70.46    3.17
   2   0   1    0.29    1.92
   2   0   1    1.44    1.92
  -2   0  -1    0.45    2.58
  -2   0  -1    1.55    1.66
  -2  -1   1  130.71    4.47
  -2   1   1  123.59    4.54
  -2   1   1  117.69    4.84
  -2  -1   1  130.42    5.00
   2  -1  -1  119.29    4.07
   2   1  -1  121.59    3.63
   2  -1   0  562.27   12.65
  -2  -1   0  565.20   13.55
  -2  -1   0  583.55   13.39
  -2   1   0  575.23   13.53
   2   1   0  559.49   12.45
  -1   1   4  225.18    6.00
  -1  -1   4  224.08    5.96
   1  -1  -4  219.11    5.26
   1   1  -4  222.19    5.32
   1  -1  -4  224.89    5.51
  -1  -1   4  222.06    6.04
  -2  -1   2  582.55   13.61
  -2  -1   2  603.50   14.32
   2  -1  -2  571.13   12.90
  -2  -1   2  586.58   14.21
  -2   1   2  582.79   13.85
  -2   1   2  560.33   12.90
   1   2  -3   15.04    3.40
  -1  -2   3   18.37    3.35
  -1  -2   3   16.08    3.15
  -1   2   3   19.05    3.03
  -1   2   3   16.39    2.89
   1  -2  -3   15.80    2.67
  -2  -1  -1  172.41    5.12
  -2  -1  -1  166.24    5.38
   2  -1   1  165.35    4.90
  -2   1  -1  169.80    5.18
   0  -3   0   -1.40    2.49
   0   3   0    0.58    1.96
   0   3   0    0.62    3.43
   1   0   4    2.63    1.91
   1   0   4   -0.72    2.59
  -1   0  -4    1.72    2.88
   0  -3   1 1582.66   32.31
   0  -3  -1 1597.13   32.76
   0  -3  -1 1504.98   30.06
   0   3   1 1599.33   32.50
   0   3  -1 1564.97   31.21
  -2   0   3    1.50    2.53
  -2   0   3   -1.94    2.48
  -2   0   3    0.02    2.42
  -1  -2  -3   80.82    4.15
   1  -2   3   76.85    3.98
  -1  -2  -3   76.79    3.91
   1  -2   3   78.12    3.90
  -1   2  -3   79.29    3.83
   1   2   3   80.70    3.82
   1   1   4  232.61    5.29
   1  -1   4  236.53    5.73
   1   1   4  229.16    5.83
  -1   1  -4  228.73    5.55
  -1  -1  -4  227.78    5.61
   1  -1   4  224.99    6.07
   0   0  -5   -0.13    2.63
   0   0   5   -0.92    2.98
   0   0   5   -1.70    3.48
  -2  -1   3  602.76   14.02
  -2   1   3  596.39   13.97
  -2   1   3  585.18   13.66
  -2  -1   3  617.53   14.29
  -2  -1   3  621.32   14.74
   2  -1  -3  618.85   13.76
  -2  -1  -2 2078.53   41.71
   2  -1   2 2074.30   42.00
  -2  -1  -2 2186.20   43.34
  -2   1  -2 2116.96   43.19
   0   3   2  312.82    8.24
   0  -3   2  310.10    8.38
   0  -3  -2  300.40    8.29
   0   3  -2  310.75    8.01
   0   3  -2  283.95    8.53
   0  -3  -2  296.46    7.86
   0   2  -4    8.17    2.42
   0  -2   4    8.03    2.90
   0  -2  -4    2.37    2.85
   0  -2   4    6.79    2.47
   0   2   4    8.57    2.80
   0  -2  -4    5.48    3.81
  -1  -3   0 2105.63   42.12
  -1   3   0 2242.94   45.63
   1   3   0 2158.41   43.41
   1  -3   0 2147.05   42.82
  -1   3   1   -1.26    2.45
   1  -3  -1   -0.73    2.53
   1   3  -1    1.16    1.92
  -1  -3   1   -5.52    2.70
   1   3  -1    0.14    1.18
  -1   3   1   -1.06    2.32
  -2  -2   1  103.39    3.99
  -2   2   1  107.11    3.68
  -2  -2   1  110.98    5.10
  -2   2   1  105.48    4.56
   2   2  -1  107.19    3.75
   2  -2  -1  113.27    4.18
  -1   0   5  670.08   16.09
   1   0  -5  660.85   14.80
  -1   0   5  653.43   15.00
   2  -2   0   81.70    3.72
   2   2   0   80.38    3.41
  -2   2   0   83.50    4.18
  -2  -2   0   83.18    3.72
  -2  -2   0   83.93    4.67
  -2   2   0   88.77    4.44
  -1  -3  -1   68.84    3.33
   1  -3   1   68.06    4.00
   1   3   1   77.12    3.49
  -1   3  -1   68.59    3.47
  -1   3  -1   68.34    3.09
  -1  -3  -1   68.58    4.23
   0   1   5  606.30   14.89
   0   1  -5  641.96   14.85
   0  -1   5  601.89   13.83
   0  -1   5  628.59   14.86
   0   1   5  632.18   14.88
   0  -1  -5  630.64   14.46
  -1  -2   4    2.20    2.83
   1  -2  -4    1.48    1.96
  -1  -2   4    0.74    2.31
   1  -2  -4    3.92    3.38
  -1   2   4   -0.76    2.18
   1   2  -4   -1.45    1.75
  -2   2   2   55.33    3.83
   2   2  -2   55.81    3.21
   2  -2  -2   54.19    3.24
  -2   2   2   55.67    3.05
  -2  -2   2   53.97    3.03
  -2  -2   2   58.47    4.34
  -2  -2  -1 1626.67   33.20
  -2   2  -1 1639.32   34.13
  -2  -2  -1 1565.97   31.94
   2  -2   1 1605.97   32.76
  -1   3   2  537.50   12.63
  -1  -3   2  543.77   12.96
   1   3  -2  547.22   12.28
   1  -3  -2  539.98   12.70
   1  -1  -5    2.10    2.35
  -1  -1   5    3.21    3.49
   1  -1  -5    4.60    1.65
   1   1  -5    2.83    2.54
  -1   1   5    3.48    2.47
   1  -1  -5    5.47    2.11
  -1  -1   5    4.20    2.34
  -2   0  -3   -0.53    2.32
   2   0   3    1.81    2.69
   2   0   3   -0.11    2.18
   0   3  -3  128.71    5.32
   0  -3  -3  135.12    4.41
   0   3  -3  136.44    4.33
   0  -3   3  131.21    4.84
   0   3   3  127.13    4.32
   0  -3  -3  121.86    4.47
  -1  -3  -2  546.40   12.82
   1   3   2  547.18   12.74
  -1   3  -2  565.35   12.99
  -1   3  -2  512.57   12.40
  -1  -3  -2  560.47   13.70
   1  -3   2  542.20   12.64
  -2  -1   4    1.21    2.91
   2  -1  -4    1.64    2.13
  -2  -1   4   -0.56    1.90
  -2   1   4   -1.27    2.73
  -2  -1   4    2.54    3.16
  -2   1   4    2.58    2.34
   2  -1   3    1.55    2.79
   2  -1   3    1.52    4.26
  -2  -1  -3    1.04    2.35
   2   1   3   -0.55    2.03
  -2   1  -3    5.15    3.05
  -1   0  -5  302.34    8.53
   1   0   5  281.43    6.13
   1   0   5  303.75    8.40
   1   2   4    2.80    2.92
  -1   2  -4    0.24    2.41
  -1  -2  -4    4.54    3.05
  -1  -2  -4    1.77    2.36
   1  -2   4    0.00    2.41
   1  -2   4    0.96    2.71
  -2   2   3  647.55   14.86
  -2  -2   3  686.49   16.04
   2  -2  -3  667.03   14.69
  -2  -2   3  661.88   15.47
  -2  -2   3  639.29   15.09
  -2   2   3  672.43   15.11
   2  -2   2   96.00    4.04
   2   2   2   89.01    3.60
  -2   2  -2   97.77    3.97
  -2  -2  -2   95.93    3.79
  -2  -2  -2   99.29    4.54
  -2   2  -2   95.95    4.27
   1   3  -3   45.72    3.17
   1   3  -3   54.47    3.44
  -1   3   3   55.01    3.65
   1  -3  -3   52.74    3.31
  -1   3   3   52.54    3.36
  -1  -3   3   50.33    4.14
   1  -1   5  752.52   17.19
   1   1   5  713.64   15.77
  -1  -1  -5  755.76   16.58
  -1   1  -5  767.27   17.21
   1  -1   5  758.45   16.74
   1   1   5  732.34   16.68
   0   2  -5  405.19   10.05
   0  -2   5  391.70   10.37
   0  -2  -5  403.86   10.53
   0  -2   5  384.49    9.92
   0   2   5  402.66   10.13
   0   0  -6 3808.88   24.63
   1   2  -5  577.70   13.80
  -1   2   5  617.77   14.06
   1  -2  -5  618.67   13.71
  -1  -2   5  650.53   15.02
  -1  -2   5  599.84   13.95
   1  -2  -5  591.64   13.82
  -2   0   5   -0.44    3.13
  -2   0   5    3.58    3.56
  -2   0   5    2.15    2.56
  -1   3  -3   56.19    3.36
   1  -3   3   55.51    3.68
  -1  -3  -3   55.95    3.88
  -1   3  -3   56.14    3.06
   1   3   3   59.41    3.42
  -1  -3  -3   56.11    3.51
  -1   0   6   -0.02    3.07
  -1   0   6    0.33    3.41
   1   0  -6    1.85    3.05
   2   0   4   26.34    2.46
  -2   0  -4   30.99    3.21
   2   0   4   23.96    2.68
  -3   0   1   75.02    4.56
   3   0  -1   72.74    3.63
  -3   0   1   78.10    4.16
   0  -3  -4   29.27    2.82
   0  -3   4   28.28    3.22
   0  -3   4   30.52    3.14
   0   3  -4   26.79    2.53
   0  -3  -4   25.93    2.71
   0   3   4   25.85    3.08
  -2  -2   4   41.09    3.86
  -2   2   4   35.88    3.35
   2  -2  -4   38.33    2.62
  -2  -2   4   40.32    3.00
  -2  -2   4   37.68    4.04
  -2   2   4   42.65    3.82
  -3   0   0    1.13    2.54
   3   0   0   -0.00    2.12
   3   0   0    0.27    2.38
   0  -4   0 1115.99   23.51
   0   1  -6 1502.57   31.29
   0  -1   6 1385.61   29.80
   0  -1   6 1457.68   30.11
   0  -1  -6 1426.09   29.29
   0   1   6 1434.62   29.58
   2  -3  -1  241.87    5.96
  -2  -3   1  226.96    6.42
  -2  -3   1  238.04    5.68
   2   3  -1  224.85    5.13
  -2   3   1  241.71    6.02
  -2   3   1  240.23    5.56
   2  -3   0   88.69    4.25
   2   3   0   88.95    3.52
  -2   3   0   83.51    3.99
  -2  -3   0   86.34    3.48
  -2   3   0   88.35    3.48
  -2  -3   0   83.28    4.85
  -2  -1   5   20.09    3.19
  -2  -1   5   20.12    3.09
  -2   1   5   17.16    2.91
  -2   1   5   16.83    3.08
  -2  -1   5   20.72    3.85
   2  -1  -5   19.77    2.32
  -2  -2  -3   83.42    3.99
  -2   2  -3   95.20    4.38
  -2  -2  -3   90.56    4.28
   2  -2   3   83.19    3.76
   2  -2   3   88.17    3.64
   2   2   3   83.28    3.53
  -3   0   2    0.23    2.77
  -3   0   2    1.84    2.38
   0   4   1    8.80    2.40
   0  -4  -1   11.30    3.43
   0  -4   1    7.29    3.31
   0   4  -1    8.22    2.30
   0   4  -1    8.03    3.28
   0  -4  -1    9.84    1.88
  -1   3   4 1575.83   32.10
   1  -3  -4 1490.04   30.75
   1  -3  -4 1499.27   30.64
   1   3  -4 1496.38   30.90
  -1  -3   4 1553.70   32.23
  -1  -3   4 1507.89   31.58
  -2   1  -4  313.39    8.37
   2  -1   4  317.65    8.53
   2   1   4  320.62    8.27
   2   1   4  317.51    8.54
   2  -1   4  316.38    8.91
  -2  -1  -4  315.06    8.37
  -3   1   1   70.84    4.18
   3   1  -1   70.99    3.01
   3  -1  -1   77.93    4.04
  -3  -1   1   76.59    4.62
  -3   1   1   72.04    4.39
  -3  -1   1   71.04    3.51
   2   3  -2  253.85    5.85
  -2   3   2  250.64    6.48
  -2   3   2  258.32    5.58
   2  -3  -2  263.24    6.00
  -2  -3   2  251.10    6.57
  -2  -3   2  255.22    6.90
  -3  -1   0  148.43    5.19
   3  -1   0  140.34    4.37
  -3   1   0  146.49    4.84
   3   1   0  145.58    4.13
  -3  -1   0  145.12    4.67
  -2  -3  -1  580.24   13.70
  -2   3  -1  588.13   13.54
  -2  -3  -1  594.91   14.66
   2   3   1  593.71   13.38
  -2   3  -1  581.96   13.80
   2  -3   1  575.85   13.75
   3   0   1  183.34    4.93
  -3   0  -1  187.02    5.43
   3  -1  -2   30.59    3.15
  -3  -1   2   30.71    2.97
  -3   1   2   31.93    3.72
  -3   1   2   30.05    2.89
  -3  -1   2   27.96    4.11
   1   2   5   12.80    2.64
  -1  -2  -5   12.84    3.31
   1  -2   5   15.04    3.20
  -1   2  -5   11.19    2.89
  -1  -2  -5   13.42    2.85
   1  -2   5    9.80    2.67
  -3   0   3  371.11    9.88
  -3   0   3  361.23    9.59
  -3   0   3  358.54    9.56
   0  -4   2  353.26    9.33
   0  -4  -2  355.87    9.30
   0   4  -2  349.67    8.71
   0   4  -2  331.29    9.49
   0  -4  -2  331.43    8.50
   0   4   2  342.02    8.70
  -1   4   0  335.49    8.74
   1   4   0  306.03    7.96
   1  -4   0  316.83    8.51
  -1  -4   0  320.95    9.06
  -1   4   0  323.58    8.75
  -1  -4   0  319.73    8.57
  -1  -4   1  434.41   10.65
  -1   4   1  505.91   11.83
   1  -4  -1  496.36   12.21
   1   4  -1  508.39   11.71
  -1  -4   1  511.53   12.58
  -3  -1  -1 1148.77   24.44
   3  -1   1 1130.94   23.58
  -3  -1  -1 1135.96   24.10
  -3   1  -1 1194.85   25.40
   3   1   1 1148.26   24.91
   1   0   6   -3.93    2.56
   1   0   6   -1.08    1.97
  -1   0  -6   -0.04    2.46
   1  -3   4    0.29    2.97
  -1  -3  -4    9.33    2.90
   1   3   4    8.43    2.89
  -1   3  -4    9.94    2.73
  -1  -3  -4   11.54    3.13
  -1   4  -1  535.61   12.40
   1  -4   1  540.84   12.88
  -1  -4  -1  539.68   13.61
  -1  -4  -1  550.83   12.66
  -1   4  -1  505.89   12.37
   2   3  -3   54.93    3.03
  -2   3   3   57.24    3.68
  -2  -3   3   59.98    4.49
   2  -3  -3   56.96    3.52
  -2   3   3   55.91    3.29
  -2  -3   3   53.99    2.92
  -3  -1   3  176.83    5.50
   3  -1  -3  173.82    4.85
  -3  -1   3  173.50    4.99
  -3   1   3  167.05    5.23
  -3   1   3  167.28    5.14
  -3  -1   3  172.94    5.07
   2   3   2   63.26    3.19
  -2  -3  -2   65.89    3.23
  -2   3  -2   68.24    3.62
  -2   3  -2   66.71    3.01
   2  -3   2   69.56    4.01
  -2  -3  -2   71.61    3.92
   3   0   2    1.31    2.54
  -3   0  -2    4.29    2.95
   3   0   2   -0.66    2.25
  -1   4   2  218.59    5.96
   1  -4  -2  216.74    5.61
   1   4  -2  219.63    5.19
  -1  -4   2  206.73    5.84
  -1   4   2  214.06    5.34
   0  -2   6   26.58    3.34
   0   2   6   30.70    3.63
   0  -2   6   27.36    2.66
   0  -2  -6   23.02    3.03
   0  -2  -6   23.62    3.06
   0   2  -6   27.98    3.28
  -1   1  -6    0.76    2.48
   1  -1   6    2.21    3.30
  -1  -1  -6   -0.76    2.51
   1  -1   6    3.45    2.63
   1   1   6   -0.53    3.06
   1   1   6    1.71    1.97
  -2  -2   5  776.63   17.36
  -2  -2   5  764.21   17.46
  -2   2   5  785.30   17.36
  -2   2   5  769.44   17.61
   2  -2  -5  805.94   17.35
  -2   0   6 3507.91   26.19
   1  -2  -6  294.05    7.91
  -1  -2   6  285.94    8.31
  -1  -2   6  297.06    8.53
  -1   2   6  276.40    6.30
   1   2  -6  285.81    7.76
   0  -3   5 1659.52   34.07
   0  -3   5 1666.00   34.32
   0   3   5 1705.88   34.69
   0   3  -5 1726.33   35.12
   0  -3  -5 1722.17   35.27
   0  -3  -5 1593.84   34.70
   2   2   4  236.88    6.00
   2  -2   4  238.93    6.34
  -2  -2  -4  228.39    5.69
  -2   2  -4  236.58    5.74
   2  -2   4  238.45    6.12
  -2  -2  -4  241.83    6.49
   3  -2  -1   27.24    3.07
  -3   2   1   29.50    2.48
   3   2  -1   28.20    2.29
  -3  -2   1   30.92    3.12
  -3   2   1   26.32    3.12
  -3  -2   1   30.12    3.82
   0   4  -3   39.76    2.61
   0   4  -3   44.33    3.18
   0  -4  -3   39.70    3.54
   0  -4   3   39.68    3.29
   0   4   3   36.63    3.03
   0  -4  -3   42.36    2.91
  -2   0  -5   -0.52    2.58
   2   0   5   -0.11    2.59
   2   0   5    0.28    2.10
  -3   0   4   -1.00    2.32
  -3   0   4   -0.09    2.38
  -3   0   4   -4.88    3.10
   1   4   2  298.46    7.83
   1  -4   2  294.85    8.14
  -1  -4  -2  288.06    8.49
  -1   4  -2  303.99    8.14
  -1   4  -2  290.93    7.99
  -1  -4  -2  299.50    8.10
   3  -2   0  296.94    7.88
  -3   2   0  293.04    8.02
  -3   2   0  304.81    8.40
  -3  -2   0  313.08    9.04
  -3  -2   0  297.12    8.26
   3   2   0  306.23    7.81
  -3   1  -2   19.30    3.14
  -3  -1  -2   16.30    2.73
  -3   1  -2    9.17    1.22
  -3  -1  -2   16.16    3.28
  -3   1  -2   12.15    1.27
   3  -1   2   15.77    2.89
   3   1   2   15.18    2.06
   1  -3  -5    0.39    1.78
  -1  -3   5    1.81    2.79
  -1  -3   5   -1.16    2.51
   1   3  -5   -0.28    2.03
   1  -3  -5   -1.27    2.32
  -1   3   5    0.15    2.71
  -3  -2   2  110.14    4.22
  -3  -2   2  118.18    5.09
  -3   2   2  117.43    4.64
  -3   2   2  111.72    4.24
   3  -2  -2  117.54    4.04
   3   2  -2  118.70    3.97
  -2   1   6   26.77    3.62
  -2  -1   6   31.25    3.19
   2  -1  -6   32.86    2.64
   2  -1  -6   27.02    2.18
   2   1  -6   29.08    2.89
  -2  -1   6   34.57    3.87
   0   0  -7   -1.44    3.06
   0   0   7   -3.31    2.80
  -1   0   7 2159.96   44.15
  -1   0   7 2074.94   42.60
   1   0  -7 2204.36   43.90
  -2  -1  -5   30.19    3.12
  -2   1  -5   31.86    3.30
   2   1   5   29.67    2.60
   2  -1   5   27.23    3.02
   2   1   5   28.59    3.04
   2  -1   5   29.17    3.00
   3  -1  -4   58.92    3.23
  -3  -1   4   50.01    3.08
  -3  -1   4   58.83    4.17
  -3   1   4   55.94    3.71
  -3  -1   4   51.28    3.41
  -3   1   4   50.37    3.50
   1   4  -3   -0.67    2.06
   1   4  -3    0.45    1.12
   1   4  -3    1.23    1.26
  -1  -4   3   -0.65    2.28
   1  -4  -3    0.62    2.07
  -1   4   3    3.68    2.49
  -1   4   3    0.09    2.98
  -2  -3   4  110.02    4.72
   2  -3  -4  121.15    4.23
  -2   3   4  115.93    4.44
   2   3  -4  112.35    3.97
  -2   3   4  119.84    4.78
  -3  -2  -1   21.35    2.74
   3  -2   1   17.40    2.96
  -3   2  -1   26.49    3.18
  -3  -2  -1   25.66    3.08
   3   2   1   26.28    2.49
  -2   3  -3  235.75    5.39
   2   3   3  251.49    5.91
  -2   3  -3  228.99    5.60
   2  -3   3  244.46    6.04
  -2  -3  -3  241.99    5.92
  -2  -3  -3  244.14    6.65
   0  -1  -7  276.30    6.07
   0  -1   7  287.62    8.24
   0   1   7  288.39    8.32
   0  -1   7  276.66    5.86
   0   1  -7  290.78    7.98
  -1  -1   7  126.24    4.46
   1  -1  -7  126.56    4.35
  -1  -1   7  128.48    4.62
   1   1  -7  133.77    4.53
  -1   1   7  125.41    4.49
  -3  -2   3  203.04    5.31
  -3   2   3  200.74    5.39
   3   2  -3  201.22    5.05
   3  -2  -3  205.33    5.39
  -3   2   3  203.51    5.77
  -3  -2   3  213.35    5.99
  -3   0  -3   18.86    3.00
   3   0   3   15.01    2.62
   3   0   3   14.90    2.16
  -1  -2  -6 2298.46   46.84
   1   2   6 2212.67   44.71
   1  -2   6 2168.64   43.93
   1  -2   6 2298.49   46.27
  -1  -2  -6 2239.08   45.07
  -1   2  -6 2254.06   44.28
  -1  -4  -3  135.77    4.98
  -1   4  -3  123.18    4.34
  -1   4  -3  128.51    4.00
   1  -4   3  132.48    4.41
  -1  -4  -3  118.89    4.25
   1   4   3  123.76    3.99
  -1  -3  -5   21.60    2.93
   1  -3   5   25.00    3.30
  -1  -3  -5   21.87    2.99
   1  -3   5   18.97    2.88
   1   3   5   20.17    2.81
  -1   3  -5   19.44    2.86
   0   4   4  380.86    9.61
   0  -4  -4  339.31    9.12
   0   4  -4  370.25    9.03
   0  -4   4  382.82    9.77
   0   4  -4  333.75   10.79
   0  -4  -4  375.90    9.43
   3  -1   3 1188.56   26.51
  -3   1  -3 1232.33   26.07
  -3  -1  -3 1215.69   25.40
   3   1   3 1231.40   25.68
   3  -1   3 1241.68   25.77
   3   1   3 1221.35   25.53
  -3   0   5 2372.70   47.66
  -3   0   5 2450.08   49.28
  -3   0   5 2369.97   49.00
   3  -2   2 2742.21   53.77
  -3  -2  -2 2772.27   54.81
  -3  -2  -2 2754.02   54.66
  -3   2  -2 2884.08   22.39
   2   4  -1  453.50   10.67
  -2   4   1  472.48   11.50
  -2  -4   1  455.88   11.56
  -2  -4   1  440.36   11.00
  -2   4   1  469.83   11.17
   2  -4  -1  463.61   11.48
   2   4   0  372.75    9.20
   2  -4   0  377.81    9.51
  -2  -4   0  380.85    9.43
  -2  -4   0  372.23   10.01
  -2   4   0  385.56    9.83
  -2   2   6   29.47    2.87
   2   2  -6   33.11    2.56
  -2  -2   6   36.10    3.40
   2  -2  -6   33.17    2.52
  -2  -2   6   30.10    3.49
   1   4  -4  101.52    4.52
   1  -4  -4  109.00    4.21
   1  -4  -4  110.57    3.93
  -1   4   4  112.38    4.00
   1   4  -4  110.08    3.97
  -1  -4   4  110.40    4.72
   2  -2   5   62.62    3.72
   2   2   5   63.85    3.45
  -2   2  -5   57.50    3.68
   2  -2   5   65.52    3.79
  -2  -2  -5   60.45    3.53
  -2  -2  -5   64.82    3.81
   1   0   7   42.54    3.29
   1   0   7   46.02    2.67
  -1   0  -7   49.33    3.38
  -2   4   2   10.42    2.46
  -2  -4   2   11.18    3.01
   2   4  -2    8.70    2.05
   2  -4  -2    5.35    2.98
  -2   4   2    6.05    2.70
  -3   2   4  182.01    5.57
  -3  -2   4  189.06    5.22
   3  -2  -4  179.30    4.57
  -3  -2   4  183.70    5.20
  -3   2   4  186.43    5.13
  -3  -2   4  178.47    6.08
  -3   1   5  224.72    5.68
  -3  -1   5  238.31    5.88
   3  -1  -5  225.10    5.50
  -3  -1   5  228.97    6.40
  -3  -1   5  238.72    6.19
  -3   1   5  224.77    6.17
  -2   4  -1  243.99    5.74
  -2   4  -1  236.91    5.84
   2   4   1  256.30    5.62
   2  -4   1  238.78    5.84
  -2  -4  -1  241.50    6.65
  -2  -4  -1  239.50    5.66
   0   3   6   45.23    3.63
   0   3  -6   41.37    2.67
   0  -3   6   51.72    3.74
   0  -3  -6   45.53    3.03
   0  -3   6   45.57    3.52
   0  -3  -6   45.24    3.31
  -2   3   5  911.45   20.14
  -2   3   5  877.47   19.65
  -2  -3   5  902.56   20.33
   2  -3  -5  908.44   19.60
  -2  -3   5  897.67   19.59
  -2   0   7    1.39    3.31
  -2   0   7   -1.45    2.41
   2   0  -7    0.01    2.21
  -1  -3   6 1876.79   38.24
   1   3  -6 1856.12   37.20
  -1  -3   6 1884.42   39.09
   1  -3  -6 1902.91   37.71
  -1   3   6 1919.74   39.63
   0  -2   7 1400.38   29.82
   0  -2  -7 1395.20   28.84
   0  -2   7 1321.48   28.12
   0   2  -7 1395.51   28.84
   0   2   7 1402.52   29.14
  -2  -3  -4   14.02    3.27
  -2  -3  -4    9.90    2.86
  -2   3  -4    5.13    2.30
  -2   3  -4   10.87    2.04
   2   3   4    8.40    2.24
   2  -3   4    8.33    2.93
   1   2  -7  412.84   10.34
  -1  -2   7  393.43   10.24
  -1  -2   7  421.39   10.89
  -1   2   7  426.04   10.83
   1  -2  -7  402.62   10.02
   3  -3  -1    2.36    2.67
  -3   3   1    1.94    2.02
  -3  -3   1   -0.78    2.04
   3   3  -1    0.83    2.11
  -3   3   1   -0.37    2.42
  -3  -3   1    3.14    3.55
   1   1   7  813.10   17.91
   1   1   7  828.24   17.97
  -1  -1  -7  812.15   17.82
   1  -1   7  808.40   18.21
  -1   1  -7  809.10   17.73
   1  -1   7  821.17   18.39
   2   0   6  196.86    5.00
   2   0   6  199.40    5.48
  -2   0  -6  209.90    5.39
   3   3   0   25.32    2.64
  -3   3   0   20.67    3.32
  -3  -3   0   24.17    2.65
  -3  -3   0   21.04    3.46
   3  -3   0   23.15    3.25
  -3   3   0   22.41    2.39
   0   5   0    0.28    2.71
   0  -5   0   -1.55    2.42
   0   5   0   -0.84    1.87
  -3  -3   2  201.00    5.94
   3  -3  -2  202.06    5.39
   3   3  -2  192.78    4.72
  -3   3   2  190.79    5.14
  -3   3   2  205.28    5.81
  -3  -3   2  200.97    5.47
  -2  -1   7   69.12    3.81
   2  -1  -7   76.42    3.59
   2   1  -7   74.87    3.61
   2  -1  -7   70.82    3.08
  -2   1   7   72.89    3.73
  -2  -1   7   72.52    3.87
   3   0   4    2.67    2.29
   3   0   4    0.38    2.29
  -3   0  -4    1.71    2.76
  -1   4  -4  304.94    8.70
   1   4   4  337.08    8.68
  -1   4  -4  324.56    8.43
   1  -4   4  323.58    8.61
  -1  -4  -4  335.95    9.29
  -1  -4  -4  309.58    8.29
   0   5  -1    4.21    2.47
   0  -5  -1    0.52    2.42
   0  -5   1    3.72    2.72
   0  -5  -1    3.48    1.83
   0   5   1    3.77    2.34
  -2   4   3   31.56    3.43
   2  -4  -3   33.28    2.71
  -2   4   3   36.46    2.80
  -2  -4   3   31.37    3.28
   2   4  -3   35.90    2.90
   2   4   2   21.75    2.65
  -2   4  -2   20.16    2.34
  -2  -4  -2   18.43    2.45
   2  -4   2   21.11    2.93
  -2   4  -2   22.98    2.80
  -2  -4  -2   14.51    3.44
   3  -2   3   27.52    2.82
  -3  -2  -3   25.82    3.32
  -3   2  -3   29.96    3.27
   3   2   3   27.39    2.54
  -3  -2  -3   26.76    3.02
  -2  -1  -6  774.12   17.38
   2  -1   6  747.53   16.84
   2   1   6  729.43   16.12
   2   1   6  758.79   16.96
  -2   1  -6  768.02   16.76
   2  -1   6  755.83   17.23
   3   3   1  130.05    4.27
   3  -3   1  125.47    4.25
  -3  -3  -1  121.89    4.84
  -3   3  -1  129.99    4.69
  -3  -3  -1  122.22    4.03
  -3   3  -1  125.76    3.87
   3  -1   4   -1.10    1.88
   3   1   4   -0.84    1.98
   3  -1   4   -0.32    2.40
  -3  -1  -4    2.23    2.60
  -3   1  -4   -0.89    2.23
   3   1   4    0.71    2.04
   0  -4   5  449.50   11.18
   0   4  -5  458.42   10.70
   0   4   5  486.15   11.63
   0  -4  -5  462.14   11.44
   0  -4  -5  474.82   11.42
   0   4  -5  453.84   11.52
  -3  -3   3    0.53    2.96
  -3  -3   3    3.84    2.22
   3  -3  -3    3.02    2.39
  -3   3   3    4.69    2.95
  -3   3   3    3.19    1.99
   3   3  -3    3.70    2.22
   1   0  -8   -1.07    2.37
  -1   0   8   -1.51    2.06
  -1   0   8   -3.49    3.15
   0   5  -2  245.37    6.11
   0   5   2  258.48    6.29
   0  -5   2  226.71    6.42
   0  -5  -2  240.41    6.44
   0  -5  -2  236.01    5.92
   0   5  -2  216.24    5.92
   0   0   8    1.65    2.01
   0   0   8    3.61    2.61
   0   0  -8    2.94    2.93
  -1  -5   0  187.50    5.64
  -1  -5   0  178.96    5.71
   1   5   0  188.90    5.17
   1  -5   0  179.11    5.39
  -3   0   6   -1.08    2.43
  -3   0   6   -2.19    2.57
  -3   0   6    1.02    2.43
  -3   2   5  285.78    7.32
  -3   2   5  290.35    7.29
  -3  -2   5  288.47    7.50
   3  -2  -5  288.54    6.84
  -3  -2   5  295.49    8.05
  -3  -2   5  282.84    7.06
   1  -5  -1  334.63    7.62
  -1   5   1  331.87    7.91
   1   5  -1  330.06    7.48
  -1   5   1  343.05    7.53
  -1  -5   1  324.94    7.84
  -1  -4   5 1116.21   19.57
   1   4  -5 1125.88   18.61
  -1   4   5 1155.94   19.40
   1  -4  -5 1080.98   18.66
   1  -4  -5 1141.50   19.09
   1   4  -5 1063.09   21.17
  -1  -3  -6  169.34    5.27
   1   3   6  166.80    5.14
   1  -3   6  168.95    5.37
  -1   3  -6  170.64    5.15
   1  -3   6  167.66    5.11
  -1  -3  -6  167.97    5.46
  -1   5  -1  886.19   15.78
   1  -5   1  846.51   15.47
  -1  -5  -1  843.23   15.48
  -1   5  -1  873.33   15.06
  -1  -5  -1  888.46   15.49
  -1  -1   8  109.51    4.54
  -1  -1   8  104.42    4.28
   1   1  -8  106.60    4.42
  -1   1   8  110.28    4.58
   1  -1  -8  105.84    4.14
   0  -1   8  804.10   15.08
   0  -1   8  813.86   15.04
   0   1  -8  842.18   15.02
   0  -1  -8  857.53   15.17
   0   1   8  816.35   15.08
   3  -1  -6  128.82    4.16
  -3  -1   6  124.97    4.38
  -3   1   6  133.83    4.99
  -3   1   6  127.08    4.51
  -3  -1   6  136.96    5.19
  -3  -1   6  135.25    4.72
   4   0  -1   -1.02    1.44
   4   0  -1    1.24    2.43
  -4   0   1    2.44    2.71
   1   2   7   47.44    2.72
   1  -2   7   43.96    3.63
   1  -2   7   45.80    3.49
  -1   2  -7   49.04    3.37
  -1  -2  -7   48.98    3.86
   1   2   7   52.58    3.24
  -2   4   4   76.41    4.14
   2   4  -4   83.05    3.78
   2   4  -4   65.66    3.74
  -2   4   4   75.07    3.68
  -2  -4   4   76.71    4.05
   2  -4  -4   74.15    3.40
  -3   3  -2   35.77    2.34
  -3   3  -2   34.46    3.38
  -3  -3  -2   33.43    3.26
   3  -3   2   30.74    3.21
   3   3   2   32.73    2.48
  -3  -3  -2   30.68    2.82
  -1   5   2   84.55    3.97
   1  -5  -2   77.85    3.69
  -1  -5   2   84.10    4.32
   1   5  -2   82.78    3.51
  -1   5   2   80.73    3.46
  -4   0   2   20.29    2.70
   4   0  -2   16.53    2.82
  -4   0   2   20.78    3.35
  -2  -4  -3    1.32    2.05
  -2  -4  -3    2.99    2.92
  -2   4  -3    1.62    1.50
   2   4   3    2.25    2.07
   2  -4   3    0.53    3.01
  -2   4  -3    1.06    2.48
   2  -2  -7    9.54    2.73
  -2  -2   7    6.65    2.34
   2   2  -7    9.69    2.14
   2  -2  -7   11.03    1.95
  -2  -2   7   11.63    3.34
  -2   2   7   13.37    3.11
   4   0   0   21.20    2.84
  -4   0   0   24.82    3.21
   4   0   0   22.46    3.09
  -2   3   6   61.53    3.51
   2   3  -6   51.43    2.91
   2  -3  -6   64.85    3.27
  -2  -3   6   50.68    3.47
  -2  -3   6   63.31    4.14
   0  -5  -3    1.44    2.71
   0  -5  -3    1.72    1.95
   0  -5   3    5.08    3.15
   0   5   3    0.93    2.70
   0   5  -3    2.45    2.11
   4  -1  -1  207.42    5.64
  -4   1   1  207.57    5.98
  -4  -1   1  212.05    5.95
  -4  -1   1  220.86    6.44
  -4   1   1  214.37    6.41
   4   1  -1  212.75    5.36
  -2  -3  -5    2.50    2.22
  -2  -3  -5    4.26    2.39
  -2   3  -5    4.92    2.67
   2   3   5    2.90    2.13
   2  -3   5    3.22    2.90
   2  -3   5    3.43    2.44
   3  -3  -4  540.22   10.68
   3   3  -4  520.88    9.73
  -3   3   4  518.60   10.46
  -3  -3   4  553.84   11.52
  -3  -3   4  535.45   10.90
  -3   3   4  547.24   11.11
   2  -2   6   20.18    3.02
  -2  -2  -6   20.54    2.80
  -2   2  -6   22.97    3.03
   2   2   6   17.84    2.38
   2   2   6   21.48    3.17
   2  -2   6   19.18    3.16
   1   5   2  129.93    4.44
  -1  -5  -2  122.79    4.81
   1  -5   2  142.12    5.20
  -1   5  -2  135.18    4.39
  -1  -5  -2  131.20    4.42
  -1   5  -2  126.50    4.45
   4  -1  -2  488.32    9.76
   4   1  -2  462.51    9.09
  -4  -1   2  451.01    9.82
  -4  -1   2  467.21    9.78
  -4   1   2  504.64   10.41
  -4   1   2  462.84    9.80
  -4   0   3   -0.52    2.42
   4   0  -3    0.55    2.56
  -4   0   3    0.72    2.13
  -1  -4  -5   45.29    3.33
  -1   4  -5   50.17    3.12
  -1  -4  -5   47.41    3.08
   1  -4   5   48.91    3.39
  -1   4  -5   44.75    2.83
   1   4   5   47.45    3.64
  -3   2  -4   75.42    3.76
   3   2   4   80.89    3.57
   3  -2   4   73.87    3.66
  -3  -2  -4   79.36    3.97
   3  -2   4   77.71    3.77
  -3  -2  -4   75.83    4.16
   0  -3   7  335.06    8.32
   0   3  -7  342.46    7.90
   0  -3   7  340.92    8.20
   0   3   7  339.95    8.15
   0  -3  -7  328.26    7.84
   0  -3  -7  333.60    8.10
   1   3  -7    2.28    1.89
  -1  -3   7    3.68    2.42
   1  -3  -7   -0.58    2.94
  -1   3   7    4.18    3.06
  -1  -3   7   -0.77    2.82
   1  -3  -7    5.89    2.61
   4   0   1   -4.97    3.02
   4   0   1   -0.21    2.09
  -4   0  -1   -0.99    2.59
   3   0   5    2.54    2.25
   3   0   5    0.72    2.54
  -3   0  -5    4.37    2.65
  -1   5   3   32.08    3.15
   1  -5  -3   28.00    3.08
   1   5  -3   28.53    2.59
  -1   5   3   28.16    2.84
  -1  -5   3   30.84    3.80
  -2   0   8  308.43    7.90
   2   0  -8  294.58    6.95
  -2   0   8  315.69    8.08
   1   0   8    1.13    2.05
  -1   0  -8    0.62    3.21
   1   0   8   -0.23    3.27
  -4   1   3   18.18    3.27
  -4  -1   3   19.08    2.71
  -4  -1   3   16.60    2.94
   4  -1  -3   20.27    2.54
  -4  -1   3   20.12    2.60
  -4   1   3   17.41    2.57
  -1   2   8  190.58    5.89
  -1  -2   8  198.74    6.36
  -1  -2   8  191.07    5.69
   1  -2  -8  201.70    5.44
   1   2  -8  187.48    5.15
  -4  -1  -1  418.49    8.98
  -4   1  -1  423.24    9.26
   4   1   1  417.00    8.97
   4  -1   1  405.93    8.76
   4   1   1  416.91    8.80
   0   2  -8   -0.34    2.45
   0  -2  -8    1.60    2.65
   0  -2   8    0.74    2.45
   0  -2   8    1.80    2.64
   0   2   8    3.99    3.31
   2   0   7   -0.03    2.65
   2   0   7    2.26    2.12
  -2   0  -7    1.11    2.59
   3   3   3  208.33    5.60
  -3   3  -3  218.04    6.21
  -3   3  -3  213.14    5.33
  -3  -3  -3  220.01    6.47
  -3  -3  -3  201.17    5.52
   3  -3   3  208.57    6.05
   3   1   5   66.53    3.35
  -3   1  -5   67.89    3.99
   3  -1   5   60.70    3.60
   3   1   5   60.34    3.18
  -3  -1  -5   70.67    3.99
   3  -1   5   62.16    3.62
  -3  -2   6  267.27    7.11
  -3  -2   6  256.35    7.00
  -3   2   6  283.99    7.32
  -3   2   6  258.08    6.69
  -3  -2   6  264.15    7.24
   3  -2  -6  253.91    6.19
   0  -4   6  229.63    6.47
   0  -4   6  244.41    6.97
   0  -4  -6  228.07    6.45
   0  -4  -6  225.74    6.34
   0   4   6  233.18    6.46
   0   4  -6  239.33    6.22
   2   1  -8  148.84    4.70
   2  -1  -8  147.01    4.69
  -2   1   8  145.06    5.46
  -2  -1   8  153.91    5.66
  -2  -1   8  143.61    5.20
   2   4  -5  210.53    5.66
  -2  -4   5  213.50    6.53
   2  -4  -5  205.95    5.68
  -2   4   5  209.14    5.84
  -2   4   5  204.64    6.14
  -1   5  -3   31.26    2.90
   1  -5   3   23.81    3.20
  -1   5  -3   26.02    2.68
  -1  -5  -3   25.43    2.75
  -1  -5  -3   27.86    2.94
   1   5   3   26.72    2.90
   1   1   8  103.28    4.57
  -1  -1  -8  106.94    4.92
   1  -1   8  106.69    4.31
   1  -1   8  103.12    4.31
   1   1   8  106.20    3.77
  -1   1  -8  108.88    4.40
   4   0  -4  351.44    7.80
  -4   0   4  337.50    8.25
  -4   0   4  344.37    8.30
   1  -4  -6  150.16    4.66
   1   4  -6  156.85    4.81
   1  -4  -6  152.90    4.73
  -1  -4   6  148.12    5.27
  -1  -4   6  162.17    5.75
  -1   4   6  160.01    5.41
  -3   0   7  401.20    9.00
  -3   0   7  399.02    9.02
  -3   0   7  406.60    9.41
  -2  -4  -4  160.36    5.20
  -2   4  -4  155.10    4.55
   2   4   4  157.40    4.89
   2  -4   4  158.62    5.14
  -2  -4  -4  154.57    5.03
  -2   4  -4  152.44    4.77
   3  -4  -1  212.24    6.24
  -3   4   1  223.91    6.03
  -3  -4   1  213.96    7.09
   3   4  -1  205.59    5.52
  -3   4   1  218.31    6.07
  -3  -4   1  210.30    5.80
   0  -5  -4  177.89    5.18
   0   5  -4  188.86    5.15
   0   5  -4  172.25    5.10
   0   5   4  191.19    5.00
   0  -5   4  190.90    5.88
   0  -5  -4  187.84    5.49
   2  -1   7  104.31    4.49
   2   1   7  107.78    4.06
   2   1   7  101.32    4.39
  -2   1  -7   97.04    4.59
   2  -1   7  102.37    4.27
  -2  -1  -7  101.63    4.14
  -4   2   1   35.12    3.27
  -4  -2   1   28.62    3.00
   4  -2  -1   33.05    2.95
  -4  -2   1   35.54    3.53
  -4   2   1   29.01    3.27
   4   2  -1   29.40    2.07
   4   0   2  725.36   13.19
   3  -3  -5   65.51    3.23
  -3   3   5   62.49    3.67
  -3  -3   5   58.76    3.67
  -3  -3   5   63.31    3.36
  -3  -3   5   61.33    4.18
  -3   3   5   55.15    3.99
   3   4   0  341.40    7.41
  -3   4   0  347.59    8.24
  -3  -4   0  340.14    8.44
  -3  -4   0  332.89    7.69
  -3   4   0  343.80    7.88
   3  -4   0  351.95    8.04
   2   5  -1   12.12    2.62
  -2   5   1    9.12    2.63
   2  -5  -1    9.21    3.46
  -2  -5   1   10.69    3.28
  -2   5   1   15.01    2.69
  -2   5   0  826.36   15.47
  -2  -5   0  841.40   15.81
  -2   5   0  840.01   14.66
   2  -5   0  831.28   14.85
   2   5   0  819.52   14.40
  -2  -5   0  819.99   14.10
  -4  -2   2    3.21    2.24
  -4   2   2    6.07    3.17
  -4  -2   2    3.39    2.78
   4  -2  -2   -0.45    3.02
  -4   2   2    1.17    2.29
   4   2  -2    3.73    1.56
  -3  -4   2  157.02    5.55
  -3  -4   2  162.90    5.10
   3  -4  -2  150.26    4.76
  -3   4   2  155.08    4.81
  -3   4   2  157.16    5.08
   3   4  -2  157.44    4.73
  -4  -1   4 1328.70   22.34
  -4   1   4 1377.64   14.75
  -4  -1   4 1361.09   22.97
   4  -1  -4 1398.86   13.27
  -4  -1   4 1355.88   22.62
  -4   1   4 1352.27   23.73
  -4   2   0   15.02    3.34
  -4  -2   0    8.36    3.92
   4  -2   0   13.54    2.79
  -4  -2   0   14.35    2.78
   4   2   0   10.29    1.82
   3  -1  -7  204.34    5.45
  -3  -1   7  207.64    6.53
  -3  -1   7  211.62    6.39
  -3   1   7  207.87    6.39
  -3  -1   7  200.82    5.84
  -3   1   7  186.26    5.62
   1  -5  -4  359.50    8.11
  -1   5   4  363.18    7.99
   1   5  -4  348.84    7.62
   1  -5  -4  365.72    8.04
   4   1   2 1148.39   19.36
   4   1   2 1177.81   19.44
   4  -1   2 1133.01   18.79
  -4  -1  -2 1156.63   19.44
  -4   1  -2 1165.83   20.24
   1  -3   7   -0.74    2.63
  -1  -3  -7    1.46    2.25
  -1  -3  -7    0.93    2.98
   1  -3   7    2.83    3.11
   1   3   7   -0.38    2.92
  -1   3  -7    0.18    2.29
   2   5  -2  332.08    7.24
  -2   5   2  338.44    7.62
   2  -5  -2  333.01    7.68
  -2   5   2  318.50    7.83
  -2  -5   2  327.13    8.14
   2  -5   1   26.57    3.41
  -2  -5  -1   25.95    3.63
  -2   5  -1   21.15    2.79
   2   5   1   32.83    3.31
  -2  -5  -1   25.33    2.50
  -2   5  -1   28.56    2.83
  -3   4  -1   -0.37    1.57
   3   4   1    0.59    2.59
  -3  -4  -1    0.70    2.96
  -3  -4  -1    1.40    2.14
  -3   4  -1   -0.14    2.99
   3  -4   1   -0.13    2.94
   2  -3  -7  960.28   16.02
  -2  -3   7  963.90   17.42
  -2  -3   7  963.87   17.12
   2   3  -7  942.67   16.03
   2  -3  -7  938.48   16.50
  -2   3   7  942.16   16.54
   4  -2  -3  958.48   16.15
  -4   2   3  945.60   17.23
  -4  -2   3  960.80   17.30
  -4  -2   3  995.06   18.53
   4   2  -3  991.14   16.85
  -4   2   3  997.26   17.43
  -1   0   9   10.92    3.13
  -1   0   9   13.17    2.28
   1   0  -9   10.87    2.77
  -3  -4   3   38.25    3.90
  -3  -4   3   37.70    2.79
   3   4  -3   38.40    3.10
  -3   4   3   34.09    3.59
   3  -4  -3   44.59    3.30
  -3   4   3   35.31    2.72
  -4  -2  -1  949.75   17.02
   4   2   1  866.11   19.20
   4  -2   1  917.91   16.04
  -4  -2  -1  970.60   17.52
  -4   2  -1  958.44   16.97
   0   0   9   -2.66    2.86
   0   0   9   -0.67    1.86
   0   0  -9    0.10    2.71
   3  -2   5   92.22    4.03
   3  -2   5   93.87    4.00
   3   2   5   97.57    3.81
  -3   2  -5   96.34    4.24
  -3  -2  -5   90.87    4.05
   2   3   6  205.91    5.97
  -2  -3  -6  209.33    6.42
  -2   3  -6  204.79    5.80
   2  -3   6  181.92    5.50
  -2  -3  -6  197.72    5.85
   2  -3   6  213.15    6.07
  -2   2   8  122.80    4.74
  -2  -2   8  120.58    4.57
   2  -2  -8  127.09    4.27
   2   2  -8  123.13    4.16
  -2  -2   8  115.49    5.02
  -4   0   5   -3.28    3.21
  -4   0   5    0.78    2.25
  -4   0   5   -2.05    3.02
   1  -4   6  532.26   11.06
  -1   4  -6  556.23   10.77
   1  -4   6  541.98   10.90
  -1  -4  -6  541.62   10.95
   1   4   6  565.60   11.16
  -1  -4  -6  577.03   11.96
   1  -2   8  398.27    8.83
   1   2   8  400.09    8.66
   1  -2   8  397.58    9.04
   1   2   8  410.24    8.97
  -1   2  -8  394.66    8.82
  -1  -2  -8  394.52    8.92
  -3   3  -4   45.02    2.58
   3  -3   4   42.06    3.70
  -3  -3  -4   44.45    3.92
   3   3   4   42.30    2.78
  -3  -3  -4   42.60    3.43
  -3   3  -4   48.28    3.68
  -1  -5  -4  169.32    5.23
  -1   5  -4  170.01    4.93
   1   5   4  162.43    4.79
  -1   5  -4  164.77    5.04
   1  -5   4  166.09    5.21
  -1  -5  -4  155.82    5.12
   2   5  -3   -0.18    2.32
   2  -5  -3    2.65    2.56
  -2   5   3   -1.37    2.57
  -2   5   3    0.35    2.59
  -2  -5   3   -0.51    3.08
   1  -1  -9    0.15    2.68
   1   1  -9   -2.38    3.16
  -1  -1   9    2.45    2.06
  -1  -1   9    3.60    2.60
  -1   1   9   -0.35    3.52
   2   5   2  471.97    9.44
  -2  -5  -2  467.11    9.65
  -2   5  -2  444.81    9.32
   2  -5   2  462.21    9.74
  -2   5  -2  460.87    9.30
  -2  -5  -2  447.95   10.09
   2   2   7  454.81    9.07
   2  -2   7  463.24   10.01
   2   2   7  458.69    9.51
  -2  -2  -7  471.44    9.88
   2  -2   7  456.22    9.55
  -2   2  -7  461.25    9.77
   0  -1   9   10.22    3.66
   0  -1  -9   16.78    3.45
   0   1  -9   12.02    3.06
   0  -1   9   13.83    2.50
   0   1   9    9.93    3.64
   4   0   3    2.13    2.94
  -4   0  -3    1.37    3.06
  -3  -4  -2  415.66    9.02
  -3  -4  -2  411.68    9.34
   3   4   2  397.63    8.48
   3  -4   2  395.10    8.31
  -3   4  -2  402.99    8.53
  -3   4  -2  396.12    8.73
   3   0   6    0.85    2.17
  -3   0  -6    0.08    2.11
   3   0   6   -0.89    2.48
  -4  -1   5  318.38    8.16
  -4  -1   5  321.83    8.15
  -4   1   5  319.14    7.71
  -4  -1   5  334.90    8.09
  -4   1   5  314.32    7.72
   4  -1  -5  336.30    7.45
   4  -2  -4  112.67    3.97
  -4   2   4  112.48    4.58
  -4   2   4  116.04    4.28
  -4  -2   4  116.50    4.93
  -4  -2   4  110.48    4.55
  -2   4   6  783.35   14.40
   2  -4  -6  763.89   13.90
  -2  -4   6  770.63   14.83
   2   4  -6  727.63   13.48
   0  -5  -5   58.01    3.93
   0   5  -5   50.44    3.16
   0  -5   5   49.06    3.51
   0   5  -5   43.44    2.94
   0  -5  -5   49.96    3.45
   0   5   5   46.16    3.52
  -3  -2   7   22.97    3.91
   3  -2  -7   22.03    2.38
   3   2  -7   21.49    2.31
  -3  -2   7   23.06    4.01
  -3   2   7   20.11    2.91
  -3   2   7   18.26    2.92
   1  -3  -8  360.83    8.24
  -1   3   8  354.24    8.26
   1   3  -8  347.31    7.89
  -1  -3   8  370.57    9.00
  -1  -3   8  343.84    8.52
   0   3   8    6.05    2.52
   0   3  -8    7.72    2.37
   0  -3   8    6.91    3.30
   0  -3  -8    5.00    3.05
   0  -3  -8    6.18    2.07
   0  -3   8    7.34    3.02
  -3  -3   6  218.17    6.24
  -3   3   6  228.50    6.38
  -3  -3   6  218.36    6.85
   3  -3  -6  226.58    5.93
  -3  -3   6  219.67    6.61
  -3   3   6  212.91    6.24
  -2  -4  -5  274.74    7.05
   2  -4   5  278.74    6.83
   2   4   5  283.24    6.76
  -2   4  -5  269.72    6.47
  -2  -4  -5  284.35    7.54
  -2   4  -5  280.70    7.07
   4   2   2   64.84    3.28
   4  -2   2   56.99    3.51
  -4  -2  -2   63.47    4.43
  -4   2  -2   55.87    3.51
  -4  -2  -2   63.99    3.57
   4   1   3  502.77   11.78
  -3   4   4    3.18    3.02
  -3  -4   4    0.01    3.50
   3  -4  -4    2.09    2.70
   3   4  -4    3.76    2.87
  -3  -4   4    1.23    2.08
  -3   4   4    0.55    2.70
  -1  -5   5   15.67    3.68
   1  -5  -5   16.74    2.90
   1   5  -5   12.19    2.06
   1   5  -5   19.99    3.16
   1  -5  -5   15.82    2.58
  -1   5   5   14.74    2.63
   3  -1   6    9.24    2.51
   3   1   6   12.72    2.85
  -3   1  -6   13.37    2.66
  -3  -1  -6   16.42    2.94
   3  -1   6   14.11    2.74
   3   1   6   12.45    2.59
   0   6   1   51.15    3.58
   0  -6  -1   45.53    4.25
   0  -6   1   44.82    3.58
   0  -6  -1   48.12    2.80
   0   6  -1   44.47    2.84
   0   6  -1   51.60    3.53
   0   4  -7  182.99    5.18
   0  -4   7  170.73    5.73
   0  -4  -7  179.10    5.52
   0  -4   7  177.65    5.56
   0  -4  -7  178.63    5.39
   0   4   7  186.49    5.45
  -1  -4   7  233.16    6.47
  -1  -4   7  238.09    6.84
   1   4  -7  244.56    6.49
  -1   4   7  236.08    6.32
   1  -4  -7  228.99    6.20
   1  -4  -7  231.88    6.25
   2   0  -9    1.45    3.01
  -2   0   9    0.28    2.19
  -2   0   9   -0.81    3.44
   4   3  -1   35.50    2.60
  -4   3   1   38.33    3.49
  -4  -3   1   39.61    3.07
  -4  -3   1   33.68    4.15
   4  -3  -1   35.60    2.95
  -4   3   1   35.55    2.73
   2   5  -4    5.69    2.20
  -2  -5   4    9.55    3.72
  -2   5   4   11.95    3.19
  -2   5   4    5.62    2.43
   2  -5  -4    8.26    2.64
   2   5  -4    0.27    1.50
   3   0  -8    3.52    2.36
  -3   0   8   -3.20    3.23
  -3   0   8   -1.42    2.59
  -4   3   2   -0.49    1.87
  -4   3   2    1.33    2.75
  -4  -3   2    1.11    3.48
   4   3  -2    0.51    2.05
  -4  -3   2   -0.04    2.45
   4  -3  -2    0.18    2.66
  -2  -5  -3  178.02    5.37
  -2   5  -3  173.69    5.39
  -2   5  -3  166.94    4.67
   2   5   3  180.57    5.30
  -2  -5  -3  182.69    5.79
   2  -5   3  176.29    5.48
  -4  -3   0    8.38    2.59
  -4   3   0    5.39    1.77
  -4  -3   0    3.24    3.06
   4  -3   0    7.70    2.99
  -4   3   0    3.68    2.94
   4   3   0    5.21    2.42
   2   0   8    2.83    2.95
   2   0   8    1.30    2.38
  -2   0  -8   -0.99    2.48
  -1  -2   9   30.65    3.93
  -1  -2   9   30.51    3.42
   1  -2  -9   27.63    3.11
   1   2  -9   31.19    3.51
  -1   2   9   28.97    3.33
   1   0   9   21.25    3.57
  -1   0  -9   16.97    3.15
   1   0   9   18.20    2.41
   0  -6  -2  919.37   16.11
   0   6  -2  908.94   15.59
   0  -6  -2  912.93   15.83
   0  -6   2  910.84   16.23
   0   6   2  905.39   15.62
  -2  -1   9   91.32    4.33
  -2  -1   9   91.63    4.46
   2   1  -9   94.90    4.16
  -2   1   9   95.69    4.82
   2  -1  -9   88.32    3.95
   3  -4   3   17.65    3.55
  -3  -4  -3   12.40    3.03
  -3   4  -3   20.08    2.06
  -3   4  -3   19.37    2.86
  -3  -4  -3   18.39    3.99
   3   4   3   19.06    2.76
   0   2  -9  102.35    4.27
   0  -2  -9  102.98    4.33
   0  -2   9  108.01    4.73
   0  -2   9  105.23    5.14
   0   2   9  114.18    4.65
  -1   6   0    0.13    2.97
  -1   6   0    1.34    2.00
  -1  -6   0    0.09    2.32
   1   6   0   -1.89    2.84
   1  -6   0   -2.47    2.72
  -1  -6   0   -0.10    1.76
  -4   0   6   34.27    3.78
  -4   0   6   33.78    3.47
  -4   0   6   34.93    3.35
  -1  -6   1  861.56   15.42
  -1   6   1  762.18   16.92
   1   6  -1  808.94   13.87
  -1   6   1  820.37   14.34
   1  -6  -1  815.89   15.14
  -3   1   8   50.08    4.19
  -3  -1   8   52.41    3.69
   3   1  -8   48.82    2.95
  -3  -1   8   54.49    3.75
   3  -1  -8   48.73    2.63
  -4   2   5  434.81    9.50
  -4  -2   5  442.73    9.73
   4  -2  -5  443.35    9.14
  -4  -2   5  433.01   10.15
  -4  -2   5  447.75    9.84
  -4   2   5  423.38    8.95
   4  -3  -3   73.57    3.63
  -4  -3   3   69.52    4.55
  -4   3   3   63.43    3.34
   4   3  -3   67.96    3.23
  -4   3   3   64.83    3.69
  -4  -3   3   68.02    3.59
  -1   5  -5  834.99   14.87
  -1  -5  -5  837.79   15.56
  -1  -5  -5  858.23   15.71
   1  -5   5  803.12   14.53
   1   5   5  818.21   14.17
  -1   5  -5  789.05   13.74
   1  -6   1  393.76    8.95
   1   6   1  423.64    9.11
  -1  -6  -1  409.44    9.40
  -1   6  -1  403.22    8.61
  -1  -6  -1  394.13    8.54
  -1   6  -1  378.56    9.20
  -2  -1  -8  773.05   14.03
   2   1   8  761.72   14.00
   2  -1   8  775.68   14.33
  -2   1  -8  765.67   13.96
   2   1   8  768.46   14.13
   2  -1   8  780.94   14.66
   1  -1   9    2.75    3.02
   1   1   9    3.20    1.92
   1   1   9   -0.51    3.37
   1  -1   9    6.74    3.00
  -1   1  -9    3.33    2.87
  -1  -1  -9   -2.16    3.17
  -4   3  -1   84.91    4.40
   4  -3   1   90.79    4.24
  -4  -3  -1   91.98    4.17
  -4  -3  -1   85.54    4.71
   4   3   1  103.82    4.28
   4   0   4  144.45    4.71
   4   0   4  157.01    4.77
  -4   0  -4  163.38    5.20
  -3  -3  -5  110.30    4.47
   3   3   5  124.66    4.43
  -3  -3  -5  126.18    5.17
   3  -3   5  118.46    4.39
  -3   3  -5  116.71    3.88
  -3   3  -5  129.21    4.86
  -4  -1   6  876.22   16.42
  -4   1   6  864.69   16.31
   4  -1  -6  848.17   14.87
  -4   1   6  837.95   15.21
  -4  -1   6  867.21   16.15
  -4  -1   6  864.31   16.41
   4  -2   3  431.20    9.02
  -4  -2  -3  446.10    9.94
   4   2   3  475.35    9.67
  -4   2  -3  455.85    9.63
  -4  -2  -3  432.75    9.15
   3   4  -5  259.43    6.36
  -3  -4   5  258.27    6.95
  -3   4   5  247.88    6.56
   3  -4  -5  280.61    7.07
  -3  -4   5  245.82    6.44
  -3   4   5  264.17    6.86
  -1   6   2  395.17    8.92
   1   6  -2  408.84    8.51
  -1   6   2  407.52    8.50
  -1  -6   2  410.39    9.27
   1  -6  -2  406.18    9.03
   3  -2   6  219.78    6.00
  -3  -2  -6  218.34    6.09
   3   2   6  222.53    6.08
   3   2   6  217.95    6.30
  -3   2  -6  217.64    6.25
   3  -2   6  220.54    6.39
  -2  -3   8  125.12    5.24
   2  -3  -8  113.07    4.02
  -2   3   8  129.06    4.57
   2   3  -8  116.93    4.23
   2  -3  -8  115.95    4.17
  -2  -3   8  126.35    5.25
   1  -3   8   -0.16    3.35
   1   3   8    2.54    2.85
   1  -3   8    5.10    2.92
  -1  -3  -8    1.91    2.32
  -1  -3  -8    1.46    2.43
  -1   3  -8   -0.31    3.06
   4   1   4  433.09    9.27
   4   1   4  448.96    9.19
  -4  -1  -4  459.58    9.84
   4  -1   4  447.04    9.03
  -4   1  -4  461.02    9.80
   2  -3   7   -1.94    2.95
  -2  -3  -7   -0.00    2.91
   2  -3   7    2.38    2.67
  -2   3  -7    0.05    2.59
   2   3   7    0.51    2.68
  -2  -3  -7    3.73    2.82
   0  -6   3  553.32   11.18
   0   6  -3  536.57   10.33
   0   6   3  567.96   11.02
   0  -6  -3  541.55   10.97
   0  -6  -3  535.32   10.45
  -1   4  -7   55.98    3.47
   1  -4   7   58.63    3.88
  -1  -4  -7   54.30    3.49
   1   4   7   51.02    3.71
  -1  -4  -7   54.92    3.96
   1  -4   7   48.14    3.49
  -1   6  -2  338.69    8.32
  -1   6  -2  321.05    7.44
  -1  -6  -2  328.13    7.52
  -1  -6  -2  335.19    8.19
   1  -6   2  319.97    7.42
   1   6   2  335.76    7.55
   0   5   6  639.32   12.14
   0   5  -6  631.01   12.26
   0  -5   6  657.24   12.76
   0  -5  -6  659.78   12.98
   0  -5  -6  653.03   12.40
   0   5  -6  671.97   12.38
  -2   5   5   40.44    3.62
   2   5  -5   37.83    2.92
   2  -5  -5   37.80    3.00
  -2  -5   5   43.28    3.90
   2   4  -7  131.26    4.35
  -2  -4   7  142.87    5.39
   2  -4  -7  138.80    4.46
  -2   4   7  132.88    4.92
   2  -4  -7  140.91    4.43
  -2  -4   7  130.77    4.93
  -4   3   4    8.92    3.04
  -4   3   4   11.43    3.18
  -4  -3   4    6.86    3.07
  -4  -3   4   11.32    3.70
   4   3  -4    9.58    2.67
   4  -3  -4    9.89    2.94
   1  -5  -6  117.46    4.65
   1  -5  -6  108.29    4.08
   1   5  -6  111.28    4.11
  -1  -5   6  104.34    4.34
   1   5  -6  106.77    4.22
  -1   5   6  101.94    4.15
  -3   3   7   20.63    3.38
  -3  -3   7   22.38    4.14
   3  -3  -7   20.63    2.40
  -3  -3   7   26.70    3.16
  -3   3   7   21.09    2.89
   3   3  -7   21.55    2.32
   2   5   4    8.90    2.92
   2  -5   4    4.59    2.91
  -2   5  -4    7.08    2.19
  -2  -5  -4    9.25    3.64
  -2   5  -4    5.73    2.59
  -2  -5  -4    6.96    2.31
  -3   5   1   12.47    2.96
  -3  -5   1   13.95    2.20
   3   5  -1   15.42    3.03
  -3   5   1   16.20    2.86
   3  -5  -1   12.46    3.03
  -3  -5   1   16.57    3.20
  -2  -2   9    0.73    2.93
   2  -2  -9    3.33    2.07
   2   2  -9    1.53    2.55
  -2  -2   9    2.18    2.47
  -2   2   9    4.07    2.70
   2  -2  -9    3.36    1.86
   4   3   2  101.85    3.80
   4  -3   2   96.42    3.77
  -4   3  -2  101.68    4.38
  -4  -3  -2   95.11    4.08
  -4  -3  -2   97.46    4.62
  -1  -6   3    1.00    2.70
   1  -6  -3   -0.08    2.27
   1   6  -3   -0.30    2.35
  -1   6   3    0.35    3.04
   1  -6  -3    1.15    3.27
  -2  -4  -6   -0.27    2.76
  -2   4  -6   -0.84    1.97
  -2   4  -6    1.78    3.15
   2  -4   6    2.00    3.11
   2   4   6   -1.65    2.71
  -2  -4  -6   -1.72    3.50
  -3  -5   0   25.60    3.83
  -3  -5   0   23.31    2.38
  -3   5   0   29.10    2.87
   3  -5   0   26.41    2.79
   3   5   0   26.60    2.80
  -3   5   0   22.07    2.93
   3   2  -8   73.77    3.59
  -3   2   8   74.67    4.22
  -3  -2   8   66.39    3.81
   3  -2  -8   70.38    3.14
  -3  -2   8   72.56    4.60
  -1   0  10   -0.70    2.03
   1   0 -10    2.53    3.20
  -1   0  10   -1.68    2.33
  -3   0  -7   10.70    3.02
   3   0   7    8.21    2.83
   3   0   7    5.91    3.05
   3   5  -2  425.76    8.62
  -3  -5   2  422.87    9.07
   3  -5  -2  438.76    9.44
  -3  -5   2  432.93    9.54
  -3   5   2  404.84    9.35
  -3   5   2  447.28    9.44
  -3   4  -4   23.87    3.18
  -3  -4  -4   29.34    3.37
   3  -4   4   30.86    3.67
  -3  -4  -4   31.19    3.45
   3   4   4   30.90    3.24
  -3   4  -4   31.74    2.37
   2   2   8    1.14    2.43
   2  -2   8    0.47    2.86
   2  -2   8    6.58    3.06
   2   2   8    4.77    3.18
  -2  -2  -8    3.69    3.15
  -2   2  -8   -0.15    2.76
  -1  -2  -9    0.40    2.74
   1  -2   9    3.37    2.76
   1   2   9    4.18    1.92
   1  -2   9    1.31    2.82
  -1   2  -9    2.66    2.54
   1   2   9    0.59    3.19
   0   0 -10    7.91    2.98
   0   0  10    3.69    1.99
   0   0  10    1.49    3.28
  -4   2   6   87.50    4.43
  -4  -2   6   89.85    4.14
   4  -2  -6   97.55    4.03
  -4  -2   6   90.87    4.36
  -4  -2   6   81.24    4.48
  -4   2   6   83.07    4.58
   3   5   1 1256.30   21.21
  -3   5  -1 1168.59   20.03
   3  -5   1 1166.84   19.10
  -3   5  -1 1200.12   20.08
  -3  -5  -1 1159.17   20.27
  -3  -5  -1 1178.67   20.51
  -1  -1  10  107.25    5.04
  -1  -1  10  108.35    4.23
   1  -1 -10  119.26    4.90
  -1   1  10  117.91    5.20
   1   1 -10  104.05    4.21
  -3  -1  -7  709.45   13.21
   3   1   7  714.09   13.01
   3   1   7  739.40   13.69
   3  -1   7  666.75   13.21
   3  -1   7  704.27   13.04
  -3   1  -7  699.67   12.87
   1   6   3   42.15    2.82
   1  -6   3   39.53    4.12
  -1  -6  -3   45.54    3.52
  -1   6  -3   47.42    3.10
  -1   6  -3   40.77    3.05
  -1  -6  -3   44.50    3.39
  -4   0   7   -1.84    2.97
  -4   0   7   -1.32    2.65
  -4   0   7    2.49    2.91
   1   3  -9   39.71    3.28
   1  -3  -9   43.56    4.12
  -1  -3   9   41.40    3.90
  -1   3   9   38.48    3.63
  -1  -3   9   39.92    4.23
   3  -5  -3  520.30   10.72
  -3   5   3  523.79   10.55
   3   5  -3  502.26    9.73
  -3  -5   3  508.19   11.14
  -3   5   3  510.95   10.64
  -3  -5   3  511.13   10.47
   1   4  -8   16.95    3.08
  -1  -4   8   14.14    3.28
  -1  -4   8   19.89    3.21
   1  -4  -8   18.35    2.44
   1  -4  -8   20.63    2.83
  -1   4   8   16.06    3.00
   4  -2   4   70.48    4.07
  -4  -2  -4   77.68    4.04
  -4   2  -4   69.97    4.15
  -4   2  -4   68.45    2.86
   4   2   4   73.56    3.82
   0  -6  -4  289.98    7.37
   0  -6  -4  286.81    7.66
   0   6   4  291.47    7.56
   0  -6   4  286.43    7.65
   0   6  -4  285.51    7.10
   0  -4  -8   12.52    2.92
   0  -4  -8   11.95    2.62
   0  -4   8    2.58    3.49
   0   4   8    6.13    3.22
   0  -4   8   11.09    2.95
   0   4  -8    9.84    3.02
   0  -1  10  646.45   13.49
   0   1 -10  616.24   12.26
   0  -1 -10  639.54   12.86
   0  -1  10  646.79   13.66
   0   1  10  607.33   12.86
   0  -3  -9    9.04    2.99
   0  -3   9   15.02    3.15
   0  -3   9   10.27    3.35
   0   3   9    6.21    3.43
   0   3  -9    9.10    3.29
  -3  -4   6  149.14    5.47
   3  -4  -6  165.74    5.43
  -3   4   6  157.67    5.28
   3   4  -6  159.03    4.92
  -3   4   6  148.91    4.94
   3   4  -6  146.78    4.10
  -2   6   1  149.21    4.68
   2  -6  -1  155.11    5.51
  -2   6   1  148.20    4.87
  -2  -6   1  157.42    5.83
   2   6  -1  156.60    5.07
   2   6   0   96.67    4.10
  -2  -6   0   96.26    3.67
  -2   6   0   99.13    4.23
  -2  -6   0   93.94    4.41
  -2   6   0   96.58    3.94
   2  -6   0   89.71    4.56
  -4  -3   5  722.16   14.96
  -4   3   5  711.12   14.41
  -4   3   5  686.35   14.04
  -4  -3   5  703.15   14.83
   4   3  -5  688.12   13.33
   4  -3  -5  722.02   14.17
  -1   5  -6   33.64    3.43
   1  -5   6   35.28    3.33
   1   5   6   30.89    3.23
  -1   5  -6   28.43    2.82
  -1  -5  -6   32.81    3.61
  -1  -5  -6   31.30    3.38
  -4  -1   7  204.45    6.28
  -4   1   7  207.70    6.37
  -4  -1   7  206.88    6.53
   4  -1  -7  219.88    6.33
  -4  -1   7  212.31    6.39
  -4   1   7  211.64    6.61
  -4   0  -5    0.50    3.07
   4   0   5   -1.10    2.21
   4   0   5    2.64    2.06
   5   0  -1    7.28    1.75
  -5   0   1    6.12    3.29
   5   0  -1   10.88    2.98
  -3   0   9  414.76    9.88
   3   0  -9  420.81    8.85
  -3   0   9  416.50    9.85
  -1  -6   4  158.02    5.89
   1   6  -4  171.87    5.37
   1  -6  -4  166.24    5.57
   1  -6  -4  166.16    5.12
  -1   6   4  179.61    5.55
   5   0  -2   -0.65    1.66
   5   0  -2    2.69    2.96
  -5   0   2   -1.71    2.85
   4   4  -1    0.84    2.68
   4  -4  -1    3.98    2.87
  -4  -4   1    2.74    2.72
  -4   4   1   -2.24    3.06
  -4  -4   1   -0.26    3.93
  -4   4   1    0.22    2.03
  -4  -3  -3  427.91    9.76
   4  -3   3  437.15    9.61
  -4   3  -3  455.86    9.53
  -4  -3  -3  449.33   10.41
  -4   3  -3  435.42    9.83
   4   3   3  450.93    9.81
  -2   6   2  373.93    9.16
  -2  -6   2  359.57    9.08
  -2   6   2  355.81    8.37
   2   6  -2  354.23    7.87
   2  -6  -2  330.56    8.06
  -2   6  -1   60.87    3.56
   2  -6   1   52.67    3.50
  -2   6  -1   62.56    4.26
  -2  -6  -1   55.34    4.47
   2   6   1   62.80    4.17
  -2  -6  -1   60.31    3.23
  -3   5  -2   73.65    3.41
   3   5   2   65.14    3.51
   3  -5   2   69.06    3.96
  -3  -5  -2   59.63    4.47
  -3  -5  -2   69.08    3.71
  -3   5  -2   65.98    4.08
   3   3   6   89.33    4.26
  -3  -3  -6   86.63    4.44
  -3   3  -6   83.06    4.01
   3  -3   6   79.78    3.53
  -3  -3  -6   74.31    3.99
   3  -3   6   80.75    4.02
  -4   4   2  144.63    4.40
  -4  -4   2  149.42    5.53
   4  -4  -2  143.49    4.79
  -4   4   2  143.44    4.58
   4   4  -2  154.91    5.03
  -4  -4   2  153.19    4.90
  -2   0  10 1019.27   19.56
   2   0 -10 1002.98   18.25
  -2   0  10  937.59   18.68
  -5   0   0   -0.48    2.21
   5   0   0    2.20    3.06
   5   0   0    2.08    1.62
   4  -4   0   30.02    3.26
  -4   4   0   25.34    2.78
   4   4   0   22.80    3.09
  -4   4   0   27.56    2.63
  -4  -4   0   27.30    3.00
  -4  -4   0   35.35    4.43
   4  -1   5   26.07    3.31
  -4  -1  -5   23.43    3.12
   4  -1   5   20.25    2.66
   4   1   5   23.98    2.74
   4   1   5   21.90    2.51
  -4   1  -5   20.72    2.90
   2  -5  -6   11.30    2.72
  -2  -5   6   11.71    3.81
   2  -5  -6   11.38    2.73
   2   5  -6   11.47    2.09
  -2   5   6   13.42    2.67
   2   5  -6   14.36    2.84
   5   1  -1   52.50    2.73
  -5  -1   1   55.28    3.80
  -5   1   1   60.08    4.22
   5  -1  -1   51.62    4.12
   5   1  -1   55.58    3.29
   3   1  -9   10.06    2.38
  -3   1   9    7.29    3.07
  -3  -1   9    6.06    3.55
   3  -1  -9    8.67    2.11
  -3  -1   9    8.30    3.00
   3  -1  -9    8.78    2.63
  -5   0   3   92.68    4.23
  -5   0   3   82.27    3.80
   5   0  -3   86.96    3.97
  -5   1   2   42.68    2.90
   5  -1  -2   44.61    3.68
  -5  -1   2   35.86    3.57
   5   1  -2   38.58    2.32
  -5  -1   2   37.03    3.16
  -5   1   2   43.17    3.76
  -2   5  -5  145.44    5.18
  -2  -5  -5  150.50    5.63
  -2   5  -5  135.67    4.22
  -2  -5  -5  142.09    4.64
   2  -5   5  138.91    5.39
   2   5   5  137.46    4.72
  -3  -5   4  110.49    4.04
  -3   5   4  120.10    4.22
   3   5  -4  107.04    3.87
  -3   5   4  115.71    4.56
  -3  -5   4  114.36    5.60
   3  -5  -4  122.86    4.88
  -2   0  -9    0.47    2.88
   2   0   9    3.67    2.34
   2   0   9   -1.96    3.33
  -1  -2  10  159.65    6.28
  -1  -2  10  157.09    5.38
   1  -2 -10  157.94    5.75
  -1   2  10  163.41    6.33
   1   2 -10  149.94    5.17
  -2  -1  10   29.96    3.05
  -2  -1  10   21.77    4.20
   2  -1 -10   21.87    2.56
   2   1 -10   29.97    2.92
  -2   1  10   33.36    3.49
   2  -1 -10   33.46    2.82
   3  -2   7    8.09    2.54
   3   2   7   11.78    2.82
   3   2   7    8.30    2.59
  -3  -2  -7    7.94    2.71
  -3   2  -7   10.72    2.88
   3  -2   7   10.18    2.72
  -5   1   0   45.74    3.89
   5  -1   0   51.41    3.59
  -5  -1   0   51.21    3.08
   5   1   0   49.21    3.81
   5   1   0   45.40    2.64
  -4   4   3  399.62    9.44
   4   4  -3  417.72    9.09
  -4  -4   3  429.34    9.81
   4  -4  -3  423.27    9.39
  -4   4   3  411.10    9.35
  -4  -4   3  420.13   10.41
  -1   6  -4   59.99    3.35
  -1  -6  -4   58.46    3.26
   1   6   4   57.38    3.69
  -1   6  -4   49.11    2.88
   1  -6   4   61.64    3.93
  -1  -6  -4   52.69    4.18
   0  -5   7    5.28    2.91
   0   5  -7    4.03    1.97
   0  -5  -7    5.07    3.15
   0  -5  -7    4.97    2.27
   0   5  -7    7.81    2.07
   0   5   7    8.29    3.81
  -2  -6   3  159.72    6.42
  -2   6   3  165.17    5.80
   2   6  -3  152.45    4.09
  -2   6   3  167.01    5.48
   2  -6  -3  162.73    5.69
  -5   1   3  816.38   16.39
   5  -1  -3  785.84   15.02
  -5   1   3  773.25   15.54
  -5  -1   3  795.40   16.53
  -5  -1   3  769.30   15.69
   5   1  -3  796.23   14.73
   1  -5  -7  221.72    6.47
  -1   5   7  229.59    6.27
   1   5  -7  214.25    6.32
  -1  -5   7  210.94    6.71
   1   5  -7  230.23    6.39
   1  -5  -7  225.31    6.33
  -4  -4  -1  870.15   17.15
   4  -4   1  894.78   16.69
  -4   4  -1  898.29   16.87
  -4  -4  -1  875.62   17.34
  -4   4  -1  896.68   17.60
  -2   6  -2  122.44    4.64
   2  -6   2  123.17    5.11
  -2  -6  -2  130.35    4.36
  -2  -6  -2  112.02    4.66
   2   6   2  130.40    4.46
  -2   6  -2  118.99    4.24
   0  -2 -10   19.60    3.77
   0   2  10   22.30    3.88
   0  -2  10   20.36    2.65
   0   2 -10   22.97    3.55
   0  -2  10   25.89    3.21
   2   3  -9   80.13    3.92
  -2  -3   9   81.98    4.52
   2  -3  -9   71.72    3.67
  -2  -3   9   72.44    3.97
  -2   3   9   76.35    4.24
  -1   0 -10   -0.03    3.34
   1   0  10    0.24    2.29
   1   0  10    2.63    2.26
  -3   4  -5  158.79    4.71
  -3  -4  -5  159.71    5.17
  -3  -4  -5  172.17    6.11
  -3   4  -5  160.81    5.46
   3   4   5  168.18    5.37
   3  -4   5  158.89    5.68
  -2  -1  -9   12.35    2.79
  -2   1  -9    9.98    2.52
   2  -1   9    9.78    2.44
   2  -1   9   13.06    3.56
   2   1   9   10.66    2.47
   2   1   9   11.73    3.16
  -2  -4   8   28.06    3.43
   2  -4  -8   32.42    2.57
   2   4  -8   28.74    2.88
   2  -4  -8   28.80    3.02
  -2   4   8   26.75    3.42
  -2  -4   8   30.90    4.05
   3   3  -8   36.24    2.67
  -3   3   8   40.05    3.62
  -3  -3   8   42.57    3.70
   3  -3  -8   43.64    2.66
  -3  -3   8   38.68    3.91
   5   0  -4    2.01    2.63
  -5   0   4    2.56    2.89
  -5   0   4    1.68    2.90
   1   4   8   79.56    3.95
  -1  -4  -8   83.47    3.97
  -1   4  -8   87.42    4.21
  -1  -4  -8   87.47    4.29
   1  -4   8   82.85    4.27
   1  -4   8   87.91    4.42
  -4  -2   7  140.31    5.17
  -4   2   7  136.57    4.52
  -4  -2   7  139.98    4.71
   4  -2  -7  139.07    4.54
  -4  -2   7  133.78    5.15
  -4   2   7  133.30    4.78
   0  -6  -5   16.95    2.91
   0   6   5   17.84    2.49
   0   6  -5   18.95    3.29
   0   6  -5   14.75    2.14
   0  -6   5   15.33    4.19
   0  -6  -5   17.19    2.61
   2  -3   8  212.78    6.60
  -2   3  -8  194.92    6.03
   2  -3   8  195.80    6.20
  -2  -3  -8  197.82    6.33
   2   3   8  201.87    6.12
   1  -3   9   21.50    2.91
   1  -3   9   16.45    3.31
   1   3   9   27.82    3.72
  -1   3  -9   18.42    3.20
  -1  -3  -9   19.86    2.69
   1   3   9   16.24    2.30
   2  -4   7  634.58   12.74
   2  -4   7  660.85   13.55
  -2  -4  -7  676.55   14.03
  -2  -4  -7  680.38   14.06
  -2   4  -7  658.15   13.31
   2   4   7  644.10   13.06
   3  -5   3  815.96   15.96
  -3  -5  -3  784.60   15.24
  -3  -5  -3  779.62   15.74
   3   5   3  771.16   14.66
  -3   5  -3  749.92   14.44
  -3   5  -3  808.68   15.91
   1  -1  10   13.57    3.37
  -1   1 -10   15.26    2.96
   1   1  10   14.94    2.71
   1   1  10   11.18    2.05
   1  -1  10   14.44    3.17
  -1  -1 -10    9.98    3.30
   5  -1   1  262.97    7.21
  -5   1  -1  258.68    7.21
   5   1   1  268.56    7.25
  -5  -1  -1  273.16    7.44
  -4  -3   6    0.93    2.73
  -4  -3   6    3.23    2.81
  -4   3   6    3.94    2.54
  -4   3   6    4.44    3.83
   4  -3  -6    5.45    2.37
  -4  -3   6    5.13    2.53
   1  -6  -5 1130.39   20.78
   1   6  -5 1123.75   20.01
  -1  -6   5 1151.64   21.28
   1  -6  -5 1075.77   19.89
  -1   6   5 1150.33   21.19
  -5  -1   4    3.30    3.08
  -5  -1   4    0.41    3.13
  -5  -1   4    1.47    2.52
  -5   1   4    2.66    2.45
   5  -1  -4    2.03    2.46
  -5   1   4    5.09    3.02
  -4  -4   4  126.37    5.21
   4  -4  -4  117.82    4.32
  -4  -4   4  112.11    4.11
  -4   4   4  113.07    4.95
  -4   4   4  115.93    4.16
   4   4  -4  118.89    3.89
   4   2   5  453.52    9.74
   4   2   5  473.85   10.32
  -4   2  -5  461.76   10.55
  -4  -2  -5  442.91    9.86
   4  -2   5  442.57   10.03
  -5  -2   1    1.72    3.62
   5   2  -1   -1.10    1.86
   5  -2  -1    1.50    2.86
  -5   2   1    2.32    2.75
  -5  -2   1    4.49    3.06
   3  -2  -9  142.96    4.65
  -3  -2   9  137.54    4.95
   3   2  -9  154.78    5.06
   3  -2  -9  135.33    4.00
  -3   2   9  146.14    5.03
  -3  -2   9  138.84    4.97
  -3   4   7  112.64    4.47
   3   4  -7  112.42    3.80
  -3  -4   7  109.61    5.16
  -3  -4   7  113.36    4.90
  -3   4   7  106.42    4.78
   3  -4  -7  116.59    4.04
  -5   2   2  119.74    4.37
   5  -2  -2  118.22    4.77
   5   2  -2  119.73    3.87
  -5   2   2  120.02    4.82
  -5  -2   2  113.82    4.44
  -5  -2   2  120.44    5.72
  -4   0   8  616.19   13.04
  -4   0   8  649.40   13.72
  -4   0   8  644.85   13.70
  -4   3  -4    7.84    3.53
  -4  -3  -4    5.13    2.67
   4   3   4    0.51    2.56
  -4   3  -4    5.99    1.68
   4  -3   4    6.77    3.47
  -4  -3  -4    7.12    2.92
  -4   4  -2  166.95    5.05
  -4  -4  -2  158.27    6.16
   4  -4   2  162.06    5.75
  -4  -4  -2  159.81    5.14
   4   4   2  155.19    4.93
  -4   4  -2  161.54    5.68
   3  -5  -5  230.54    6.48
   3   5  -5  239.48    6.55
  -3   5   5  228.48    6.60
  -3   5   5  245.81    7.02
  -3  -5   5  230.22    7.30
   2   6  -4  288.03    7.11
  -2   6   4  294.01    7.67
   2  -6  -4  311.61    7.99
  -2  -6   4  288.52    8.25
  -2   6   4  309.87    8.13
   3   0   8   -2.03    2.00
   3   0   8   -0.53    3.07
  -3   0  -8   -0.68    3.05
  -2  -2  10    5.29    2.72
   2  -2 -10    5.31    3.32
   2   2 -10    2.99    2.53
  -2   2  10    2.39    3.45
  -2  -2  10    6.78    3.89
  -5   0  -2    0.26    3.23
   5   0   2   -1.49    3.43
   5   0   2   -1.70    2.15
  -2   6  -3   25.67    2.78
  -2  -6  -3   24.65    2.96
   2   6   3   23.28    3.34
  -2  -6  -3   25.35    3.45
  -2   6  -3   24.90    2.74
   2  -6   3   23.86    4.08
   5  -2   0   75.16    4.44
   5   2   0   77.39    3.15
  -5  -2   0   73.06    4.77
  -5  -2   0   76.80    3.94
  -5   2   0   71.44    4.61
   5  -2  -3    1.17    2.90
  -5   2   3    3.68    3.21
  -5  -2   3    4.20    2.78
  -5  -2   3    1.33    2.71
   5   2  -3    1.94    1.88
  -5   2   3    4.04    2.39
  -4   1   8   16.43    2.86
   4  -1  -8   20.49    2.81
  -4  -1   8   14.53    3.00
  -4  -1   8   15.36    3.72
  -4  -1   8   16.98    3.04
  -4   1   8   14.81    3.30
  -1  -5  -7  934.60   17.42
   1  -5   7  988.41   19.17
   1   5   7  969.51   18.27
  -1   5  -7  974.93   17.85
  -1   5  -7 1039.78   19.35
  -1  -5  -7 1013.66   19.34
   4   0   6  347.87    8.40
   4   0   6  326.33    8.12
  -4   0  -6  338.84    8.30
   5   0  -5    3.54    2.87
  -5   0   5    6.38    2.83
  -5   0   5    2.09    2.61
  -2  -2  -9   92.55    4.61
   2   2   9   78.02    4.02
  -2   2  -9   83.87    4.29
   2  -2   9   82.64    4.14
   2  -2   9   82.11    3.85
   2   2   9   77.35    3.55
   0   7   0   -1.90    2.85
   0  -7   0    0.80    1.65
   0  -7   0   -3.49    3.74
   3  -1   8  272.63    7.64
   3  -1   8  283.46    7.40
  -3  -1  -8  267.65    6.84
  -3   1  -8  284.84    7.73
   3   1   8  268.23    7.23
   3   1   8  289.23    7.24
  -5   1  -2  255.21    7.31
   5   1   2  269.23    6.78
  -5  -1  -2  254.25    7.23
   5  -1   2  255.96    6.95
   2   5  -7   42.57    3.68
   2   5  -7   36.64    2.84
   2  -5  -7   44.50    2.81
  -2   5   7   48.16    3.74
  -2  -5   7   44.93    3.38
   2  -5  -7   44.84    3.24
  -1  -6  -5    9.22    2.55
  -1   6  -5    7.00    2.43
   1  -6   5    4.66    2.91
  -1  -6  -5    6.93    2.79
   1   6   5    4.68    3.22
  -1   6  -5    6.75    2.87
   0  -7  -1   98.87    4.51
   0  -7  -1   89.18    3.50
   0   7   1   94.92    4.31
   0   7  -1   93.10    4.06
   0  -7   1   97.43    4.65
  -1   4   9   52.51    4.14
   1   4  -9   47.59    3.57
   1  -4  -9   45.19    3.07
  -1  -4   9   58.02    4.69
  -1  -4   9   53.42    3.68
   1  -4  -9   47.63    3.27
  -1   0  11  843.12   16.63
   1   0 -11  862.12   16.39
  -1   0  11  786.41   15.77
  -1   2 -10   30.85    3.50
   1   2  10   32.57    2.56
   1  -2  10   31.02    3.26
  -1  -2 -10   32.30    3.78
   1  -2  10   35.23    3.71
   1   2  10   31.73    4.12
   0   4  -9   36.35    3.42
   0  -4  -9   36.31    3.64
   0  -4   9   33.13    3.47
   0  -4  -9   38.76    3.17
   0  -4   9   35.37    3.82
   0   4   9   37.84    3.74
  -5  -2  -1  400.99    9.70
  -5  -2  -1  418.44   10.15
  -5   2  -1  398.48    9.15
   5  -2   1  379.52    8.40
   5   2   1  411.62    9.13
  -4   1  -6  267.64    7.45
   4  -1   6  244.07    7.20
   4   1   6  274.37    7.03
   4  -1   6  257.95    6.94
  -4  -1  -6  265.15    6.94
   4   1   6  248.79    6.70
  -2  -5  -6  552.87   11.79
  -2  -5  -6  554.84   12.24
   2  -5   6  525.23   11.55
  -2   5  -6  515.96   10.94
  -2   5  -6  544.37   11.62
   2   5   6  538.05   10.97
  -5  -1   5 1140.00   21.63
  -5   1   5 1141.85   20.56
   5  -1  -5 1191.64   21.49
  -5   1   5 1168.23   22.27
  -5  -1   5 1160.48   21.74
  -5  -1   5 1157.88   21.36
   4  -4  -5  290.56    7.37
  -4  -4   5  289.39    8.58
   4   4  -5  269.77    6.71
  -4   4   5  276.21    7.46
  -4   4   5  282.14    7.23
  -4  -4   5  271.61    7.21
  -1  -3  10  447.72   10.16
  -1  -3  10  453.19   10.49
  -1   3  10  456.97   10.66
   1   3 -10  461.37   10.16
   1  -3 -10  458.85   10.25
   3  -3   7   13.66    2.67
  -3  -3  -7   15.97    3.05
   3   3   7   10.55    2.72
   3  -3   7   14.35    3.46
  -3   3  -7   18.21    2.65
  -3  -3  -7   14.84    3.44
  -5  -2   4 1467.33   27.25
  -5   2   4 1536.32   16.61
   5   2  -4 1517.12   14.32
  -5   2   4 1491.28   27.36
  -5  -2   4 1509.03   15.81
   5  -2  -4 1485.58   25.73
   3  -5   4  190.47    6.01
   3   5   4  195.88    5.73
  -3   5  -4  195.13    5.37
  -3  -5  -4  195.84    6.26
  -3   5  -4  189.11    5.97
  -3  -5  -4  189.01    5.92
   0   0 -11   -2.29    3.06
   0   0  11    0.90    2.05
   0   0  11   -5.01    3.64
   0   7  -2    3.10    2.02
   0   7   2    2.63    3.40
   0  -7  -2    3.42    3.31
   0  -7   2    4.60    2.92
   0  -7  -2    1.91    2.23
   0   7  -2    5.30    2.88
   1   1 -11  461.34    9.98
  -1   1  11  471.10   10.60
  -1  -1  11  450.61   10.11
  -1  -1  11  451.22   10.13
   1  -1 -11  478.91   10.38
   0  -3  10   95.01    4.14
   0   3  10  104.74    4.33
   0  -3 -10   98.47    4.05
   0  -3  10  107.34    5.22
   0   3 -10  102.70    4.24
   3   0 -10   -1.29    2.47
  -3   0  10    1.33    2.24
  -3   0  10    0.51    3.02
  -1   7   0  725.76   14.43
   1   7   0  738.25   14.78
   1  -7   0  681.23   14.08
  -1  -7   0  694.33   13.92
  -1   7   0  696.48   14.68
  -1  -7   0  682.78   13.71
  -4   4  -3  757.69   15.34
  -4  -4  -3  743.25   14.91
   4  -4   3  759.90   14.89
  -4   4  -3  791.21   15.30
  -4  -4  -3  763.69   15.71
   4   4   3  702.86   14.06
   1  -7  -1  298.50    7.52
  -1  -7   1  293.96    8.17
  -1   7   1  287.07    7.36
   1   7  -1  289.38    7.33
  -1   7   1  315.92    8.17
   0   6  -6  291.10    7.30
   0  -6  -6  284.12    7.49
   0  -6  -6  295.42    7.82
   0   6  -6  262.60    7.10
   0   6   6  283.27    7.49
   0  -6   6  290.14    7.90
  -3   4  -6  372.78    8.48
   3   4   6  385.73    8.75
   3  -4   6  401.36    9.48
  -3  -4  -6  400.68    9.59
  -3  -4  -6  394.13    9.20
  -3   4  -6  403.11    9.56
  -2   6   5   29.74    3.47
  -2   6   5   29.04    3.71
   2   6  -5   24.67    2.74
   2  -6  -5   33.11    3.01
  -2  -6   5   29.58    3.77
  -4   3   7   12.39    3.93
  -4  -3   7   13.59    2.64
  -4   3   7   11.51    2.65
  -4  -3   7   15.80    3.56
   4  -3  -7   14.15    2.22
  -4  -3   7    9.27    2.79
  -1   6   6   27.58    3.37
  -1  -6   6   26.02    4.13
   1   6  -6   23.50    2.66
   1   6  -6   21.14    2.21
   1  -6  -6   23.51    2.76
   1  -6  -6   22.77    3.00
  -1  -7  -1   55.01    3.82
  -1  -7  -1   50.26    2.91
  -1   7  -1   50.83    3.03
   1   7   1   49.56    3.95
   1  -7   1   51.78    4.18
  -1   7  -1   44.18    2.90
   0   1 -11   40.13    3.95
   0   1  11   28.83    4.45
   0  -1 -11   29.87    3.95
   0  -1  11   26.56    2.86
   0  -1  11   32.83    4.07
  -2   6  -4  158.31    4.86
   2  -6   4  167.55    6.14
  -2   6  -4  166.87    5.53
   2   6   4  163.32    5.30
  -2  -6  -4  176.94    5.71
  -2  -6  -4  163.37    5.96
   1  -5  -8  135.70    4.33
   1   5  -8  134.59    4.58
  -1  -5   8  138.44    5.53
  -1   5   8  143.42    4.61
   1  -5  -8  133.56    4.45
  -1  -5   8  145.67    5.64
  -4  -2   8    1.99    2.79
  -4   2   8    4.44    2.79
  -4  -2   8    2.97    2.93
  -4   2   8    2.07    3.50
  -4  -2   8    2.61    2.98
   4  -2  -8    1.63    2.13
  -3  -6   1   16.43    4.15
  -3   6   1   16.77    2.56
   3  -6  -1   13.62    3.16
  -3  -6   1   13.97    2.03
   3   6  -1   12.92    3.48
  -3   6   1   14.46    2.96
   0  -5   8  536.98   12.19
   0  -5  -8  509.96   11.19
   0  -5   8  519.96   11.73
   0  -5  -8  532.97   11.93
   0   5  -8  523.92   11.42
   0   5   8  509.41   10.66
  -3   1  10   80.45    4.69
  -3  -1  10   79.05    4.08
   3  -1 -10   67.62    3.05
   3   1 -10   73.41    3.89
   3  -1 -10   71.92    3.95
  -3  -1  10   70.93    3.80
  -3  -5   6   -3.66    3.73
   3  -5  -6   -2.88    2.57
  -3   5   6    1.01    3.53
   3   5  -6    2.10    1.79
   3   5  -6    2.30    3.12
  -3   5   6    2.70    2.86
   3   6   0    4.32    2.41
  -3   6   0    3.33    2.12
   3  -6   0    3.90    3.89
  -3  -6   0    3.55    2.04
  -3  -6   0    1.97    2.67
  -3   6   0    4.40    2.92
  -1   7   2  129.67    4.72
   1  -7  -2  127.52    4.96
  -1  -7   2  132.87    5.64
   1   7  -2  127.44    3.92
  -1   7   2  135.25    4.65
  -3   2  -8 1065.47   19.83
   3   2   8 1109.52   20.42
   3  -2   8 1100.20   20.99
  -3  -2  -8 1087.95   20.27
   3  -2   8 1083.08   20.72
   3   2   8 1104.92   20.26
   5   2   2  190.28    5.54
  -5  -2  -2  195.15    6.98
   5  -2   2  184.58    5.64
  -5   2  -2  179.74    6.35
  -5  -2  -2  200.75    6.47
   3   6  -2   71.33    4.03
  -3   6   2   69.02    3.50
   3  -6  -2   67.97    4.21
  -3  -6   2   75.09    4.18
  -3   6   2   67.00    3.54
  -4   3  -5   25.08    3.96
  -4  -3  -5   18.56    3.44
   4   3   5   16.24    2.73
  -4   3  -5   16.79    2.06
  -4  -3  -5   24.97    3.74
   4  -3   5   11.83    3.03
  -5   0   6   -1.25    2.58
   5   0  -6    0.26    1.94
  -5   0   6   -0.93    2.68
   5   1   3   47.54    2.88
  -5  -1  -3   58.01    3.46
  -5   1  -3   59.36    3.73
   5  -1   3   56.58    3.81
   5   1   3   54.60    3.61
  -2   0  11   -1.59    3.70
   2   0 -11    1.96    3.23
  -2   0  11   -1.61    2.15
   5  -3  -1   72.32    3.56
  -5  -3   1   66.17    3.91
  -5   3   1   64.03    3.25
  -5  -3   1   69.92    3.81
  -5   3   1   75.20    4.59
   5   3  -1   70.36    3.14
   3  -3  -9   33.47    3.22
  -3  -3   9   38.76    3.46
  -3   3   9   39.84    4.20
  -3  -3   9   36.92    3.25
   3   3  -9   38.02    2.65
   3  -3  -9   35.43    2.45
  -5  -3   2  149.82    5.03
  -5   3   2  157.58    5.73
   5   3  -2  156.05    4.68
  -5  -3   2  149.86    5.35
  -5   3   2  140.36    4.64
   5  -3  -2  157.06    5.29
  -2  -4   9  159.23    5.57
   2   4  -9  154.56    5.32
  -2   4   9  150.28    5.63
   2  -4  -9  154.03    4.30
   2  -4  -9  134.07    4.71
  -2  -4   9  149.81    5.11
   0  -7  -3   86.05    4.56
   0  -7  -3   77.80    3.62
   0   7  -3   82.29    4.28
   0   7   3   82.02    4.26
   0  -7   3   83.17    4.00
  -4  -5   1   59.72    3.35
   4   5  -1   66.51    3.61
  -4   5   1   61.30    3.36
   4  -5  -1   64.25    3.52
  -4   5   1   63.20    3.48
  -4  -5   1   67.87    4.77
  -4   2  -6  150.40    5.19
  -4  -2  -6  157.10    5.70
   4   2   6  154.06    4.71
   4  -2   6  161.51    5.83
   4  -2   6  135.93    5.12
   4   2   6  147.56    4.71
   5  -2  -5   54.79    3.65
  -5  -2   5   56.07    3.59
  -5  -2   5   60.28    4.32
  -5   2   5   50.78    3.35
  -5   2   5   47.52    3.43
  -1   7  -2  123.07    4.28
   1  -7   2  120.23    5.35
  -1  -7  -2  125.31    5.00
  -1  -7  -2  122.20    4.38
  -1   7  -2  122.35    4.52
   1   7   2  124.13    4.61
   3  -6   1   38.51    3.72
   3   6   1   42.19    3.79
  -3   6  -1   25.42    3.29
  -3  -6  -1   36.89    2.99
  -3   6  -1   38.10    2.94
  -3  -6  -1   44.34    4.15
   3  -4  -8   46.86    2.96
  -3  -4   8   41.82    3.73
  -3  -4   8   35.73    4.00
  -3   4   8   50.33    4.30
   3   4  -8   43.07    2.84
  -4   5   2  247.45    6.92
  -4   5   2  243.13    6.74
  -4  -5   2  233.80    6.81
  -4  -5   2  226.81    6.28
   4   5  -2  232.19    6.39
   4  -5  -2  232.14    6.55
  -2   3  10   65.22    4.33
  -2  -3  10   62.45    3.79
   2  -3 -10   65.32    3.88
   2   3 -10   64.72    3.49
  -2  -3  10   68.86    5.09
  -5  -3   0  109.05    4.25
   5  -3   0  117.72    4.74
   5   3   0  114.07    3.81
  -5   3   0  111.94    5.19
  -5  -3   0  111.73    5.15
  -4  -5   0  279.56    7.15
  -4  -5   0  284.32    8.10
   4  -5   0  275.63    7.35
   4   5   0  266.13    6.75
  -4   5   0  275.14    7.52
  -4   5   0  282.99    7.17
  -5   1   6    3.59    3.42
  -5   1   6    2.51    2.32
  -5  -1   6    2.55    2.89
  -5  -1   6   -0.57    2.93
  -5  -1   6   -0.15    2.55
   5  -1  -6    2.36    2.45
   2   0  10   15.26    2.46
  -2   0 -10   11.11    3.25
   2   0  10   15.07    3.06
  -2   4  -8   73.67    3.77
  -2  -4  -8   80.61    4.17
   2   4   8   73.78    3.72
   2  -4   8   70.34    4.25
  -2  -4  -8   75.54    4.49
   2  -4   8   75.55    3.97
  -2  -1  11  330.08    8.69
   2   1 -11  344.45    8.27
   2  -1 -11  356.32    8.58
  -2   1  11  331.85    8.61
  -2  -1  11  340.75    8.95
   5  -3  -3   13.70    3.32
  -5   3   3   14.31    2.69
  -5  -3   3   11.12    2.39
  -5   3   3   14.79    3.60
  -5  -3   3   11.38    3.92
   5   3  -3   13.10    2.14
  -3   6   3  374.00    9.13
   3   6  -3  376.29    8.50
  -3   6   3  388.71    9.39
   3  -6  -3  414.15    9.57
  -3  -6   3  398.81   10.05
   1   4   9   51.94    4.22
  -1  -4  -9   52.60    4.02
  -1  -4  -9   54.81    3.65
   1  -4   9   55.24    4.11
  -1   4  -9   46.53    3.22
   1  -4   9   53.79    3.74
  -1  -2  11   85.87    4.22
  -1  -2  11   90.93    4.41
   1   2 -11   90.72    4.16
   1  -2 -11   90.13    4.34
  -1   2  11   92.27    4.12
   4  -4  -6  262.28    6.88
  -4   4   6  239.83    6.84
  -4  -4   6  245.05    7.66
  -4   4   6  255.64    6.84
   4   4  -6  240.49    6.05
  -4   0   9    0.69    2.79
  -4   0   9    0.16    3.46
  -4   0   9    1.10    2.62
   1   7  -3   49.18    3.48
  -1   7   3   44.06    4.01
   1  -7  -3   41.25    2.72
   1  -7  -3   41.15    3.88
  -1  -7   3   46.21    4.56
  -2  -3  -9    3.72    3.42
   2  -3   9    0.44    2.84
   2   3   9    1.85    2.31
   2  -3   9    2.59    2.82
  -2   3  -9    3.88    3.29
   2   3   9    4.22    3.05
  -1   6  -6   42.19    3.25
  -1  -6  -6   38.05    3.51
   1   6   6   37.25    3.86
   1  -6   6   41.48    3.59
  -1   6  -6   38.79    3.09
  -1  -6  -6   37.95    3.29
   4   5  -3  104.56    4.12
  -4  -5   3   99.93    4.11
  -4  -5   3   88.11    4.76
  -4   5   3   98.22    4.03
  -4   5   3   99.78    4.62
   4  -5  -3  108.06    4.60
  -2   1 -10  154.79    5.08
   2  -1  10  154.86    5.08
   2   1  10  153.96    4.32
   2   1  10  162.14    5.46
   2  -1  10  157.76    5.56
  -2  -1 -10  166.75    5.76
   0  -2  11  760.89   15.71
   0   2  11  767.64   15.71
   0  -2  11  754.23   15.72
   0  -2 -11  767.89   15.32
   0   2 -11  761.59   14.85
   4  -5   1   -0.01    3.07
  -4   5  -1    2.86    2.22
   4   5   1   -1.77    2.84
  -4   5  -1    9.70    3.68
  -4  -5  -1   -5.11    3.08
  -4  -5  -1   -0.11    2.36
  -4   4  -4   66.55    2.97
  -4   4  -4   59.61    3.83
   4   4   4   65.60    3.40
  -4  -4  -4   61.15    3.80
  -4  -4  -4   64.63    4.71
   4  -4   4   64.52    4.31
   3   2 -10   16.06    2.56
  -3  -2  10   15.41    3.01
  -3   2  10   23.53    4.31
   3  -2 -10   12.35    3.29
   3  -2 -10   17.50    2.13
  -3  -2  10   18.26    3.56
  -1   0 -11  104.98    4.75
   1   0  11  107.65    4.18
   1   0  11  107.40    4.91
  -1  -3 -10  244.93    7.04
   1   3  10  227.11    5.96
   1   3  10  239.68    6.64
   1  -3  10  241.63    6.81
   1  -3  10  253.03    8.03
  -1   3 -10  247.00    7.12
  -5  -3  -1   54.89    3.55
  -5   3  -1   51.29    3.32
  -5  -3  -1   50.29    3.68
   5   3   1   56.37    3.25
   5  -3   1   44.43    3.87
  -3   5  -5   44.85    3.69
  -3  -5  -5   39.75    4.12
   3  -5   5   35.57    3.17
   3   5   5   35.87    3.00
  -3   5  -5   38.37    2.55
  -3  -5  -5   34.58    3.20
  -4  -1   9   14.21    3.11
  -4   1   9    9.98    3.88
   4  -1  -9   10.80    2.62
  -4  -1   9    7.96    3.69
  -4   1   9   20.19    4.03
  -3  -6  -2   75.56    3.78
  -3   6  -2   62.96    3.68
  -3  -6  -2   63.48    4.86
   3   6   2   67.42    3.26
   3  -6   2   66.39    4.06
  -3   6  -2   72.45    3.45
  -2   5   8    2.54    2.68
   2  -5  -8    5.07    2.17
  -2  -5   8    4.12    4.20
   2  -5  -8    0.87    3.16
   2   5  -8    3.80    2.53
   4   0   7    0.12    1.98
   4   0   7   -4.04    3.16
  -4   0  -7    1.40    3.30
  -1   7  -3  110.00    3.81
   1  -7   3  109.43    4.08
  -1  -7  -3  106.81    4.95
  -1  -7  -3  110.45    3.90
  -1   7  -3  112.38    4.11
   1   7   3  112.10    4.63
  -5   3   4  117.80    4.88
  -5  -3   4  121.20    4.51
   5  -3  -4  120.11    4.51
   5   3  -4  112.57    3.58
  -5  -3   4  116.39    4.90
  -5   3   4  110.53    4.11
  -1  -5  -8   47.17    3.53
   1   5   8   41.81    3.71
  -1   5  -8   50.72    3.34
  -1  -5  -8   43.68    4.39
   1  -5   8   47.13    4.22
   2  -6  -6  967.06   16.94
  -2  -6   6  957.02   18.24
   2  -6  -6  938.35   16.65
   2   6  -6  971.29   16.44
  -2   6   6  961.06   16.40
   5   2   3  107.11    3.97
   5  -2   3  102.67    4.32
   5   2   3  106.09    4.09
  -5   2  -3  115.61    4.66
  -5  -2  -3  108.91    4.09
  -5   0  -4    2.22    3.39
   5   0   4   -1.00    1.96
   5   0   4    1.38    3.15
   0  -7  -4  331.27    7.56
   0  -7  -4  337.80    8.35
   0   7   4  345.54    8.21
   0  -7   4  324.60    8.14
   0   7  -4  348.20    7.73
   2   5   7   29.59    2.95
  -2  -5  -7   29.67    3.12
  -2   5  -7   30.73    2.87
  -2  -5  -7   31.66    3.12
  -2   5  -7   28.42    3.01
   2  -5   7   29.02    3.71
   1   1  11  216.88    5.90
   1  -1  11  230.25    6.84
  -1   1 -11  227.76    6.19
   1  -1  11  221.74    6.34
  -1  -1 -11  218.37    6.74
   1   1  11  224.76    6.65
  -2   6  -5   41.82    3.07
   2  -6   5   43.48    4.02
  -2  -6  -5   38.47    3.42
  -2  -6  -5   41.45    3.13
  -2   6  -5   41.66    3.13
   2   6   5   44.35    3.45
  -3  -6   4  183.80    6.26
   3  -6  -4  179.45    5.49
  -3   6   4  182.10    6.21
   3   6  -4  175.65    5.08
  -3   6   4  166.33    5.00
   3   0   9  266.80    7.14
  -3   0  -9  257.05    6.97
   3   0   9  265.84    6.76
  -2  -7   1  284.69    7.36
  -2   7   1  284.15    7.23
  -2   7   1  277.03    7.08
   2  -7  -1  285.43    7.50
   2   7  -1  304.30    6.87
  -2  -7   0  187.66    6.44
  -2   7   0  194.68    5.53
   2   7   0  184.49    5.66
  -2   7   0  182.61    5.78
   2  -7   0  183.87    6.21
   4   1   7  335.35    8.25
   4  -1   7  345.98    7.96
  -4  -1  -7  322.82    7.86
   4  -1   7  340.42    8.58
  -4   1  -7  330.75    8.10
   4   1   7  348.75    8.17
   4   5  -4 1514.35   24.61
  -4   5   4 1477.11   24.52
  -4  -5   4 1498.08   25.64
   4  -5  -4 1522.58   24.20
  -4   5   4 1441.01   23.67
  -4  -5   4 1515.53   25.09
  -5  -2   6  355.73    8.59
  -5  -2   6  333.76    8.05
  -5   2   6  333.03    7.77
  -5  -2   6  335.56    8.75
  -5   2   6  311.86    7.96
   5  -2  -6  318.89    7.26
   0  -6   7   86.76    4.69
   0   6  -7   85.76    3.64
   0   6   7   88.36    4.14
   0  -6  -7   83.95    4.14
   0  -6  -7   76.29    4.08
   0   6  -7   84.50    4.05
  -2  -2  11   88.02    4.16
   2  -2 -11   76.95    4.21
  -2  -2  11   75.79    3.92
   2   2 -11   83.57    3.76
  -2   2  11   89.44    4.20
   5  -1   4  163.78    4.83
  -5   1  -4  161.50    5.09
   5   1   4  165.91    5.24
  -5  -1  -4  171.50    5.21
   3   5  -7   11.14    2.69
   3  -5  -7    9.54    2.57
  -3  -5   7    8.57    3.89
  -3   5   7   10.23    3.58
   3   5  -7    7.25    2.07
  -3   5   7    9.12    3.16
  -1  -7   4  410.36    9.66
   1  -7  -4  407.64    8.99
   1  -7  -4  408.70    8.94
   1   7  -4  401.28    8.17
  -1   7   4  422.55    9.31
   1   6  -7  648.67   12.14
   1   6  -7  616.42   12.60
  -1   6   7  632.89   12.15
   1  -6  -7  636.83   12.22
  -1  -6   7  621.00   12.75
   1  -6  -7  631.84   12.47
  -5   0   7    8.33    2.63
  -5   0   7   13.13    3.40
   5   0  -7    7.98    2.43
  -4  -3   8   23.52    3.52
   4  -3  -8   26.21    2.70
  -4   3   8   22.25    3.54
  -4   3   8   30.25    3.57
  -4  -3   8   21.44    3.86
  -4   5  -2  936.30   16.67
   4   5   2  928.85   16.03
   4  -5   2  926.54   16.30
  -4  -5  -2  914.45   16.30
  -4  -5  -2  941.87   17.69
  -4   5  -2  956.47   17.34
   2  -7  -2  462.58    9.60
  -2   7   2  461.42    9.81
  -2   7   2  452.54   10.24
  -2  -7   2  445.56    9.99
   2   7  -2  439.77    9.05
  -3  -1  -9  253.32    6.85
   3  -1   9  255.13    6.66
  -3   1  -9  248.33    6.85
   3   1   9  263.55    6.65
   3  -1   9  267.39    7.26
   3   1   9  265.62    6.96
   2   7   1   12.03    3.49
  -2   7  -1   13.02    2.93
   2  -7   1    8.56    2.58
  -2  -7  -1   12.11    2.21
  -2  -7  -1    9.66    4.04
  -2   7  -1   11.96    2.32
   3  -3   8  511.20   10.72
  -3  -3  -8  503.71   10.28
   3  -3   8  511.00   10.95
   3   3   8  490.71    9.80
   3   3   8  470.27    9.95
  -3   3  -8  504.66   10.27
  -1   4  10   44.71    3.20
   1  -4 -10   40.52    3.76
  -1  -4  10   42.13    3.84
  -1  -4  10   32.87    4.17
   1   4 -10   44.04    3.07
  -3   4  -7  187.76    5.19
  -3  -4  -7  207.66    6.27
  -3  -4  -7  202.48    5.79
   3   4   7  198.35    6.04
  -3   4  -7  194.76    6.02
   3  -4   7  198.51    5.97
   5  -3   2 1019.67   17.56
   5   3   2  983.22   16.94
  -5  -3  -2  949.28   16.43
  -5   3  -2 1059.50   18.96
  -5  -3  -2 1044.89   18.51
   2  -2  10    3.81    2.53
  -2  -2 -10    5.14    2.82
   2  -2  10    1.99    3.08
  -2   2 -10    3.56    2.49
   2   2  10    5.47    3.91
   2   2  10    5.36    2.12
  -5  -1   7   -4.02    2.90
  -5  -1   7   -0.53    2.41
  -5   1   7   -3.77    3.46
  -5   1   7    2.42    2.95
  -5  -1   7    3.42    3.19
   5  -1  -7    1.28    2.44
   0   4  10  188.17    5.94
   0  -4  10  179.68    6.34
   0   4 -10  187.03    5.73
   0  -4 -10  158.41    4.90
   0  -4  10  168.82    5.27
   0  -4 -10  169.24    5.36
   3  -6   3   23.07    4.11
  -3  -6  -3   22.03    2.53
  -3   6  -3   19.31    2.49
  -3  -6  -3   15.09    3.92
   3   6   3   23.54    2.90
  -3   6  -3   27.99    3.02
  -4  -2   9  699.51   14.13
  -4   2   9  684.87   14.03
  -4   2   9  717.20   13.93
   4   2  -9  657.93   12.44
   4  -2  -9  652.95   11.79
  -4  -2   9  692.47   13.12
  -4  -3  -6   45.49    4.18
   4   3   6   55.01    3.26
   4  -3   6   43.65    3.97
  -4   3  -6   46.34    3.75
  -4   3  -6   47.51    2.79
  -4  -3  -6   52.98    4.57
   5   3  -5   35.44    2.87
   5  -3  -5   30.30    2.88
  -5   3   5   41.84    3.78
  -5  -3   5   35.10    3.32
  -5  -3   5   35.14    4.32
  -5   3   5   32.44    3.13
  -4  -4   7    4.22    2.72
  -4  -4   7    3.23    4.39
   4   4  -7    0.01    2.38
  -4   4   7    0.40    2.67
   4  -4  -7    0.46    2.12
  -4   4   7    2.93    3.52
  -1  -7  -4  125.95    4.87
  -1   7  -4  118.76    4.20
   1   7   4  116.46    4.63
  -1  -7  -4  125.84    4.15
   1  -7   4  124.34    5.27
  -1   7  -4  120.50    4.20
  -2  -7   3   54.41    3.99
  -2   7   3   55.09    4.02
   2  -7  -3   53.69    3.95
   2   7  -3   51.92    2.97
  -2   7   3   52.92    3.55
  -1   5   9   14.25    3.97
  -1  -5   9   11.86    3.74
   1   5  -9    9.37    2.40
   1  -5  -9   11.84    3.01
   1  -5  -9    8.91    2.54
  -1  -5   9   11.57    2.76
  -2   7  -2  101.78    4.17
   2   7   2  104.35    4.52
   2  -7   2  103.69    4.80
  -2  -7  -2  100.57    4.69
  -2  -7  -2  105.90    4.07
  -2   7  -2   96.71    3.91
  -1  -3  11   -1.87    2.43
   1  -3 -11    6.17    2.75
  -1   3  11   -1.44    4.02
  -1  -3  11    6.97    4.47
   1   3 -11    4.34    2.57
  -1  -2 -11  164.21    5.16
  -1   2 -11  161.94    4.78
   1   2  11  172.67    5.74
   1  -2  11  183.94    5.52
   1   2  11  159.23    4.46
   1  -2  11  180.49    5.88
   0  -5  -9   87.74    4.03
   0  -5   9   82.49    4.39
   0   5   9   75.24    3.59
   0   5  -9   82.00    3.60
   0  -5  -9   94.49    4.62
   0  -5   9   86.83    4.63
  -3   0  11  826.53   15.44
   3   0 -11  827.71   14.53
  -3   0  11  823.71   15.87
  -3  -6   5  430.80    9.60
  -3   6   5  420.65    8.87
   3  -6  -5  432.67    9.17
  -3   6   5  448.04    9.85
   3   6  -5  424.57    8.53
   1   0 -12    3.52    3.67
  -1   0  12   -1.85    3.85
  -4   5   5   92.03    4.01
   4  -5  -5   92.21    3.72
  -4   5   5   97.58    4.17
   4   5  -5   84.93    3.83
  -4  -5   5   91.35    4.06
  -4  -5   5   87.86    5.23
  -4  -2  -7  314.01    7.90
   4  -2   7  324.14    8.07
   4   2   7  317.62    7.57
   4   2   7  317.25    7.80
   4  -2   7  302.73    7.67
  -4   2  -7  313.57    7.79
  -4   4  -5    7.39    1.82
   4   4   5    8.79    2.61
   4  -4   5    7.93    2.64
  -4  -4  -5    1.25    4.07
  -4  -4  -5    7.93    2.78
  -4   4  -5    5.81    2.93
   0   7  -5  264.49    6.22
   0  -7  -5  267.95    6.91
   0  -7   5  269.74    6.96
   0   7   5  277.39    7.00
   0  -7  -5  253.18    6.47
   0  -3 -11    9.05    4.24
   0   3  11   13.43    3.00
   0  -3  11   18.14    4.11
   0  -3  11   16.37    3.11
   0   3 -11   13.76    3.02
  -5   2  -4   69.88    4.23
   5   2   4   81.57    3.80
  -5  -2  -4   74.09    3.59
   5  -2   4   73.31    4.27
   5   2   4   73.46    4.22
   5  -4  -1  109.89    4.67
  -5  -4   1  109.56    4.16
  -5   4   1  104.56    4.50
  -5  -4   1  105.38    5.11
  -5   4   1   96.24    3.71
   5   4  -1  108.79    3.70
   3  -4  -9  186.97    5.66
   3  -4  -9  215.05    6.22
   3   4  -9  200.97    5.54
  -3  -4   9  203.56    6.76
  -3  -4   9  211.32    6.33
  -3   4   9  212.53    6.47
  -5  -4   2    4.61    4.18
  -5  -4   2    1.46    2.71
  -5   4   2    1.76    2.60
   5  -4  -2    1.21    2.90
  -5   4   2    1.52    2.21
   5   4  -2    2.66    2.53
  -3  -3  10  692.42   13.79
  -3   3  10  724.83   14.22
   3   3 -10  677.73   12.73
   3  -3 -10  673.20   13.08
   3  -3 -10  708.83   12.93
  -3  -3  10  690.94   14.06
   3  -1 -11   19.52    3.51
   3   1 -11   24.05    3.67
  -3  -1  11   24.33    4.13
  -3   1  11   19.72    3.13
   3  -1 -11   19.76    2.21
  -3  -1  11   17.04    3.22
  -4   5  -3    8.79    2.36
   4  -5   3   14.15    4.25
  -4  -5  -3    7.12    2.82
   4   5   3    6.29    3.15
  -4  -5  -3   11.46    3.47
  -4   5  -3    4.92    2.86
  -1   6  -7   22.27    3.07
   1  -6   7   16.17    3.80
  -1  -6  -7   17.27    3.51
   1   6   7   15.38    3.25
  -1   6  -7   18.99    2.87
  -1  -6  -7   17.18    2.96
   3  -2   9  131.91    5.04
   3   2   9  122.35    4.14
   3  -2   9  119.79    4.05
  -3   2  -9  127.89    5.54
   3   2   9  129.69    4.43
  -3  -2  -9  121.81    4.62
   0   0  12   -1.09    1.94
   0   0  12   -0.40    2.82
   0   0 -12    4.05    3.17
   1   7  -5    6.21    2.65
  -1   7   5    0.30    2.64
   1  -7  -5    4.54    2.69
  -1  -7   5    5.27    3.18
   1  -7  -5   -1.18    2.50
  -1  -1  12   -1.07    2.40
   1  -1 -12    2.25    3.32
   1   1 -12    1.37    3.14
  -1  -1  12   -1.57    3.88
  -1   1  12    2.60    4.02
  -3   5  -6   73.01    3.17
   3   5   6   76.79    4.28
  -3  -5  -6   76.45    4.09
  -3   5  -6   78.75    4.14
   3  -5   6   82.40    4.51
  -3  -5  -6   70.90    4.04
   2   4 -10   80.87    3.60
  -2  -4  10   89.30    4.20
  -2   4  10   82.86    4.31
  -2  -4  10   91.28    4.48
   2  -4 -10   84.43    4.11
  -5  -4   0  198.08    6.58
   5   4   0  204.36    5.53
   5  -4   0  205.26    5.89
  -5   4   0  183.19    5.34
  -5   4   0  200.69    6.44
  -5  -4   0  203.17    6.18
  -2  -6   7  201.69    6.02
   2  -6  -7  190.47    5.69
   2  -6  -7  200.95    6.02
   2   6  -7  198.14    6.12
  -2   6   7  203.26    5.69
   5   0   5   44.54    3.21
  -5   0  -5   57.72    3.69
   5   0   5   57.44    3.25
   5  -3   3   37.99    3.20
  -5   3  -3   45.99    4.40
   5   3   3   38.08    3.04
  -5  -3  -3   40.04    3.52
  -5  -3  -3   35.44    4.88
  -5  -4   3  180.61    5.56
  -5   4   3  163.19    4.72
   5  -4  -3  171.92    5.04
  -5   4   3  182.16    6.35
   5   4  -3  179.88    5.22
  -5  -4   3  177.34    5.91
  -5   2   7    2.94    3.80
  -5  -2   7    0.82    3.22
  -5  -2   7    3.23    3.57
  -5  -2   7    4.75    2.85
  -5   2   7    2.61    2.61
   5  -2  -7    4.78    2.35
   4   0 -10 1399.38   22.34
  -4   0  10 1372.73   23.84
  -4   0  10 1400.32   24.81
  -2  -6  -6   29.34    3.35
  -2   6  -6   29.21    2.53
  -2   6  -6   35.39    3.17
  -2  -6  -6   30.09    3.12
   2   6   6   26.70    3.53
   2  -6   6   30.28    3.65
   2   7  -4   -2.66    3.23
  -2   7   4    1.72    2.85
  -2  -7   4    4.29    4.11
   2  -7  -4   -1.52    2.80
  -2   7   4    1.51    3.26
   2  -4   9  176.68    6.00
   2   4   9  184.89    5.79
   2  -4   9  181.82    6.16
  -2  -4  -9  188.39    6.10
  -2  -4  -9  172.59    5.25
  -2   4  -9  184.82    5.95
   0  -1 -12 1273.35   20.98
   0   1  12 1232.16   21.29
   0  -1  12 1283.91   22.69
   0  -1  12 1265.24   21.94
   0   1 -12 1262.56   21.38
  -2   7  -3   11.94    2.70
   2   7   3    6.32    3.44
  -2   7  -3   11.74    2.88
  -2  -7  -3   10.73    2.57
  -2  -7  -3   11.66    4.22
   2  -7   3   12.12    3.57
  -5   3   6   46.94    3.65
  -5   3   6   51.28    3.32
  -5  -3   6   53.98    4.65
   5  -3  -6   45.08    3.36
  -5  -3   6   52.66    3.94
   5   3  -6   49.11    3.08
  -3   6  -4   10.16    2.83
   3  -6   4    6.52    3.01
  -3  -6  -4    8.02    2.22
  -3  -6  -4   12.47    3.96
   3   6   4    8.96    3.20
  -3   6  -4    9.37    2.13
   5  -1   5    5.88    3.18
  -5  -1  -5    9.99    3.58
  -5   1  -5    3.15    3.60
   5   1   5    9.61    2.25
   5   1   5   11.56    2.42
  -2  -3  11  800.31   15.47
   2   3 -11  806.04   14.59
  -2  -3  11  817.19   15.56
  -2   3  11  817.20   15.34
   2  -3 -11  835.89   14.96
  -2   0  12  710.64   14.30
   2   0 -12  722.47   13.36
  -5   0   8    1.41    3.42
   5   0  -8   -0.44    2.77
  -5   0   8    5.72    2.71
   2   5  -9   42.89    3.00
  -2  -5   9   50.80    3.74
   2  -5  -9   45.57    3.58
  -2  -5   9   42.70    3.99
  -2   5   9   45.72    4.02
   2  -5  -9   39.50    2.93
  -1  -4 -10   52.35    3.29
   1  -4  10   46.89    4.08
   1  -4  10   48.34    4.44
  -1  -4 -10   50.94    3.84
   1   4  10   44.71    3.91
  -1   4 -10   47.25    3.67
  -5  -4  -1   30.32    3.18
   5  -4   1   27.71    3.33
  -5   4  -1   25.67    3.61
  -5  -4  -1   26.70    4.33
   5   4   1   32.20    2.84
   4  -1 -10   12.34    2.51
  -4  -1  10   12.85    3.11
  -4  -1  10   14.11    2.97
  -4   1  10   13.68    3.81
   4  -1 -10   17.08    2.35
   4   1 -10   14.97    3.02
   3  -5  -8   48.16    3.16
  -3  -5   8   58.68    3.86
   3   5  -8   51.92    3.13
   3   5  -8   51.15    3.63
  -3   5   8   51.34    4.26
   3  -5  -8   49.73    3.50
  -5  -4   4  853.18   16.77
  -5   4   4  834.75   15.37
   5  -4  -4  872.15   15.83
   5   4  -4  828.12   14.85
  -5  -4   4  858.26   16.08
  -5   4   4  849.56   15.83
  -4   0  -8 2315.07   19.78
   4   0   8 2261.32   35.62
   4   0   8 2278.45   36.13
  -1   7  -5  341.17    8.26
  -1   7  -5  338.94    7.65
   1   7   5  349.48    7.99
  -1  -7  -5  350.77    8.26
   1  -7   5  341.31    8.66
  -1  -7  -5  342.47    8.31
   2  -3  10   24.46    3.54
  -2  -3 -10   20.01    3.06
  -2   3 -10   18.73    3.79
   2   3  10   22.44    3.86
   2  -3  10   16.75    3.36
   2   3  10   24.42    2.87
   2   5   8  338.82    8.06
  -2   5  -8  334.97    8.09
  -2   5  -8  332.60    7.76
  -2  -5  -8  341.90    8.53
   2  -5   8  337.69    8.38
  -2  -5  -8  363.01    8.83
   2   0  11    3.40    3.38
   2   0  11    1.60    2.43
  -2   0 -11    1.30    2.95
   6   0  -2   39.97    3.72
  -6   0   2   47.66    3.91
   6   0  -2   40.44    2.53
   2   1 -12  108.94    4.46
  -2  -1  12  121.44    5.41
  -2  -1  12  112.65    4.51
  -2   1  12  118.72    5.07
   2  -1 -12  122.92    4.60
  -1  -5  -9   33.97    3.26
  -1  -5  -9   30.29    3.92
   1  -5   9   29.94    3.71
  -1   5  -9   31.37    3.04
   1   5   9   31.02    3.08
   1  -5   9   23.19    4.05
   1  -6  -8  145.04    4.81
   1   6  -8  146.60    4.68
   1   6  -8  134.73    4.28
   1  -6  -8  141.14    4.81
  -1   6   8  144.16    4.79
  -1  -6   8  129.24    4.71
   0   6   8   28.71    3.94
   0  -6  -8   30.05    3.73
   0  -6  -8   31.99    3.28
   0   6  -8   29.81    3.50
   0   6  -8   33.72    2.96
   0  -6   8   21.46    3.81
  -5   1   8   14.84    3.38
   5  -1  -8   20.22    2.93
  -5  -1   8   24.54    3.60
  -5  -1   8   27.08    3.72
  -5  -1   8   27.46    4.17
  -5   1   8   21.02    3.71
   6   0  -1    4.62    4.04
  -6   0   1    0.83    2.58
   6   0  -1   -0.81    1.56
   3   2 -11  123.54    4.52
   3  -2 -11  124.49    4.75
  -3  -2  11  128.22    4.96
  -3  -2  11  117.04    5.37
  -3   2  11  127.53    4.64
   3   6  -6   27.39    3.47
   3  -6  -6   32.26    3.04
  -3  -6   6   32.19    3.64
  -3   6   6   27.75    2.81
  -3   6   6   31.00    4.11
  -4  -5   6  384.81    9.56
  -4   5   6  387.02    9.24
  -4   5   6  391.84    9.31
   4   5  -6  394.82    8.52
  -4  -5   6  382.00    8.73
   4  -5  -6  398.43    8.60
  -4   3   9 1013.30   18.55
  -4   3   9 1012.73   18.10
  -4  -3   9  997.94   18.43
   4   3  -9 1039.79   17.43
  -4  -3   9  998.10   19.04
   4  -3  -9 1013.77   17.17
  -1  -2  12 1011.47   18.52
   1  -2 -12  953.26   16.71
   1   2 -12  990.32   17.36
  -1  -2  12  953.11   17.48
  -1   2  12  989.11   16.96
   6   0  -3    4.71    3.23
  -6   0   3   -0.87    3.21
   6   0  -3    2.32    1.97
   4   1   8   36.37    3.72
  -4  -1  -8   31.46    4.49
  -4   1  -8   29.57    3.65
   4  -1   8   34.99    3.72
   4   1   8   32.31    3.28
   4  -1   8   32.52    3.72
   2  -1  11   21.85    2.77
   2   1  11   22.25    2.76
  -2   1 -11   19.65    3.54
   2   1  11   17.34    3.57
  -2  -1 -11   21.12    3.34
   2  -1  11   22.94    2.96
  -6  -1   2   79.51    4.77
   6   1  -2   82.42    4.16
   6  -1  -2   83.16    4.46
   6   1  -2   75.33    3.02
  -6   1   2   85.82    4.40
  -4  -4   8   17.00    4.00
   4   4  -8   11.49    2.57
  -4   4   8   16.41    4.00
  -4   4   8   18.51    3.69
  -4  -4   8   16.20    3.27
   4  -4  -8   15.19    2.91
  -4  -5  -4   51.36    3.73
  -4   5  -4   52.64    4.38
  -4   5  -4   50.54    2.87
   4  -5   4   47.25    3.93
   4   5   4   48.61    3.60
  -4  -5  -4   52.36    3.74
   6   0   0  177.11    5.59
  -6   0   0  166.70    5.48
  -6   1   1   94.08    5.20
   6  -1  -1   78.43    3.63
  -6  -1   1   91.14    4.61
   6   1  -1   73.93    3.20
   6   1  -1   80.38    4.48
   1  -3  11   37.41    4.48
   1   3  11   35.62    3.84
   1   3  11   33.04    2.47
   1  -3  11   36.96    3.70
  -1   3 -11   41.67    4.01
  -1  -3 -11   35.95    4.20
  -4  -6   1   35.93    4.10
  -4  -6   1   43.53    3.00
   4   6  -1   38.46    3.66
   4  -6  -1   39.85    3.08
  -4   6   1   44.17    4.58
  -4   6   1   45.96    3.15
   0  -8   0  217.61    6.64
   0  -8   0  202.45    5.50
   0   8   0  234.27    6.40
   0   7   6  222.60    6.54
   0  -7  -6  212.46    6.57
   0   7  -6  214.05    5.74
   0  -7  -6  202.48    6.14
   0  -7   6  191.57    6.66
   0   2  12   10.22    4.31
   0   2 -12   10.28    3.81
   0  -2  12   10.12    3.77
   0  -2  12   10.75    2.67
   0  -2 -12   15.59    4.46
   3  -4   8  506.11   10.76
   3  -4   8  498.03   10.67
  -3   4  -8  514.88   10.19
   3   4   8  507.75   10.60
  -3  -4  -8  541.40   11.48
  -3  -4  -8  491.22   10.43
  -4   6   2    1.66    2.38
  -4   6   2    5.81    3.42
   4  -6  -2   10.93    3.45
  -4  -6   2    7.33    4.78
  -4  -6   2    5.04    2.10
   4   6  -2    1.51    2.69
   4  -3   7  638.90   12.33
   4   3   7  633.29   12.42
   4   3   7  647.29   12.48
   4  -3   7  596.39   12.05
  -4   3  -7  666.16   12.68
  -4  -3  -7  608.04   12.12
  -5   4  -2  291.68    7.28
   5  -4   2  286.28    6.88
  -5  -4  -2  298.78    8.38
  -5  -4  -2  301.11    7.71
   5   4   2  276.47    6.72
  -2  -7   5  108.63    4.80
   2  -7  -5  101.36    4.13
   2  -7  -5  110.66    4.66
  -2   7   5  106.53    4.63
   2   7  -5  102.67    3.80
   6  -1  -3  288.68    7.26
  -6   1   3  273.40    7.02
  -6   1   3  293.38    7.28
   6   1  -3  286.16    7.26
  -6  -1   3  287.60    7.23
   6   1  -3  289.18    6.68
  -4  -6   0   32.96    3.75
   4  -6   0   42.49    4.35
  -4   6   0   35.88    3.95
  -4   6   0   29.92    2.71
  -4  -6   0   40.28    3.05
   4   6   0   38.03    2.91
   5   2   5   22.85    2.99
   5   2   5   22.18    2.83
   5  -2   5   25.65    3.31
  -5  -2  -5   23.14    3.69
  -5   2  -5   24.99    3.27
   1  -7  -6  647.69   12.55
  -1  -7   6  703.40   13.96
   1  -7  -6  698.22   13.54
  -1   7   6  658.24   12.85
   1   7  -6  679.97   12.50
   0   8   1   36.44    4.04
   0   8  -1   36.20    4.26
   0  -8  -1   35.74    3.19
   0  -8   1   36.57    3.43
   0  -8  -1   31.91    2.52
   0  -8   1   29.95    2.23
   5   3   4  330.20    7.80
   5  -3   4  334.00    7.96
  -5   3  -4  348.14    8.73
  -5  -3  -4  335.22    8.47
  -5  -3  -4  327.96    7.96
  -3   0 -10   -0.55    3.64
   3   0  10    2.14    2.82
   3   0  10   -1.06    3.16
   1   0  12   -1.24    2.53
   1   0  12   -1.71    4.04
  -1   0 -12   -1.26    3.62
  -2   7  -4    6.11    2.40
   2  -7   4    8.34    3.17
  -2  -7  -4    1.22    3.77
  -2  -7  -4    5.75    2.68
   2   7   4    1.41    3.12
  -2   7  -4    2.75    3.07
   3  -7  -1   10.93    2.74
  -3   7   1   10.88    3.03
   3   7  -1    8.60    3.27
  -3  -7   1   11.55    5.10
  -3   7   1   10.20    3.23
   6  -1   0   13.64    3.54
   6   1   0   10.79    2.09
  -6   1   0   11.70    3.55
   6   1   0   11.26    3.63
  -6  -1   0   12.24    3.87
  -4  -2  10   79.11    4.34
  -4   2  10   76.98    4.89
   4   2 -10   77.00    3.57
  -4  -2  10   79.13    4.50
   4  -2 -10   81.19    4.13
   4  -2 -10   73.22    3.39
   4  -4   6   21.31    3.64
  -4  -4  -6   14.32    3.03
  -4   4  -6   14.72    3.63
  -4  -4  -6   18.70    3.07
   4   4   6   21.88    3.23
  -4   4  -6   18.64    2.46
  -6   0   4  576.55   11.83
  -6   0   4  606.79   12.41
   6   0  -4  597.69   11.56
  -3   3  -9   -5.67    3.10
   3  -3   9   -1.19    2.91
  -3  -3  -9   -1.52    3.05
   3   3   9    1.47    2.74
   3   3   9   -0.43    3.28
   3  -3   9   -3.11    2.52
  -5   4   5   56.23    3.46
  -5   4   5   54.02    3.63
  -5  -4   5   53.44    3.51
  -5  -4   5   55.01    4.56
   5  -4  -5   55.23    3.93
   5   4  -5   51.48    3.51
  -3   7   0  127.84    4.44
  -3  -7   0  141.49    6.06
   3  -7   0  130.57    5.26
   3   7   0  139.55    4.30
  -3   7   0  140.04    4.80
   3   7  -2   -0.07    3.30
   3  -7  -2    1.25    3.51
  -3   7   2    2.01    3.49
  -3   7   2    1.51    3.16
  -3  -7   2    0.89    3.18
   4  -6  -3   86.18    4.28
  -4   6   3   95.56    4.11
  -4  -6   3   87.02    4.51
  -4  -6   3   85.68    3.65
   4   6  -3   93.10    3.69
  -4   6   3   91.24    4.23
  -6   0  -1    2.08    2.75
   6   0   1    0.10    4.13
  -3  -1 -10   76.40    4.63
   3  -1  10   85.80    4.25
   3   1  10   80.48    3.80
   3   1  10   77.30    3.81
  -3   1 -10   71.15    4.33
   3  -1  10   77.12    4.11
  -1   1 -12   50.98    3.69
   1   1  12   55.95    4.00
   1  -1  12   60.69    4.63
   1  -1  12   63.48    4.04
   1   1  12   60.86    3.25
  -1  -1 -12   54.89    3.99
   2   2 -12   54.27    3.82
   2  -2 -12   55.88    4.54
  -2  -2  12   50.37    4.00
  -2  -2  12   55.53    5.19
  -2   2  12   51.51    4.96
  -5  -3   7    5.74    3.06
  -5  -3   7    3.85    4.09
   5  -3  -7    2.45    2.57
  -5   3   7    0.20    4.46
  -5  -3   7    1.84    3.53
  -5   3   7   13.24    3.60
  -4   6  -1  164.73    5.28
  -4  -6  -1  172.20    5.76
  -4  -6  -1  180.20    5.76
   4   6   1  186.32    5.69
   4  -6   1  175.29    5.42
  -4   6  -1  172.68    4.73
   0  -8  -2   36.11    2.82
   0  -8  -2   46.39    4.40
   0  -8   2   37.62    3.57
   0   8  -2   48.40    3.68
   0   8   2   47.08    3.56
   1  -4 -11  395.92    8.51
   1   4 -11  399.24    8.96
  -1   4  11  388.10    8.67
  -1  -4  11  394.32    9.26
  -1  -4  11  424.31    9.82
  -5  -2   8  448.39   10.55
  -5   2   8  456.21   10.12
  -5  -2   8  459.94    9.96
  -5   2   8  463.49   10.32
  -5  -2   8  463.76   10.66
   5  -2  -8  462.69    9.50
  -1   8   0  371.75    8.59
   1  -8   0  333.66    8.26
  -1  -8   0  356.25    8.92
   1   8   0  384.37    9.02
  -1   8   0  366.72    8.53
   3   6   5   39.66    2.95
   3  -6   5   42.73    4.32
  -3  -6  -5   37.75    4.26
  -3   6  -5   44.25    3.67
  -3  -6  -5   44.49    3.56
  -3   6  -5   36.66    2.85
   6  -1  -4  366.31    7.95
   6   1  -4  392.49    8.34
  -6   1   4  368.06    8.80
  -6  -1   4  370.30    8.86
  -6   1   4  379.16    9.23
   6   1  -4  364.89    7.97
  -1   8   1   -1.12    2.84
   1  -8  -1   -2.79    2.47
  -1   8   1   -1.24    2.72
  -1  -8   1   -0.07    3.98
   1   8  -1    2.97    3.18
   3  -7   1  199.37    5.87
   3   7   1  218.60    6.70
  -3  -7  -1  205.69    7.43
  -3  -7  -1  203.39    5.77
  -3   7  -1  204.65    6.16
  -3   7  -1  215.11    6.47
  -2   6   8   74.42    4.34
   2  -6  -8   73.13    3.64
   2  -6  -8   74.75    4.27
   2   6  -8   66.67    3.40
   2   6  -8   71.08    4.30
  -2  -6   8   76.66    5.09
   5   0   6   -3.37    2.84
   5   0   6   -1.78    2.38
  -5   0  -6    0.59    3.21
  -1   5  10    6.82    3.33
   1   5 -10    9.04    2.69
  -1  -5  10    5.52    3.72
  -1  -5  10    6.39    4.15
   1  -5 -10    8.97    3.15
   1  -5 -10    3.87    2.20
  -3  -5  -7  475.08   10.46
   3  -5   7  491.35   10.36
  -3   5  -7  480.68    9.72
  -3  -5  -7  481.77   10.53
   3   5   7  460.64    9.93
  -3   5  -7  464.32   10.10
  -1  -6  -8  151.64    5.33
  -1  -6  -8  149.23    5.05
  -1   6  -8  145.47    4.81
   1   6   8  154.83    5.24
  -1   6  -8  156.95    4.84
   1  -6   8  150.84    4.86
  -4   2  -8  206.83    6.57
  -4  -2  -8  215.49    6.43
   4   2   8  220.17    6.26
   4  -2   8  210.45    6.38
   4   2   8  218.07    6.28
   4  -2   8  221.39    6.70
   1  -8   1    4.76    4.17
  -1   8  -1    0.48    2.56
  -1  -8  -1    3.50    2.12
  -1  -8  -1    0.97    3.36
   1   8   1    1.21    2.67
  -1   8  -1    5.04    3.07
   0   4  11 1168.07   20.41
   0  -4  11 1131.40   20.01
   0   4 -11 1121.52   19.07
   0  -4 -11 1150.61   19.94
   0  -4  11 1129.46   20.06
  -6   1  -1   36.82    3.51
  -6  -1  -1   40.89    3.79
   6   1   1   29.12    2.54
   6  -1   1   43.94    4.05
   6   1   1   37.56    3.16
   2  -2  11   62.51    4.19
   2  -2  11   74.60    4.45
   2   2  11   57.46    4.50
   2   2  11   64.24    3.13
  -2  -2 -11   70.57    4.55
  -2   2 -11   68.19    3.81
  -6  -2   2    8.02    3.36
   6  -2  -2    5.55    3.28
   6   2  -2    0.52    2.08
  -6   2   2    9.12    3.07
  -6  -2   2    1.76    2.46
  -3   7   3   -2.05    3.19
   3   7  -3   -1.79    2.96
  -3  -7   3    2.49    4.67
   3  -7  -3    5.70    3.25
  -3   7   3    1.29    3.47
   0  -5  10  188.29    6.42
   0   5 -10  196.76    5.72
   0  -5  10  179.22    6.12
   0  -5 -10  194.05    6.16
   0   5  10  183.93    6.08
   0  -5 -10  189.79    5.97
   6   2  -1   25.30    2.42
   6  -2  -1   23.75    3.63
  -6  -2   1   26.35    4.64
  -6   2   1   26.56    4.56
  -6  -2   1   24.53    3.68
   3  -4 -10  113.46    4.06
  -3   4  10  132.47    5.47
  -3  -4  10  111.46    4.69
  -3  -4  10  127.83    5.39
   3   4 -10  114.45    3.88
   3  -4 -10  116.38    4.55
  -2  -6  -7   79.68    4.36
   2  -6   7   72.59    4.89
  -2   6  -7   76.65    4.25
  -2  -6  -7   73.58    4.23
   2   6   7   73.07    3.80
  -2   6  -7   80.66    3.94
   1  -8  -2    0.83    3.64
   1  -8  -2   -1.97    2.19
   1   8  -2    4.27    2.86
  -1  -8   2   -3.54    4.34
  -1   8   2   -1.92    3.04
   5   1   6  113.11    5.64
   5   1   6   97.62    4.57
   5  -1   6  100.08    4.98
   5  -1   6   84.24    4.59
  -5   1  -6  111.43    5.73
  -5  -1  -6  102.94    5.58
  -1   7  -6   26.29    2.93
   1   7   6   20.06    4.00
   1  -7   6   26.52    4.19
  -1  -7  -6   21.38    3.33
  -1   7  -6   26.79    3.15
  -1  -7  -6   27.22    3.82
  -6   0   5    0.91    2.69
  -6   0   5   -2.26    2.77
   6   0  -5   -2.40    3.07
  -6   2   3  204.36    6.84
  -6  -2   3  217.12    7.78
  -6  -2   3  208.76    6.81
   6   2  -3  194.28    5.49
  -6   2   3  192.79    6.10
   6  -2  -3  194.60    6.20
   4   5  -7   14.63    2.27
   4  -5  -7   16.97    3.22
  -4  -5   7   22.65    4.58
  -4   5   7   13.21    3.98
  -4   5   7   14.73    4.23
   4   5  -7   15.84    3.31
  -4   6   4  330.83    8.56
   4   6  -4  315.78    7.94
  -4  -6   4  300.45    7.90
  -4   6   4  314.44    8.66
   4  -6  -4  323.11    8.33
  -4  -6   4  321.88    9.34
   5  -4   3  511.59   10.71
  -5  -4  -3  548.04   11.72
  -5  -4  -3  537.98   11.72
  -5   4  -3  528.25   11.26
   5   4   3  516.11   10.90
  -3  -6   7   63.04    4.97
   3   6  -7   51.43    3.38
  -3   6   7   69.45    5.15
   3   6  -7   60.44    3.76
   3  -6  -7   62.42    4.01
  -3   6   7   57.30    4.40
  -5   0   9  407.77   10.28
   5   0  -9  385.10    9.22
  -5   0   9  405.14   10.09
  -6  -2   0   24.99    3.60
  -6   2   0   21.05    3.75
   6  -2   0   18.29    3.71
  -6  -2   0   18.12    3.59
   6   2   0   20.64    2.74
  -3   0  12   -5.42    3.89
   3   0 -12   -3.47    3.31
  -3   0  12    2.56    2.37
   0  -8  -3    3.21    2.26
   0  -8   3    0.43    3.56
   0  -8  -3    9.12    2.63
   0   8  -3    2.60    2.88
   0   8   3    9.31    3.59
  -3   3  11    4.57    4.37
   3   3 -11    3.89    3.18
  -3  -3  11    5.38    4.67
  -3  -3  11    6.66    3.56
   3  -3 -11   10.33    3.79
  -4   6  -2   65.64    3.80
   4  -6   2   76.76    4.59
  -4  -6  -2   71.56    4.20
  -4  -6  -2   64.26    5.41
   4   6   2   66.90    4.15
  -4   6  -2   70.58    4.28
  -1   8  -2  128.86    5.80
   1  -8   2  128.43    5.78
   1   8   2  122.94    5.47
  -1   8  -2  125.76    5.49
  -1  -8  -2  117.85    5.72
  -1  -8  -2  121.52    5.15
  -3  -7  -2   34.05    3.24
  -3  -7  -2   31.49    3.59
   3  -7   2   29.18    4.36
   3   7   2   29.15    4.08
  -3   7  -2   31.27    3.25
  -3   7  -2   31.69    3.58
  -1  -3  12  477.50   11.08
   1   3 -12  499.26   10.92
  -1   3  12  519.41   11.26
  -1  -3  12  532.38   11.63
   1  -3 -12  510.69   11.08
   6   0   2 1006.80   11.86
  -6   0  -2  972.53   18.29
   6  -1  -5   62.13    4.19
  -6  -1   5   56.66    4.29
  -6   1   5   68.82    5.19
  -6   1   5   60.98    3.99
  -6  -1   5   60.25    4.32
  -6  -1   5   61.00    4.08
   4   5   5   61.61    4.00
  -4  -5  -5   62.15    4.08
   4  -5   5   64.88    4.34
  -4   5  -5   65.29    4.76
  -4  -5  -5   65.76    4.56
  -4   5  -5   58.22    3.30
  -2  -7   6   11.48    3.95
   2   7  -6    5.47    3.06
  -2   7   6    9.31    2.71
   2  -7  -6    8.64    2.83
   2  -7  -6    7.08    3.12
   5  -4  -6  266.00    6.97
  -5  -4   6  258.77    7.80
   5   4  -6  265.53    6.78
  -5  -4   6  255.53    7.22
  -5   4   6  246.37    7.28
  -5   4   6  252.98    7.07
  -2   4  11   36.87    3.53
   2   4 -11   36.83    3.43
  -2  -4  11   33.04    4.17
  -2  -4  11   30.34    4.49
   2  -4 -11   30.70    3.94
  -5   5   1    5.68    3.90
   5  -5  -1   11.82    3.29
  -5   5   1   11.47    2.52
  -5  -5   1    7.66    2.54
   5   5  -1   11.86    2.84
  -5  -5   1   11.40    4.27
   3  -5  -9    4.30    3.23
  -3  -5   9    2.88    3.68
   3  -5  -9    5.10    2.43
   3   5  -9    5.35    2.15
  -3   5   9   12.10    4.15
  -3  -5   9    5.15    4.46
   3   2  10    0.11    2.38
  -3  -2 -10    2.68    3.44
   3  -2  10    2.43    3.09
   3   2  10   -0.81    3.64
  -3   2 -10    0.65    2.91
   3  -2  10   -1.68    3.26
  -1   2 -12  476.11   10.78
   1   2  12  462.44   10.30
  -1  -2 -12  475.27   10.26
   1  -2  12  469.69   11.34
   1  -2  12  478.45   10.85
   1   2  12  473.58   10.94
  -5  -5   2    5.33    2.60
   5   5  -2    2.91    2.11
  -5   5   2    5.19    2.13
   5  -5  -2    1.24    2.81
  -5   5   2    6.55    4.24
  -5  -5   2    7.69    3.79
  -4   0  11    1.55    3.76
  -4   0  11   -2.74    2.27
   4   0 -11    1.44    2.95
  -5   1   9  387.83   10.06
  -5  -1   9  364.98    9.11
   5  -1  -9  380.58    8.80
  -5  -1   9  378.59    9.62
  -5   1   9  370.47    8.93
  -5  -1   9  362.82    9.45
   3  -1 -12  134.73    4.40
  -3  -1  12  128.95    5.91
  -3   1  12  139.25    6.50
  -3  -1  12  131.15    6.34
   3   1 -12  146.81    4.81
  -2  -7  -5   20.10    2.85
   2   7   5   21.40    2.98
  -2   7  -5   17.26    2.59
  -2   7  -5   21.74    3.25
   2  -7   5   24.60    3.70
  -2  -7  -5   23.50    3.11
  -6   2   4  114.03    5.09
   6  -2  -4  119.86    5.13
  -6   2   4  121.52    5.60
  -6  -2   4  120.32    5.95
  -6  -2   4  119.44    6.39
   6   2  -4  115.18    4.84
   3  -7  -4  202.33    6.35
  -3   7   4  205.71    6.72
   3   7  -4  185.74    5.69
  -3  -7   4  196.44    7.18
  -3   7   4  187.57    6.08
   1  -8  -3    6.75    2.25
  -1   8   3    7.93    3.27
   1   8  -3    7.31    2.72
   1  -8  -3    4.38    3.16
  -1  -8   3   11.03    4.00
   0   3 -12   42.94    3.68
   0  -3 -12   40.78    4.01
   0  -3  12   42.60    3.66
   0  -3  12   39.46    3.73
   0   3  12   42.50    4.97
   6   1   2    1.77    1.74
   6   1   2    0.72    2.78
   6  -1   2    3.39    2.67
  -6  -1  -2    4.21    2.96
  -6   1  -2    0.98    3.12
   2  -5 -10   57.36    4.36
   2  -5 -10   40.74    3.08
   2   5 -10   50.99    3.75
  -2  -5  10   48.42    4.86
  -2   5  10   44.83    4.74
  -2  -5  10   48.42    4.38
  -5  -5   0   54.50    5.20
   5   5   0   49.16    3.69
  -5   5   0   43.73    3.21
  -5  -5   0   42.68    3.43
  -5   5   0   40.23    3.59
   5  -5   0   43.28    4.28
   1   0 -13   92.29    5.68
  -1   0  13   89.37    6.01
  -2   4 -10   32.00    3.51
   2   4  10   37.61    3.05
   2  -4  10   35.56    3.66
   2  -4  10   28.97    4.22
  -2  -4 -10   35.46    4.27
   2   4  10   38.52    4.08
  -5   3  -5   34.53    3.94
   5   3   5   30.32    3.19
  -5  -3  -5   36.05    3.76
   5  -3   5   32.47    3.18
   0  -7  -7   63.75    4.53
   0   7  -7   69.35    4.53
   0   7  -7   68.11    3.90
   0   7   7   68.74    4.58
   0  -7  -7   68.61    4.11
   0  -7   7   67.38    5.66
   6  -2   1  116.93    5.39
  -6  -2  -1  119.49    5.75
   6   2   1  110.13    4.67
  -6   2  -1  113.97    5.71
   6   2   1  119.69    5.15
   1  -6  -9    4.64    2.57
   1   6  -9    5.10    3.68
   1   6  -9    8.16    2.36
  -1  -6   9    3.51    2.90
  -1   6   9    5.18    4.16
   1  -6  -9    2.36    3.04
  -5  -5   3  585.13   13.50
  -5   5   3  573.80   12.33
   5  -5  -3  582.61   12.08
  -5  -5   3  581.48   12.51
  -5   5   3  591.20   12.62
   5   5  -3  578.46   11.93
   1  -7  -7    9.18    3.08
   1   7  -7    5.35    2.46
   1  -7  -7    5.48    3.76
  -1  -7   7   10.58    3.59
  -1   7   7    9.36    3.69
   4  -1 -11  135.53    4.04
  -4  -1  11  129.28    6.24
  -4   1  11  133.66    5.56
  -4  -1  11  138.51    5.50
   4  -1 -11  126.85    5.32
   4   1 -11  133.88    4.18
   0  -6  -9   68.58    4.12
   0   6  -9   75.16    4.39
   0  -6  -9   68.12    4.42
   0   6  -9   70.16    4.51
   0   6   9   69.32    4.64
   0  -6   9   71.14    4.38
  -4  -4   9   55.60    4.81
  -4  -4   9   42.66    4.27
  -4   4   9   38.29    3.43
   4   4  -9   45.55    3.41
  -4   4   9   42.39    4.18
   4  -4  -9   48.05    3.37
  -4  -3  10    5.37    3.94
   4  -3 -10   -0.78    2.08
   4   3 -10    0.86    2.58
  -4  -3  10   -2.35    3.91
  -4   3  10    0.89    3.54
   4  -3 -10   -0.09    2.98
   2   5   9   73.85    4.77
  -2   5  -9   68.16    4.60
   2  -5   9   73.25    4.83
  -2  -5  -9   85.52    5.00
  -2  -5  -9   85.70    5.09
   2  -5   9   79.90    4.98
  -5  -2  -6    3.75    3.51
   5  -2   6    0.28    2.74
   5   2   6   -1.48    2.43
  -5   2  -6    9.12    4.03
   5   2   6    0.25    2.49
  -4  -6   5   32.92    4.88
   4  -6  -5   38.91    3.97
   4   6  -5   36.22    3.87
  -4   6   5   34.80    3.81
  -4   6   5   40.71    4.26
  -1   8  -3   86.56    4.58
  -1  -8  -3   89.32    4.40
  -1   8  -3   81.02    4.23
  -1  -8  -3   83.11    5.02
   1  -8   3   85.55    5.21
   1   8   3   87.77    5.07
   1  -1 -13  518.23   11.18
   1   1 -13  560.95   12.04
  -1  -1  13  486.94   10.89
  -1  -1  13  523.12   12.50
  -1   1  13  536.96   11.70
   4   0   9    0.49    3.07
  -4   0  -9   -2.50    4.19
   4   0   9   -2.46    2.75
  -6   0   6   70.03    4.50
  -6   0   6   79.95    4.75
   6   0  -6   72.86    4.43
   0   0  13    2.16    3.39
   0   0  13    1.16    1.98
   0   0 -13    1.55    4.40
   2   3 -12   29.36    3.75
  -2   3  12   24.18    3.65
  -2  -3  12   26.67    4.98
  -2  -3  12   24.37    3.53
   2  -3 -12   26.28    4.19
   0   8   4   11.36    2.76
   0   8  -4    6.41    3.09
   0  -8  -4   13.07    3.76
   0  -8  -4    9.95    2.77
   0  -8   4   19.20    4.40
  -5   3   8    2.24    2.65
  -5  -3   8    2.41    2.84
   5  -3  -8    3.42    2.58
  -5  -3   8    3.07    3.55
  -5  -3   8    5.12    3.87
  -5   3   8    3.50    4.26
  -3  -7  -3  297.16    7.94
  -3   7  -3  276.17    7.51
   3  -7   3  283.20    7.81
  -3  -7  -3  280.74    8.13
  -3   7  -3  273.29    7.35
   3   7   3  260.53    7.04
   1   4  11    8.27    2.08
   1  -4  11    6.82    3.54
  -1   4 -11   10.25    3.03
  -1  -4 -11   10.60    3.77
   1   4  11   10.83    4.02
   1  -4  11    8.94    3.80
  -1  -5 -10  369.15    9.37
   1  -5  10  357.47    8.93
   1  -5  10  364.77    9.01
   1   5  10  371.80    9.14
  -1   5 -10  379.81    9.15
  -1  -5 -10  343.15    9.38
   5   5   1  324.35    8.17
  -5   5  -1  306.29    7.73
  -5  -5  -1  324.69    8.24
   5  -5   1  303.91    7.58
  -5   5  -1  330.01    8.98
  -5  -5  -1  302.76    8.55
  -4   6  -3   10.34    3.37
  -4   6  -3   14.83    3.19
   4  -6   3    9.00    3.92
  -4  -6  -3    9.94    3.16
  -4  -6  -3    9.79    2.68
   4   6   3    8.83    2.33
   2   8  -1  194.30    6.23
  -2   8   1  195.21    5.51
  -2  -8   1  190.75    6.63
   2  -8  -1  194.13    6.05
  -2   8   1  184.16    6.01
   3  -6   6   43.80    3.57
  -3  -6  -6   48.10    4.55
  -3   6  -6   47.29    3.57
  -3   6  -6   43.75    3.40
   3   6   6   48.85    4.45
  -3  -6  -6   53.19    4.33
  -2   8   0  164.05    5.77
  -2  -8   0  168.77    6.13
  -2   8   0  156.06    5.17
   2  -8   0  152.54    5.45
   2   8   0  153.74    5.48
  -4   4  -7  203.90    6.57
  -4  -4  -7  214.96    6.97
   4   4   7  215.47    6.11
  -4   4  -7  199.34    5.49
   4  -4   7  211.49    6.85
  -4  -4  -7  203.63    6.40
  -6  -2   5  500.83   11.37
   6  -2  -5  495.13   10.71
   6   2  -5  491.24   10.48
  -6   2   5  493.45   11.39
  -6   2   5  487.82   11.31
  -6  -2   5  470.06   11.34
   5   5  -4    3.90    1.95
  -5  -5   4    8.07    2.81
  -5   5   4    5.50    4.22
  -5   5   4    9.16    2.70
  -5  -5   4    6.03    3.93
   5  -5  -4    4.10    2.74
  -4   3  -8   17.22    4.17
   4  -3   8   14.06    3.67
   4   3   8   17.89    3.66
   4  -3   8   13.65    2.47
  -4  -3  -8   15.22    4.00
   4   3   8   16.74    3.50
   4  -1   9  307.98    8.68
   4  -1   9  295.85    7.70
  -4   1  -9  299.15    7.97
  -4  -1  -9  307.81    7.80
   4   1   9  301.92    7.84
   4   1   9  297.00    7.24
  -6  -1   6  100.69    4.78
  -6   1   6  105.34    5.76
  -6  -1   6  111.29    5.24
   6  -1  -6   96.88    4.73
  -6   1   6  115.15    5.46
  -6  -1   6   96.84    5.51
   0   1  13    8.97    4.23
   0  -1  13   11.55    2.60
   0  -1 -13    8.89    3.27
   0   1 -13   16.86    4.23
   0  -1  13   12.59    4.14
   5  -4   4    6.48    2.70
  -5  -4  -4    8.78    4.14
   5   4   4   10.20    3.03
  -5   4  -4    3.82    3.99
  -5  -4  -4    8.07    2.83
   1  -8  -4    0.85    2.41
   1   8  -4    2.21    2.42
  -1   8   4    0.16    3.74
   1  -8  -4   -1.14    3.76
  -1  -8   4   -1.88    4.85
  -6   0  -3   -1.16    3.11
   6   0   3   -0.90    2.59
   2   0 -13    0.74    2.77
  -2   0  13    2.03    3.13
   2  -3  11   49.20    4.07
  -2  -3 -11   54.16    3.98
  -2   3 -11   56.42    3.98
   2  -3  11   61.67    4.69
   2   3  11   55.50    4.75
   2   3  11   53.04    3.15
   6   3  -2   23.20    2.72
  -6  -3   2   25.13    4.29
  -6  -3   2   25.24    4.19
  -6   3   2   26.27    3.42
   6  -3  -2   22.76    3.68
  -5  -2   9   87.00    5.01
  -5  -2   9   90.03    5.67
   5  -2  -9   90.40    4.40
  -5   2   9   87.71    5.31
  -5  -2   9   93.51    5.39
  -5   2   9   89.03    5.50
  -3  -2  12    2.84    3.26
  -3   2  12    5.70    4.24
   3  -2 -12   -1.27    3.67
  -3  -2  12    1.21    3.47
   3   2 -12    6.34    2.85
  -6  -3   1    0.51    3.25
  -6  -3   1    1.81    3.78
  -6   3   1    5.34    3.97
   6   3  -1    1.68    2.27
   6  -3  -1   -2.12    3.70
   2   8  -2  234.04    6.54
   2  -8  -2  237.49    7.00
  -2   8   2  238.27    7.10
  -2  -8   2  231.76    7.05
  -2   8   2  235.76    6.75
   3  -4   9  143.43    5.50
  -3  -4  -9  164.44    6.28
   3   4   9  159.15    5.55
   3  -4   9  157.96    5.49
  -3   4  -9  147.07    5.72
  -3  -7   5    2.79    4.38
  -3   7   5    3.18    3.43
   3   7  -5    6.07    3.76
   3  -7  -5    3.86    3.30
  -3   7   5    1.92    3.36
   2   8   1  189.55    5.68
  -2  -8  -1  165.95    5.84
  -2   8  -1  178.74    6.05
   2  -8   1  179.17    6.29
  -2   8  -1  183.07    5.98
  -6  -2  -2  121.52    5.88
   6   2   2  119.43    5.66
   6  -2   2  114.50    5.85
  -6   2  -2  110.57    5.71
   6   2   2  107.07    5.03
   6  -3  -3  256.75    7.11
  -6  -3   3  250.53    7.27
  -6  -3   3  247.24    7.52
   6   3  -3  248.55    6.41
  -6   3   3  232.22    6.79
  -6   3   3  245.91    7.47
  -6  -1  -3  307.69    8.20
   6   1   3  297.03    7.77
  -6   1  -3  300.01    8.22
   6  -1   3  296.25    7.96
   2   1 -13   84.34    5.33
   2  -1 -13   80.45    4.29
  -2   1  13   84.67    5.47
  -2  -1  13   75.55    5.79
  -2  -1  13   81.03    4.65
  -5  -4   7   41.85    3.71
  -5   4   7   35.48    4.54
   5   4  -7   38.07    3.75
  -5   4   7   34.61    4.38
   5  -4  -7   31.40    3.38
  -5  -4   7   32.89    5.09
  -2   0 -12  550.11   12.11
   2   0  12  556.64   11.93
   2   0  12  540.41   12.17
   4   5  -8    0.83    2.01
  -4   5   8   -1.30    3.22
  -4   5   8    2.29    2.98
   4   5  -8    0.63    3.02
   4  -5  -8    2.16    2.65
  -4  -5   8    2.98    3.09
  -4   2  11   29.78    4.44
   4   2 -11   28.68    3.64
  -4  -2  11   32.82    3.88
   4  -2 -11   33.48    3.54
  -4  -2  11   34.50    3.74
   4  -2 -11   28.15    2.72
  -6   3   0   87.47    5.40
   6   3   0   98.31    4.70
  -6  -3   0   92.41    5.97
   6  -3   0   86.52    4.79
  -6  -3   0   87.50    5.50
   5   0   7  862.24   16.72
  -5   0  -7  833.25   16.40
   5   0   7  823.66   16.70
   2   6  -9  115.25    4.81
   2  -6  -9  130.64    5.58
   2   6  -9  120.79    5.37
  -2  -6   9  137.79    5.99
   2  -6  -9  115.63    5.27
  -2   6   9  129.75    6.10
  -1  -7  -7   64.21    4.40
  -1   7  -7   74.68    4.23
   1  -7   7   66.95    5.31
  -1   7  -7   68.87    4.37
  -1  -7  -7   73.27    4.99
   1   7   7   75.92    4.31
   3  -6  -8  342.73    8.51
  -3  -6   8  332.00    9.22
   3  -6  -8  334.73    8.26
   3   6  -8  314.03    7.34
  -3   6   8  307.22    8.06
  -3   5  -8   -0.06    3.02
  -3   5  -8   -0.46    2.66
  -3  -5  -8    0.38    3.23
   3  -5   8    3.57    2.88
  -3  -5  -8   -2.63    4.13
   3   5   8   -0.93    2.39
  -5   5  -2   66.52    5.19
  -5  -5  -2   57.86    5.26
   5   5   2   58.84    3.96
   5  -5   2   55.83    4.59
  -5  -5  -2   68.28    4.54
   1   2 -13   32.64    3.50
   1  -2 -13   31.24    4.16
  -1  -2  13   32.41    4.79
  -1   2  13   26.23    3.31
  -1  -2  13   30.59    3.21
   2  -7  -7  115.02    5.48
   2  -7  -7  116.98    5.58
  -2   7   7  109.77    4.94
  -2  -7   7  117.19    6.67
   2   7  -7  120.38    5.10
  -1  -8  -4  145.44    5.29
   1  -8   4  139.90    5.20
  -1  -8  -4  139.19    5.42
  -1   8  -4  138.01    4.95
   1   8   4  147.67    5.32
  -1   8  -4  129.23    5.53
  -2  -6  -8   -0.54    2.69
  -2   6  -8    1.10    2.80
   2   6   8   -1.27    3.32
   2  -6   8   -2.27    4.21
  -2  -6  -8   -0.52    2.95
  -2   6  -8   -4.44    3.26
  -2   8   3   10.64    2.63
   2   8  -3    8.17    3.44
  -2   8   3   13.06    3.22
   2  -8  -3   11.92    3.58
  -2  -8   3    7.31    4.43
   3  -3  10  152.58    5.53
   3  -3  10  163.24    6.15
   3   3  10  158.64    5.13
  -3   3 -10  166.09    5.55
   3   3  10  169.97    6.24
  -3  -3 -10  162.98    6.14
  -1  -3 -12  222.09    6.77
  -1   3 -12  220.78    6.49
   1  -3  12  242.54    7.31
   1  -3  12  225.70    6.79
   1   3  12  222.85    6.92
  -1   6  -9   15.53    2.94
   1  -6   9    8.25    4.39
   1   6   9   11.86    3.59
  -1   6  -9   17.68    3.05
  -1  -6  -9   13.71    3.80
  -1  -6  -9   17.04    3.21
  -2   1 -12   58.78    5.28
   2   1  12   53.70    4.54
  -2  -1 -12   57.34    3.97
   2  -1  12   65.96    4.91
   2   1  12   59.20    3.66
   2  -1  12   56.47    3.93
  -2  -8  -2  185.07    6.33
  -2   8  -2  178.86    5.86
  -2  -8  -2  176.65    5.71
   2  -8   2  165.95    6.32
   2   8   2  174.41    5.89
  -2   8  -2  177.61    5.75
  -5  -1  -7   53.44    3.74
   5  -1   7   47.00    3.60
   5   1   7   41.47    3.16
   5   1   7   54.92    3.85
   5  -1   7   63.97    4.91
  -5   1  -7   49.78    3.73
  -4   6   6   10.70    3.58
   4   6  -6    5.86    2.48
  -4   6   6    7.91    3.56
   4  -6  -6    6.89    3.21
   4   6  -6    4.77    2.02
  -4  -6   6    3.45    5.10
  -4   5  -6  188.51    5.40
   4   5   6  199.65    6.33
   4  -5   6  186.58    5.65
  -4  -5  -6  198.71    6.52
  -4   5  -6  192.89    5.94
  -4  -5  -6  198.25    5.93
  -6  -3   4   69.30    5.14
  -6  -3   4   70.69    6.10
   6   3  -4   66.85    3.87
  -6   3   4   66.18    5.00
  -6   3   4   63.32    3.82
   6  -3  -4   68.91    4.01
  -2   7  -6  145.04    5.27
   2   7   6  137.53    5.00
   2  -7   6  149.19    6.08
  -2  -7  -6  153.58    6.14
  -2   7  -6  136.03    4.67
  -2  -7  -6  160.15    5.83
  -5   5   5  922.84   18.15
   5   5  -5  958.05   17.94
  -5   5   5  936.66   17.71
  -5  -5   5  940.08   18.50
   5  -5  -5  927.92   17.10
  -5  -5   5  904.04   17.74
  -3   0 -11    4.85    3.30
   3   0  11    3.43    3.12
   3   0  11    2.47    3.62
  -4  -2  -9   -0.48    3.88
   4   2   9    0.48    3.21
  -4   2  -9   -1.78    4.00
   4  -2   9   -2.32    2.30
   4  -2   9    1.13    2.97
   4   2   9    4.59    3.59
  -3  -7  -4  155.92    5.86
   3  -7   4  165.97    5.70
  -3  -7  -4  165.70    5.70
  -3   7  -4  166.38    5.71
  -3   7  -4  165.78    5.45
   3   7   4  159.66    5.12
  -6  -2   6   39.28    4.79
   6  -2  -6   43.28    3.58
  -6   2   6   35.42    3.32
  -6  -2   6   42.73    4.54
  -6   2   6   33.80    3.78
  -5   0  10   -2.26    2.94
  -5   0  10   -4.15    3.70
   5   0 -10   -0.57    2.95
   0  -8  -5  142.63    5.37
   0  -8  -5  148.33    5.80
   0   8   5  153.12    5.64
   0   8  -5  140.71    5.28
   0  -8   5  132.96    4.55
   6   0  -7    5.09    2.79
  -6   0   7   -4.06    3.38
  -6   0   7    3.04    4.17
   0   2  13  461.15   10.46
   0   2 -13  458.96   10.45
   0  -2 -13  466.34   10.57
   0  -2  13  474.42   10.92
   0  -2  13  448.61   10.87
  -6  -3  -1  311.95    8.54
   6  -3   1  318.97    8.03
  -6  -3  -1  311.59    8.18
  -6   3  -1  331.26    8.61
   6   3   1  327.68    8.02
  -4  -6  -4   69.78    4.77
  -4  -6  -4   73.56    5.63
   4   6   4   72.05    4.28
  -4   6  -4   66.04    3.65
  -4   6  -4   68.28    4.30
   4  -6   4   72.41    4.41
  -1  -5  11  493.83   10.83
   1  -5 -11  527.06   11.59
  -1  -5  11  509.83   11.99
   1   5 -11  495.42   10.94
  -1   5  11  491.40   10.99
  -3  -4  11  267.00    7.93
   3   4 -11  252.53    6.92
  -3  -4  11  254.78    7.78
   3  -4 -11  248.65    7.06
  -3   4  11  249.55    7.07
  -3  -1 -11    9.63    3.77
   3   1  11    5.37    3.90
   3  -1  11    7.42    3.96
   3   1  11   11.10    3.00
   3  -1  11   11.07    3.33
  -3   1 -11    9.09    3.21
   1   8  -5    2.94    3.30
  -1   8   5   -0.69    3.89
   1  -8  -5    0.19    3.42
  -1  -8   5   -0.01    3.29
   1  -8  -5    2.65    3.33
  -1  -4  12  856.50   16.62
   1   4 -12  870.94   16.46
  -1   4  12  911.89   18.29
  -1  -4  12  860.67   17.25
   1  -4 -12  838.42   16.51
   5  -3   6  414.12    9.69
  -5   3  -6  428.79    9.71
  -5  -3  -6  414.70    9.40
   5   3   6  404.18    9.55
   5   3   6  442.59   10.06
   1   0  13  133.39    4.39
  -1   0 -13  141.75    5.57
   1   0  13  137.57    5.19
   5  -1 -10   37.08    3.66
  -5   1  10   37.46    4.33
  -5  -1  10   33.88    3.97
  -5  -1  10   38.86    4.48
  -5   1  10   40.19    4.13
  -5  -1  10   39.69    4.35
   6  -1  -7   60.30    4.10
  -6   1   7   60.13    4.09
  -6  -1   7   50.48    3.68
  -6  -1   7   61.63    4.65
  -6  -1   7   52.04    5.10
  -6   1   7   59.42    4.42
   0  -5  11   91.04    6.32
   0  -5  11   96.55    5.41
   0  -5 -11   81.48    4.41
   0   5 -11   89.53    5.11
   0   5  11   84.63    4.60
   6   2   3   15.31    2.79
   6   2   3   13.02    3.58
   6  -2   3   11.19    2.81
  -6  -2  -3   15.87    4.41
  -6   2  -3   16.98    4.28
   2  -2 -13  371.74    8.87
   2   2 -13  362.05    8.35
  -2  -2  13  361.55    9.57
  -2  -2  13  342.47    8.93
  -2   2  13  363.18    9.76
  -1  -7   8    9.49    3.03
   1  -7  -8   15.31    3.44
   1   7  -8   12.78    2.39
  -1   7   8   18.07    3.55
   1  -7  -8   13.57    3.62
   1   7  -8   16.26    2.81
   0   7  -8  112.12    5.28
   0  -7  -8  126.11    5.84
   0   7   8  120.70    5.89
   0   7  -8  127.32    6.08
   0  -7  -8  122.36    5.31
   0  -7   8  125.70    6.40
   3   5 -10  128.30    5.41
  -3  -5  10  120.73    6.18
  -3  -5  10  127.83    6.37
   3  -5 -10  131.99    5.98
  -3   5  10  145.68    6.15
   3  -5 -10  116.47    5.14
  -3   7   6  165.16    6.24
   3  -7  -6  150.77    5.66
  -3  -7   6  144.90    6.49
  -3   7   6  151.69    5.81
   3   7  -6  145.04    4.90
   6   0   4  395.82    8.90
  -6   0  -4  429.83   10.40
  -2   8   4    4.85    3.31
  -2  -8   4    0.29    4.84
   2  -8  -4    3.63    3.81
   2   8  -4    7.83    3.89
  -2   8   4    1.49    2.75
   0   4 -12   36.81    4.16
   0   4  12   34.94    4.77
   0  -4 -12   34.85    3.53
   0  -4  12   31.75    4.48
   0  -4  12   30.03    4.74
  -6  -3   5  341.54    9.53
   6   3  -5  388.64    8.89
   6  -3  -5  379.00    8.95
  -6   3   5  367.99    9.09
  -6   3   5  373.37    8.84
  -6  -3   5  399.22   10.10
  -2  -8  -3   80.76    5.32
   2   8   3   86.53    4.88
  -2   8  -3   87.43    4.96
  -2  -8  -3   81.94    4.52
   2  -8   3   83.84    5.24
  -2   8  -3   84.87    4.84
   1   1  13  335.44    8.37
   1  -1  13  328.40    9.02
   1   1  13  352.65    8.92
  -1  -1 -13  342.36    8.75
  -1   1 -13  352.52    8.84
   1  -1  13  342.67    8.49
   5  -4   5    4.81    2.87
  -5  -4  -5   -1.01    4.07
  -5  -4  -5    1.33    3.29
   5   4   5   -0.16    2.91
  -5   4  -5   -3.71    3.81
  -5  -5  -3    7.17    3.49
   5   5   3    5.67    3.00
  -5  -5  -3    7.94    3.17
   5  -5   3   12.65    3.59
  -5   5  -3   11.84    4.42
   2   2  12   57.20    3.71
   2   2  12   55.68    4.84
  -2  -2 -12   62.19    4.15
   2  -2  12   60.35    4.65
  -2   2 -12   68.09    4.43
   2  -2  12   57.88    4.61
   5  -3  -9   28.64    3.23
  -5  -3   9   31.12    4.61
  -5   3   9   31.54    3.40
  -5   3   9   34.32    4.41
  -5  -3   9   24.53    3.47
  -5  -3   9   36.56    3.40
  -3   3  12  255.24    7.66
   3   3 -12  253.60    7.02
  -3  -3  12  259.03    8.25
  -3  -3  12  254.44    7.57
   3  -3 -12  258.92    6.81
   5  -2   7  303.79    7.54
   5   2   7  319.44    8.26
   5   2   7  295.04    7.79
  -5  -2  -7  298.89    7.66
  -5   2  -7  302.22    7.70
  -4  -4  10  296.49    8.65
   4   4 -10  293.01    7.93
  -4   4  10  285.73    8.29
   4  -4 -10  290.12    7.63
   4  -4 -10  293.59    7.47
  -4  -4  10  309.91    8.31
   4  -7  -1   99.88    5.01
  -4   7   1  101.16    5.36
  -4   7   1  106.73    5.41
   4   7  -1   99.65    4.66
  -4  -7   1  109.34    6.56
  -6   1  -4   -0.25    2.91
  -6  -1  -4    7.08    3.97
   6  -1   4    3.52    3.07
   6   1   4    3.37    3.49
   6   1   4    1.42    1.98
  -6  -3  -2    1.01    3.58
   6   3   2    4.78    2.48
  -6   3  -2    3.39    3.07
   6  -3   2    2.88    3.16
  -6  -3  -2    0.97    3.88
   4  -7  -2  229.95    7.40
   4   7  -2  219.47    6.41
  -4  -7   2  217.49    6.73
  -4   7   2  222.27    7.06
  -4   7   2  233.93    6.98
   1   6 -10   44.01    4.03
  -1  -6  10   39.12    4.49
   1  -6 -10   36.14    4.76
   1  -6 -10   34.16    3.22
   1   6 -10   37.82    3.47
  -1   6  10   39.25    4.41
  -3  -6  -7  145.44    5.17
  -3   6  -7  167.77    5.74
  -3   6  -7  158.70    5.39
   3  -6   7  166.34    6.26
  -3  -6  -7  157.46    5.65
   3   6   7  156.27    5.94
  -4   7   0   97.55    5.54
  -4  -7   0   96.60    5.49
   4  -7   0   99.69    5.70
  -4   7   0  105.18    5.01
  -4   0  12  590.30   13.23
   4   0 -12  607.11   12.08
  -4   0  12  609.20   13.74
   5   5  -6   10.75    3.44
   5  -5  -6    5.87    3.53
  -5   5   6    5.51    2.75
  -5  -5   6    8.02    2.77
  -5  -5   6   15.44    4.04
  -5   5   6   11.72    3.70
   1   8   5  249.58    7.08
  -1  -8  -5  266.84    7.53
  -1   8  -5  239.34    6.62
   1  -8   5  254.32    7.83
  -1  -8  -5  255.61    7.07
  -3   0  13  255.24    7.20
   3   0 -13  270.45    7.33
  -2   5  11   48.30    4.60
  -2  -5  11   45.05    3.71
   2  -5 -11   52.93    4.59
  -2  -5  11   43.50    4.49
   2   5 -11   50.56    3.91
  -2  -4  12  309.43    8.56
   2   4 -12  318.42    8.33
  -2  -4  12  301.14    8.69
  -2   4  12  312.41    8.64
   2  -4 -12  318.18    7.83
  -4   3  11  840.98   17.17
   4  -3 -11  847.13   15.84
   4   3 -11  869.54   16.45
  -4  -3  11  829.47   16.89
  -4  -3  11  854.56   17.30
   0   6  10    6.83    2.93
   0   6 -10    3.49    3.30
   0   6 -10    8.68    3.07
   0  -6 -10    6.79    2.78
   0  -6 -10    4.44    3.05
   0  -6  10    1.87    3.93
  -5   4   8  104.05    5.47
   5   4  -8  104.08    5.23
  -5  -4   8  106.43    5.25
  -5   4   8  116.53    5.39
  -5  -4   8  110.97    6.17
   5  -4  -8  120.22    5.31
  -3   2 -11    3.63    3.94
  -3  -2 -11    1.98    4.12
   3  -2  11   -2.26    2.99
   3   2  11    1.99    2.54
   3  -2  11   -2.81    3.86
   3   2  11   -2.64    3.68
   1  -3 -13   24.88    4.01
  -1  -3  13   22.64    3.48
   1   3 -13   20.94    4.00
  -1   3  13   24.49    4.71
  -1  -3  13   20.34    4.11
  -4  -6   7   67.22    5.64
   4  -6  -7   74.71    4.57
   4   6  -7   52.43    3.36
   4   6  -7   76.82    4.80
  -4   6   7   57.72    4.39
  -4   6   7   67.55    4.61
  -4  -7   3   46.77    5.84
   4  -7  -3   48.02    4.17
   4   7  -3   41.19    3.66
  -4   7   3   49.29    4.60
  -4   7   3   44.12    4.03
   4   1 -12    2.07    2.54
  -4  -1  12    0.35    4.15
  -4  -1  12   -1.22    3.43
   4  -1 -12    6.74    3.34
  -4   1  12   -5.08    4.74
   4  -1 -12    1.65    2.08
  -4   4  -8  483.32   11.96
   4   4   8  522.84   13.29
  -4   4  -8  520.52   13.72
  -4  -4  -8  493.51   12.21
   4  -4   8  502.74   12.43
  -4  -4  -8  520.47   13.30
   2  -5  10   40.20    4.50
  -2  -5 -10   48.70    4.27
  -2   5 -10   44.53    3.72
  -2  -5 -10   44.61    4.62
   2  -5  10   35.05    4.44
   2   5  10   34.28    4.35
   3   1 -13    5.43    3.13
  -3  -1  13    5.96    3.79
  -3  -1  13    3.21    2.30
  -3   1  13    9.68    4.64
   3  -1 -13    5.17    2.81
  -5  -2  10  882.42   21.07
   5  -2 -10  899.20   20.26
  -5   2  10  923.35   11.28
  -5  -2  10  930.72   12.73
  -5   2  10  933.33   12.32
  -6   2   7    1.49    3.45
  -6  -2   7   -1.31    3.64
  -6  -2   7   10.11    4.25
   6  -2  -7   -5.19    2.98
  -6  -2   7    2.20    3.24
  -6   2   7    2.24    3.57
   2   4  11   14.16    4.65
  -2  -4 -11    7.20    3.95
   2  -4  11    4.94    3.86
   2  -4  11    6.77    4.01
  -2   4 -11    6.51    3.39
   2   4  11    7.45    2.48
  -6  -4   2  101.49    6.46
   6   4  -2  109.97    5.83
  -6  -4   2   90.41    5.20
  -6   4   2  111.88    6.64
   6  -4  -2  119.08    6.00
  -4  -7  -1    3.28    2.22
  -4   7  -1    2.21    2.56
  -4  -7  -1    3.30    4.03
  -4   7  -1    3.89    3.25
   4   7   1    6.23    3.74
   4  -7   1    3.16    4.14
  -6  -4   1   87.93    6.74
  -6  -4   1   65.84    4.44
   6   4  -1   70.22    4.30
   6  -4  -1   75.62    5.08
  -6   4   1   66.50    5.22
  -3  -7  -5   30.93    3.91
  -3   7  -5   31.83    3.87
   3  -7   5   37.46    4.48
  -3   7  -5   24.94    3.58
   3   7   5   28.94    3.96
  -3  -7  -5   30.85    3.58
   4   5  -9  167.81    6.12
  -4  -5   9  192.15    7.64
   4  -5  -9  188.85    6.38
   4   5  -9  188.72    6.65
  -4   5   9  183.21    6.99
  -4   5   9  185.51    6.42
   0  -8  -6   28.35    4.25
   0   8   6   21.71    4.03
   0   8  -6   25.69    3.05
   0  -8   6   22.25    5.48
   0  -8  -6   18.75    3.95
  -2  -7   8  244.39    8.25
   2   7  -8  238.88    7.30
   2  -7  -8  232.08    7.44
  -2   7   8  223.06    7.32
   2  -7  -8  230.50    6.98
   4   0  10  162.38    6.12
   4   0  10  156.22    5.62
  -4   0 -10  148.20    5.68
  -2  -8   5  186.64    6.91
   2  -8  -5  174.22    6.04
   2   8  -5  174.47    6.20
  -2   8   5  173.05    6.18
   2  -8  -5  169.80    6.50
  -1  -2 -13   72.02    6.12
  -1   2 -13   63.35    5.68
   1  -2  13   60.85    4.37
   1  -2  13   62.26    4.73
   1   2  13   60.55    5.42
  -6   4   3  165.15    5.96
  -6   4   3  194.34    7.05
  -6  -4   3  199.37    7.00
  -6  -4   3  174.39    6.45
   6   4  -3  187.33    6.31
   6  -4  -3  179.93    6.96
   1  -7   8  138.23    5.54
  -1  -7  -8  143.13    5.98
  -1   7  -8  134.61    4.33
  -1  -7  -8  139.96    5.65
   1   7   8  130.42    4.47
  -1   7  -8  138.96    5.42
  -4   6  -5   42.77    3.45
   4  -6   5   43.50    5.33
  -4   6  -5   46.41    4.34
   4   6   5   37.72    3.94
  -4  -6  -5   45.57    4.26
  -4  -6  -5   55.15    4.91
   6   0  -8   18.68    3.55
  -6   0   8   28.25    4.48
  -6   0   8   19.24    4.34
  -4  -3  -9  518.36   12.74
  -4   3  -9  517.86   13.24
   4   3   9  531.66   13.19
   4  -3   9  529.33   14.00
   4   3   9  542.91   13.50
   4  -3   9  520.29   12.83
   1   8  -6   76.16    4.60
   1  -8  -6   68.73    5.13
  -1   8   6   68.09    5.26
   1  -8  -6   62.58    4.43
  -1  -8   6   74.80    5.65
   6   3  -6   16.07    3.23
  -6   3   6   19.56    3.49
  -6   3   6   20.63    3.33
  -6  -3   6   18.32    3.89
  -6  -3   6   19.25    4.92
   6  -3  -6   19.89    3.82
   0  -3  13   74.05    4.97
   0  -3 -13   78.00    6.12
   0   3 -13   71.28    5.22
   0   3  13   79.98    5.68
   0  -3  13   75.89    5.97
  -5   6   1    2.54    4.57
  -5  -6   1    5.11    2.37
   5  -6  -1    6.60    3.64
  -5  -6   1    3.61    3.19
   5   6  -1    9.64    3.27
  -5   6   1    4.80    2.81
  -3  -6   9  295.88    9.30
   3  -6  -9  297.84    8.40
  -3   6   9  297.63    9.04
   3  -6  -9  300.75    8.67
   3   6  -9  297.81    8.64
  -5  -6   2    4.90    4.78
  -5   6   2    5.91    2.90
   5  -6  -2    1.92    2.98
  -5  -6   2    1.12    2.19
  -5   6   2   -5.07    4.05
   5   6  -2    0.31    3.55
  -2   8  -4  520.96   12.94
  -2  -8  -4  538.32   13.45
   2   8   4  528.74   12.81
  -2   8  -4  533.80   13.67
  -2  -8  -4  527.11   13.22
   2  -8   4  517.33   13.05
  -3   8   1  297.53    9.09
  -3  -8   1  293.39    9.34
   3   8  -1  277.74    8.23
  -3   8   1  285.79    8.34
   3  -8  -1  273.32    8.10
   6   4   0   19.75    3.07
  -6  -4   0   18.65    4.53
  -6  -4   0   11.70    3.47
  -6   4   0   20.29    4.17
   6  -4   0   17.13    2.90
  -2  -7  -7   24.04    4.12
  -2  -7  -7   26.67    3.69
  -2   7  -7   18.32    3.32
  -2   7  -7   21.60    3.36
   2   7   7   27.19    4.16
   2  -7   7   24.20    3.67
   1  -5  11  227.65    7.88
   1  -5  11  228.08    7.76
  -1  -5 -11  209.83    6.91
  -1  -5 -11  222.84    7.44
   1   5  11  221.13    7.38
  -1   5 -11  219.15    6.87
  -6   2  -4   28.55    4.73
   6  -2   4   29.76    4.43
   6   2   4   30.86    3.09
   6   2   4   29.77    3.44
  -6  -2  -4   26.19    3.67
   3   8   0  247.16    7.71
  -3   8   0  235.26    7.95
  -3   8   0  239.37    7.29
   3  -8   0  228.58    7.51
  -3  -8   0  245.63    7.84
   5   0   8   -2.46    2.46
  -5   0  -8   -0.10    3.66
   5   0   8   -1.83    3.26
  -4   5  -7   38.22    3.34
  -4  -5  -7   30.04    4.24
  -4  -5  -7   26.37    4.48
   4   5   7   35.81    4.62
   4  -5   7   33.19    4.31
  -4   5  -7   33.58    4.18
  -2  -6  10   13.20    4.37
   2  -6 -10   16.85    2.65
  -2   6  10   14.77    3.97
   2   6 -10   20.21    3.25
   2   6 -10   14.71    2.71
   2  -6 -10   17.76    3.18
   4  -1  10   64.10    4.09
   4  -1  10   72.36    5.07
   4   1  10   70.60    4.59
   4   1  10   70.26    4.42
  -4   1 -10   70.56    5.48
  -4  -1 -10   62.03    5.49
   3   8  -2   11.05    3.73
  -3  -8   2   15.90    3.75
   3  -8  -2   14.56    3.16
  -3   8   2   17.25    3.29
  -3   8   2   16.24    3.79
   5   6   0   94.53    5.76
  -5   6   0   87.91    5.12
  -5  -6   0   76.24    4.67
  -5  -6   0   76.63    5.23
   5  -6   0   81.63    4.89
  -5   6   0   82.52    5.72
  -1   0  14   -0.98    4.88
   1   0 -14   -1.97    3.75
  -4   7   4  277.31    8.41
   4  -7  -4  275.35    8.30
  -4  -7   4  262.90    9.14
  -4   7   4  275.67    8.58
   4   7  -4  251.02    7.63
  -6   1   8  222.95    7.38
  -6   1   8  233.68    8.25
  -6  -1   8  232.19    7.59
   6  -1  -8  220.52    7.01
  -6  -1   8  222.09    7.17
  -6  -1   8  216.18    7.63
   5  -5   4    8.51    3.17
   5   5   4    9.61    2.95
  -5  -5  -4    5.55    4.50
  -5   5  -4    5.38    2.93
  -5  -5  -4   11.06    3.03
   3   4  10   34.47    3.44
   3   4  10   38.13    3.62
  -3   4 -10   30.80    4.04
   3  -4  10   37.44    4.60
  -3  -4 -10   35.19    3.68
   3  -4  10   28.95    4.01
   5  -6  -3  130.36    4.81
  -5   6   3  129.43    6.86
   5   6  -3  131.75    4.33
  -5  -6   3  131.78    5.17
  -5   6   3  128.30    6.55
  -5  -6   3  131.93    4.58
   3  -7  -7  110.30    6.03
  -3   7   7  111.87    6.42
   3   7  -7  112.30    5.85
  -3  -7   7  100.46    5.99
   6  -3   3  407.78   10.93
  -6  -3  -3  405.09   11.25
   6   3   3  398.97   10.71
  -6   3  -3  407.54   11.55
  -2   3  13  658.94   16.01
   2  -3 -13  639.67   15.53
  -2  -3  13  639.05   15.60
  -2  -3  13  621.98   15.63
   2   3 -13  650.23   15.47
  -1  -4 -12  144.57    5.61
   1  -4  12  163.18    6.46
   1  -4  12  153.15    6.73
  -1   4 -12  148.53    5.93
   1   4  12  152.09    5.89
  -4  -7  -2  465.76   12.58
  -4  -7  -2  489.19   12.59
   4   7   2  488.62   12.09
  -4   7  -2  467.72   11.79
   4  -7   2  487.01   12.80
  -4   7  -2  461.14   12.19
   6  -4  -4  188.73    6.74
  -6   4   4  170.96    6.10
   6   4  -4  196.12    6.35
  -6  -4   4  175.65    7.44
  -6   4   4  192.59    6.83
  -6  -4   4  182.88    6.77
  -3   5  -9  140.74    5.60
   3  -5   9  139.45    5.81
  -3  -5  -9  167.09    6.33
   3   5   9  152.26    5.87
  -3   5  -9  145.46    6.05
  -3  -5  -9  145.20    6.35
   2  -6   9    1.52    3.93
  -2  -6  -9    1.08    3.12
  -2  -6  -9    0.49    3.92
  -2   6  -9    2.53    3.43
  -2   6  -9   -0.60    2.26
   2   6   9    2.06    3.29
  -6   0  -5   -3.71    4.25
   6   0   5    0.15    2.96
   0   9   0   -1.61    2.95
   0  -9   0    2.66    3.97
  -3  -8  -1   -0.62    3.22
   3   8   1   -2.51    2.75
  -3   8  -1    0.48    2.75
  -3   8  -1   -3.61    3.26
   3  -8   1   -1.84    4.19
  -5  -1  -8  171.41    5.96
  -5   1  -8  172.28    6.04
   5  -1   8  165.09    6.28
   5   1   8  155.21    5.96
   5  -1   8  189.80    6.90
   5   1   8  179.70    5.98
   1   1 -14    3.51    3.87
   1  -1 -14   -0.78    3.42
  -1  -1  14   -0.75    2.38
  -1  -1  14   -0.29    3.38
  -1   1  14    6.21    4.75
   4   2 -12   73.12    5.08
   4  -2 -12   59.57    3.76
  -4  -2  12   66.21    4.85
  -4   2  12   82.56    5.82
   4  -2 -12   76.22    4.68
  -4  -2  12   79.09    5.13
  -3   2  13    8.20    4.95
   3   2 -13   11.74    3.49
  -3  -2  13   13.25    5.13
  -3  -2  13   10.77    3.32
   3  -2 -13   10.38    3.93
   0   9   1  557.17   13.32
   0   9  -1  598.45   14.20
   0  -9   1  546.40   13.58
   0  -9  -1  557.53   14.27
  -6  -4  -1   56.06    5.66
   6  -4   1   60.44    5.29
  -6  -4  -1   53.67    4.21
  -6   4  -1   56.32    5.32
   6   4   1   50.08    3.70
  -5   5   7    4.23    3.60
  -5   5   7    7.36    3.16
  -5  -5   7    6.17    4.22
   5  -5  -7   -0.41    3.20
  -5  -5   7    4.11    3.14
   5   5  -7    6.41    2.56
  -3  -8   3  282.69    9.78
  -3   8   3  275.71    8.10
  -3   8   3  261.82    8.23
   3  -8  -3  263.32    7.78
   3   8  -3  245.36    7.70
  -2   3 -12   47.09    4.34
  -2  -3 -12   56.89    4.74
   2  -3  12   57.38    4.25
   2  -3  12   60.20    5.47
   2   3  12   61.89    5.14
   2   3  12   52.90    3.53
   5  -3   7   27.22    3.10
   5   3   7   22.74    3.30
  -5   3  -7   27.24    4.44
  -5  -3  -7   23.73    4.30
   5   3   7   34.85    4.29
   0   0 -14   87.97    6.27
   0   0  14   83.26    5.65
  -1  -6 -10   13.58    2.91
  -1   6 -10   18.83    3.33
   1  -6  10   18.38    4.06
  -1  -6 -10   14.81    3.23
   1   6  10   13.02    3.62
  -1   6 -10   17.09    3.76
  -5  -6  -1  536.75   13.49
  -5  -6  -1  573.33   14.72
   5  -6   1  586.54   14.15
  -5   6  -1  598.53   14.73
   5   6   1  633.43   14.78
  -5   6  -1  575.50   14.61
   6   1   5    2.82    2.27
   6   1   5    6.72    2.75
   6  -1   5    0.30    2.93
  -6   1  -5    3.00    3.09
  -6  -1  -5    6.57    4.27
   5   0 -11  765.69   17.57
   5   0 -11  763.35   18.10
  -5   0  11  744.27   18.31
   5   4   6   31.45    3.73
   5  -4   6   31.16    4.32
  -5  -4  -6   25.11    4.82
  -5   4  -6   31.28    4.56
  -5  -4  -6   27.04    4.54
   1  -8   6  771.68   18.78
  -1   8  -6  772.39   18.07
  -1  -8  -6  751.72   17.66
   1   8   6  771.80   17.98
  -1  -8  -6  735.88   17.79
  -1   8  -6  717.34   17.54
  -5  -6   4    9.13    2.69
  -5   6   4    7.81    3.15
   5   6  -4   10.35    2.63
  -5  -6   4    8.38    3.97
   5  -6  -4    8.08    4.08
  -5   6   4   11.48    2.98
   2   0 -14  135.72    5.01
  -2   0  14  138.23    7.01
   1  -7  -9    1.12    4.07
   1   7  -9    1.55    2.34
  -1  -7   9   -1.74    3.17
  -1   7   9    2.05    3.04
   1   7  -9    0.41    3.68
   1  -7  -9    0.74    2.55
   0   9   2  224.08    6.86
   0   9  -2  246.31    7.53
   0  -9   2  228.04    7.51
   0  -9  -2  217.52    7.56
   0  -9  -2  216.29    6.77
   0  -1  14  180.34    6.14
   0  -1 -14  192.34    7.22
   0   1 -14  191.09    6.94
   0   1  14  181.09    6.74
   0  -1  14  190.15    7.15
   0   7  -9   77.58    4.64
   0  -7  -9   79.22    4.76
   0  -7   9   79.51    5.13
   0  -7  -9   82.30    5.76
   0   7  -9   82.52    5.02
   0   7   9   81.87    6.05
  -1   9   0  175.60    6.36
  -1  -9   0  183.28    6.69
   1  -9   0  177.95    6.80
   1   9   0  191.14    6.90
   3  -3  11   31.41    4.04
   3  -3  11   24.79    3.98
   3   3  11   38.85    3.96
   3   3  11   30.39    2.92
  -3   3 -11   31.87    4.28
  -3  -3 -11   36.12    4.02
   1   9  -1  189.35    7.27
   1  -9  -1  170.61    6.15
  -1   9   1  174.58    6.29
   1  -9  -1  168.28    5.77
  -1  -9   1  181.35    7.65
  -3   8  -2  686.42   16.39
  -3  -8  -2  645.44   15.68
  -3   8  -2  685.80   16.23
   3  -8   2  666.14   16.29
   3   8   2  674.21   16.04
  -3  -8  -2  668.63   16.28
  -5  -1  11  264.48    8.58
  -5  -1  11  268.25    8.68
   5  -1 -11  268.13    7.79
  -5   1  11  271.42    8.40
   5   1 -11  270.03    7.94
  -4  -7   5  176.63    7.38
   4   7  -5  171.72    5.68
  -4   7   5  173.21    6.41
   4  -7  -5  175.10    6.45
  -4   7   5  168.72    6.61
   4   2  10   17.78    2.92
   4  -2  10   16.93    3.71
  -4   2 -10   16.99    3.23
  -4  -2 -10   19.33    4.45
   4  -2  10    9.84    3.94
   4   2  10   17.98    3.61
  -6   4   5  117.98    6.96
  -6   4   5  107.48    6.09
  -6  -4   5  106.43    7.06
   6  -4  -5   96.53    5.93
   6   4  -5  122.08    6.32
  -6  -4   5  104.13    5.95
  -6  -2   8   14.67    3.51
   6  -2  -8   14.90    3.19
  -6  -2   8   20.40    3.52
  -6   2   8   13.02    3.88
  -6   2   8   11.14    5.07
  -6  -2   8   12.65    4.52
  -2   8   6    4.50    2.96
   2  -8  -6    2.53    2.72
   2   8  -6    1.78    2.98
  -2  -8   6    0.55    4.33
   2  -8  -6    6.86    3.26
  -2  -1  14   25.65    4.40
  -2   1  14   29.60    4.79
   2  -1 -14   32.26    4.59
   2   1 -14   29.06    3.36
  -5   3  10  179.99    6.44
  -5   3  10  192.37    7.42
  -5  -3  10  180.93    7.06
   5  -3 -10  178.44    5.77
  -5  -3  10  179.92    6.99
   5   3 -10  202.27    6.69
   1   9   1   44.08    4.44
  -1  -9  -1   42.49    5.31
   1  -9   1   37.13    5.50
  -1   9  -1   49.39    4.32
  -1   9  -1   37.20    3.63
  -6   3   7   -0.15    3.30
  -6  -3   7   -5.06    3.00
   6  -3  -7   -0.07    2.37
  -6   3   7    1.90    3.75
   6   3  -7    0.84    2.35
  -6  -3   7   -1.45    3.02
   2   0  13   -1.65    3.01
  -2   0 -13   -5.07    4.70
   2   0  13    0.87    4.27
  -4   6   8  155.17    6.19
   4   6  -8  146.99    6.00
   4  -6  -8  153.82    5.79
  -4  -6   8  145.19    6.12
  -4   6   8  164.19    6.65
  -5   4   9   -2.74    4.15
  -5   4   9   -0.05    3.15
   5   4  -9   -0.41    2.14
  -5  -4   9   -0.52    4.72
   5  -4  -9    3.90    2.66
  -5  -4   9    0.96    2.83
   3  -4 -12   57.34    4.84
  -3   4  12   65.32    4.55
  -3  -4  12   57.65    5.25
  -3  -4  12   66.58    4.99
   3   4 -12   60.42    4.40
  -3  -5  11   13.73    4.59
   3  -5 -11    7.04    3.17
  -3   5  11   14.28    3.17
   3   5 -11    9.64    2.51
  -3  -5  11   12.05    3.96
   2   8   5  149.61    5.96
  -2   8  -5  156.38    5.67
   2  -8   5  155.95    5.97
  -2   8  -5  156.43    5.92
  -2  -8  -5  164.64    6.21
  -2  -8  -5  160.97    6.77
  -4   7  -3  446.62   11.64
   4   7   3  406.08   10.73
  -4  -7  -3  433.84   12.07
   4  -7   3  391.11   10.41
  -4  -7  -3  417.67   11.09
  -4   7  -3  394.04   10.91
   3  -8  -4  125.18    7.09
   3   8  -4  128.30    6.40
  -3   8   4  136.59    5.20
  -3   8   4  133.80    5.51
  -3  -8   4  123.71    7.70
   1  -9  -2  162.14    5.63
   1   9  -2  164.24    6.34
  -1   9   2  161.14    5.98
   1  -9  -2  158.66    6.36
  -1  -9   2  161.34    7.26
  -1  -5  12  100.26    7.44
   1   5 -12   95.34    5.56
  -1   5  12  100.58    6.37
   1  -5 -12   98.21    5.76
  -1  -5  12  100.12    5.57
   3   7   6    1.87    2.73
   3  -7   6    0.18    4.73
  -3   7  -6   -0.88    2.95
  -3  -7  -6    7.01    4.00
  -3  -7  -6   -4.38    3.65
  -3   7  -6    2.76    2.58
   5   2   8   57.06    4.45
   5   2   8   53.51    5.12
   5  -2   8   47.00    4.00
  -5  -2  -8   56.14    4.13
   5  -2   8   56.62    4.06
  -5   2  -8   56.10    5.48
   6   4   2  300.83    8.46
  -6  -4  -2  296.76    9.14
  -6   4  -2  297.41    8.65
   6  -4   2  298.96    9.12
  -6  -4  -2  293.79    9.15
  -3  -6  -8    0.33    3.40
   3   6   8    4.46    3.80
   3  -6   8    1.45    3.91
  -3  -6  -8   -0.66    2.70
  -3   6  -8   -4.12    3.97
  -3   6  -8    1.94    3.48
  -5   6  -2    0.83    2.39
  -5   6  -2   -6.61    3.49
   5   6   2    0.80    3.08
  -5  -6  -2    1.69    2.74
   5  -6   2   -4.50    4.47
  -5  -6  -2   -1.21    4.52
   1  -3  13    5.54    3.60
  -1   3 -13    3.00    3.74
  -1  -3 -13   -2.52    4.23
   1   3  13    4.09    2.97
   1  -3  13    1.08    4.41
   3   0  12   -5.04    3.13
   3   0  12   -0.46    3.78
  -3   0 -12   -4.28    4.49
   1  -2 -14  202.03    7.21
   1   2 -14  195.24    7.04
  -1   2  14  190.27    7.77
  -1  -2  14  185.98    7.63
  -1  -2  14  186.00    6.64
   0  -8   7  419.93   11.98
   0  -8  -7  436.56   11.63
   0  -8  -7  434.07   11.49
   0   8   7  428.32   11.01
   0   8  -7  440.83   11.47
  -2   1 -13  163.59    6.65
   2   1  13  158.86    6.86
   2  -1  13  153.07    5.83
  -2  -1 -13  165.06    6.24
   2  -1  13  158.55    7.03
   2   1  13  144.70    5.21
   1   8  -7   83.32    4.87
   1  -8  -7   74.29    5.40
  -1  -8   7   90.96    5.80
  -1   8   7   76.37    5.69
   1  -8  -7   80.97    4.83
   4   4 -11   85.46    4.93
  -4  -4  11   73.33    4.79
  -4   4  11   81.26    5.75
   4  -4 -11   80.24    5.11
  -4  -4  11   79.58    6.04
   4  -4 -11   72.79    4.41
   0   9  -3   30.60    3.63
   0  -9  -3   37.91    4.68
   0   9   3   33.09    3.50
   0  -9   3   33.86    4.66
   0  -9  -3   29.13    3.25
  -4  -6  -6  302.56    8.89
   4   6   6  321.20    9.09
  -4   6  -6  292.54    8.29
  -4   6  -6  321.44    9.63
   4  -6   6  328.69    9.91
  -4  -6  -6  322.21   10.05
   6   3   4   58.53    4.69
   6  -3   4   63.36    5.43
  -6  -3  -4   61.96    5.30
   6   3   4   56.61    3.90
  -6   3  -4   55.01    5.18
  -5  -6   5   -6.48    4.90
   5  -6  -5    1.84    3.59
   5   6  -5    0.60    2.36
  -5   6   5    2.36    2.94
  -5  -6   5    0.67    2.14
  -5   6   5    1.54    3.40
  -1   9  -2  115.96    6.33
  -1  -9  -2  108.78    5.61
   1   9   2  106.24    6.12
   1  -9   2  117.43    6.35
  -1  -9  -2  113.87    6.78
  -1   9  -2   92.65    5.31
   6   2   5    0.37    2.70
  -6  -2  -5    3.56    3.19
  -6   2  -5    3.14    4.59
   6  -2   5    4.70    3.05
   6   2   5    1.69    2.70
  -6   0   9   -0.96    2.66
   6   0  -9   -4.93    3.52
  -6   0   9   -6.09    3.17
   0  -5 -12  651.38   16.26
   0  -5  12  683.56   16.80
   0  -5  12  683.46   16.95
   0   5  12  641.78   15.37
   0   5 -12  675.77   16.44
   7   0  -2   -6.01    3.16
  -7   0   2    0.25    3.08
   3   1  12  118.11    6.89
  -3   1 -12  110.79    6.51
  -3  -1 -12  127.94    7.19
   3  -1  12  115.47    6.27
   3   1  12  120.63    6.28
   3  -1  12  123.13    7.04
   1   4 -13   -2.72    3.68
   1  -4 -13    0.30    4.42
  -1  -4  13    4.24    3.54
  -1  -4  13   -2.79    3.51
  -1   4  13    1.75    4.62
  -5   5  -5   46.79    5.15
  -5  -5  -5   36.99    4.20
  -5  -5  -5   33.78    3.70
   5   5   5   28.00    3.90
   5  -5   5   31.59    3.66
   7   0  -1  103.55    5.89
  -7   0   1  102.22    6.38
  -7   0   3  292.47    8.57
   1  -6 -11  423.72   11.23
  -1  -6  11  423.57   11.84
  -1   6  11  432.65   11.62
  -1  -6  11  442.52   12.35
   1   6 -11  390.42   10.66
   2  -7  -9   47.05    3.78
   2  -7  -9   36.18    3.37
   2   7  -9   42.27    4.57
  -2   7   9   41.74    3.76
  -2  -7   9   46.40    4.79
   0  -2 -14   -9.97    4.43
   0   2  14   -2.77    3.47
   0  -2  14    0.68    4.34
   0   2 -14   -1.80    2.71
   0  -2  14    0.66    2.41
  -3  -8  -3  231.06    7.11
  -3  -8  -3  229.75    7.87
  -3   8  -3  238.14    7.53
  -3   8  -3  233.84    7.20
   3   8   3  233.44    7.86
   3  -8   3  233.51    8.03
  -4  -5  10  206.96    7.88
   4   5 -10  193.85    6.28
  -4   5  10  215.46    7.91
   4  -5 -10  199.80    6.49
  -4  -5  10  193.33    7.72
   4  -5 -10  202.09    6.86
   1  -9  -3  318.72    9.04
   1  -9  -3  324.50    8.98
  -1  -9   3  342.39   10.32
  -1   9   3  321.49    9.16
   1   9  -3  316.27    8.56
  -5   2  11    5.99    3.62
  -5   2  11    6.64    4.92
   5   2 -11    9.15    3.79
   5  -2 -11    7.55    2.29
  -5  -2  11   10.05    3.00
  -5  -2  11    7.49    4.12
  -6   1   9   16.00    4.32
  -6  -1   9   12.67    3.60
  -6   1   9   18.27    3.55
   6  -1  -9   11.69    3.47
  -6  -1   9   15.91    3.66
  -6  -1   9   17.18    4.68
   3  -7  -8    5.46    2.95
   3   7  -8    2.82    2.80
  -3   7   8   -4.20    3.51
  -3  -7   8    0.87    4.48
   3  -7  -8    7.50    2.92
  -7   1   2  122.27    6.63
   7  -1  -2  122.72    6.93
   7   1  -2  100.21    5.10
  -7  -1   2  119.26    6.16
   7   1  -2  124.10    6.25
  -4  -3  12   20.44    5.08
   4   3 -12   22.39    3.27
   4  -3 -12   23.45    4.25
  -4  -3  12   22.75    4.42
  -4   3  12   18.40    4.58
   4  -4   9   55.19    4.30
   4   4   9   59.91    4.93
   4   4   9   54.08    3.58
  -4  -4  -9   61.98    5.03
  -4   4  -9   55.23    4.71
   4  -4   9   66.07    5.26
   2  -2 -14   36.47    4.23
  -2  -2  14   33.36    3.78
  -2  -2  14   36.23    4.87
  -2   2  14   37.21    4.02
   2   2 -14   30.08    4.10
  -6  -4   6    2.20    3.48
   6   4  -6    0.69    3.31
  -6   4   6   -4.79    4.10
  -6   4   6    0.80    3.41
  -6  -4   6   -2.99    5.13
   6  -4  -6    0.14    2.73
   3   3 -13   11.89    2.81
   3  -3 -13    9.35    2.78
  -3  -3  13   17.05    3.69
  -3  -3  13   14.45    3.86
  -3   3  13   11.51    3.90
  -2   7  -8  233.63    7.44
   2  -7   8  225.36    7.88
   2   7   8  209.65    6.76
  -2   7  -8  221.40    7.03
  -2  -7  -8  212.99    7.00
  -2  -7  -8  224.20    7.64
   0  -6  11   17.97    4.86
   0  -6  11   13.81    4.34
   0   6  11   17.04    4.09
   0   6 -11   19.71    3.05
   0  -6 -11   15.30    4.10
   0  -6 -11   16.26    3.10
   0  -4  13  338.20    9.74
   0  -4  13  339.41   10.34
   0   4 -13  328.74    9.58
   0  -4 -13  331.52    9.70
   0   4  13  334.34   10.10
  -7  -1   1   66.55    5.35
  -7   1   1   68.23    5.06
   7   1  -1   62.87    5.17
   7  -1  -1   68.48    5.02
   7   1  -3  115.81    6.19
  -7   1   3  105.75    6.16
  -7  -1   3  106.32    6.30
   7  -1  -3  113.49    6.64
   7   1  -3  101.79    5.32
   2   5 -12   90.79    5.25
   2  -5 -12   93.62    5.47
  -2  -5  12   92.88    5.35
  -2  -5  12   96.28    6.56
  -2   5  12   95.74    5.69
   1  -7   9   -0.38    4.17
  -1   7  -9   -2.76    2.79
  -1   7  -9   -0.25    3.52
  -1  -7  -9   -1.32    3.23
  -1  -7  -9    2.07    3.40
   1   7   9   -6.72    3.96
  -7   0   0    5.13    4.40
   7   0   0   -1.40    4.06
  -1   0 -14    0.03    3.12
   1   0  14    0.18    3.77
   1   0  14   -0.78    2.45
   5   5  -8  155.28    5.29
   5  -5  -8  148.63    5.55
  -5   5   8  146.52    5.79
  -5  -5   8  156.07    6.94
  -5   5   8  137.50    5.23
  -3  -6  10  118.38    7.33
   3  -6 -10  112.41    5.93
  -3   6  10  129.64    5.26
   3  -6 -10  118.72    6.49
   3   6 -10  111.99    5.75
   3   6 -10  106.68    5.77
  -4   7   6   81.75    5.22
   4  -7  -6   80.76    5.20
  -4  -7   6   90.56    6.82
  -4   7   6   93.26    5.98
   4   7  -6   88.57    5.96
  -4   0  13   -0.06    2.57
   4   0 -13   -0.55    3.66
  -4   0  13   -3.45    3.67
   7   0  -4    1.39    3.68
  -7   0   4   -3.22    3.96
   7   0  -4   -0.02    2.07
  -3  -8   5   -0.24    5.44
  -3   8   5   10.05    4.47
  -3   8   5   -0.80    3.83
   3   8  -5   -0.64    4.49
   3  -8  -5    4.15    3.89
  -6   0  -6    0.38    4.03
   6   0   6   -1.89    2.80
  -1  -9  -3  300.41    8.53
  -1  -9  -3  302.08    9.55
   1  -9   3  302.12    9.16
  -1   9  -3  303.52    8.67
   1   9   3  280.45    8.53
  -4   5  -8   40.39    3.50
   4  -5   8   39.61    4.65
   4   5   8   46.36    4.91
  -4  -5  -8   48.20    4.87
  -4   5  -8   43.10    3.72
  -4  -5  -8   42.94    4.19
   5  -6   3  629.99   15.06
  -5  -6  -3  595.00   15.52
  -5   6  -3  608.04   15.06
  -5   6  -3  588.14   14.77
  -5  -6  -3  576.32   14.26
   5   6   3  600.81   14.73
   2  -2  13  403.54   11.61
   2   2  13  370.17   10.14
  -2  -2 -13  388.83   10.25
   2   2  13  359.34    9.64
  -2   2 -13  377.10   10.85
   2  -2  13  395.74   10.76
   6  -4   3   -1.83    4.10
  -6   4  -3    5.75    4.23
  -6  -4  -3   -1.88    4.66
  -6  -4  -3   -2.65    3.50
   6   4   3    1.67    2.36
  -2  -4  13   12.94    3.95
   2  -4 -13   15.62    4.20
   2   4 -13   14.77    3.35
  -2   4  13   16.41    3.80
  -2  -4  13   15.15    4.41
   2  -5  11   31.03    5.03
  -2  -5 -11   30.52    3.72
   2  -5  11   37.29    5.28
  -2   5 -11   32.66    3.92
   2   5  11   30.80    4.35
  -2  -5 -11   31.08    4.93
  -6   5   2   30.51    5.18
   6   5  -2   38.58    3.24
  -6  -5   2   37.27    4.25
  -6  -5   2   35.71    3.71
   6  -5  -2   32.10    4.38
   4  -7   4  404.78   10.90
  -4  -7  -4  412.26   11.02
  -4   7  -4  378.16    9.86
   4   7   4  396.21   10.60
  -4  -7  -4  436.67   11.85
  -4   7  -4  413.57   11.32
   7  -1   0    1.96    4.23
  -7  -1   0    3.74    4.14
  -7   1   0    1.84    4.44
   7   1   0    1.15    4.05
   0   9  -4   60.89    4.13
   0  -9  -4   69.38    6.37
   0  -9  -4   64.24    4.50
   0  -9   4   73.12    6.27
   0   9   4   61.53    4.32
  -1   1 -14  129.06    7.45
   1  -1  14  120.82    6.29
   1  -1  14  128.59    7.00
  -1  -1 -14  132.76    5.94
   1   1  14  117.06    6.61
  -6  -5   1   74.08    5.02
   6  -5  -1   77.02    4.69
  -6  -5   1   79.99    6.63
  -6   5   1   79.29    5.38
   6   5  -1   74.15    4.76
  -4  -1  13   -3.49    2.86
   4  -1 -13    2.34    3.16
   4   1 -13   -6.88    3.58
  -4  -1  13    6.82    4.26
  -4   1  13    0.35    4.12
  -1  -8  -7   51.76    4.22
  -1   8  -7   41.71    3.78
  -1  -8  -7   47.27    4.05
   1  -8   7   55.60    5.79
  -1   8  -7   51.52    4.44
   1   8   7   37.93    4.12
  -7  -1   4  165.13    5.94
   7   1  -4  167.11    5.63
   7   1  -4  182.36    6.11
  -7   1   4  177.96    6.97
   7  -1  -4  178.83    6.24
   6   1   6   61.52    4.28
  -6  -1  -6   64.31    5.56
   6  -1   6   63.91    4.54
  -6   1  -6   65.29    4.54
   3   0 -14    0.25    3.77
  -3   0  14    2.81    4.46
  -2   9   1    2.27    4.15
   2   9  -1    2.75    2.81
  -2   9   1    0.10    2.91
  -2  -9   1    3.35    4.58
   2  -9  -1    1.86    4.11
  -2  -9   0    4.66    4.74
   2  -9   0    7.70    4.20
  -2   9   0    4.57    2.98
  -2   9   0    5.89    4.16
   2   9   0   11.73    4.39
  -4   3 -10   30.24    4.32
   4   3  10   28.69    3.30
   4   3  10   33.31    3.78
   4  -3  10   28.34    3.65
   4  -3  10   28.82    3.49
  -4  -3 -10   28.23    3.40
   3  -2  12   46.72    3.49
  -3  -2 -12   42.48    3.99
   3   2  12   42.62    3.39
   3  -2  12   41.32    4.50
   3   2  12   42.28    5.31
  -3   2 -12   46.69    4.91
  -6   5   3    3.58    2.49
   6  -5  -3    1.72    3.61
   6   5  -3    1.55    2.63
  -6  -5   3    0.50    4.86
  -6  -5   3    0.13    2.97
  -6   5   3    2.24    4.33
  -2  -8   7   82.02    6.61
  -2   8   7   80.47    5.83
   2   8  -7   74.28    4.52
   2  -8  -7   79.72    5.16
   2  -8  -7   81.14    5.15
  -6  -3   8    4.03    3.11
  -6  -3   8   -0.24    2.70
  -6   3   8   -6.07    4.59
  -6   3   8    0.81    3.75
  -6  -3   8    0.19    4.63
   6  -3  -8    0.18    3.18
   5   0   9  121.92    5.03
  -5   0  -9  129.54    5.67
   5   0   9  130.96    4.96
   5  -6  -6    4.75    3.49
  -5   6   6    1.22    3.59
   5   6  -6    1.44    2.99
  -5  -6   6    1.92    2.45
  -5   6   6    3.08    3.08
  -5  -6   6    0.88    3.82
  -2   6  11    8.93    4.47
   2  -6 -11    9.93    4.32
   2   6 -11    2.04    2.47
  -2  -6  11    1.38    5.05
  -2  -6  11   -1.17    3.96
   1  -9  -4  102.57    5.55
   1  -9  -4   97.38    4.07
   1   9  -4  100.71    4.92
  -1   9   4   97.24    4.60
  -1  -9   4  102.76    6.67
  -2   4 -12   35.08    4.73
   2  -4  12   33.54    5.67
   2   4  12   31.50    2.54
   2   4  12   31.33    3.53
   2  -4  12   32.18    3.99
  -2  -4 -12   30.19    3.75
   6   5   0   20.42    3.50
   6  -5   0   17.83    4.33
  -6  -5   0   19.74    3.83
  -6  -5   0   20.77    3.92
  -6   5   0   14.75    3.84
  -7   0  -1  104.05    4.85
   7   0   1   98.00    5.10
  -5   4  -7  164.35    5.70
  -5  -4  -7  161.81    5.95
   5  -4   7  168.00    6.32
   5   4   7  153.17    5.21
   5   4   7  162.72    5.72
  -2   9   2  150.18    5.59
  -2  -9   2  154.67    6.02
   2  -9  -2  162.56    5.53
  -2   9   2  160.68    5.83
   2   9  -2  165.42    5.57
  -2   8  -6  214.81    6.49
   2   8   6  210.77    6.83
   2  -8   6  214.67    7.12
  -2  -8  -6  211.47    6.74
  -2   8  -6  201.13    6.03
  -2  -8  -6  219.87    6.69
   4   0  11   -3.31    2.77
  -4   0 -11    5.65    4.26
   4   0  11   -1.15    3.26
  -2   9  -1   90.84    4.38
  -2   9  -1   93.95    5.10
   2   9   1   85.53    4.88
   2  -9   1   95.54    4.82
  -2  -9  -1   93.95    5.69
  -3   1  14   11.24    4.66
  -3  -1  14   14.79    4.89
   3   1 -14   10.23    2.78
   3  -1 -14   13.69    3.33
  -3  -1  14   13.64    2.75
  -6   2   9  251.05    7.52
  -6  -2   9  269.82    7.76
  -6  -2   9  238.76    7.80
  -6  -2   9  262.46    7.63
   6  -2  -9  265.51    7.33
  -6   2   9  271.61    8.10
  -7   0   5  100.28    5.14
   7   0  -5   90.63    5.22
   5  -3   8  526.25   11.77
  -5   3  -8  519.43   11.37
   5   3   8  512.73   11.37
  -5  -3  -8  540.29   12.24
   5   3   8  513.00   11.40
   7  -2  -2   82.82    4.17
   7   2  -2   71.56    3.28
  -7   2   2   71.25    5.81
  -7  -2   2   78.42    5.06
   7   2  -2   72.00    4.95
   1   3 -14    5.68    4.92
  -1  -3  14    8.40    3.34
  -1  -3  14    8.40    3.54
   1  -3 -14    3.50    4.30
  -1   3  14   10.08    4.38
  -5  -1  -9   67.50    4.03
   5   1   9   65.53    3.84
  -5   1  -9   64.31    4.03
   5   1   9   78.64    4.86
   5  -1   9   69.28    4.53
   5  -1   9   63.94    3.74
   3  -8   4  167.01    6.52
   3   8   4  164.16    5.24
  -3   8  -4  166.40    5.40
  -3  -8  -4  171.49    5.55
  -3   8  -4  170.49    5.49
  -3  -8  -4  170.98    6.75
  -2  -6 -10   25.92    3.53
   2   6  10   27.11    3.86
  -2  -6 -10   28.00    3.54
   2  -6  10   27.73    3.91
  -2   6 -10   26.63    3.09
  -2   6 -10   22.12    3.47
   7  -2  -1   42.92    4.93
  -7   2   1   35.50    4.93
   7   2  -1   36.41    4.07
  -7  -2   1   27.17    3.65
   7   2  -1   31.58    2.67
   3  -5  10   -2.83    3.45
  -3  -5 -10   -1.75    2.65
  -3  -5 -10   -0.48    3.18
   3   5  10   -3.19    3.21
  -3   5 -10   -0.40    3.24
   3  -5  10    0.20    3.88
   1  -5  12   51.32    4.75
   1   5  12   44.07    5.15
   1  -5  12   48.10    5.13
  -1   5 -12   48.52    4.56
  -1  -5 -12   51.75    4.87
  -7   2   3  153.94    6.24
  -7  -2   3  153.00    5.61
   7  -2  -3  147.90    5.66
   7   2  -3  147.30    4.70
  -7  -1  -1    1.93    4.83
   7  -1   1    4.23    3.88
  -7   1  -1   -1.40    4.88
   7   1   1    2.70    2.98
   4   6  -9  145.85    5.13
   4  -6  -9  132.47    4.90
  -4   6   9  142.82    6.13
  -4  -6   9  119.26    6.39
  -4   6   9  147.97    5.96
  -6   5   4  143.79    5.11
   6  -5  -4  162.39    5.88
  -6  -5   4  154.65    5.68
   6   5  -4  156.94    5.45
  -6   5   4  156.55    6.26
  -6  -5   4  163.66    7.10
   4  -1  11    9.51    3.50
   4   1  11   10.14    3.72
  -4   1 -11   13.55    4.16
  -4  -1 -11   12.11    3.82
   4  -1  11    8.34    3.69
   4   1  11   14.80    3.37
   3  -4  11    6.01    4.45
  -3  -4 -11   -1.48    4.52
   3   4  11    0.79    4.72
   3   4  11    3.09    2.79
   3  -4  11   -0.22    2.90
  -3   4 -11   -0.89    3.60
  -6   3  -5    8.72    4.26
   6   3   5   14.63    4.52
   6  -3   5   13.85    3.01
  -6  -3  -5   18.36    4.01
   6   3   5    9.99    2.46
  -7   1   5   14.58    2.73
   7   1  -5   12.53    2.22
   7  -1  -5   18.22    3.59
  -7  -1   5   15.76    4.34
  -7   1   5   13.10    4.19
   7   1  -5   14.84    3.81
   1   7 -10  103.89    4.57
  -1  -7  10  111.75    5.37
   1  -7 -10  103.28    4.70
   1  -7 -10  116.04    5.03
  -1   7  10  102.63    5.34
  -3  -7  -7  133.32    5.23
  -3  -7  -7  134.58    6.23
  -3   7  -7  116.95    4.74
   3   7   7  125.97    5.57
  -3   7  -7  120.39    4.99
   3  -7   7  128.08    5.69
  -1  -9  -4    0.65    3.55
  -1  -9  -4   -1.48    2.80
   1   9   4   -3.13    3.39
   1  -9   4   -6.26    3.89
  -1   9  -4   -3.24    3.14
  -1   9  -4   -1.26    2.66
  -5  -4  10  521.17   12.15
  -5   4  10  524.08   12.40
  -5   4  10  524.38   12.11
   5   4 -10  502.53   11.21
  -5  -4  10  497.29   11.41
   5  -4 -10  500.52   10.92
  -6  -4   7   -2.34    3.53
  -6   4   7    0.40    3.05
   6   4  -7   -0.71    4.06
   6  -4  -7    0.50    3.33
  -6  -4   7    1.72    3.24
  -6   4   7    0.71    4.29
  -2   9   3   48.78    3.96
  -2  -9   3   52.40    4.20
   2  -9  -3   45.66    4.62
   2   9  -3   60.73    4.81
  -2   9   3   38.48    4.01
   5   0 -12   -0.85    2.35
   5   0 -12    0.29    2.71
  -5   0  12    0.90    4.15
  -6  -5  -1   44.55    4.15
  -6   5  -1   34.59    4.98
  -6  -5  -1   34.10    3.49
   6   5   1   31.75    3.00
   6  -5   1   37.00    3.44
   1  -8  -8   50.52    3.92
  -1   8   8   59.05    3.89
   1   8  -8   58.04    4.37
   1  -8  -8   58.21    4.43
  -1  -8   8   57.35    4.35
  -7   2   0    3.20    3.29
  -7  -2   0   -3.88    3.91
   7   2   0    3.55    1.99
   7  -2   0    3.74    4.30
   7   2   0    4.22    3.43
   2   9   2  200.05    6.38
  -2  -9  -2  200.34    7.21
   2  -9   2  209.58    7.00
   0  -8   8  101.60    5.89
   0  -8  -8   95.60    4.55
   0   8  -8  106.09    4.64
   0   8   8   99.91    4.20
   0  -8  -8   91.36    3.96
   0   7 -10  312.97    8.42
   0   7 -10  309.58    8.23
   0  -7  10  307.83    8.71
   0  -7 -10  292.78    7.99
   0  -7 -10  287.03    8.03
   0   7  10  296.74    7.74
  -1   2 -14  124.47    5.23
  -1  -2 -14  124.37    5.97
   1  -2  14  135.53    5.44
   1  -2  14  125.15    5.66
   1   2  14  131.82    5.55
   0  -3  14   47.99    4.02
   0   3  14   49.70    5.18
   0  -3  14   56.06    5.34
   0   3 -14   46.84    3.80
   0  -3 -14   42.79    3.60
   1  -6  11  272.12    7.59
   1   6  11  261.20    7.83
  -1   6 -11  288.80    8.27
  -1  -6 -11  289.22    8.01
  -1  -6 -11  267.44    7.13
   1  -6  11  291.72    8.24
   3  -8  -6   81.47    4.61
  -3   8   6   67.66    4.36
   3   8  -6   70.73    4.32
  -3  -8   6   67.62    4.38
  -3   8   6   80.04    4.51
  -4  -2  13   24.13    5.18
   4  -2 -13   11.94    3.40
   4   2 -13   20.61    3.87
  -4  -2  13   16.82    3.96
  -4   2  13   15.45    4.92
  -7  -2   4   22.41    4.49
  -7  -2   4   23.34    4.71
  -7   2   4   11.77    4.12
   7  -2  -4   14.49    4.14
   7   2  -4   17.98    2.63
   6  -2   6   22.04    4.40
   6   2   6   13.91    4.04
   6   2   6   14.31    2.82
  -6  -2  -6   22.45    3.77
  -6   2  -6   10.49    4.28
  -5   3  11    0.18    4.27
   5   3 -11    0.73    3.11
  -5  -3  11    1.82    3.12
  -5   3  11   -9.90    4.38
  -5  -3  11    0.46    3.14
   5  -3 -11    0.50    2.09
  -5  -5  -6   88.09    5.06
   5   5   6   96.97    4.09
  -5  -5  -6  100.29    4.87
  -5   5  -6  101.56    5.54
   5  -5   6   89.22    4.24
  -4   6  -7   29.30    2.94
   4  -6   7   25.25    4.61
  -4  -6  -7   38.47    5.42
  -4   6  -7   38.40    4.69
   4   6   7   39.32    4.20
  -4  -6  -7   31.57    3.64
  -1  -4 -13   35.94    3.82
   1  -4  13   34.43    4.70
  -1   4 -13   24.27    4.58
   1   4  13   23.50    3.61
   1  -4  13   29.39    3.59
  -4   7   7  126.83    5.74
   4  -7  -7  134.92    5.13
  -4   7   7  129.42    5.55
  -4  -7   7  127.27    7.07
   4   7  -7  130.54    5.52
  -2   3  14    6.39    4.33
   2   3 -14    2.88    3.21
   2  -3 -14    2.92    4.23
  -2  -3  14    5.15    3.09
  -2  -3  14    8.73    4.09
   0  -9  -5  384.42    9.75
   0  -9  -5  363.36    8.97
   0   9  -5  379.12    9.28
   0   9   5  375.04    9.37
   0  -9   5  364.99    9.11
  -5   1  12   69.07    5.06
  -5  -1  12   75.58    5.21
   5  -1 -12   66.70    3.68
   5   1 -12   74.12    4.21
   5  -1 -12   70.55    3.62
  -5  -1  12   75.64    4.56
  -5   6  -4   99.89    3.85
   5   6   4  106.48    5.26
  -5  -6  -4  112.62    5.09
   5  -6   4  109.42    6.09
  -5  -6  -4  107.45    5.92
  -5   6  -4  109.16    4.67
  -7   0  -2    2.30    4.52
   7   0   2    4.00    3.38
   6   0 -10   -0.84    3.43
  -6   0  10   -0.30    2.81
  -6   0  10   -1.14    3.66
  -4   8   1   21.65    2.70
  -4  -8   1   25.54    5.28
   4  -8  -1   25.54    4.84
   4   8  -1   21.61    4.06
  -4   8   1   25.14    3.50
   6   4   4  187.01    6.06
   6  -4   4  189.35    6.39
  -6   4  -4  197.35    6.78
  -6  -4  -4  198.09    6.69
  -6  -4  -4  201.87    7.30
  -3   6  -9  166.87    6.66
   3   6   9  154.68    5.25
   3  -6   9  168.43    6.73
  -3  -6  -9  166.18    6.10
  -3   6  -9  163.74    5.35
  -3  -6  -9  147.12    5.42
  -3  -2  14   16.58    4.63
  -3   2  14   16.76    3.95
  -3  -2  14   16.59    3.12
   3  -2 -14   28.15    4.14
   3   2 -14   23.14    3.42
  -7   0   6    4.07    2.69
  -7   0   6    5.47    3.79
   7   0  -6    1.87    2.59
  -1   9   5   25.09    3.19
   1   9  -5   19.69    3.69
   1  -9  -5   24.30    3.36
  -1  -9   5   28.65    3.77
   1  -9  -5   33.19    4.93
  -1   0  15   30.99    5.30
   1   0 -15   37.05    3.94
  -4  -8   2   56.51    4.36
   4   8  -2   46.76    4.04
  -4   8   2   60.75    5.05
   4  -8  -2   58.89    3.75
  -4   8   2   60.85    3.96
  -6   5   5  110.99    5.47
  -6  -5   5  104.22    6.24
   6   5  -5  119.02    5.15
  -6   5   5  102.20    4.42
  -6  -5   5  109.71    4.95
   6  -5  -5  106.95    4.64
   4  -8   0  119.83    5.09
  -4   8   0  121.07    5.13
   4   8   0  135.07    5.80
  -4   8   0  134.19    5.92
  -4  -8   0  124.30    6.19
  -4   7  -5   82.63    5.09
  -4  -7  -5   85.36    4.26
  -4   7  -5   89.28    3.99
  -4  -7  -5  103.02    5.29
   4  -7   5   99.94    5.98
   4   7   5   96.04    4.07
   5   2   9  105.54    4.69
  -5  -2  -9  116.63    5.74
   5  -2   9   94.98    4.11
   5  -2   9   89.47    4.54
   5   2   9  111.16    5.15
  -5   2  -9  103.67    5.71
  -5   7   1   -0.04    3.45
  -5   7   1   -0.45    2.97
   5   7  -1   -0.17    3.42
   5  -7  -1   -6.74    4.37
  -5  -7   1    1.54    4.10
  -5  -7   1   -0.72    2.40
   3   7  -9  197.34    6.17
  -3   7   9  192.65    6.53
   3  -7  -9  188.08    6.08
  -3  -7   9  189.27    7.15
   3  -7  -9  199.97    6.40
   2  -3  13  289.15    8.56
  -2   3 -13  280.58    8.03
   2  -3  13  280.65    7.86
  -2  -3 -13  290.16    8.30
   2   3  13  286.54    7.96
   2   3  13  258.23    6.85
   7  -1   2   73.12    4.07
   7   1   2   66.37    4.72
  -7   1  -2   67.58    4.68
  -7  -1  -2   68.80    4.47
  -6  -1  10  954.31   13.45
   6  -1 -10  958.87   11.61
  -6   1  10  929.47   18.82
  -6  -1  10  960.66   12.57
  -6  -1  10  918.37   18.94
   5  -7  -2  167.74    5.59
  -5   7   2  169.50    5.90
  -5  -7   2  166.82    6.72
   5   7  -2  175.33    5.73
  -5   7   2  170.69    6.13
  -5   6   7    1.05    2.99
   5  -6  -7    4.20    3.72
  -5   6   7    1.55    4.29
   5   6  -7    3.06    2.96
  -5  -6   7   -3.16    3.78
   5   5  -9  521.66   11.62
  -5  -5   9  523.15   12.23
  -5   5   9  541.97   12.24
   5   5  -9  537.62   11.55
  -5   5   9  510.25   11.48
   5  -5  -9  546.50   12.01
  -3  -5  12   -3.62    4.15
  -3   5  12   -2.36    4.56
   3   5 -12   -2.60    2.56
   3  -5 -12    2.14    2.78
  -3  -5  12   -0.36    3.17
   7  -2   1    5.54    4.20
  -7  -2  -1    4.10    4.21
  -7   2  -1    4.44    4.07
   7   2   1   -1.43    2.37
   7   2   1    3.73    4.07
   4   2  11    3.61    2.08
   4  -2  11   -1.04    3.86
  -4  -2 -11    4.52    3.79
   4   2  11    2.83    3.61
   4  -2  11    5.26    3.01
  -4   2 -11    5.72    4.33
   2   9  -4  109.56    4.84
  -2  -9   4  121.90    5.44
   2  -9  -4   97.21    3.84
   2  -9  -4  122.89    5.64
  -2   9   4  115.77    5.16
  -7   1   6    4.61    4.56
  -7  -1   6    3.07    3.75
   7  -1  -6    7.69    2.81
   7   1  -6    2.20    3.66
  -7   1   6    7.06    2.63
  -7   2   5   21.81    4.08
   7  -2  -5   18.89    3.61
  -7   2   5   20.39    3.12
   7   2  -5   17.93    2.77
  -7  -2   5   24.67    4.49
  -7  -2   5   19.90    5.81
  -6   5  -2    1.66    3.13
   6  -5   2    4.34    4.36
   6   5   2    0.32    2.83
  -6  -5  -2    1.02    3.08
  -6  -5  -2   -0.58    4.59
  -1  -1  15    6.78    4.40
   1  -1 -15    0.85    2.86
   1   1 -15    5.82    4.11
  -1   1  15    4.19    3.54
   2  -7 -10   72.68    4.15
   2  -7 -10   75.13    4.61
  -2  -7  10   87.21    5.10
  -2   7  10   78.45    4.38
   2   7 -10   76.25    4.60
  -2   9  -3  346.91    8.83
   2   9   3  339.65    8.46
  -2  -9  -3  338.62    9.24
  -2   9  -3  341.57    8.75
   2  -9   3  347.61    8.79
  -2  -9  -3  340.80    8.52
   5  -7   0    9.78    4.01
  -5   7   0    6.68    2.85
  -5  -7   0    4.10    2.43
  -5  -7   0    6.67    3.52
  -5   7   0    1.41    2.82
   5   7   0    7.08    3.42
   3   3  12  327.85    8.05
  -3  -3 -12  337.32    9.02
   3  -3  12  306.25    8.24
   3  -3  12  327.51    8.98
   3   3  12  320.61    8.96
  -3   3 -12  322.52    8.92
   4   8  -3  367.64    9.04
  -4   8   3  387.35    9.66
  -4   8   3  377.70    9.84
  -4  -8   3  387.69    9.71
   4  -8  -3  383.74    9.06
   4  -4 -12  163.11    5.95
  -4   4  12  176.26    6.49
   4   4 -12  169.47    5.62
  -4  -4  12  168.92    5.93
  -4  -4  12  172.39    6.73
   3   4 -13   19.51    3.94
  -3  -4  13   14.09    3.06
  -3  -4  13   18.66    3.34
  -3   4  13   27.73    3.87
   3  -4 -13   20.65    3.88
   5  -7  -3  193.51    6.63
  -5  -7   3  193.50    7.15
  -5   7   3  206.33    7.03
  -5   7   3  204.19    6.54
   5   7  -3  191.03    5.85
  -4   5  11    6.80    4.23
  -4  -5  11    6.28    3.52
   4  -5 -11    2.71    3.99
   4  -5 -11    9.66    2.70
  -4  -5  11    7.48    5.03
   4   5 -11    7.50    2.71
   4   8   1  611.73   13.24
  -4   8  -1  569.23   12.83
  -4  -8  -1  569.53   12.48
   4  -8   1  569.52   12.57
  -4   8  -1  590.28   12.31
  -6   0  -7   -2.61    4.07
   6   0   7   -2.63    3.12
  -3   8  -5   40.70    3.98
  -3  -8  -5   41.31    3.71
  -3  -8  -5   45.40    4.74
   3   8   5   41.99    3.48
  -3   8  -5   41.07    3.21
   3  -8   5   39.81    5.35
   0   0  15    2.64    4.23
   0   0 -15    1.81    3.35
  -2  -7  -9   78.28    4.75
  -2  -7  -9   79.30    4.35
   2   7   9   75.87    4.72
  -2   7  -9   82.16    4.34
   2  -7   9   83.46    4.65
  -2   7  -9   84.18    4.79
   2   0 -15    4.36    4.80
  -2   0  15    3.33    5.59
   6  -3  -9   86.48    3.98
  -6  -3   9   72.12    4.48
  -6  -3   9   77.55    4.16
  -6   3   9   76.59    4.77
  -6  -3   9   78.89    4.83
  -6   3   9   80.29    4.74
  -2   8   8   18.06    4.18
   2  -8  -8   14.47    3.42
  -2  -8   8   16.63    4.97
   2   8  -8   12.97    2.81
   2  -8  -8   15.54    3.67
   7   3  -2  272.46    6.96
  -7  -3   2  316.73    9.59
  -7  -3   2  312.55    8.35
  -7   3   2  284.30    8.45
   7  -3  -2  305.48    8.08
  -1  -5  13  796.34   16.78
   1  -5 -13  795.41   15.62
   1   5 -13  780.38   15.99
  -1   5  13  791.99   15.88
  -1  -8  -8  203.13    6.28
   1  -8   8  199.32    6.43
  -1  -8  -8  196.33    5.98
  -1   8  -8  200.77    6.20
  -1   8  -8  176.43    5.83
   1   8   8  196.82    6.37
  -1  -9  -5   62.66    5.60
   1  -9   5   56.68    5.37
   1   9   5   59.53    3.91
  -1  -9  -5   58.64    3.91
  -1   9  -5   60.60    4.02
  -5  -2  12   85.97    4.29
   5   2 -12  101.35    4.85
   5  -2 -12   84.33    3.77
   5  -2 -12   96.97    4.68
  -5   2  12   96.95    4.81
  -5  -2  12   89.41    5.37
  -7  -3   1   11.97    3.90
  -7  -3   1   17.82    4.64
   7   3  -1   18.93    2.73
  -7   3   1   21.48    5.07
   7  -3  -1   18.35    3.43
   7  -3  -3    7.68    3.43
  -7  -3   3   19.21    3.44
  -7   3   3   11.37    3.13
  -7  -3   3   10.51    4.54
   7   3  -3   10.02    2.36
   2  -8   7   57.34    5.09
  -2  -8  -7   58.93    4.33
  -2  -8  -7   53.23    4.58
  -2   8  -7   52.81    3.52
   2   8   7   58.48    4.55
  -2   8  -7   52.26    3.28
  -6  -1  -7   90.46    5.10
  -6   1  -7   88.23    5.28
   6   1   7   76.47    3.93
   6  -1   7  101.67    5.23
   6   1   7   93.15    4.78
  -1  -7 -10   62.50    4.08
  -1   7 -10   65.25    4.63
   1   7  10   53.42    4.47
  -1   7 -10   54.88    3.99
   1  -7  10   58.55    4.13
  -1  -7 -10   58.30    3.69
  -5  -7  -1    4.46    2.46
   5   7   1    9.79    3.78
  -5   7  -1    9.17    2.74
  -5   7  -1   11.74    3.09
   5  -7   1   11.53    4.45
  -5  -7  -1    6.19    5.40
   3   6 -11  489.94   10.44
  -3  -6  11  488.92   11.86
   3  -6 -11  463.05   10.63
  -3   6  11  470.33   10.86
   0   1  15    2.14    4.63
   0  -1  15   -0.89    4.61
   0  -1 -15   -8.16    4.24
   0   1 -15   -3.63    4.82
   2   1 -15   57.49    3.67
   2  -1 -15   57.04    4.93
  -2  -1  15   60.92    5.34
  -2   1  15   60.82    4.56
  -1  -6  12    3.03    4.44
  -1  -6  12   -1.45    5.14
   1   6 -12    2.06    2.65
  -1   6  12    0.81    4.01
   1  -6 -12   -1.77    3.55
   4   4  10  107.37    4.56
   4   4  10  112.31    5.53
   4  -4  10  108.12    5.34
  -4  -4 -10  119.85    5.86
  -4   4 -10   96.20    4.71
   4  -4  10  101.02    4.69
   2   0  14  259.49    7.20
  -2   0 -14  279.18    8.23
   2   0  14  268.46    8.10
   7   0   3  512.59   11.64
  -7   0  -3  517.72   11.48
  -5  -7   4   70.34    5.26
  -5   7   4   71.94    4.22
   5  -7  -4   88.84    4.89
   5   7  -4   72.91    4.15
  -5   7   4   77.28    5.51
  -4  -8   4   61.88    5.72
  -4   8   4   67.73    4.91
  -4   8   4   73.26    4.21
   4  -8  -4   72.18    4.20
   4   8  -4   64.51    3.52
   6  -4  -8   91.38    4.42
  -6   4   8   80.39    5.03
  -6  -4   8   84.74    5.36
   6   4  -8   92.97    4.44
  -6  -4   8   93.60    4.85
  -6   4   8   90.80    4.58
   3   0  13  245.91    8.03
  -3   0 -13  261.21    7.23
   3   0  13  248.86    6.92
  -4   5  -9   11.72    2.69
  -4  -5  -9    5.42    4.24
  -4  -5  -9    5.98    4.20
  -4   5  -9    1.47    3.80
   4  -5   9    7.56    4.86
   4   5   9    4.83    3.93
   6   5  -6  107.49    4.29
  -6  -5   6   99.00    6.12
  -6   5   6  100.45    4.50
  -6  -5   6  100.34    4.27
  -6   5   6  100.51    4.64
   6  -5  -6  107.16    5.35
   0  -5  13   -4.37    3.50
   0  -5 -13    2.16    3.05
   0  -5  13   -0.81    4.12
   0   5  13    5.70    3.53
   0   5 -13   -2.41    2.87
   3  -8  -7   45.08    4.28
  -3  -8   7   49.27    5.48
  -3   8   7   41.03    4.79
   3  -8  -7   40.34    4.20
   3   8  -7   43.87    4.18
  -7  -2  -2   55.09    4.80
   7  -2   2   43.63    4.71
  -7   2  -2   48.32    3.83
   7   2   2   50.13    4.52
   6  -2 -10    9.94    2.86
  -6   2  10    8.47    4.82
  -6  -2  10    8.00    3.97
  -6   2  10    8.90    3.60
  -6  -2  10    9.49    3.26
  -6  -2  10    6.92    4.18
   7   3   0    3.78    2.54
   7  -3   0    7.07    3.89
  -7  -3   0    5.21    4.63
  -7   3   0    6.11    3.50
  -7  -3   0    3.89    2.96
   1  -3  14   66.31    4.16
  -1   3 -14   47.50    4.53
  -1  -3 -14   54.09    3.92
   1   3  14   54.16    5.10
   1  -3  14   60.22    4.86
  -4  -3  13    6.16    3.53
  -4  -3  13    8.26    4.80
   4  -3 -13    5.03    3.10
  -4   3  13    4.72    3.70
   4   3 -13    2.59    4.04
  -4   8  -2   52.99    3.30
   4  -8   2   55.38    5.11
  -4  -8  -2   46.14    3.11
  -4   8  -2   54.72    4.71
   4   8   2   54.57    4.63
  -4  -8  -2   52.35    4.52
   7   0  -7   -3.90    4.09
  -7   0   7   -1.80    3.43
  -7   0   7   -1.20    4.14
   7   3  -4  252.44    6.65
   7  -3  -4  247.98    7.36
  -7  -3   4  227.03    6.85
  -7  -3   4  239.50    7.95
  -7   3   4  218.08    6.47
  -6   3  -6   45.74    4.63
  -6  -3  -6   54.95    4.52
   6   3   6   56.04    3.75
   6   3   6   52.32    3.59
   6  -3   6   61.84    4.99
   0   9  -6   30.07    4.52
   0  -9   6   34.21    5.04
   0   9   6   34.16    4.34
   0  -9  -6   37.20    3.61
   0  -9  -6   30.92    3.72
  -7   2   6   30.59    3.09
   7  -2  -6   36.61    3.46
  -7  -2   6   32.82    4.98
  -7   2   6   44.86    4.19
  -7  -2   6   42.78    4.23
   7   2  -6   33.19    2.91
   0   6  12  116.47    5.71
   0  -6 -12  112.96    5.62
   0   6 -12  115.77    4.90
   0  -6  12  115.96    6.80
   0  -6  12  116.04    5.08
  -5  -4  -8   18.41    3.84
   5  -4   8   27.16    4.26
   5   4   8   32.60    3.72
   5   4   8   27.61    3.19
  -5   4  -8   29.28    4.40
  -1  -2  15    2.50    2.87
   1  -2 -15    9.72    4.17
  -1  -2  15   -2.29    4.44
  -1   2  15   -2.25    5.01
   1   2 -15   -0.02    2.84
  -2  -9   5  173.87    6.73
   2   9  -5  182.56    5.53
   2  -9  -5  184.04    5.86
  -2   9   5  182.20    5.83
   2  -9  -5  191.59    6.31
   2   1  14   48.95    4.87
  -2  -1 -14   48.64    4.56
   2   1  14   51.66    3.19
  -2   1 -14   46.43    4.84
   2  -1  14   60.72    4.32
   2  -1  14   56.48    5.13
   7  -1   3   36.86    4.06
  -7   1  -3   46.94    3.79
   7   1   3   37.82    4.16
  -7  -1  -3   30.30    5.14
  -1  -4  14   19.42    4.87
   1   4 -14   16.09    4.17
   1  -4 -14   20.74    4.62
  -1  -4  14   22.52    3.63
  -1   4  14   11.39    4.79
   3  -1  13   27.18    4.72
   3   1  13   28.99    3.40
   3  -1  13   30.45    3.76
  -3   1 -13   30.68    4.54
  -3  -1 -13   31.28    3.85
   3   1  13   29.53    3.83
  -5   6  -5    8.73    4.30
  -5  -6  -5   -3.34    3.28
  -5  -6  -5    2.86    3.20
   5  -6   5    0.19    3.78
   5   6   5    5.25    3.84
   1   9  -6  330.28    8.35
  -1  -9   6  323.73    9.60
  -1   9   6  334.28    8.87
   1  -9  -6  344.45    8.90
   1  -9  -6  314.99    8.25
  -6  -5  -3    6.99    4.62
   6   5   3   -2.06    3.25
  -6   5  -3    5.63    4.21
   6  -5   3    9.36    4.21
  -6  -5  -3    4.29    2.53
  -2  -5  13  208.73    7.35
  -2  -5  13  218.99    7.09
   2  -5 -13  226.69    7.06
   2   5 -13  224.09    6.59
  -2   5  13  231.57    7.36
  -2  -9  -4   27.38    4.89
   2  -9   4   28.74    4.96
   2   9   4   27.22    4.35
  -2   9  -4   36.83    3.69
  -2  -9  -4   31.41    3.11
  -2   9  -4   31.88    3.63
   4  -7  -8   23.31    3.19
  -4  -7   8   20.21    5.40
   4   7  -8   29.53    4.28
  -4   7   8   21.14    4.19
  -4   7   8   25.67    4.06
   3  -9  -1    1.45    4.73
  -3  -9   1   -7.20    4.71
  -3   9   1   -2.71    2.55
  -3   9   1    0.85    3.31
   3   9  -1   -1.64    2.87
   4  -6 -10  817.59   15.98
   4  -6 -10  836.68   16.81
  -4   6  10  856.40   17.77
   4   6 -10  823.34   16.08
  -7   1   7  116.70    4.88
  -7  -1   7  115.35    4.91
   7   1  -7  114.58    4.61
   7  -1  -7  119.85    5.78
  -7   1   7  121.42    5.78
  -7  -1   7  120.53    6.10
  -3   9   0   57.61    4.70
   3   9   0   56.83    4.68
   3  -9   0   51.02    4.89
  -3   9   0   44.34    3.20
  -3  -9   0   54.05    4.69
   3  -3 -14    6.69    3.12
   3   3 -14    4.05    4.08
  -3  -3  14    1.43    4.11
  -3   3  14    8.98    4.82
  -3  -3  14    6.22    3.33
   6   4   5   86.57    4.38
  -6  -4  -5   91.31    5.09
  -6   4  -5   97.32    5.42
   6  -4   5  100.91    5.46
  -6  -4  -5   94.94    6.73
  -3  -7  -8  175.16    6.60
  -3  -7  -8  176.10    6.18
  -3   7  -8  175.27    6.58
   3  -7   8  175.91    5.99
   3   7   8  177.01    6.68
  -4   0  14  189.78    7.09
   4   0 -14  210.32    6.21
  -5   7  -2  235.57    6.84
   5   7   2  230.77    6.97
  -5  -7  -2  230.61    7.82
  -5   7  -2  236.00    7.24
   5  -7   2  226.94    6.61
  -5  -7  -2  243.61    7.05
   3   9  -2  292.52    7.78
  -3   9   2  310.93    8.74
  -3  -9   2  294.97    8.52
   3  -9  -2  325.70    8.81
  -3   9   2  271.59    7.07
  -5   3  -9   16.43    4.32
  -5  -3  -9   20.44    4.90
   5   3   9   20.62    3.79
   5  -3   9   20.96    4.33
   5  -3   9   16.90    2.80
   5   3   9   20.25    3.58
  -5   0 -10    3.52    4.03
   5   0  10   -3.52    3.43
   5   0  10    3.38    3.33
   1  -8  -9  287.99    7.74
  -1  -8   9  305.22    8.38
   1   8  -9  309.36    8.66
   1  -8  -9  280.13    7.45
  -1   8   9  285.04    8.02
   2  -6 -12  665.91   13.82
  -2  -6  12  631.32   13.52
  -2  -6  12  651.86   14.07
  -2   6  12  642.48   13.81
  -2   5 -12  105.28    5.50
  -2  -5 -12  109.67    5.07
   2  -5  12  104.58    5.35
   2   5  12  116.86    4.38
   2  -5  12  112.86    5.26
   2   5  12  118.65    6.27
  -7   3  -1    2.86    5.10
  -7  -3  -1   11.44    4.19
   7  -3   1    3.62    4.99
   7   3   1    6.86    2.61
  -5  -5  -7    8.67    3.51
   5  -5   7    5.90    3.96
  -5  -5  -7   11.67    4.73
  -5   5  -7   10.53    5.31
   5   5   7    7.72    3.18
   5   6  -8   18.74    2.69
  -5   6   8   21.48    4.87
   5  -6  -8   27.59    3.55
   5   6  -8   22.09    3.34
  -5  -6   8   17.68    5.74
  -5   6   8   22.11    3.81
   0  -4  14   99.39    5.23
   0   4 -14   94.61    5.38
   0  -4 -14   99.66    4.43
   0  -4  14  103.93    5.36
   0   4  14  101.61    4.70
   6   2   7   53.18    4.35
  -6  -2  -7   47.51    4.59
  -6   2  -7   46.59    3.89
   6   2   7   47.73    3.73
   6  -2   7   48.49    4.22
   0  -8  -9    4.86    3.28
   0  -8  -9    1.52    3.71
   0   8  -9    8.17    2.76
   0  -8   9   10.94    3.71
   0   8  -9    5.58    3.72
   0   8   9    7.66    4.47
   0   2  15    3.83    3.63
   0  -2  15    0.20    2.66
   0  -2 -15    5.26    3.11
   0  -2  15    3.95    3.72
   0   2 -15   -1.02    3.83
  -4  -7  -6   -0.76    3.30
  -4  -7  -6   -0.29    4.77
  -4   7  -6    1.97    2.64
  -4   7  -6   -3.35    4.47
   4  -7   6    1.09    4.47
   4   7   6   -1.76    3.74
  -4  -3 -11  102.72    4.19
   4   3  11  109.30    6.30
   4  -3  11  104.04    5.60
   4   3  11  105.21    5.10
   4  -3  11  108.38    5.26
  -4   3 -11  115.91    6.30
  -5   7   5  323.94    8.97
  -5  -7   5  314.46    8.98
   5  -7  -5  326.53    8.09
   5   7  -5  332.97    8.42
  -5   7   5  314.23    8.28
  -2   2  15   -4.18    5.05
  -2  -2  15    3.94    4.09
   2  -2 -15    4.38    3.43
   2   2 -15    6.29    3.25
  -2  -2  15    7.69    2.76
  -5   4  11  178.71    6.80
  -5   4  11  195.87    6.37
   5   4 -11  196.65    5.66
  -5  -4  11  167.21    6.04
   5  -4 -11  175.19    5.68
  -5  -4  11  189.06    7.47
   3   9   1    2.58    3.53
  -3  -9  -1    3.39    4.52
   3  -9   1    9.17    4.08
  -3   9  -1    8.06    3.29
  -3   9  -1   11.74    2.70
   7   3  -5   10.54    2.73
  -7   3   5    2.43    4.85
   7  -3  -5   -3.17    3.50
  -7  -3   5    0.55    3.30
  -7  -3   5    8.07    4.56
  -4   8   5  220.28    8.27
   4   8  -5  233.26    8.88
   4  -8  -5  253.80    9.74
  -4  -8   5  249.55   10.40
  -4   8   5  254.61    9.68
   4   1 -14    5.16    2.67
  -4   1  14    7.11    3.56
  -4  -1  14    7.69    3.20
  -4  -1  14    3.77    3.98
   4  -1 -14   -1.06    3.57
  -4  -6  -8  732.17   10.77
  -4  -6  -8  744.69   10.29
  -4   6  -8  756.51   11.25
   4  -6   8  707.25   22.44
  -4   6  -8  690.97   21.49
   4   6   8  709.96   22.33
  -2  -4  14    1.89    3.21
   2  -4 -14   -0.63    3.50
  -2  -4  14   -3.93    4.95
   2   4 -14   -1.57    4.00
  -2   4  14    2.41    3.77
   5  -1  10  190.11    7.96
   5   1  10  166.24    7.08
   5   1  10  208.33    8.26
   5  -1  10  177.90    7.77
  -5   1 -10  188.30    7.47
  -5  -1 -10  180.36    7.99
  -2   6 -11   69.83    3.70
   2  -6  11   67.53    5.33
  -2  -6 -11   68.83    4.76
  -2  -6 -11   89.67    4.47
  -2   6 -11   80.17    5.34
   2   6  11   75.48    5.10
  -6  -6   2   -1.00    2.75
   6   6  -2    4.43    3.23
  -6  -6   2   -4.89    5.20
   6  -6  -2    3.94    3.94
  -6   6   2   -0.33    3.90
  -3   9   3  166.66    7.13
   3  -9  -3  168.44    8.02
   3   9  -3  158.69    7.03
  -3   9   3  170.60    7.82
  -3  -9   3  157.26    7.20
   1   7 -11  143.54    6.38
  -1  -7  11  140.77    7.48
   1   7 -11  147.10    6.17
  -1   7  11  158.46    7.31
   1  -7 -11  154.34    7.29
   6  -6  -1    0.34    3.69
  -6   6   1   -1.18    4.45
   6   6  -1   -3.26    3.38
  -6  -6   1    1.68    3.68
  -6  -6   1   -3.47    2.89
  -4  -8  -3   31.10    4.11
   4  -8   3   35.02    5.32
  -4   8  -3   32.88    2.90
  -4  -8  -3   34.27    3.23
  -4   8  -3   41.37    4.24
   4   8   3   38.21    3.46
  -3   5 -11   75.40    4.21
   3   5  11   78.32    4.05
  -3  -5 -11   79.14    5.06
   3  -5  11   87.30    4.35
   3   5  11   75.84    3.93
   3  -5  11   81.14    4.80
   6   0 -11    4.58    2.95
  -6   0  11    0.91    4.30
  -6   0  11   -0.66    2.87
   1   0  15    1.88    4.96
  -1   0 -15    0.03    4.42
   3   8   6  277.41    9.74
  -3   8  -6  281.57    9.98
   3  -8   6  282.77   10.18
  -3   8  -6  283.87   10.28
  -3  -8  -6  292.32   10.47
  -3  -8  -6  288.97   10.79
  -1  -9  -6   12.21    4.71
  -1   9  -6    8.12    3.06
   1   9   6    2.84    3.34
  -1  -9  -6    7.10    2.54
   1  -9   6    5.75    4.63
  -1   9  -6    2.89    2.58
   2   2  14   42.18    4.81
  -2   2 -14   42.82    4.83
  -2  -2 -14   47.32    4.98
   2  -2  14   46.73    5.35
   2  -2  14   54.42    4.03
   7  -2   3  157.21    6.62
  -7   2  -3  160.36    6.97
   7   2   3  157.43    6.57
  -7  -2  -3  170.88    7.66
  -6   6   3   48.50    3.24
   6   6  -3   52.94    3.14
   6  -6  -3   54.08    4.43
  -6  -6   3   49.91    4.90
  -6   6   3   58.08    3.94
  -6  -6   3   46.42    3.60
   3   2  13  218.11    8.06
  -3   2 -13  244.66    9.40
  -3  -2 -13  228.92    8.77
   3   2  13  242.30    9.41
   3  -2  13  235.17    9.64
   3  -2  13  234.17    8.60
   4   0  12  198.00    7.73
   4   0  12  215.42    8.80
  -4   0 -12  222.71    8.94
  -3   0  15   45.60    4.35
   3   0 -15   36.01    4.71
  -5   5  10    1.37    3.81
   5   5 -10    1.42    2.38
  -5  -5  10    3.25    3.35
   5  -5 -10    1.60    2.70
  -5   5  10   -7.65    4.63
   5   5 -10   -0.26    2.92
  -6  -5   7  132.25    6.12
   6  -5  -7  130.88    6.46
  -6   5   7  134.22    6.06
  -6  -5   7  123.47    6.58
   6   5  -7  130.85    6.28
  -6   5   7  131.08    6.33
   0  -7 -11   35.78    3.33
   0   7  11   40.02    4.60
   0  -7  11   39.57    4.04
   0   7 -11   47.02    4.36
   0   7 -11   51.42    4.09
   0  -7 -11   49.24    4.07
   5  -3 -12  354.79   12.04
   5  -3 -12  414.48   13.61
  -5  -3  12  365.88   13.04
  -5   3  12  419.10   14.45
   5   3 -12  409.28   13.92
  -5  -3  12  415.23   14.70
   2   4  13  368.04   12.85
   2  -4  13  357.40   12.74
  -2   4 -13  356.92   12.64
   2  -4  13  339.41   12.61
  -2  -4 -13  340.37   12.06
  -6   6   0  123.59    5.98
  -6  -6   0  118.03    7.24
  -6  -6   0  115.67    5.50
   6   6   0  139.41    6.41
   6  -6   0  119.97    6.18
   3  -7 -10  261.22    9.59
  -3   7  10  281.74   10.61
  -3  -7  10  287.63   10.66
   3  -7 -10  288.07   10.57
   3   7 -10  266.82    9.66
   5   0 -13    8.33    4.41
   5   0 -13    5.39    3.08
  -5   0  13   10.21    4.16
  -7   0  -4    2.24    3.52
   7   0   4    2.80    3.72
  -7   2   7   29.14    3.14
   7   2  -7   37.39    3.78
  -7  -2   7   32.30    4.19
  -7   2   7   31.28    4.89
   7  -2  -7   34.60    3.23
  -7  -2   7   40.65    3.91
  -6  -1  11   46.57    4.65
  -6  -1  11   65.07    5.17
  -6   1  11   58.88    4.94
   6  -1 -11   54.94    3.82
  -6   1  11   52.35    4.96
  -6  -1  11   55.78    4.29
   3   9   2   65.38    4.45
  -3   9  -2   53.83    3.85
  -3   9  -2   57.52    4.22
  -3  -9  -2   66.55    6.18
   3  -9   2   48.02    4.98
   0  10   0  453.39   15.06
   0 -10   0  444.78   14.78
   1   1  15   39.57    5.67
  -1   1 -15   30.35    3.49
  -1  -1 -15   23.70    4.75
   1  -1  15   29.65    3.10
   1  -1  15   21.47    3.72
  -1  -5 -13  237.04    9.08
   1  -5  13  239.34    9.07
  -1   5 -13  228.46    9.06
   1   5  13  231.95    9.43
   1  -5  13  229.30    9.55
   3  -4  12    8.09    3.80
  -3   4 -12    4.67    3.31
   3   4  12    0.16    3.35
   3  -4  12    0.51    4.80
  -3  -4 -12    2.30    3.67
   3   4  12    0.85    2.20
  -2   9   6   23.85    4.54
  -2  -9   6   20.96    5.77
   2  -9  -6   23.17    3.61
   2  -9  -6   21.86    4.52
   2   9  -6   22.92    3.54
   4  -1  12   14.52    3.69
  -4  -1 -12   19.68    4.84
  -4   1 -12   11.97    4.64
   4  -1  12    9.49    3.66
   4   1  12   15.28    3.12
   4   1  12   13.70    3.30
   3   1 -15   85.51    5.10
   3  -1 -15   77.50    4.76
  -3   1  15   78.23    5.45
  -3  -1  15   88.87    6.41
   5   7   3   12.95    3.18
   5  -7   3    2.35    4.81
  -5   7  -3   10.62    4.65
  -5  -7  -3    9.19    3.18
  -5   7  -3   10.69    2.29
  -5  -7  -3   15.39    5.50
   0  10   1   18.69    4.13
   0  10  -1   13.16    3.75
   0 -10  -1   23.66    5.07
   0 -10   1   12.86    3.76
  -7   0   8    1.44    3.28
  -7   0   8    0.23    4.27
   7   0  -8   -2.04    3.39
  -3   6 -10   37.50    3.56
  -3  -6 -10   39.85    4.27
  -3  -6 -10   38.83    3.95
   3  -6  10   39.76    3.75
   3   6  10   37.50    3.70
  -3   6 -10   32.44    3.38
  -7  -3  -2  215.95    8.36
  -7   3  -2  226.86    9.36
   7   3   2  223.91    8.99
   7   3   2  218.77    8.33
   7  -3   2  228.16    9.21
   1   6  12   43.28    3.80
  -1  -6 -12   32.72    3.35
   1  -6  12   42.30    4.24
  -1   6 -12   40.71    4.59
   1  -6  12   40.59    4.82
  -1  -6 -12   39.31    3.65
  -6   3  10   23.16    4.00
  -6   3  10   24.64    3.82
  -6  -3  10   20.37    2.98
  -6  -3  10   27.25    4.28
   6  -3 -10   22.84    2.81
  -6  -3  10   30.43    4.91
   2  -8  -9   10.85    3.32
   2   8  -9   13.07    5.22
  -2  -8   9   20.87    5.25
   2  -8  -9   16.53    3.67
  -2   8   9   14.40    4.48
  -5  -1  13    8.45    3.38
   5  -1 -13    8.06    2.38
  -5  -1  13    7.21    2.97
   5  -1 -13    9.77    3.81
   5   1 -13   16.27    3.53
  -5   1  13   11.72    4.69
   7  -1   4  138.27    6.11
  -7   1  -4  159.33    7.20
  -7  -1  -4  152.63    7.45
   7   1   4  149.62    6.49
   2   9   5  106.29    5.45
   2  -9   5  110.56    7.27
  -2  -9  -5  107.08    6.30
  -2  -9  -5  111.95    5.59
  -2   9  -5   97.45    4.56
  -2   9  -5  108.83    5.23
  -6  -6   4  312.14   11.03
   6   6  -4  318.19   11.05
  -6   6   4  296.63   10.65
   6  -6  -4  310.77   11.27
  -6   6   4  325.50   11.78
  -6  -6   4  312.85   11.34
  -3  -9   4  269.65   10.35
   3   9  -4  244.80    9.31
   3  -9  -4  264.63    9.67
  -3   9   4  258.92    9.80
  -3   9   4  258.73   10.09
  -6  -5  -4    1.07    3.50
  -6   5  -4    0.40    3.97
   6  -5   4    0.44    4.15
  -6  -5  -4    4.87    3.76
   6   5   4    3.35    3.54
   7  -3  -6   24.80    3.92
  -7  -3   6   29.76    5.48
  -7  -3   6   29.36    3.86
  -7   3   6   28.96    4.85
  -7   3   6   26.25    3.21
   7   3  -6   27.63    3.22
   6   4  -9  222.94    8.59
  -6   4   9  203.22    8.34
  -6   4   9  220.22    8.70
   6  -4  -9  222.36    8.28
  -6  -4   9  196.00    8.16
  -6  -4   9  218.72    8.63
   3  -8  -8   18.38    3.24
  -3  -8   8   25.39    3.76
  -3   8   8   24.64    3.76
   3  -8  -8   19.34    3.66
   3   8  -8   18.10    4.18
  -7  -4   2  198.14    8.30
  -7  -4   2  180.82    7.72
   7  -4  -2  188.44    8.14
   7   4  -2  186.19    7.27
  -7   4   2  193.59    8.15
   1  -3 -15    2.69    3.70
  -1   3  15    0.19    4.93
   1   3 -15    7.63    4.06
  -1  -3  15    0.98    2.65
  -1  -3  15    2.06    3.97
  -4  -2  14    7.31    3.30
   4   2 -14   10.91    3.92
  -4  -2  14    3.42    3.59
  -4   2  14   -2.08    4.71
   4  -2 -14    6.11    4.31
   5  -7  -6   79.31    4.94
  -5   7   6   74.68    4.43
  -5   7   6   69.37    3.73
   5   7  -6   81.56    4.60
  -5  -7   6   82.09    5.90
   6   0   8   84.51    4.50
  -6   0  -8   81.11    5.22
   5   2  10   -2.36    2.73
   5  -2  10    0.02    3.33
   5   2  10    3.72    3.52
  -5   2 -10   -0.24    3.15
  -5  -2 -10    3.50    3.48
   5  -2  10    1.02    2.93
   0   9   7  248.46    9.13
   0  -9  -7  262.25    9.99
   0  -9   7  266.77   10.74
   0  -9  -7  244.13    9.09
   0   9  -7  264.18    9.78
  -2  -8  -8   88.22    5.01
  -2   8  -8   81.38    4.07
   2   8   8   87.51    4.97
  -2  -8  -8   89.01    4.33
  -2   8  -8   81.73    4.40
   2  -8   8   81.16    4.79
   6  -6   1    9.82    4.48
   6   6   1   10.83    3.68
  -6  -6  -1   10.32    3.19
  -6  -6  -1    6.59    4.34
  -6   6  -1   21.60    4.86
   7  -4  -1   59.65    3.72
  -7   4   1   61.64    5.22
  -7  -4   1   59.06    4.39
  -7  -4   1   64.49    5.82
   7   4  -1   62.19    3.53
  -2  -7  11  169.55    8.28
   2   7 -11  159.93    7.11
   2  -7 -11  164.93    7.21
  -2   7  11  175.64    7.22
  -7  -1   8   19.33    4.44
  -7  -1   8   26.87    4.07
   7  -1  -8   25.99    4.03
  -7   1   8   17.08    3.60
  -7   1   8   24.32    3.64
   7   1  -8   18.80    4.55
  -7  -4   3   70.31    5.80
  -7  -4   3   78.02    4.62
  -7   4   3   82.72    4.49
   7   4  -3   82.43    3.69
   7  -4  -3   79.03    4.72
   1  -9  -7  137.24    5.95
   1   9  -7  158.47    7.15
  -1   9   7  145.51    6.86
  -1  -9   7  151.03    7.51
   1  -9  -7  157.54    7.16
   1   8   9   45.20    4.09
  -1  -8  -9   54.86    4.25
  -1  -8  -9   53.57    3.86
  -1   8  -9   43.93    3.66
  -1   8  -9   53.74    5.05
   1  -8   9   65.07    4.83
   0  10  -2   83.45    4.59
   0 -10  -2   86.86    4.71
   0 -10   2   83.60    4.55
   0  10   2   82.00    4.10
   1  10   0  464.96   15.52
   1 -10   0  443.88   15.25
  -1 -10   0  470.93   15.55
  -1  10   0  450.45   14.68
   4  -8  -6   48.40    3.84
  -4  -8   6   57.27    4.46
  -4   8   6   48.90    4.14
   4   8  -6   58.08    4.73
  -4   8   6   53.83    4.18
   1 -10  -1  243.26    9.95
   1  10  -1  263.41    9.72
  -1 -10   1  244.33    9.99
   1 -10  -1  216.89    7.92
  -1  10   1  245.91    9.50
  -5  -6  -6   89.21    4.82
  -5   6  -6   92.24    5.42
   5   6   6   93.19    4.78
   5  -6   6  100.34    5.40
  -5  -6  -6   90.89    5.78
  -4   5  12    3.09    4.85
   4  -5 -12    7.19    3.17
  -4  -5  12    9.08    3.83
  -4  -5  12    3.75    3.40
   4   5 -12    3.18    2.54
   2   7  10  314.64   11.35
  -2   7 -10  341.88   11.85
  -2   7 -10  325.28   11.82
   2  -7  10  352.08   12.23
  -2  -7 -10  354.95   12.55
  -2  -7 -10  335.99   11.95
   6  -1   8   39.22    4.45
   6   1   8   26.32    2.93
  -6  -1  -8   40.15    4.71
   6   1   8   45.29    5.06
  -6   1  -8   45.24    4.93
  -3  -5  13   -1.04    2.91
  -3  -5  13    0.74    4.75
   3  -5 -13   -2.04    4.41
  -3   5  13   -0.87    4.40
   3   5 -13    3.52    3.29
   1  10   1    0.06    3.34
   1 -10   1    3.38    4.10
  -1  10  -1    6.41    3.85
  -1 -10  -1   -0.25    5.19
  -1  10  -1    1.11    2.16
  -4  -8  -4    5.12    4.20
   4  -8   4    8.03    3.87
  -4   8  -4    7.74    3.11
  -4  -8  -4    6.92    2.75
   4   8   4    3.15    3.48
  -4   8  -4    0.60    3.66
   7  -4   0   24.61    4.58
  -7  -4   0   22.25    3.99
  -7   4   0   20.74    5.06
   7   4   0   27.24    3.28
  -7  -4   0   21.42    5.57
   1   4  14  235.08    9.64
  -1   4 -14  237.52    8.93
   1  -4  14  232.52    9.03
   1  -4  14  239.01    9.02
  -1  -4 -14  227.91    8.78
  -3  -9  -3   61.41    5.31
  -3   9  -3   61.47    4.28
   3   9   3   69.23    3.97
  -3   9  -3   68.18    4.48
   3  -9   3   70.31    6.47
   6   3   7  299.65   10.83
  -6   3  -7  313.36   11.04
   6   3   7  312.85   11.30
  -6  -3  -7  306.25   11.16
   6  -3   7  287.50   10.19
   4   7  -9    8.74    3.30
   4  -7  -9    6.52    3.00
   4  -7  -9    7.45    3.96
  -4  -7   9   19.35    5.36
  -4   7   9    7.37    3.93
   0   3  15   29.68    3.99
   0  -3  15   30.58    3.72
   0  -3 -15   19.44    4.99
   0   3 -15   23.57    5.00
   0  -3  15   23.62    4.57
  -4   4  13   -0.63    3.49
  -4  -4  13    0.61    3.89
  -4  -4  13   -2.58    3.74
   4   4 -13    0.26    3.27
   4  -4 -13   -1.53    4.27
  -7  -4   4   63.09    3.73
   7   4  -4   69.79    3.69
  -7  -4   4   71.19    5.64
   7  -4  -4   65.28    4.32
  -7   4   4   73.23    5.53
  -6  -2  11  265.68    9.75
  -6   2  11  257.02    9.95
  -6  -2  11  248.55    9.47
  -6  -2  11  231.75    9.44
  -6   2  11  258.17   10.22
   6  -2 -11  239.10    8.74
  -6   4  -6   13.35    4.65
  -6  -4  -6    9.40    4.45
   6   4   6    8.79    3.07
   6  -4   6    8.98    3.35
   6   4   6    9.94    3.12
   1 -10  -2  265.49    9.79
   1 -10  -2  234.38    8.69
  -1 -10   2  255.44   10.55
  -1  10   2  257.81    9.20
   1  10  -2  247.99    9.50
  -2   3  15   26.16    5.57
  -2  -3  15   27.26    4.25
  -2  -3  15   27.82    3.51
   2  -3 -15   32.93    3.84
   2   3 -15   30.51    4.08
  -1  -2 -15   22.07    5.03
   1  -2  15   23.49    3.22
   1  -2  15   20.15    5.05
   1   2  15   24.38    3.99
  -1   2 -15   17.46    4.05
  -6  -6   5   23.80    4.28
   6   6  -5   23.21    4.20
   6  -6  -5   20.99    3.24
  -6   6   5   18.47    3.08
  -6   6   5   23.44    4.70
  -6  -6   5   15.24    2.75
   4   2  12    4.61    3.41
  -4   2 -12   -0.27    4.17
   4   2  12    2.50    4.77
  -4  -2 -12    1.08    4.49
   4  -2  12    3.63    2.64
   4  -2  12    2.63    3.77
   3  -2 -15    4.85    4.35
  -3   2  15    4.42    4.09
   3   2 -15    2.30    4.47
  -3  -2  15    6.82    4.78
  -3  -2  15   -0.24    3.12
  -5   6   9  148.28    6.78
  -5  -6   9  145.44    6.98
   5  -6  -9  152.98    6.74
  -5   6   9  142.21    6.33
   5   6  -9  144.73    6.64
   3   6 -12  168.34    7.09
  -3  -6  12  190.26    8.66
  -3  -6  12  165.72    7.70
   3  -6 -12  190.66    7.87
  -3   6  12  173.36    7.85
  -5  -2  13   -2.13    4.64
   5  -2 -13   -0.49    2.29
   5  -2 -13   -4.90    3.09
   5   2 -13   -0.40    3.41
  -5   2  13    8.89    5.61
  -5  -2  13    0.32    3.43
  -1  -7 -11   -0.77    3.21
  -1  -7 -11    4.86    3.26
  -1   7 -11   -1.18    4.20
   1   7  11    2.84    3.50
  -1   7 -11    1.99    3.64
   1  -7  11    4.52    3.97
   0 -10  -3   46.91    5.50
   0 -10  -3   42.98    3.08
   0 -10   3   45.39    5.21
   0  10   3   44.15    5.19
   0  10  -3   52.76    4.12
   7  -2   4   33.14    4.87
  -7   2  -4   28.59    4.26
   7   2   4   36.15    3.77
  -7  -2  -4   44.92    4.31
   3   9  -5   63.12    4.24
  -3  -9   5   42.30    4.64
  -3   9   5   50.26    3.86
   3  -9  -5   46.70    4.66
  -3   9   5   51.52    3.94
  -1 -10  -2  120.95    6.55
   1 -10   2   99.40    6.01
  -1  10  -2  124.60    6.33
   1  10   2  108.92    6.14
  -3   4  14   20.47    4.19
   3   4 -14   16.80    4.06
  -3  -4  14   19.79    4.34
   3  -4 -14   18.47    4.85
  -3  -4  14   18.73    4.34
  -6  -6  -2  500.23   16.64
   6   6   2  438.25   14.56
   6  -6   2  461.97   15.33
  -6   6  -2  478.10   15.60
  -6  -6  -2  472.49   15.73
   4  -7   7  145.24    6.68
  -4  -7  -7  137.56    7.01
  -4  -7  -7  129.47    5.93
  -4   7  -7  134.72    6.57
  -4   7  -7  124.99    5.40
   4   7   7  131.03    6.68
  -4   5 -10   50.55    3.32
  -4   5 -10   64.15    4.80
  -4  -5 -10   58.46    5.70
   4   5  10   64.36    4.16
   4  -5  10   54.91    4.28
   4   5  10   47.82    4.51
   2   3  14   25.76    3.87
  -2  -3 -14   29.10    4.11
   2  -3  14   24.41    3.89
  -2   3 -14   25.97    3.54
   2  -3  14   31.00    4.35
   7  -3   3   13.27    5.34
  -7   3  -3    9.23    4.67
  -7  -3  -3    3.15    4.48
   7   3   3    8.14    2.67
   7   3   3    8.16    4.05
   6  -5  -8  364.28   12.47
   6   5  -8  400.41   13.46
  -6  -5   8  366.83   13.18
  -6   5   8  363.12   13.07
  -6   5   8  353.72   12.50
   5   4   9  192.95    7.36
  -5  -4  -9  201.51    8.52
   5   4   9  197.34    8.44
  -5   4  -9  195.66    7.92
   5  -4   9  185.56    7.44
   3   3  13    7.68    4.51
   3  -3  13   12.40    4.03
   3  -3  13   19.62    5.46
   3   3  13   13.56    2.61
  -3   3 -13   14.72    4.51
  -3  -3 -13   10.63    4.76
   7  -2  -8  129.22    5.72
  -7  -2   8  123.17    5.72
  -7  -2   8  126.96    6.70
  -7   2   8  117.41    6.00
  -7   2   8  119.34    6.60
  -7  -2   8  118.52    7.47
  -5  -7  -4  137.63    6.47
  -5   7  -4  159.81    7.01
  -5  -7  -4  150.92    6.72
   5  -7   4  138.47    6.43
   5   7   4  155.57    7.15
  -5   7  -4  136.02    5.76
  -4   6  11   -2.04    4.66
   4  -6 -11    0.32    2.47
   4   6 -11    0.09    2.58
  -4  -6  11   -1.40    4.42
   4  -6 -11    3.87    4.49
   4   6 -11    0.15    3.97
  -7   4  -1   47.17    4.62
  -7  -4  -1   37.52    4.14
  -7  -4  -1   50.95    5.68
   7   4   1   40.93    3.29
   7  -4   1   47.54    5.00
  -1  -9  -7    5.06    3.48
   1  -9   7    9.76    4.89
  -1   9  -7    0.32    3.24
   1   9   7    0.83    4.12
  -1  -9  -7    4.73    5.04
  -1   9  -7    0.27    2.21
   1   0 -16   -5.91    2.98
  -1   0  16   -2.27    4.80
  -7   3   7   20.75    4.75
  -7  -3   7   22.55    3.94
  -7  -3   7   16.59    3.89
  -7   3   7   15.08    3.14
   7   3  -7   23.87    3.19
   7  -3  -7   27.66    3.76
   1 -10  -3   10.67    5.11
   1  10  -3    2.00    3.08
  -1 -10   3   14.69    5.76
   1 -10  -3    4.36    2.50
  -1  10   3    6.62    3.96
   4  -4  11   16.79    3.90
  -4   4 -11   10.05    4.22
  -4  -4 -11   20.95    4.91
   4  -4  11   16.24    3.78
   4   4  11   16.25    3.48
   4   4  11   21.79    3.30
  -3   7  -9  198.37    7.93
   3   7   9  199.74    8.36
  -3  -7  -9  208.38    8.34
  -3  -7  -9  216.23    9.05
   3  -7   9  206.08    8.09
  -3   7  -9  199.37    8.56
  -7   4   5   17.70    4.10
  -7  -4   5   13.24    4.59
   7  -4  -5   14.84    4.12
   7   4  -5   10.59    2.86
  -7  -4   5   10.05    4.11
  -5   5  -8   55.15    3.95
   5   5   8   52.46    5.15
   5  -5   8   49.93    4.83
  -5  -5  -8   51.78    4.21
  -5  -5  -8   53.47    5.09
   7   0   5  163.62    6.88
  -7   0  -5  167.87    7.81
   1  -8 -10  119.92    5.86
   1  -8 -10  128.69    5.76
  -1   8  10  125.46    6.06
  -1  -8  10  131.76    6.45
   1   8 -10  138.04    6.62
  -3  -8  -7   13.06    4.18
  -3   8  -7   10.37    3.55
   3  -8   7    5.63    4.70
  -3   8  -7    9.92    3.13
  -3  -8  -7    8.09    3.53
   3   8   7   14.14    3.35
  -1  -6  13  103.72    5.07
  -1   6  13  106.59    6.33
  -1  -6  13  104.70    6.35
   1  -6 -13  101.09    4.46
   1   6 -13   93.40    4.80
  -1  -5  14   49.23    3.86
   1   5 -14   55.80    4.69
   1  -5 -14   52.41    4.33
  -1  -5  14   53.90    5.73
  -1   5  14   51.45    5.90
  -2  -9   7   70.73    4.84
   2  -9  -7   64.83    4.45
   2   9  -7   67.04    4.05
   2  -9  -7   66.14    4.64
  -2   9   7   74.05    4.10
   6  -2   8    0.63    3.74
  -6  -2  -8    8.28    4.44
  -6   2  -8    2.18    3.73
   6   2   8    2.36    4.19
   6   2   8    2.68    2.87
   5   7  -7   21.28    3.77
  -5   7   7   19.56    4.89
  -5   7   7   23.12    3.90
   5  -7  -7   21.77    5.10
  -5  -7   7   28.55    5.32
   0  -8  10  144.20    7.36
   0   8  10  129.89    6.78
   0   8 -10  133.94    5.87
   0  -8 -10  129.15    5.71
   0  -8 -10  137.65    6.36
  -1   1  16    4.95    4.78
  -1  -1  16    2.37    5.04
   1  -1 -16    1.23    4.86
   1   1 -16    5.86    4.24
  -2   9  -6  194.04    7.97
   2  -9   6  218.11    9.21
  -2   9  -6  213.83    8.01
   2   9   6  211.26    8.12
  -2  -9  -6  231.84    8.73
  -2  -9  -6  198.26    8.48
  -7   0   9   76.46    4.70
   7   0  -9   77.76    4.31
  -7   0   9   80.29    4.37
  -6   5  -5    5.61    4.19
   6   5   5    0.27    3.75
  -6  -5  -5    1.56    2.86
   6  -5   5    6.33    3.48
  -6  -5  -5    1.71    4.38
   7   1   5   20.36    3.42
  -7   1  -5   18.53    5.03
  -7  -1  -5    5.10    4.84
   7  -1   5   22.62    4.80
  -4   3  14   66.85    5.28
   4   3 -14   75.94    4.58
   4  -3 -14   79.53    4.27
  -4  -3  14   70.13    6.24
  -4  -3  14   71.44    4.39
  -1 -10  -3   -0.91    3.53
   1 -10   3    7.58    3.79
  -1  10  -3    4.31    3.79
   1  10   3    3.21    3.10
   4  -8  -7   32.26    4.80
  -4   8   7   33.48    4.27
  -4   8   7   37.86    4.94
   4   8  -7   28.42    4.72
  -4  -8   7   34.78    6.04
  -4   6  -9   10.83    3.66
  -4  -6  -9   15.99    3.11
  -4  -6  -9   14.92    5.42
   4  -6   9   15.74    4.80
   4   6   9   14.68    4.57
  -4   6  -9   12.43    2.48
   3   9   4  213.02    8.13
   3  -9   4  201.84    8.81
  -3   9  -4  194.80    7.77
  -3   9  -4  196.61    7.73
  -3  -9  -4  194.40    7.65
  -3  -9  -4  198.44    8.27
  -5  -3 -10   79.93    4.90
   5  -3  10   77.14    5.27
  -5   3 -10   76.83    4.55
   5   3  10   70.47    4.15
   5   3  10   71.20    4.86
  -6  -6   6  130.59    7.05
   6   6  -6  122.43    5.82
  -6   6   6  127.13    5.91
  -6   6   6  123.33    6.22
  -6  -6   6  117.97    5.58
   6  -6  -6  120.39    6.00
  -2   0  16  137.42    7.70
   2   0 -16  133.41    6.84
   0  -6  13   34.15    3.52
   0  -6  13   35.99    4.69
   0   6  13   37.44    5.13
   0   6 -13   33.69    4.07
   0  -6 -13   36.67    4.83
  -5  -4  12   14.00    3.60
  -5   4  12   18.01    3.66
   5  -4 -12   12.96    4.17
   5   4 -12   16.16    3.25
   5  -4 -12   11.47    2.48
  -5  -4  12   13.58    3.77
   0 -10  -4   40.20    3.30
   0 -10   4   52.05    5.84
   0 -10  -4   45.51    5.19
   0  10  -4   49.89    3.56
   0  10   4   46.42    3.74
   0  -5 -14  108.44    6.49
   0  -5  14  102.18    5.11
   0   5  14  113.89    6.99
   0   5 -14   96.78    5.55
   0  -5  14   98.02    5.04
   0   0 -16   58.79    4.19
   0   0  16   50.78    5.10
   7   1  -9  230.19    8.76
  -7   1   9  238.83    9.28
  -7  -1   9  252.58   10.02
   7  -1  -9  250.69    9.45
  -7  -1   9  242.60    9.67
  -5  -5  11  158.06    7.00
   5  -5 -11  147.04    6.34
   5   5 -11  141.48    6.09
  -5   5  11  157.19    7.45
  -5  -5  11  150.41    7.25
   2  10  -1  115.36    5.76
   2 -10  -1  105.46    5.76
  -2  10   1   94.68    5.44
  -2 -10   1  120.56    7.69
  -2  10   1  101.80    4.90
   2  10   0   45.00    5.33
  -2  10   0   41.29    3.64
   2 -10   0   38.10    4.70
  -2 -10   0   40.60    4.15
  -2  10   0   38.16    3.89
   6   0 -12    3.55    3.83
  -6   0  12    4.74    3.05
  -3   0 -14   -0.74    3.78
   3   0  14   -4.77    3.23
   3   0  14   -0.55    2.40
  -5   0 -11  108.29    6.70
   5   0  11   95.81    5.05
   5   0  11  107.15    5.29
  -4  -8  -5   48.46    4.75
  -4  -8  -5   37.77    3.61
  -4   8  -5   46.30    4.52
   4   8   5   40.85    4.10
  -4   8  -5   47.29    3.32
   4  -8   5   46.01    5.53
   2   5 -14   65.32    4.41
  -2  -5  14   70.33    5.20
  -2   5  14   74.43    5.00
   2  -5 -14   85.56    4.53
  -2  -5  14   80.76    5.65
   2  -1 -16  197.97    7.95
   2   1 -16  186.81    7.39
  -2  -1  16  186.28    7.89
  -2   1  16  190.75    8.22
   5  -8  -1  221.20    9.06
   5   8  -1  201.20    7.91
  -5   8   1  209.50    8.07
  -5   8   1  203.35    8.63
  -5  -8   1  215.97    9.00
  -3   8   9   11.59    3.33
  -3  -8   9   18.78    5.82
   3   8  -9   17.55    3.88
   3  -8  -9   10.39    3.73
   3  -8  -9   14.79    3.15
   1 -10  -4  108.62    6.57
   1 -10  -4  101.85    3.99
   1  10  -4  107.78    5.32
  -1 -10   4  128.55    6.29
  -1  10   4  124.64    6.19
   7   4   2    6.14    2.90
  -7  -4  -2    3.66    3.79
  -7   4  -2   17.20    4.08
   7  -4   2   14.29    4.38
  -7  -4  -2    7.76    4.00
  -6   6  -3    3.55    3.57
   6  -6   3    5.60    3.64
   6   6   3   -0.62    3.74
  -6  -6  -3    3.73    3.66
  -6  -6  -3    2.89    3.00
  -2   6  13  139.23    6.65
   2   6 -13  134.52    6.64
  -2  -6  13  147.98    7.46
  -2  -6  13  140.17    6.74
  -6  -4  10   29.31    4.87
   6  -4 -10   31.30    3.57
  -6   4  10   36.38    5.47
  -6   4  10   46.37    4.93
  -5   8   2   77.18    4.28
   5  -8  -2   77.30    5.27
  -5   8   2   81.68    4.70
  -5  -8   2   76.01    6.31
   5   8  -2   70.72    4.27
   1   9  -8  176.47    7.83
   1  -9  -8  172.28    7.74
   1  -9  -8  172.10    7.38
  -1   9   8  164.82    8.00
  -1  -9   8  178.54    8.43
   0  -9  -8   21.04    3.78
   0  -9  -8   19.30    4.37
   0  -9   8   21.67    6.38
   0   9   8   21.50    4.81
   0   9  -8   18.58    4.40
   0   1 -16   54.95    5.58
   0   1  16   57.51    4.39
   0  -1  16   64.34    5.41
   0  -1 -16   63.67    4.24
   2   0  15   -3.22    5.76
   2   0  15   -2.81    2.80
  -2   0 -15    4.09    3.52
   3   7 -11   -2.50    4.29
  -3   7  11    2.27    4.66
   3  -7 -11    3.15    2.70
  -3  -7  11   -1.61    5.23
   3  -7 -11    2.27    4.09
  -3  -9   6   80.47    6.88
   3   9  -6   77.58    4.63
  -3   9   6   88.19    5.72
   3  -9  -6   78.99    5.30
   3  -9  -6   85.85    4.22
   2  10  -2    2.29    3.56
  -2  10   2    8.63    3.71
  -2  10   2   12.18    3.53
  -2 -10   2   19.62    5.21
   2 -10  -2   10.10    4.28
   6   3 -11    9.66    3.59
   6  -3 -11   14.71    3.19
  -6   3  11   10.77    5.68
  -6  -3  11   10.45    4.66
  -6   3  11   14.75    3.92
  -6  -3  11   19.72    5.00
  -2  10  -1   19.25    4.18
  -2 -10  -1   21.77    5.54
  -2  10  -1   18.99    4.02
   2  10   1   17.92    3.79
   2 -10   1   11.07    4.36
   7   4  -6   13.81    4.28
  -7   4   6   11.52    5.31
   7  -4  -6    8.81    4.03
  -7  -4   6    9.46    3.78
  -7  -4   6    9.38    3.95
  -7   4   6    5.64    2.73
   1  -3  15   -2.30    3.48
   1  -3  15    2.32    4.37
  -1   3 -15    0.34    4.66
   1   3  15    6.36    4.98
  -1  -3 -15    1.99    3.44
   1  -7 -12   55.14    4.68
  -1   7  12   46.06    5.23
   1   7 -12   43.45    4.25
   1   7 -12   44.38    4.03
  -1  -7  12   49.95    4.33
  -1  -4  15   26.73    4.26
  -1  -4  15   30.08    4.00
   1   4 -15   23.87    3.25
   1  -4 -15   30.01    4.98
  -1   4  15   29.31    4.13
  -6  -1  12  209.11    8.34
  -6   1  12  206.31    8.43
  -6  -1  12  215.79    8.67
   6  -1 -12  218.51    8.30
  -6   1  12  226.73    9.40
   6   1 -12  226.58    9.06
   2   8 -10   20.26    4.55
   2  -8 -10   21.45    3.39
  -2  -8  10   20.11    4.69
   2  -8 -10   20.72    3.86
  -2   8  10   17.55    5.09
  -5   8   0   50.23    3.97
   5  -8   0   47.97    4.08
  -5   8   0   46.02    5.46
  -5  -8   0   47.97    5.81
   5   8   0   52.97    4.93
  -3   1 -14  377.82   12.18
  -3  -1 -14  383.50   12.25
   3  -1  14  390.23   12.05
   3   1  14  357.15   10.85
   3  -1  14  395.05   12.48
   3   1  14  406.03   12.32
   5   1  11    1.27    3.66
  -5  -1 -11   -0.67    4.72
   5  -1  11   -0.85    3.43
   5   1  11   -2.42    3.24
  -5   1 -11   -3.41    4.42
   5  -1  11    1.98    3.53
  -4   0  15   -3.41    3.70
   4   0 -15    1.21    2.95
   4  -3  12   56.91    3.96
  -4  -3 -12   42.74    4.88
   4   3  12   47.28    3.77
  -4   3 -12   54.68    5.16
   4   3  12   50.02    3.32
   4  -3  12   53.17    4.33
  -3  -3  15    3.07    3.80
   3  -3 -15   -0.83    4.95
   3   3 -15    9.03    2.84
  -3   3  15    6.44    5.21
  -3  -3  15    8.50    3.25
   2  -5  13   11.63    3.99
   2  -5  13    8.97    4.54
   2   5  13   10.38    3.22
  -2   5 -13    6.60    3.68
  -2  -5 -13   12.51    4.99
  -5  -8   3   35.99    6.00
  -5   8   3   36.00    5.52
   5   8  -3   26.26    3.08
   5  -8  -3   28.42    4.52
  -5   8   3   31.15    3.83
   2   6  12  116.36    5.98
   2  -6  12  114.10    5.48
  -2  -6 -12  128.89    5.80
   2  -6  12  125.73    6.82
  -2   6 -12  127.15    6.39
  -2  -6 -12  117.54    6.35
  -5  -6  -7  583.27   17.45
   5  -6   7  595.97   17.01
   5   6   7  595.37   16.60
  -5   6  -7  633.89   18.35
   5  -3 -13    8.59    4.60
  -5   3  13    9.07    5.27
   5   3 -13    7.12    3.70
  -5  -3  13    9.02    4.82
  -5  -3  13   12.18    4.56
   7   3   4  272.55    8.94
   7   3   4  258.96    8.88
   7  -3   4  270.53    8.89
  -7  -3  -4  299.54   10.36
  -7   3  -4  296.64   10.54
   2   1  15  130.12    7.10
   2  -1  15  123.24    5.47
   2  -1  15  129.87    6.95
  -2   1 -15  114.50    6.48
  -2  -1 -15  124.23    6.77
  -4   9   1    8.27    3.25
   4   9  -1    4.99    4.09
  -4  -9   1    6.22    4.72
   4  -9  -1    4.72    4.53
  -4   9   1    4.86    3.94
  -1  -2  16  235.82    8.78
   1   2 -16  245.35    8.78
  -1   2  16  245.09    8.93
   1  -2 -16  255.64    9.14
  -2   8  -9   32.45    2.90
  -2   8  -9   40.53    4.41
   2   8   9   44.72    4.35
  -2  -8  -9   44.11    3.74
  -2  -8  -9   38.18    4.02
   2  -8   9   55.03    5.47
   0  -7 -12  370.80   11.92
   0   7  12  366.52   11.82
   0  -7  12  424.64   13.91
   0   7 -12  341.99   11.50
   0   7 -12  396.77   12.27
  -7  -2  -5  122.06    6.05
   7   2   5  112.18    5.20
   7  -2   5  114.71    5.33
  -7   2  -5  122.62    6.59
   4   9  -2   45.86    3.61
   4  -9  -2   45.06    3.90
  -4   9   2   45.44    4.31
  -4   9   2   49.34    3.64
  -4  -9   2   45.22    5.03
   3  -5  12   76.23    5.26
   3  -5  12   68.08    5.77
   3   5  12   73.50    3.87
   3   5  12   76.57    5.71
  -3  -5 -12   68.63    4.66
  -3   5 -12   73.53    5.56
   4  -9   0   19.98    5.04
  -4   9   0    8.68    3.55
  -4  -9   0   17.12    5.67
   4   9   0   13.36    3.59
  -4   9   0   10.66    3.91
   4  -1 -15  125.45    6.22
   4   1 -15  130.19    5.65
  -4   1  15  141.34    7.22
  -4  -1  15  148.76    7.51
   1  10   4  119.29    6.19
   1 -10   4  126.58    6.75
  -1  10  -4  136.62    5.58
  -1 -10  -4  127.00    5.25
  -1 -10  -4  135.50    7.02
  -5   7  -5   87.47    6.36
  -5  -7  -5   89.14    5.14
  -5   7  -5   79.25    3.90
   5   7   5   80.45    4.23
   5  -7   5   75.83    5.45
  -5  -7  -5   80.36    5.24
   2  10  -3  183.87    7.44
   2 -10  -3  209.28    8.84
  -2 -10   3  209.78    8.90
   2 -10  -3  189.17    6.84
  -2  10   3  190.04    7.46
  -7   3   8   70.71    4.16
   7   3  -8   74.71    4.44
  -7   3   8   82.83    4.58
  -7  -3   8   76.61    4.98
  -7  -3   8   77.23    6.21
   7  -3  -8   85.85    5.07
   2 -10   2    8.68    5.27
  -2  10  -2   10.38    4.18
  -2  10  -2    1.59    2.99
   2  10   2    6.42    4.18
  -2 -10  -2   10.19    4.08
   6   4   7  202.76    7.96
   6  -4   7  229.55    8.88
   6   4   7  244.16    9.23
  -6   4  -7  243.18    8.79
  -6  -4  -7  244.80    9.14
  -1   8 -10   47.60    3.77
  -1   8 -10   58.02    4.85
  -1  -8 -10   61.55    4.69
   1  -8  10   47.05    5.08
  -1  -8 -10   61.97    4.31
   1   8  10   51.47    5.26
   5  -8   1   72.02    4.68
  -5   8  -1   63.58    3.62
  -5   8  -1   74.28    4.54
   5   8   1   72.41    4.82
  -5  -8  -1   76.85    5.67
   4  -7 -10    6.26    4.46
  -4  -7  10    7.49    5.32
   4   7 -10    4.09    3.94
   4  -7 -10    1.68    3.68
  -4   7  10   -1.84    3.61
   0  -4  15    9.62    5.31
   0  -4 -15   15.92    5.31
   0   4 -15   11.11    3.82
   0   4  15   15.22    4.96
   0  -4  15    7.95    3.31
  -5   0  14    2.50    3.14
   5   0 -14   -1.95    2.63
   5   0 -14   -1.25    2.67
  -6   0  -9  -10.12    4.36
   6   0   9   -0.34    4.42
  -3  -6 -11    4.07    3.84
   3  -6  11    5.20    3.46
  -3  -6 -11   10.32    3.88
  -3   6 -11    3.66    3.05
   3   6  11    2.14    4.02
  -3   6 -11    1.68    3.60
  -7  -2   9   43.61    4.82
  -7   2   9   49.40    4.53
  -7  -2   9   50.40    4.57
  -7  -2   9   48.67    4.41
   7  -2  -9   42.52    4.04
  -7   2   9   51.21    4.02
   2   4 -15    8.40    3.74
  -2   4  15   12.83    3.97
  -2  -4  15   12.63    4.29
  -2  -4  15   15.33    3.82
   2  -4 -15    8.94    4.53
  -6  -5   9    3.36    5.55
  -6   5   9    1.20    3.61
  -6   5   9   -1.26    4.43
   6   5  -9    3.98    4.41
   6  -5  -9    3.94    3.67
  -6  -5   9   -2.36    3.10
  -7   5   2    2.78    4.61
  -7  -5   2   -4.25    3.87
   7  -5  -2   -4.15    3.30
   7   5  -2   -0.52    3.54
  -7  -5   2   -2.92    3.36
  -5  -8   4  604.36   17.65
   5   8  -4  605.87   17.19
  -5   8   4  658.19   18.45
  -5   8   4  629.01   18.13
   5  -8  -4  618.09   17.33
   4   9  -3   93.73    5.62
  -4  -9   3  106.15    6.83
   4  -9  -3   98.96    5.46
  -4   9   3  113.62    5.81
  -4   9   3  106.65    4.99
   6  -3   8    6.76    4.90
   6   3   8    9.30    3.38
  -6  -3  -8    6.00    4.24
  -6   3  -8    7.50    5.20
   6   3   8    7.81    3.59
  -5   6  10    8.99    4.84
   5  -6 -10    4.12    3.28
  -5  -6  10    2.98    5.99
   5   6 -10    4.85    3.41
   5   6 -10   -1.64    2.37
  -5   6  10    6.39    2.97
   0  10  -5  141.66    5.95
   0 -10  -5  143.15    6.51
   0  10   5  142.18    6.73
   0 -10   5  134.97    6.31
  -6   6   7    1.46    5.29
  -6   6   7   -5.35    2.79
  -6  -6   7    0.28    2.95
   6  -6  -7   -6.87    4.25
   6   6  -7    1.80    4.29
  -6  -6   7   -4.51    5.58
   2   2 -16   -1.09    3.39
  -2   2  16   -6.26    4.24
   2  -2 -16   -1.01    4.58
  -2  -2  16    6.48    5.26
  -7   5   1    2.74    3.45
   7  -5  -1   -0.73    3.26
  -7  -5   1   -1.88    3.40
   7   5  -1    2.54    3.06
  -7  -5   1   -1.94    4.90
  -7  -5   3   96.95    5.22
   7  -5  -3   94.32    5.85
   7   5  -3   99.81    5.16
  -7   5   3  103.45    5.60
  -7  -5   3   95.08    5.89
  -2  -7  12    4.44    5.07
   2   7 -12    2.73    2.85
   2  -7 -12   -0.25    3.06
  -2   7  12   -4.27    4.03
   2   7 -12    3.31    4.47
   4  -9   1   24.59    4.86
  -4   9  -1   24.75    3.88
  -4   9  -1   17.86    3.50
   4   9   1   30.32    3.65
  -4  -9  -1   23.23    5.03
   4   0  13   -2.93    4.17
   4   0  13    1.32    4.64
  -4   0 -13   -2.74    4.12
   5   7  -8   28.29    4.46
  -5   7   8   32.61    4.23
  -5   7   8   23.47    4.23
   5  -7  -8   40.37    4.46
  -5  -7   8   30.77    4.50
   0  -2  16    3.27    2.46
   0  -2 -16    7.92    4.36
   0   2 -16    2.41    4.49
   0  -2  16    4.11    5.38
   0   2  16    3.13    5.38
  -3   9  -5  127.16    6.33
   3   9   5  121.31    5.57
  -3  -9  -5  104.05    4.89
   3  -9   5  125.56    7.10
  -3  -9  -5  122.33    7.43
  -3   9  -5  116.21    4.89
   5   1 -14   14.98    4.36
  -5  -1  14    8.45    4.66
  -5  -1  14   17.02    3.04
  -5   1  14   25.94    5.08
   5  -1 -14   15.14    3.54
  -6   1  -9   87.99    5.97
   6  -1   9   91.21    4.85
   6   1   9   92.47    5.10
  -6  -1  -9   93.28    6.07
  -1 -10   5   94.15    6.33
   1  10  -5   74.56    4.26
   1 -10  -5   87.06    4.95
   1 -10  -5   74.55    5.38
  -1  10   5   86.28    5.66
   2  -9  -8  242.56    8.44
   2   9  -8  251.79    9.13
  -2  -9   8  273.27    9.56
   2  -9  -8  240.31    8.55
  -2   9   8  263.88    9.61
  -6  -2  12   18.48    4.73
  -6   2  12   16.87    4.00
   6   2 -12   12.65    2.81
  -6  -2  12   21.24    5.61
  -6   2  12   11.15    3.82
   6  -2 -12   15.25    3.39
  -8   0   2  907.30   12.67
   8   0  -2  905.35   24.60
   1  -6  13   52.50    4.78
   1  -6  13   51.54    4.52
  -1  -6 -13   41.92    3.70
   1   6  13   48.71    4.21
  -1   6 -13   44.59    4.76
  -2   4 -14  168.65    6.85
  -2  -4 -14  199.87    8.31
   2  -4  14  180.87    7.27
   2   4  14  177.46    6.95
   2  -4  14  168.43    6.94
  -7  -4  -3  124.43    6.06
   7  -4   3  118.69    6.00
   7   4   3  128.20    5.87
  -7  -4  -3  115.74    7.20
  -7   4  -3  125.06    6.18
   3   2  14   10.61    5.09
   3  -2  14   13.47    4.73
  -3   2 -14   10.50    4.10
  -3  -2 -14   11.49    3.55
   3   2  14   11.29    2.39
   3  -2  14    8.07    4.59
  -1  -9  -8   31.41    3.97
   1   9   8   32.79    3.74
  -1   9  -8   27.21    3.57
  -1   9  -8   23.43    3.20
  -1  -9  -8   30.86    4.83
   1  -9   8   24.94    6.13
   5   2  11   14.67    3.81
  -5  -2 -11   16.82    5.53
   5  -2  11   22.70    3.92
  -5   2 -11   19.72    4.84
   5  -2  11    8.78    3.45
   5   2  11   18.18    3.74
   7   0   6   -0.96    3.36
  -7   0  -6   -0.07    3.44
  -4  -7  -8    4.50    3.04
  -4  -7  -8    7.60    4.07
  -4   7  -8    6.10    2.40
  -4   7  -8    3.52    4.04
   4  -7   8    5.97    4.19
   4   7   8    5.49    3.58
  -3  -4 -13  289.80    9.83
  -3   4 -13  297.42    9.56
   3   4  13  301.42   10.11
   3   4  13  289.16    9.19
   3  -4  13  313.82   11.16
   3  -4  13  301.14    9.80
   8   0  -3    3.89    3.57
  -8   0   3   -0.25    3.58
  -2   7 -11    8.36    4.44
  -2  -7 -11    0.01    4.16
   2   7  11    5.91    3.30
  -2   7 -11    3.02    3.47
   2  -7  11    8.89    3.43
  -2  -7 -11    8.89    3.23
  -6  -7   2  153.88    6.23
  -6   7   2  157.22    6.49
   6   7  -2  170.31    6.93
   6  -7  -2  173.27    6.53
  -6  -7   2  163.17    8.48
  -6   7   2  175.16    6.82
  -3   0  16    1.00    5.72
   3   0 -16   -3.01    3.32
  -4   8   8  133.97    6.62
   4  -8  -8  142.67    6.10
   4   8  -8  145.48    5.89
  -4   8   8  142.42    6.75
  -4  -8   8  134.39    6.50
  -7   5   0    0.07    4.98
  -7  -5   0    4.89    3.94
   7   5   0    0.19    3.45
   7  -5   0    1.31    5.06
  -7  -5   0    7.53    3.63
   1   5  14   25.78    5.12
   1  -5  14   32.56    6.08
  -1  -5 -14   32.15    4.66
  -1   5 -14   26.27    3.22
   1  -5  14   31.89    4.43
   4  -1  13  145.37    6.16
  -4  -1 -13  149.78    6.13
  -4   1 -13  154.12    7.32
   4   1  13  153.71    7.11
   4   1  13  146.36    6.31
   4  -1  13  144.48    6.47
  -6  -7   1  128.41    6.17
  -6   7   1  131.21    6.57
   6  -7  -1  148.42    6.41
  -6  -7   1  121.93    5.36
   6   7  -1  140.39    5.71
   2  -9   7    3.92    4.09
   2   9   7    7.66    4.51
  -2  -9  -7    0.57    3.31
  -2   9  -7   -0.95    3.42
  -2   9  -7    1.71    3.23
  -2  -9  -7   -4.36    4.33
  -8   0   1  -11.16    5.39
   8   0  -1   -6.50    4.50
   2  -2  15  108.75    5.54
   2  -2  15  110.93    5.88
  -2  -2 -15  106.88    5.31
  -2   2 -15  112.89    6.52
   2   2  15  117.95    7.11
  -4  -5  13    8.20    4.62
  -4  -5  13    6.75    4.73
   4   5 -13    4.76    3.38
   4  -5 -13    8.01    3.30
  -4   5  13   19.89    4.64
   7  -4  -7   85.88    5.05
  -7  -4   7   81.48    5.25
  -7   4   7   80.37    4.26
  -7  -4   7   81.81    4.87
  -7   4   7   96.65    6.17
   7   4  -7   90.22    4.92
  -6   6  -4  114.00    6.35
   6  -6   4  131.96    6.71
  -6  -6  -4  151.42    6.80
   6   6   4  132.29    6.13
  -6  -6  -4  130.77    6.28
  -7  -5   4   -6.58    4.98
  -7  -5   4   -5.38    3.29
   7  -5  -4    5.51    4.66
   7   5  -4    0.22    2.72
  -7   5   4   -8.43    4.71
   2 -10  -4  173.34    7.66
   2 -10  -4  173.47    6.38
  -2 -10   4  176.56    8.17
  -2  10   4  180.76    7.11
   2  10  -4  175.08    6.96
   6  -5   6   37.34    4.93
  -6   5  -6   50.47    5.95
  -6  -5  -6   40.58    5.66
   6   5   6   37.77    3.55
  -6  -5  -6   36.23    4.07
  -3  -8  -8  374.86   11.71
  -3   8  -8  365.30   11.31
  -3   8  -8  363.41   11.82
  -3  -8  -8  389.21   12.23
   3  -8   8  353.24   11.33
   3   8   8  360.34   11.17
  -1   0 -16   -3.71    4.38
   1   0  16   -1.23    3.42
   8   1  -2    3.44    4.41
   8  -1  -2    2.11    4.04
  -8  -1   2    4.81    4.47
  -8   1   2    7.32    4.69
  -5  -8  -2  152.32    6.19
  -5  -8  -2  140.31    6.44
   5   8   2  171.09    6.48
  -5   8  -2  162.01    6.22
   5  -8   2  158.45    6.48
  -5   8  -2  179.27    7.44
   2 -10   3    6.19    5.13
   2  10   3    7.10    3.79
  -2  10  -3    5.25    3.78
  -2  10  -3    1.32    3.34
  -2 -10  -3    9.10    4.38
  -7   0  10    2.25    3.33
  -7   0  10    0.98    3.39
   7   0 -10   -2.45    3.66
   6   7  -3  137.85    6.60
  -6  -7   3  140.18    7.05
  -6   7   3  128.10    6.96
  -6   7   3  137.03    5.96
   6  -7  -3  132.94    6.37
  -4  -9   4   88.46    6.88
  -4   9   4   68.27    4.86
  -4   9   4   74.74    4.88
   4   9  -4   65.89    4.12
   4  -9  -4   76.28    4.64
   4   2 -15   48.60    4.90
  -4  -2  15   33.26    5.68
  -4   2  15   38.38    5.31
  -4  -2  15   31.06    3.76
   4  -2 -15   41.74    4.86
  -7   1  -6   72.71    5.26
   7  -1   6   70.38    4.51
   7   1   6   57.62    5.12
  -7  -1  -6   64.97    4.28
   8  -1  -3  179.41    7.38
  -8  -1   3  174.71    7.52
   8   1  -3  194.21    7.87
  -8   1   3  177.91    7.15
  -8   0   4  588.94   17.11
   8   0  -4  635.48   17.72
   3   9  -7  215.04    8.02
   3  -9  -7  197.34    7.42
  -3  -9   7  189.70    7.64
   3  -9  -7  183.82    6.59
  -3  -1  16    5.76    4.05
  -3   1  16    3.29    5.59
   3   1 -16    2.18    3.45
   3  -1 -16    2.49    3.91
  -6  -7   0  249.27    9.84
   6  -7   0  227.94    7.95
  -6  -7   0  229.50    8.04
  -6   7   0  213.46    7.62
   6   7   0  243.46    8.36
   8  -1  -1   87.51    4.83
  -8   1   1   98.24    6.93
  -8  -1   1   81.00    5.08
   8   1  -1   88.46    6.02
   4   9   2   28.47    4.64
   4  -9   2   30.55    4.98
  -4  -9  -2   25.34    5.33
  -4   9  -2   30.92    4.22
  -4   9  -2   25.96    3.20
   4  -8   6   53.20    5.39
  -4  -8  -6   54.78    5.84
  -4   8  -6   47.92    3.45
  -4  -8  -6   54.18    4.41
   4   8   6   45.85    4.35
  -4   8  -6   52.12    4.56
   5  -8  -5   41.22    3.73
  -5  -8   5   42.89    5.97
  -5   8   5   35.65    3.84
   5   8  -5   38.43    4.48
  -5   8   5   38.21    4.75
  -3  -5  14   19.90    5.39
   3  -5 -14   24.77    4.86
  -3   5  14   10.67    4.13
  -3  -5  14   24.40    5.13
   3   5 -14   11.84    4.03
  -4  -4  14    7.94    3.89
  -4   4  14    6.81    5.66
   4   4 -14   11.82    3.32
   4  -4 -14    4.65    4.80
  -4  -4  14    6.60    4.23
   1   1  16   38.68    4.96
  -1   1 -16   33.34    5.09
   1  -1  16   31.88    3.92
  -1  -1 -16   36.60    4.09
   8   0   0   27.31    4.79
  -8   0   0   25.07    4.19
   7  -1 -10   12.26    4.24
  -7   1  10   11.33    5.41
  -7  -1  10   21.81    5.59
  -7   1  10   14.64    5.16
  -7  -1  10    8.28    4.17
   7   1 -10    8.04    3.67
  -4  -6  12   28.41    4.83
   4   6 -12   33.91    3.39
   4   6 -12   44.94    3.74
   4  -6 -12   37.79    5.42
  -4   6  12   42.07    5.01
   5  -5   9  123.48    6.84
  -5  -5  -9  127.19    6.72
   5   5   9  109.87    5.16
  -5   5  -9  116.12    6.19
   5   5   9  109.93    4.96
   1  10   5  102.46    5.12
   1 -10   5  101.37    6.22
  -1 -10  -5  111.32    6.70
  -1 -10  -5   99.12    4.95
  -1  10  -5   88.62    4.60
  -5  -4 -10    5.26    3.75
   5   4  10    6.80    3.44
  -5   4 -10    4.25    4.89
   5   4  10    3.74    4.69
   5  -4  10   11.77    4.33
  -3   6  13   17.42    4.14
  -3  -6  13   17.00    4.06
  -3  -6  13   11.33    3.35
   3  -6 -13   14.78    3.92
   3   6 -13   14.05    3.49
   8   1  -4   24.18    4.79
  -8   1   4   30.80    5.25
   8  -1  -4   20.77    4.04
  -8  -1   4   30.38    5.06
   3  -7  10  144.30    6.37
  -3   7 -10  147.38    6.35
   3   7  10  159.21    6.73
  -3   7 -10  159.45    7.21
  -3  -7 -10  157.63    6.64
  -3  -7 -10  172.90    7.47
   1  -7  12   54.92    5.77
  -1  -7 -12   53.02    4.33
  -1   7 -12   61.12    5.38
  -1   7 -12   58.42    4.71
   1   7  12   56.27    4.22
  -1  -7 -12   47.63    3.83
  -7  -5  -1    4.17    5.07
   7  -5   1    8.44    3.39
   7   5   1   11.92    3.62
  -7  -5  -1   11.46    4.44
  -7   5  -1   10.50    5.06
   1  -8 -11   79.68    4.51
   1   8 -11   81.45    4.99
   1  -8 -11   64.02    3.92
  -1   8  11   71.43    4.38
  -1  -8  11   84.78    6.32
  -1   3  16   11.78    4.95
  -1  -3  16   10.16    4.49
   1  -3 -16    6.76    3.55
  -1  -3  16    3.71    3.25
   1   3 -16    8.09    3.57
  -6  -7   4   26.85    5.59
  -6   7   4   27.24    3.38
   6  -7  -4   23.03    4.94
  -6   7   4   35.94    4.17
   6   7  -4   33.13    4.56
   5   2 -14  104.92    4.90
   5  -2 -14   95.15    5.06
  -5  -2  14   93.64    5.55
  -5   2  14   90.99    6.01
  -5  -2  14   91.37    4.91
   6   2   9  190.60    7.26
   6   2   9  168.19    7.26
   6  -2   9  206.49    7.32
  -6  -2  -9  199.38    7.40
  -6   2  -9  194.31    7.33
  -4  -5 -11    2.10    4.41
   4   5  11    0.65    3.40
   4   5  11    0.43    4.59
   4  -5  11    0.14    4.39
  -4   5 -11    6.33    2.92
  -4   5 -11    3.45    4.25
   7   5  -5    1.99    3.70
   7  -5  -5    3.57    4.61
  -7  -5   5    6.11    4.44
  -7   5   5    3.22    3.65
  -7  -5   5   10.18    3.30
  -7   3  -5   37.17    4.95
   7  -3   5   48.56    4.30
   7   3   5   30.54    3.17
   7   3   5   50.73    4.21
  -7  -3  -5   36.69    4.92
   8  -1   0    9.97    3.62
   8   1   0   12.93    4.15
  -8   1   0   20.86    5.55
  -8  -1   0   12.78    3.49
   8   0  -5    1.13    4.41
  -8   0   5    1.42    4.58
   0  -8  11  287.22   10.20
   0  -8 -11  252.94    8.97
   0  -8 -11  280.46    9.81
   0   8 -11  229.66    8.47
   0   8 -11  256.81    8.41
   0   8  11  265.86    9.04
   6  -7   1   12.53    4.70
  -6   7  -1    9.88    4.26
  -6  -7  -1   23.34    4.35
  -6  -7  -1   18.41    3.64
   6   7   1   14.43    3.66
   1   9  -9  272.39    9.36
   1  -9  -9  265.95    9.14
  -1  -9   9  278.62   10.34
   1  -9  -9  254.45    9.11
  -1   9   9  244.89    8.35
   4   2  13  151.14    6.72
   4  -2  13  153.27    7.42
   4   2  13  139.95    5.89
   4  -2  13  145.64    6.25
  -4  -2 -13  151.96    6.85
  -4   2 -13  163.19    7.42
   3   8 -10   14.71    3.42
  -3  -8  10   14.87    5.08
   3  -8 -10   26.07    4.08
   3  -8 -10   23.38    3.60
  -3   8  10   21.38    3.45
   0  -9  -9   13.04    4.61
   0  -9   9    5.36    4.07
   0   9  -9   14.56    3.38
   0   9   9    6.27    3.48
   0  -9  -9    9.58    3.58
   6   4 -11  124.98    5.53
  -6   4  11  123.20    6.30
   6  -4 -11  121.66    5.38
  -6   4  11  122.27    5.77
  -6  -4  11  119.98    6.12
  -6  -4  11  129.50    6.72
  -7   3   9   11.96    5.24
  -7  -3   9    8.24    4.15
   7  -3  -9    6.65    3.50
  -7  -3   9    9.01    3.34
   7   3  -9    7.39    3.64
  -7   3   9    5.07    3.41
   0  10   6   92.70    5.02
   0 -10  -6  105.12    6.15
   0  10  -6   91.95    5.08
   0 -10  -6   95.05    4.90
   0 -10   6   85.63    5.26
   1  -4  15   60.11    6.22
  -1   4 -15   62.57    4.31
  -1  -4 -15   52.56    3.93
   1  -4  15   64.64    4.84
   1   4  15   68.02    5.46
   5   7   6   24.20    4.48
  -5  -7  -6   25.49    4.60
  -5   7  -6   12.53    5.77
  -5  -7  -6   14.53    3.93
   5  -7   6   24.05    4.33
   4   9  -5  109.91    5.08
  -4   9   5  119.17    5.71
  -4   9   5  118.92    5.38
  -4  -9   5  118.43    7.20
   4  -9  -5  109.95    5.95
  -8   2   2   97.59    6.64
   8   2  -2  102.04    6.26
  -8  -2   2  111.55    5.68
   8  -2  -2  108.84    5.43
  -4   6 -10  139.26    5.76
  -4  -6 -10  147.06    6.22
  -4  -6 -10  158.42    7.68
   4  -6  10  159.86    7.41
   4   6  10  155.23    7.06
  -4   6 -10  146.44    7.51
   2  10  -5   -1.07    4.18
  -2  10   5    1.92    4.25
   2 -10  -5    1.03    3.76
  -2 -10   5   -1.34    3.78
   2 -10  -5   -0.25    3.40
   7   2   6    2.43    3.50
   7  -2   6    2.69    4.76
  -7   2  -6    2.55    3.66
  -7  -2  -6    4.20    4.91
   6  -6  -8   -0.95    3.98
  -6   6   8    6.64    3.92
  -6  -6   8    2.29    2.43
  -6   6   8   -0.82    3.49
   6   6  -8    1.78    3.96
  -6  -6   8    6.09    3.96
   4  -4  12   88.75    6.02
  -4   4 -12   84.91    4.87
   4   4  12   85.99    4.67
   4  -4  12   82.88    4.34
  -4  -4 -12   84.34    5.38
   4   4  12   78.30    5.01
   3  -4 -15   80.68    4.41
   3   4 -15   71.23    4.97
  -3  -4  15   71.63    4.94
  -3   4  15   70.62    5.11
  -3  -4  15   60.70    5.69
   1 -10  -6    6.24    3.36
  -1 -10   6    6.01    3.71
  -1  10   6    3.26    3.59
   1  10  -6    6.66    3.45
   1 -10  -6    6.28    2.82
  -5   8  -3   -1.36    2.69
   5   8   3   -0.66    3.13
  -5  -8  -3   -5.14    4.13
   5  -8   3    1.30    4.60
  -5  -8  -3   -3.14    2.79
  -5   8  -3    1.83    4.70
  -8  -1   5   11.90    4.70
   8   1  -5    9.49    3.71
  -8   1   5    9.65    4.68
   8  -1  -5   16.66    4.01
   8   1  -5    9.32    2.54
   8   2  -3   24.26    2.79
   8   2  -3   30.32    5.12
   8  -2  -3   38.74    4.89
  -8  -2   3   31.95    4.03
  -8   2   3   27.71    3.68
   8   0   1   -0.39    3.26
  -8   0  -1   -4.76    3.60
  -2  -3  16   -2.42    3.04
  -2   3  16    0.10    5.12
   2  -3 -16   -4.13    4.07
   2   3 -16    4.22    4.66
  -2  -3  16    4.49    3.84
  -5   5  12   13.59    4.42
   5   5 -12    6.37    3.13
  -5  -5  12    8.05    4.30
   5  -5 -12    8.33    3.22
  -5  -5  12   16.33    5.47
  -2  10  -4   64.29    3.87
  -2  10  -4   66.71    4.13
   2  10   4   67.70    4.61
  -2 -10  -4   74.56    6.11
   2 -10   4   68.36    4.53
   3  -2 -16   73.22    4.28
  -3  -2  16   68.35    5.65
   3   2 -16   72.84    4.54
  -3   2  16   65.53    5.90
  -3  10   1   37.01    3.91
  -3  10   1   31.45    4.51
   3  10  -1   38.89    3.86
   3 -10  -1   39.13    5.10
  -3 -10   1   42.69    4.66
   0  -3  16   40.45    6.02
   0  -3  16   35.22    3.56
   0  -3 -16   31.21    3.81
   0   3  16   32.71    4.56
   0   3 -16   31.64    3.99
  -5   4  13   11.14    5.25
   5  -4 -13   12.62    4.63
   5   4 -13   10.52    3.27
  -5  -4  13   16.05    5.74
  -5  -4  13    3.43    4.48
   7   4   4    3.46    2.92
  -7  -4  -4    1.75    4.45
   7   4   4    8.56    4.35
  -7   4  -4   -4.01    3.62
   7  -4   4    3.45    3.96
  -8   2   1   38.07    4.62
  -8  -2   1   31.05    4.73
   8  -2  -1   28.87    4.98
   8   2  -1   27.92    4.73
  -4   9  -3   37.45    4.42
   4  -9   3   52.43    5.17
  -4  -9  -3   43.24    4.85
   4   9   3   49.13    5.36
  -4   9  -3   40.14    3.47
  -3  10   0    9.17    4.24
   3  10   0    6.84    4.57
  -3 -10   0    5.56    6.15
  -3  10   0    9.54    3.52
   3 -10   0    1.25    5.23
  -3  -9  -6   29.40    3.99
   3   9   6   19.44    4.68
  -3  -9  -6   28.30    4.45
  -3   9  -6   23.12    4.17
  -3   9  -6   31.28    3.96
   3  -9   6   23.48    4.07
  -5   6  -8   16.59    3.68
   5  -6   8    5.45    4.81
  -5  -6  -8   12.70    4.96
  -5  -6  -8   15.21    3.04
   5   6   8   12.82    3.93
  -6   3  12    6.99    3.49
   6  -3 -12   12.75    2.84
  -6  -3  12   14.36    5.20
   6   3 -12   16.43    3.95
  -6   3  12   12.86    4.43
  -6  -3  12   13.47    4.93
   1  -2  16    5.77    2.97
   1  -2  16    8.19    3.66
  -1   2 -16   13.74    5.00
   1   2  16   10.07    4.59
  -1  -2 -16    3.58    4.69
  -6   7   5   -2.10    5.50
  -6  -7   5   -3.81    4.55
   6   7  -5    4.96    3.59
  -6   7   5    0.11    3.14
   6  -7  -5    5.22    4.73
   6   0 -13    2.84    3.39
   6   0 -13   -1.34    3.74
  -6   0  13   -0.64    5.07
   3 -10  -2    2.30    4.36
  -3 -10   2    6.23    4.21
  -3  10   2    2.53    4.09
   3  10  -2   12.87    4.30
  -3  10   2   10.22    3.15
  -7  -2  10  196.72    7.81
  -7   2  10  211.53    8.17
  -7  -2  10  199.64    7.50
   7  -2 -10  217.48    7.96
  -7   2  10  225.23    9.07
  -7  -2  10  190.36    7.68
   1   6 -14   32.64    4.01
   1  -6 -14   39.23    4.10
  -1  -6  14   42.30    3.88
  -1   6  14   35.04    4.15
  -1  -6  14   36.63    4.44
  -3   3 -14  672.49   19.13
  -3  -3 -14  702.55   19.76
   3  -3  14  695.03   19.84
   3   3  14  624.07   17.69
   3   3  14  721.45   20.11
   3  -3  14  689.97   20.18
   5   3  11    9.36    3.28
  -5  -3 -11   10.05    4.35
  -5   3 -11    6.38    4.58
   5   3  11   11.89    2.89
   5  -3  11   10.46    4.78
   5  -3  11   12.15    3.62
  -5   8   6  148.12    6.96
  -5   8   6  140.43    6.75
   5  -8  -6  126.92    6.10
  -5  -8   6  123.93    7.14
   5   8  -6  138.17    5.88
   8  -1   1   31.39    3.51
   8   1   1   30.67    3.75
  -8  -1  -1   39.91    4.89
  -8   1  -1   39.16    5.36
   2  -8 -11   30.69    3.64
   2   8 -11   41.10    4.79
  -2  -8  11   41.54    5.32
  -2   8  11   27.66    5.39
   2  -8 -11   44.68    5.11
  -7  -4   8   83.44    4.88
  -7   4   8   88.02    5.15
  -7  -4   8   80.47    5.75
   7  -4  -8   86.93    4.78
   7   4  -8   81.29    4.43
  -7   4   8   91.32    5.25
   8  -2  -4   44.63    4.75
  -8  -2   4   59.61    4.83
  -8   2   4   52.97    5.12
   8   2  -4   56.87    4.97
   8   2  -4   37.81    2.98
  -7  -5  -2    2.53    4.15
  -7   5  -2    0.29    5.25
  -7  -5  -2    3.59    4.00
   7  -5   2    2.57    4.75
   7   5   2   -1.09    3.30
  -6  -5  10  538.69   16.85
   6  -5 -10  538.74   15.50
  -6   5  10  549.00   15.84
   6   5 -10  576.93   16.11
   6   5 -10  547.14   18.28
  -6   5  10  554.00   16.50
   5   7  -9  192.36    7.06
   5  -7  -9  187.45    7.73
  -5  -7   9  168.39    7.87
  -5   7   9  181.51    7.94
  -5   7   9  184.36    7.42
  -3  -7  12  147.15    7.47
   3   7 -12  158.86    7.01
  -3   7  12  153.39    6.77
   3  -7 -12  156.72    7.35
   2  -3  15  125.40    5.76
   2  -3  15  121.62    5.96
  -2   3 -15  126.76    6.36
   2   3  15  120.09    6.43
  -2  -3 -15  123.92    6.52
  -6   6  -5  103.70    5.52
  -6  -6  -5   97.94    6.20
  -6  -6  -5  100.30    5.75
   6  -6   5   85.14    5.51
   6   6   5   94.63    5.45
  -7   5   6   69.86    5.19
  -7   5   6   68.70    4.37
  -7  -5   6   60.41    4.08
  -7  -5   6   76.28    5.19
   7  -5  -6   70.66    4.16
   7   5  -6   77.92    4.51
  -3  10  -1   20.81    3.18
   3 -10   1    8.56    3.72
   3  10   1   15.68    3.26
  -3  10  -1    8.15    4.00
  -3 -10  -1   12.15    4.58
   6   7   2   47.32    3.81
   6  -7   2   46.13    5.36
  -6  -7  -2   43.04    4.29
  -6  -7  -2   43.76    3.78
  -6   7  -2   55.41    4.73
  -1   5  15   26.14    4.06
  -1  -5  15   22.31    5.69
   1  -5 -15   21.06    3.58
  -1  -5  15   26.09    4.30
   1   5 -15   30.98    4.34
   8   0  -6   34.21    3.62
   8   0  -6   34.59    3.06
  -8   0   6   27.77    4.46
   8   2   0   31.33    3.76
  -8  -2   0   39.54    5.59
  -8   2   0   34.85    4.12
   8  -2   0   28.95    4.88
   6  -1 -13   35.20    4.04
   6   1 -13   32.55    3.81
  -6  -1  13   37.81    4.55
  -6   1  13   36.08    4.06
   6  -1 -13   27.06    3.43
  -6  -1  13   25.56    4.39
   4  -3 -15  361.26   11.59
  -4   3  15  387.85   13.61
  -4  -3  15  325.91   10.65
   4   3 -15  368.76   11.57
  -4  -3  15  340.72   11.00
   2  -8  10  128.37    6.58
  -2  -8 -10  112.63    6.42
  -2   8 -10  118.22    5.62
  -2   8 -10  131.54    6.41
   2   8  10  123.34    6.59
  -2  -8 -10  117.66    5.80
  -6   4  -8   47.50    5.74
  -6  -4  -8   47.42    5.45
   6  -4   8   44.28    5.35
   6   4   8   42.66    4.93
   6   4   8   39.00    4.29
  -3 -10   3    6.63    4.12
  -3  10   3    8.80    4.35
   3  10  -3    2.99    4.64
  -3  10   3    9.72    4.00
   3 -10  -3   11.42    5.20
   4  -7 -11  256.80    8.94
  -4  -7  11  283.36   11.03
   4  -7 -11  290.61   10.25
   4   7 -11  285.12    9.37
  -4   7  11  304.17   10.94
   2  -9  -9   24.09    4.30
   2  -9  -9   21.08    3.07
   2   9  -9   22.12    4.19
  -2  -9   9   24.38    5.74
  -2   9   9   32.57    6.03
   0  -6  14    3.01    3.01
   0  -6 -14   -3.00    4.98
   0  -6  14    5.49    3.95
   0   6 -14    1.14    4.00
   0   6  14   -4.38    4.54
  -4  -8   9  183.70    9.23
   4  -8  -9  166.62    7.11
   4   8  -9  166.39    7.04
   4  -8  -9  157.09    6.13
  -4   8   9  162.00    7.50
   5   6 -11  166.34    6.35
   5  -6 -11  153.09    6.30
  -5   6  11  169.97    6.80
  -5  -6  11  167.05    8.52
   5  -6 -11  157.83    6.69
  -5   0 -12    5.63    4.59
   5   0  12   -3.64    3.61
   5   0  12   -1.05    2.47
   3  -9  -8   52.03    4.13
  -3   9   8   54.04    4.60
   3  -9  -8   47.66    5.15
   3   9  -8   57.37    4.40
  -3  -9   8   52.07    6.89
   1  10   6   47.06    5.82
   1 -10   6   31.97    3.94
  -1 -10  -6   33.11    4.19
  -1 -10  -6   34.22    3.33
  -1  10  -6   43.90    4.11
   8  -1  -6   15.59    3.46
  -8  -1   6   11.24    4.73
  -8   1   6   19.54    4.41
   8   1  -6   13.93    4.12
   8   1  -6   16.46    3.02
  -1  -7  13  133.61    7.03
   1   7 -13  129.11    5.63
  -1   7  13  133.71    6.66
   1  -7 -13  135.69    6.62
   1   7 -13  110.62    5.32
   7   0   7  162.41    7.56
  -7   0  -7  142.37    6.70
   1   0 -17   10.41    4.37
  -1   0  17    0.14    5.07
  -2  -6  14   20.69    5.43
  -2   6  14   17.13    4.86
   2   6 -14   16.10    3.89
   2  -6 -14   24.99    3.74
  -2  -6  14   21.87    4.40
  -8  -2   5   20.15    4.83
   8   2  -5   13.55    3.15
   8   2  -5   14.53    3.79
   8  -2  -5   11.29    4.00
  -8   2   5   16.87    4.13
  -2  -9  -8  133.64    6.01
   2   9   8  133.53    5.85
  -2   9  -8  142.80    6.20
   2  -9   8  131.99    6.63
  -2  -9  -8  143.93    6.96
   8   0   2  155.86    6.77
  -8   0  -2  163.90    7.54
   1  -9   9   -1.95    3.90
  -1  -9  -9    0.71    3.78
  -1  -9  -9    3.27    4.17
  -1   9  -9    1.70    2.90
  -1   9  -9    1.99    4.51
   1   9   9    3.83    4.31
  -1  -8 -11  178.46    7.47
  -1   8 -11  189.55    7.10
   1  -8  11  198.86    8.51
   1   8  11  181.87    7.83
  -1  -8 -11  182.47    7.39
  -1   8 -11  183.23    7.52
   6   5   7   -1.07    2.74
  -6   5  -7   -1.34    3.82
   6  -5   7   -1.06    4.48
  -6  -5  -7    7.51    4.03
  -6  -5  -7   -6.54    4.16
   4  -9  -6    1.75    2.99
  -4   9   6   -0.07    3.47
   4   9  -6    2.42    3.07
  -4  -9   6   -2.99    3.84
  -4   9   6    7.27    5.11
   0   5  15  113.15    6.63
   0   5 -15  100.63    6.67
   0  -5 -15  111.72    5.89
   0  -5  15  111.66    6.31
   0  -5  15  119.87    7.31
   5  -3 -14  104.81    6.87
  -5   3  14  114.42    6.57
   5   3 -14  111.41    5.09
  -5  -3  14  101.32    8.05
  -5  -3  14  100.24    6.22
   6   3   9  336.31   11.03
   6  -3   9  340.51   11.22
   6   3   9  363.67   11.48
  -6   3  -9  327.80   11.19
  -6  -3  -9  346.39   11.54
   3 -10   2   30.72    5.41
  -3  10  -2   29.68    4.26
  -3 -10  -2   43.61    4.84
  -3  10  -2   36.61    3.91
   3  10   2   37.73    4.36
  -2   5  15   45.58    4.68
   2   5 -15   46.16    4.55
  -2  -5  15   42.46    4.75
   2  -5 -15   41.81    4.22
  -2  -5  15   43.02    5.96
  -5   1 -12   -4.59    4.86
  -5  -1 -12    5.10    4.98
   5   1  12   -5.57    3.90
   5  -1  12    7.83    4.26
   5   1  12    5.68    3.64
   5  -1  12   -5.48    3.47
  -6   0 -10  212.09    8.19
   6   0  10  203.64    7.37
  -4  -8  -7  320.71   10.53
   4  -8   7  299.35   10.42
  -4   8  -7  294.27   10.15
  -4   8  -7  274.60    8.82
  -4  -8  -7  311.98   11.09
   4   8   7  298.44    9.95
  -2 -10   6  147.44    7.45
   2 -10  -6  146.58    6.69
  -2  10   6  159.13    6.34
   2 -10  -6  147.85    6.91
   2  10  -6  149.52    6.81
  -4  -7  -9  114.15    6.28
  -4  -7  -9   85.58    5.39
  -4   7  -9  104.13    7.15
   4  -7   9   90.47    5.76
   4   7   9  102.33    6.68
  -4   7  -9  100.67    5.71
  -7  -1  -7    2.50    3.58
   7  -1   7    0.78    3.70
   7   1   7    7.12    4.77
  -7   1  -7    2.27    4.76
   1   1 -17  409.73   12.81
   1  -1 -17  403.47   12.70
  -1  -1  17  394.46   12.37
  -1   1  17  377.92   12.84
  -6   7   6    5.03    3.88
  -6  -7   6    6.73    5.58
   6  -7  -6    0.70    3.55
  -6   7   6    3.05    3.69
   6   7  -6    3.45    3.95
  -7   0  11   52.66    5.42
   7   0 -11   47.73    5.05
  -7   0  11   46.67    4.60
   8  -2   1    9.41    4.45
  -8   2  -1    7.81    4.04
  -8  -2  -1   13.04    3.86
   8   2   1    9.12    4.00
   0   7 -13    7.85    3.88
   0  -7 -13   12.98    3.50
   0   7 -13    9.00    3.10
   0   7  13   13.55    4.82
   0  -7  13   18.63    5.27
  -5   8  -4    0.79    2.55
  -5  -8  -4    2.08    4.42
   5  -8   4   -0.33    4.94
  -5  -8  -4    1.41    3.48
   5   8   4    6.09    4.02
  -5   8  -4    0.77    4.63
  -2  -6 -13    7.35    3.34
  -2   6 -13    9.41    3.86
   2  -6  13    7.98    3.44
   2  -6  13   14.95    4.82
   2   6  13    7.82    5.40
   8   1   2   44.34    5.12
  -8  -1  -2   57.84    6.46
   8  -1   2   46.14    5.24
  -8   1  -2   46.55    5.19
   4   9   4    2.11    4.73
  -4   9  -4   -0.81    4.11
  -4   9  -4   -0.26    2.80
  -4  -9  -4    5.67    2.74
  -4  -9  -4    1.61    4.33
   4  -9   4   -1.93    4.09
   4  -3  13  520.14   15.40
  -4   3 -13  524.88   15.59
  -4  -3 -13  551.81   16.28
   4   3  13  533.25   15.41
   4   3  13  524.55   15.27
   4  -3  13  514.80   15.79
  -2   0  17   -2.72    4.99
   2   0 -17   -7.81    5.16
  -2 -10  -5   37.91    3.36
   2 -10   5   33.79    4.08
   2  10   5   33.54    4.49
  -2  10  -5   37.41    4.76
  -2  10  -5   28.49    3.07
  -2 -10  -5   29.30    5.45
   3 -10  -4   11.30    3.89
  -3  10   4    2.12    3.06
  -3 -10   4   -4.53    3.91
  -3  10   4    4.05    4.45
   3  10  -4    1.64    4.08
  -3   8  -9    8.80    3.42
  -3  -8  -9    5.52    3.19
  -3  -8  -9    8.61    4.89
   3  -8   9   10.94    5.15
   3   8   9   13.92    5.82
  -3   8  -9   10.13    3.75
   3   0  15  208.67    8.61
   3   0  15  201.58    7.51
  -3   0 -15  211.90    8.53
  -6   1 -10   32.51    4.12
  -6  -1 -10   33.37    3.61
   6   1  10   28.49    3.61
   6   1  10   30.27    4.89
   6  -1  10   30.23    3.55
   8  -3  -2    6.41    5.01
  -8  -3   2    4.79    3.02
  -8   3   2    3.90    3.83
   8   3  -2    5.40    3.76
   8   3  -2    0.80    2.13
  -6  -2  13   30.24    4.33
   6  -2 -13   21.92    4.18
  -6   2  13   30.82    5.05
   6   2 -13   28.75    3.51
   6  -2 -13   22.39    3.13
  -6  -2  13   32.31    6.07
  -2   5 -14   32.87    4.60
  -2  -5 -14   34.84    4.42
   2   5  14   37.85    4.27
   2  -5  14   50.66    5.89
   2  -5  14   41.34    4.41
  -3   6 -12   41.51    4.92
   3  -6  12   41.65    5.79
   3   6  12   32.51    3.52
   3   6  12   36.93    3.78
  -3   6 -12   40.90    4.01
  -3  -6 -12   36.29    4.07
  -7  -5  -3    1.00    3.78
   7  -5   3    6.08    4.58
   7   5   3    0.81    3.66
  -7  -5  -3    1.68    4.19
  -7   5  -3   -1.98    5.34
   7   3   6    8.46    3.06
  -7   3  -6    6.74    4.46
  -7  -3  -6    3.32    4.70
   7   3   6   15.94    4.38
   7  -3   6   10.03    4.74
   4   0 -16  400.61   12.66
  -4   0  16  396.96   13.07
   3  -5  13   31.22    3.95
   3   5  13   25.53    2.72
   3  -5  13   28.96    4.48
  -3  -5 -13   30.04    5.20
  -3   5 -13   30.90    3.97
   3   5  13   30.39    5.04
  -7   1  11  136.12    7.28
  -7   1  11  130.46    7.42
   7  -1 -11  133.33    5.82
  -7  -1  11  142.24    6.70
   7   1 -11  131.14    6.23
  -7  -1  11  145.90    7.16
  -8  -3   3  501.58   14.92
  -8   3   3  520.37   15.70
   8  -3  -3  521.01   15.19
  -8  -3   3  508.82   15.31
   0  10  -7   52.27    5.25
   0 -10  -7   50.38    4.77
   0 -10  -7   53.72    5.38
   0 -10   7   44.26    6.02
   0  10   7   51.28    5.74
   0   0 -17    4.22    4.24
   0   0  17    8.42    5.00
  -6  -7  -3   64.19    5.43
  -6  -7  -3   65.04    5.28
   6   7   3   64.02    4.44
  -6   7  -3   67.31    5.84
   6  -7   3   68.36    5.14
   2  -7 -13   18.05    5.01
  -2  -7  13    2.30    4.33
   2   7 -13    4.29    2.71
  -2   7  13   12.26    4.91
   2   7 -13    7.88    3.96
   1  10  -7   78.31    5.93
  -1  10   7   68.56    6.09
  -1 -10   7   62.94    6.72
   1 -10  -7   72.05    5.18
   1 -10  -7   69.21    6.05
  -5   8   7  189.13    7.40
   5  -8  -7  190.76    7.64
   5   8  -7  190.00    7.45
  -5   8   7  200.66    8.17
  -5  -8   7  185.22    7.86
   3  -3 -16  143.41    6.14
  -3  -3  16  134.60    6.30
  -3  -3  16  146.09    7.57
   3   3 -16  147.54    6.66
  -3   3  16  137.19    6.40
  -8   0   7    4.34    4.33
  -8   0   7   -0.02    3.08
   8   0  -7   -4.39    4.46
   2  -1 -17   81.96    5.34
   2   1 -17   75.33    5.08
  -2  -1  17   78.51    6.73
  -2   1  17   83.11    6.69
   8  -3  -1  254.07    8.98
   8   3  -1  230.45    7.85
  -8   3   1  224.29    8.16
  -8  -3   1  228.56    8.68
  -5   0  15  563.10   16.95
   5   0 -15  590.45   16.93
  -1   4  16  103.45    6.42
  -1  -4  16   93.78    7.48
   1   4 -16   91.31    5.78
  -1  -4  16   92.16    5.78
   1  -4 -16   89.49    5.77
  -7  -5   7   45.35    4.52
  -7  -5   7   42.45    6.58
   7  -5  -7   42.09    4.84
   7   5  -7   46.93    4.39
  -7   5   7   42.65    4.32
  -7   5   7   54.13    5.36
   0  11   0   -4.25    4.50
   0 -11   0   -5.01    4.36
  -6   6   9   53.82    5.98
   6  -6  -9   42.85    4.27
   6   6  -9   54.62    4.31
  -6  -6   9   43.85    6.00
  -6   6   9   59.55    5.53
   6   6  -9   38.41    3.24
  -3  -1 -15    3.98    4.98
   3   1  15    3.02    3.76
   3  -1  15    5.25    3.40
   3   1  15    0.99    2.51
  -3   1 -15    3.65    3.70
   3  -1  15   -0.23    3.83
  -7   6   2   56.90    5.69
  -7  -6   2   46.06    6.35
  -7  -6   2   50.40    4.34
   7   6  -2   63.20    5.06
   7  -6  -2   62.44    5.84
   7  -4   5   74.57    6.17
   7   4   5   67.20    6.27
  -7  -4  -5   71.75    6.32
   7   4   5   68.48    4.75
  -7   4  -5   72.58    5.86
  -2   0 -16   -2.34    3.34
   2   0  16   -6.27    3.97
  -8   2   6    8.08    5.27
  -8  -2   6   11.30    4.93
   8  -2  -6   15.36    4.38
   8   2  -6    8.90    4.26
   8   2  -6   18.58    3.48
   1   3  16   94.82    6.53
   1  -3  16   94.82    6.97
   1  -3  16   80.31    5.37
  -1   3 -16   85.42    5.71
  -1  -3 -16   85.83    5.71
  -7   3  10   15.80    3.46
  -7   3  10   15.61    4.07
  -7  -3  10   10.32    4.11
  -7  -3  10    7.11    4.86
  -7  -3  10   11.39    3.52
   7  -3 -10   17.82    2.73
   4   1 -16   43.53    5.10
   4  -1 -16   46.57    4.89
  -4   1  16   47.72    5.57
  -4  -1  16   43.33    6.08
   0  11   1   39.61    3.82
   0 -11   1   48.12    4.54
   0 -11  -1   38.10    5.39
   0  11  -1   40.18    4.53
   7  -6  -1  140.92    6.14
  -7  -6   1  125.69    6.28
  -7   6   1  141.17    7.09
  -7  -6   1  138.58    5.99
   7   6  -1  145.67    6.40
   0   1  17   70.61    6.24
   0  -1 -17   83.39    5.79
   0   1 -17   77.80    7.30
   0  -1  17   74.46    6.39
   8   3  -4    6.70    2.77
   8  -3  -4    6.10    4.42
  -8  -3   4   16.72    4.62
  -8   3   4   12.78    5.33
  -8  -3   4    6.78    3.79
   7   6  -3  280.41    9.07
  -7  -6   3  264.91   10.26
   7  -6  -3  262.43    9.28
  -7  -6   3  260.48    9.02
  -7   6   3  261.78    8.93
  -2  -7 -12    5.65    3.64
  -2   7 -12    0.91    3.49
  -2   7 -12    2.18    4.10
  -2  -7 -12   -1.12    4.62
   2   7  12    3.63    4.30
   2  -7  12    2.38    3.88
  -5  -7  -7  111.34    6.47
   5  -7   7  109.97    4.71
   5   7   7  121.36    6.47
  -5   7  -7  111.67    6.42
  -5  -7  -7   90.63    5.61
  -3  10  -3  213.55    7.29
   3  10   3  199.00    7.12
   3 -10   3  213.48    8.51
  -3 -10  -3  212.91    8.17
  -3  10  -3  207.04    8.12
   8   1  -7  131.65    5.85
  -8   1   7  147.05    8.06
   8  -1  -7  131.43    6.52
   8   1  -7  131.32    5.97
  -8  -1   7  125.80    6.83
  -5   1  15   45.95    4.62
   5  -1 -15   44.16    4.39
  -5  -1  15   42.55    6.78
   5   1 -15   45.69    4.29
  -7  -4   9    8.46    5.30
   7  -4  -9   -3.16    3.54
  -7   4   9    7.72    4.22
   7   4  -9    6.03    4.25
  -7  -4   9    6.09    4.06
  -7   4   9    5.79    4.53
  -5   2 -12   37.64    4.01
   5   2  12   44.04    3.88
   5   2  12   34.22    4.52
  -5  -2 -12   50.16    5.62
   5  -2  12   41.14    4.61
   5  -2  12   42.42    4.98
  -4   5  14    2.74    5.20
  -4  -5  14    1.65    3.89
   4  -5 -14    1.94    4.90
   4   5 -14    0.71    3.33
  -4  -5  14    0.10    4.67
   2  -1  16   -1.15    4.59
   2  -1  16    0.10    3.37
  -2  -1 -16    0.75    3.68
  -2   1 -16    4.82    5.00
   2   1  16    6.08    3.92
  -1   9  10   78.14    5.27
   1   9 -10   79.01    5.19
  -1  -9  10   68.32    7.48
   1  -9 -10   66.92    5.39
   1  -9 -10   78.13    5.55
  -3  -9  -7   39.58    4.10
   3  -9   7   25.18    4.32
  -3  -9  -7   28.46    4.53
  -3   9  -7   32.60    4.41
  -3   9  -7   41.41    3.23
   3   9   7   39.47    4.26
   8   3   0   52.28    5.49
  -8  -3   0   46.50    4.47
  -8   3   0   50.42    5.92
   8  -3   0   54.06    4.66
   7   2   7   47.89    4.26
  -7   2  -7   39.43    5.70
  -7  -2  -7   45.64    6.13
   7  -2   7   52.77    4.40
   1   2 -17   36.60    5.22
   1  -2 -17   36.76    4.19
  -1  -2  17   39.45    6.23
  -1   2  17   42.08    5.00
  -5   5 -10   12.70    4.56
  -5  -5 -10   16.13    4.65
   5   5  10   18.61    3.32
   5  -5  10   13.33    4.41
   5   5  10    8.96    3.33
  -2  -4  16   48.25    4.78
  -2  -4  16   59.72    6.48
   2   4 -16   53.90    5.60
   2  -4 -16   57.66    6.07
  -2   4  16   54.92    5.04
   8   0   3  -11.15    5.23
  -8   0  -3    3.07    3.75
  -8  -2  -2   12.99    5.39
  -8   2  -2   15.05    4.24
   8   2   2   13.14    5.52
   8  -2   2    6.35    4.78
   7   6   0  122.71    5.62
   7  -6   0  125.31    5.67
  -7   6   0  127.56    6.50
  -7  -6   0  103.96    6.10
  -7  -6   0  125.17    7.04
   0  11   2   25.44    3.58
   0 -11  -2   29.20    5.69
   0  11  -2   25.51    4.38
   0 -11   2   19.22    4.36
   0  -9 -10    8.22    3.86
   0   9  10   19.59    4.00
   0   9 -10   12.39    3.48
   0  -9 -10   19.23    3.60
   0  -9  10   16.38    4.61
   1  -6  14    3.63    5.43
   1  -6  14    1.45    4.14
  -1   6 -14   -0.76    3.71
   1   6  14   -7.44    3.42
  -1  -6 -14    2.47    3.91
   0  -4  16    4.00    5.60
   0  -4  16   -0.40    3.23
   0  -4 -16    0.45    3.66
   0   4 -16    0.58    3.51
   0   4  16   -0.75    5.64
   1  11   0   22.48    4.18
   1 -11   0   22.95    4.50
  -1 -11   0   31.10    4.63
  -1  11   0   23.78    4.77
   3   8 -11    0.32    3.56
   3  -8 -11   -1.41    3.16
  -3  -8  11   -4.44    5.45
   3  -8 -11   -2.46    4.45
  -3   8  11    1.10    4.85
  -4  -6  13   27.73    5.51
  -4   6  13   35.74    5.57
   4  -6 -13   25.81    4.77
  -4  -6  13   37.39    4.92
   4   6 -13   21.65    3.15
  -4   0 -14  853.16   11.88
   4   0  14  797.95   22.89
   4   0  14  809.70   22.31
  -7  -6   4  107.58    7.99
   7  -6  -4  106.02    6.24
   7   6  -4  117.02    5.02
  -7   6   4  101.28    6.94
  -7  -6   4  103.06    6.02
  -3  10   5   64.57    5.50
   3 -10  -5   69.43    5.18
   3  10  -5   51.57    5.23
  -3 -10   5   76.93    6.07
   3 -10  -5   69.41    6.19
  -3   7 -11   31.82    4.23
  -3   7 -11   34.97    4.25
  -3  -7 -11   40.35    4.65
   3  -7  11   41.24    4.29
   3   7  11   33.01    4.86
  -3  -7 -11   35.79    3.82
   6   6   6   40.93    4.22
   6  -6   6   36.05    5.23
  -6  -6  -6   25.84    3.17
  -6   6  -6   40.44    4.17
  -6  -6  -6   47.11    5.54
  -1  11   1   29.63    3.64
   1 -11  -1   35.00    4.42
  -1 -11   1   36.13    4.30
   1  11  -1   38.90    3.88
   1  -8 -12  486.67   14.28
   1   8 -12  463.89   13.92
  -1  -8  12  497.86   15.01
  -1   8  12  433.20   13.15
   6   2  10   18.16    3.41
  -6  -2 -10   19.59    4.17
   6   2  10   17.27    4.10
   6  -2  10   24.72    3.83
  -6   2 -10   19.64    4.78
   6  -4 -12  117.05    5.28
  -6  -4  12  126.34    6.40
   6   4 -12  116.97    6.10
  -6   4  12  122.37    6.30
  -6  -4  12  125.20    6.93
  -6   4  12  106.41    6.91
  -3   4 -14   -5.96    3.63
   3   4  14   -6.69    3.74
   3  -4  14   -5.85    3.34
  -3  -4 -14    4.00    4.36
   3  -4  14    3.21    4.73
  -4   9   7   14.93    4.42
  -4  -9   7   11.80    5.49
  -4   9   7   10.14    5.16
   4   9  -7   14.78    4.64
   4  -9  -7    6.70    4.19
  -5  -4 -11   -3.44    3.59
   5   4  11    2.93    4.41
   5  -4  11   -5.19    4.06
  -5   4 -11   -6.22    5.25
   5  -4  11    0.71    3.12
   5   4  11    2.46    4.00
  -7  -2  11   -2.51    3.19
  -7   2  11    2.10    4.32
   7  -2 -11   -0.83    3.69
  -7  -2  11   -5.78    3.79
  -7  -2  11   -4.28    3.95
  -7   2  11    9.70    5.22
  -8  -3   5    2.01    3.01
   8   3  -5   -0.00    3.43
  -8  -3   5    2.33    5.25
  -8   3   5    1.49    4.10
   8  -3  -5    8.75    5.04
  -5  -7  10   62.89    7.00
  -5   7  10   70.47    5.80
   5  -7 -10   67.76    5.19
   5   7 -10   74.84    5.70
  -5   7  10   67.10    4.93
  -1 -11  -1   44.69    6.15
  -1  11  -1   51.69    5.06
   1 -11   1   44.67    4.47
   1  11   1   40.65    5.18
   6  -7  -7   85.47    6.11
   6   7  -7   97.33    6.47
  -6  -7   7   80.13    5.80
  -6   7   7   82.10    6.25
  -6   7   7   76.47    5.31
   8   1   3  133.51    7.12
  -8  -1  -3  146.71    7.93
  -8   1  -3  135.05    6.92
   8  -1   3  136.58    7.12
   2   2 -17  307.30    9.93
  -2  -2  17  287.33   10.57
   2  -2 -17  259.57    9.34
  -2   2  17  304.93   11.71
  -2   4 -15  176.47    7.74
  -2  -4 -15  196.02    7.96
   2   4  15  181.23    7.97
   2  -4  15  175.35    7.46
   2  -4  15  175.62    8.25
  -1 -10  -7   20.53    4.42
   1 -10   7    8.25    4.48
   1  10   7   19.06    4.22
  -1  10  -7   20.78    3.34
  -1 -10  -7   20.59    3.39
  -4  -1 -14  110.03    6.29
   4   1  14  109.61    4.56
   4   1  14  131.02    6.38
  -4   1 -14  133.44    6.22
   4  -1  14  120.06    5.84
   4  -1  14  117.88    5.89
   6   5 -11   -6.04    3.12
   6   5 -11    2.69    3.56
  -6   5  11    2.69    3.75
  -6  -5  11    2.08    5.01
  -6   5  11   -4.57    3.98
   6  -5 -11   -2.62    3.41
   3   6 -14  127.00    5.92
  -3  -6  14  150.25    7.17
  -3  -6  14  131.25    6.50
   3  -6 -14  158.78    7.14
  -3   6  14  145.74    6.42
  -1  11   2    4.07    3.69
  -1 -11   2    5.96    4.29
   1 -11  -2    6.02    4.92
   1  11  -2   -2.06    3.38
  -1  -5 -15   13.95    4.35
   1  -5  15   19.27    3.95
   1   5  15   13.72    4.16
   1  -5  15   17.45    4.48
  -1   5 -15   16.07    4.98
   0   8 -12    8.38    2.72
   0  -8 -12   16.22    3.53
   0  -8  12   15.95    5.39
   0   8 -12   13.44    3.71
   0   8  12    6.47    3.75
  -3   2 -15  189.73    7.16
   3   2  15  206.79    8.03
   3  -2  15  202.08    7.81
   3  -2  15  208.72    8.44
  -3  -2 -15  204.07    7.72
   1   7  13   39.70    4.15
  -1  -7 -13   39.36    4.01
  -1   7 -13   42.35    5.15
  -1   7 -13   44.33    4.00
   1  -7  13   43.24    5.35
  -2  10   7  161.51    7.14
   2 -10  -7  178.03    7.63
   2  10  -7  174.99    6.81
  -2 -10   7  151.54    7.04
   2 -10  -7  157.16    6.19
   4  -4 -15  190.06    7.92
  -4  -4  15  166.49    7.68
  -4  -4  15  191.52    8.23
   4   4 -15  187.46    7.64
  -4   4  15  190.17    7.91
   4  -2 -16    5.70    4.64
  -4  -2  16    6.65    5.48
  -4   2  16   11.96    5.09
   4   2 -16    9.44    4.30
  -4   9  -5   11.40    3.53
   4  -9   5   13.99    6.12
  -4  -9  -5    7.00    4.98
   4   9   5   11.93    3.70
  -4  -9  -5   11.53    3.20
  -4   9  -5    9.20    4.49
   5   6   9  143.37    7.08
  -5  -6  -9  154.43    7.53
  -5  -6  -9  153.70    6.68
   5  -6   9  139.31    6.88
  -5   6  -9  157.29    7.54
   4  -5  12   -2.84    3.93
   4   5  12    2.15    2.53
   4  -5  12   -1.93    4.50
  -4  -5 -12   -0.48    4.32
   4   5  12    2.17    3.66
  -4   5 -12    2.40    5.18
  -3  -5  15   14.80    4.38
  -3  -5  15   27.89    5.94
   3  -5 -15   18.17    3.87
   3   5 -15   11.17    3.70
  -3   5  15   16.28    3.98
  -5   8  -5   44.28    4.47
  -5   8  -5   47.71    4.00
   5  -8   5   46.35    5.33
  -5  -8  -5   50.47    5.95
   5   8   5   39.99    4.64
  -5  -8  -5   54.87    4.71
  -8  -3  -1   65.05    6.00
   8   3   1   59.84    4.83
  -8   3  -1   68.14    6.86
   8  -3   1   66.33    6.27
  -5   9   1   89.25    5.85
  -5   9   1   99.39    6.07
  -5  -9   1  102.04    7.48
   5  -9  -1   91.40    6.71
   5   9  -1   84.90    6.47
   0  -2  17  377.45   12.21
   0  -2 -17  356.83   11.97
   0   2 -17  369.32   11.95
   0   2  17  370.72   12.48
   3  -9  -9  217.72    7.84
  -3  -9   9  244.94    9.71
   3  -9  -9  241.45    9.12
  -3   9   9  248.27    8.65
   3   9  -9  249.14    9.64
   5  -9  -2   -2.46    4.77
  -5   9   2    4.06    4.67
  -5   9   2    1.33    3.79
  -5  -9   2    1.18    4.48
   5   9  -2   -4.79    3.09
   3   0 -17  230.08    8.89
  -3   0  17  216.37    9.46
   7   6   1   27.16    3.25
   7  -6   1   20.74    5.40
  -7   6  -1   29.12    4.62
  -7  -6  -1   31.90    3.69
  -7  -6  -1   25.98    4.44
  -5  -5  13   26.56    3.92
  -5  -5  13   26.76    3.75
   5  -5 -13   23.15    3.41
   5   5 -13   34.97    3.99
  -5   5  13   22.45    4.09
   8   2  -7   25.22    3.66
  -8  -2   7   16.15    3.84
  -8   2   7   22.32    4.11
   8   2  -7   21.91    4.58
   8  -2  -7   18.90    3.52
   0 -11  -3   -6.58    5.29
   0 -11   3    2.81    5.05
   0  11  -3    0.79    3.33
   0  11   3    2.88    4.43
  -7  -5  -4   42.69    4.63
   7   5   4   35.39    4.07
  -7   5  -4   47.07    5.56
  -7  -5  -4   37.82    5.36
   7  -5   4   48.26    5.88
   5   2 -15  122.82    6.06
   5  -2 -15  106.50    6.54
  -5   2  15  115.19    6.10
  -5  -2  15  110.66    6.82
  -5  -2  15   96.47    5.92
   4   8 -10   75.99    5.73
  -4   8  10   80.53    5.50
   4  -8 -10   77.14    5.44
   4  -8 -10   83.99    5.43
  -4  -8  10   89.69    7.03
  -2 -10  -6   -2.70    4.67
   2  10   6    0.59    5.19
   2 -10   6    3.08    4.30
  -2  10  -6    3.39    3.09
  -2 -10  -6    0.40    3.15
  -2  10  -6    5.17    4.09
  -4   6 -11   54.56    4.31
  -4   6 -11   63.51    6.22
   4   6  11   59.22    4.67
  -4  -6 -11   53.76    5.28
   4  -6  11   55.95    4.90
  -6   7  -4   22.36    4.56
   6   7   4   14.87    4.06
   6  -7   4   18.61    5.23
  -6  -7  -4   16.57    4.46
  -6  -7  -4   20.27    3.97
   1  11   2   40.74    5.26
  -1  11  -2   46.01    4.42
  -1 -11  -2   32.69    4.22
   1 -11   2   40.51    5.33
  -7   6   5  112.46    6.50
  -7  -6   5   80.55    5.46
  -7  -6   5  105.58    7.75
   7   6  -5  103.03    5.73
   7  -6  -5  102.40    6.21
   2  -2  16   -1.81    3.27
  -2  -2 -16    1.59    5.59
  -2   2 -16   -2.57    5.08
   2   2  16    6.92    5.71
   2  -2  16   -2.60    5.22
  -8   0   8  249.41    9.17
  -8   0   8  220.92    8.31
   8   0  -8  229.88    8.61
  -2   9  10   44.61    5.64
   2   9 -10   45.10    4.40
   2  -9 -10   54.41    5.41
  -2  -9  10   43.20    6.71
   2  -9 -10   45.11    4.26
   6  -3 -13   20.91    4.27
   6   3 -13   20.92    4.20
   6  -3 -13   14.86    2.86
  -6  -3  13   16.61    4.11
  -6  -3  13   18.06    4.21
  -6   3  13   24.38    4.67
  -5   9   0  259.89    9.05
  -5   9   0  224.83    8.89
   5  -9   0  231.20    8.41
  -5  -9   0  246.82    9.89
   5   9   0  242.06    8.69
   3 -10   4   13.93    5.80
  -3  10  -4    7.06    3.56
  -3  10  -4    7.63    3.75
  -3 -10  -4    6.49    4.25
   3  10   4   16.16    4.52
  -7   5   8    2.70    3.63
   7   5  -8    0.64    3.35
  -7   5   8    5.60    3.16
   7  -5  -8    1.88    3.95
  -7  -5   8   -1.86    3.41
  -7  -5   8    7.93    4.06
   5  -9  -3    7.11    5.10
  -5   9   3    5.60    3.96
  -5  -9   3    2.91    4.50
   5   9  -3    5.68    4.75
  -5   9   3   10.00    3.42
   2   8 -12   54.71    5.52
  -2  -8  12   55.60    6.13
  -2   8  12   55.89    5.62
   2  -8 -12   55.24    5.77
   3  -1 -17   90.51    6.24
  -3   1  17   93.06    7.91
  -3  -1  17   96.72    7.10
   3   1 -17  100.81    6.83
   5  -8  -8   81.02    5.86
  -5  -8   8   63.40    6.34
  -5   8   8   71.24    5.35
   5   8  -8   90.83    6.19
  -5   8   8   71.72    4.83
  -1 -11   3    8.79    4.43
   1 -11  -3   -1.91    3.86
   1  11  -3    3.80    3.26
  -1  11   3    4.09    4.43
   1 -11  -3    7.89    2.62
  -5  -4  14   -4.05    4.84
  -5   4  14    1.51    5.69
   5  -4 -14    7.73    4.72
   5   4 -14    5.82    3.52
  -5  -4  14   13.44    5.21
   6   4   9   10.57    4.07
  -6   4  -9   17.19    5.10
  -6  -4  -9   17.78    5.13
   6   4   9   14.53    3.59
   6  -4   9   20.05    4.75
   2   9   9   68.94    6.41
   2  -9   9   90.18    7.42
  -2  -9  -9   86.25    6.00
  -2   9  -9   69.01    4.61
  -2   9  -9   72.33    5.26
  -2  -9  -9   84.37    6.14
  -6   0  14   17.98    4.86
   6   0 -14   12.76    3.98
   6   0 -14   21.40    3.59
   1   0  17   44.69    5.81
  -1   0 -17   51.78    5.04
  -8  -1   8  140.89    6.95
   8  -1  -8  152.22    6.76
   8   1  -8  157.88    7.19
  -8   1   8  147.35    6.68
  -8   1   8  151.03    7.57
  -8  -3   6   83.21    5.75
   8   3  -6   88.87    5.49
   8  -3  -6   94.27    6.65
  -8  -3   6   91.94    7.78
  -8   3   6   82.38    7.23
  -7   0  -8   -6.55    5.25
   7   0   8   -0.05    4.41
  -4   7  12    5.22    4.08
  -4  -7  12   -3.03    5.33
   4   7 -12   -1.49    3.36
   4  -7 -12   -0.35    4.27
  -4   8  -8   49.92    4.03
   4   8   8   45.41    5.11
  -4   8  -8   48.15    5.72
   4  -8   8   46.55    4.81
  -4  -8  -8   55.08    5.49
  -4  -8  -8   43.80    5.67
  -6  -5  -8   66.41    6.09
   6  -5   8   75.79    6.38
  -6   5  -8   75.17    5.61
   6   5   8   63.04    5.24
   6   5   8   68.16    4.77
   3  -7 -13   34.96    4.27
  -3  -7  13   35.90    5.39
  -3   7  13   34.95    5.59
   3   7 -13   28.41    4.04
  -8  -2  -3  100.39    7.37
   8   2   3   89.23    5.67
  -8   2  -3   93.42    6.12
   8  -2   3   91.27    7.35
   5   6 -12    5.61    2.89
   5   6 -12    2.54    2.81
   5  -6 -12   -0.11    4.18
  -5  -6  12    8.52    5.30
  -5   6  12    3.24    3.57
   2   8  11   39.06    3.77
  -2  -8 -11   42.23    4.61
  -2   8 -11   41.85    3.42
  -2  -8 -11   39.75    4.73
  -2   8 -11   41.78    4.72
   2  -8  11   45.40    4.46
  -6   8   2   44.12    4.23
   6  -8  -2   48.54    6.03
   6   8  -2   42.74    4.79
  -6   8   2   38.15    4.16
  -6  -8   2   47.48    6.26
  -1  10   8   25.24    5.14
   1 -10  -8   16.69    4.10
  -1 -10   8   36.26    5.96
   1  10  -8   18.69    3.45
   1 -10  -8   27.89    4.39
   0 -10   8   33.82    5.66
   0  10   8   27.22    5.36
   0  10  -8   31.73    3.50
   0 -10  -8   26.19    3.46
   0 -10  -8   26.48    4.19
   4   4  13  158.21    8.65
  -4  -4 -13  143.18    8.32
   4  -4  13  126.54    6.78
  -4   4 -13  160.51    8.56
   4  -4  13  146.30    8.29
   4   4  13  148.69    7.18
   6  -8  -1    7.22    4.81
  -6   8   1    4.67    4.73
  -6  -8   1    2.33    6.50
   6   8  -1    0.51    4.43
   1  -9  10  245.34   11.56
  -1  -9 -10  244.72   11.29
  -1   9 -10  231.88   10.51
   1   9  10  236.25   11.14
  -1  -9 -10  231.99   10.53
  -5  -9  -1  214.44   10.45
  -5   9  -1  216.16    9.80
   5  -9   1  202.67    9.35
  -5   9  -1  217.91    9.92
   5   9   1  215.63    9.57
   3 -10  -6  124.73    7.52
  -3 -10   6  108.40    7.87
   3 -10  -6  111.21    6.32
   3  10  -6  112.82    6.19
  -3  10   6  110.53    7.13
  -4  -2 -14   48.23    4.72
   4  -2  14   49.32    4.02
   4  -2  14   49.33    4.06
   4   2  14   49.81    3.96
   4   2  14   49.83    5.38
  -4   2 -14   40.95    5.43
   5  -3  12   31.30    4.11
   5   3  12   37.77    4.33
  -5   3 -12   35.87    3.89
  -5  -3 -12   51.65    4.65
   5  -3  12   36.60    4.39
   5   3  12   37.42    4.46
   6  -1 -14   32.20    2.98
  -6  -1  14   39.25    5.77
  -6   1  14   44.79    4.27
   6   1 -14   48.46    4.87
  -6  -1  14   43.28    4.68
   6  -1 -14   47.91    4.75
  -1  -1 -17   30.83    4.32
   1   1  17   33.27    4.44
  -1   1 -17   29.43    4.93
   1  -1  17   31.90    4.45
  -8  -4   2  277.00   12.47
   8  -4  -2  290.58   12.67
   8   4  -2  247.06   10.67
  -8   4   2  252.87   11.39
  -8  -4   2  282.69   12.47
   7  -1   8    8.16    4.69
   7   1   8    1.49    3.63
  -7  -1  -8    0.80    3.51
  -7   1  -8   10.29    5.37
  -8   0  -4  114.35    6.56
   8   0   4  114.48    6.46
  -1  11  -3    7.46    3.62
   1  11   3    7.93    3.92
   1 -11   3   13.55    5.62
  -1 -11  -3   10.56    4.64
   6   8  -3   79.74    5.08
   6  -8  -3   79.07    5.46
  -6   8   3   80.22    5.30
  -6   8   3   78.11    6.26
  -6  -8   3   86.58    7.35
  -5   9   4    0.72    4.53
   5   9  -4    5.43    4.38
   5  -9  -4    3.59    4.54
  -5  -9   4    6.59    4.85
  -5   9   4    2.19    4.47
   7  -4   6   -2.56    4.52
   7   4   6    1.61    3.66
  -7   4  -6   -1.74    4.09
  -7  -4  -6   -0.87    3.53
   7   4   6    1.14    3.36
  -7   3  -7    0.47    4.44
   7   3   7   -2.53    4.45
   7  -3   7   -0.89    3.54
   7   3   7   -0.74    3.09
  -7  -3  -7   -0.39    4.79
   1   3 -17   23.51    3.58
   1  -3 -17   16.36    5.47
  -1  -3  17   14.42    4.46
  -1   3  17   27.34    5.94
  -7   0  12   -2.45    3.95
  -7   0  12   -0.71    5.67
   7   0 -12    0.06    3.03
   8   4  -3    2.96    3.16
  -8  -4   3   -3.02    3.94
  -8   4   3   -9.79    4.89
   8  -4  -3   -2.52    3.50
  -8  -4   3    0.31    4.15
  -8  -3  -2    5.86    3.48
   8   3   2    0.04    4.53
  -8   3  -2    3.55    4.63
   8  -3   2    1.37    5.63
  -7  -6  -2   -2.59    4.24
   7  -6   2    0.69    4.15
   7   6   2    5.14    2.98
  -7   6  -2    5.63    4.40
  -7  -6  -2    9.27    6.28
   6   6 -10    7.73    2.98
  -6   6  10    7.25    4.20
   6   6 -10    9.96    4.28
  -6   6  10    8.32    5.65
  -6  -6  10    7.52    4.82
   6  -6 -10    9.43    3.37
  -3  -4  16  137.62    7.91
  -3   4  16  152.97    8.78
  -3  -4  16  153.20    8.32
   3  -4 -16  160.06    9.21
   3   4 -16  153.34    8.08
  -6   8   0    8.70    5.40
  -6  -8   0    4.95    4.26
   6   8   0    3.19    4.59
   6  -8   0    4.55    4.57
   0  11  -4   19.94    4.19
   0  11   4   20.57    4.80
   0 -11   4   21.44    6.62
   0 -11  -4   23.37    4.84
  -8  -4   1    8.72    4.40
  -8   4   1    3.97    5.32
  -8  -4   1    4.53    3.02
   8   4  -1    7.21    3.18
   8  -4  -1    2.87    4.26
  -4 -10   1   -4.00    5.88
   4 -10  -1    1.62    5.20
  -4  10   1    9.41    4.20
   4  10  -1    5.75    5.32
  -4  10   1    6.89    4.01
  -7  -6   6  145.16    8.39
  -7   6   6  148.11    7.66
   7  -6  -6  149.75    8.01
  -7  -6   6  142.76    7.33
   7   6  -6  156.82    7.90
  -2 -11   1  181.68    8.99
   2 -11  -1  186.98    9.33
  -2  11   1  180.64    8.83
  -2  11   1  180.18    9.14
   2  11  -1  183.38    9.42
   2  11   0   93.34    6.83
   2 -11   0   97.62    7.24
  -2  11   0   84.54    5.56
  -2 -11   0   84.89    7.00
  -1  -6  15    9.82    4.57
  -1  -6  15    8.70    3.71
   1   6 -15    7.46    3.79
  -1   6  15    6.04    6.21
   1  -6 -15   14.31    4.60
  -4  10   2   54.06    5.00
  -4 -10   2   61.32    5.66
   4 -10  -2   65.99    5.95
   4  10  -2   58.97    5.24
  -4  10   2   43.38    3.51
   6  -3  10   48.13    4.09
  -6  -3 -10   53.92    4.48
   6   3  10   54.39    4.26
   6   3  10   56.73    4.75
  -6   3 -10   45.27    4.47
   1  -4  16   19.61    6.45
   1   4  16   16.03    5.55
  -1   4 -16   16.38    3.62
  -1  -4 -16   17.80    4.08
   1  -4  16   13.98    4.42
  -4  -7 -10    6.71    3.48
  -4  -7 -10    4.06    3.21
  -4   7 -10    2.40    3.11
   4   7  10    1.54    5.28
   4  -7  10   -2.06    3.91
  -4   7 -10    4.94    4.76
   8   1   4  362.44   15.35
  -8  -1  -4  335.66   14.24
   8  -1   4  371.17   15.36
  -8   1  -4  360.77   15.45
  -7   4  10  111.85    7.46
  -7   4  10  102.27    6.69
  -7  -4  10  112.48    6.61
  -7  -4  10  104.11    6.31
   7   4 -10  113.60    5.96
   7  -4 -10  104.34    5.93
   4 -10   0   24.85    4.29
  -4  10   0   23.69    4.26
  -4  10   0   27.95    4.25
   4  10   0   23.94    3.50
  -4 -10   0   24.63    5.78
  -6  -7   8  113.57    7.66
   6  -7  -8  108.84    6.62
  -6   7   8  107.48    6.50
  -6   7   8  103.34    7.21
   6   7  -8  106.31    6.00
   7   1 -12   -0.52    3.44
   7  -1 -12    1.52    3.29
  -7  -1  12    3.59    3.40
  -7  -1  12   -0.82    5.14
  -7   1  12   -5.10    3.98
  -7   1  12   -4.10    4.02
  -7  -3  11   -0.20    4.67
   7  -3 -11    9.76    2.89
  -7   3  11   13.66    5.24
  -7  -3  11   -1.61    3.05
  -7   3  11    8.95    5.54
  -7  -3  11    6.58    3.71
   8  -4  -4  114.73    6.81
  -8  -4   4  106.53    6.64
  -8  -4   4  114.82    6.92
  -8   4   4  106.15    7.22
   8   4  -4  113.48    5.99
  -3   8 -10    6.22    3.54
   3   8  10    4.03    4.50
   3  -8  10    0.48    5.33
  -3  -8 -10   -2.16    3.76
  -3   8 -10    0.14    4.17
  -3  -8 -10    0.63    4.01
  -1  11   4   17.42    4.76
  -1 -11   4   13.58    6.32
   1 -11  -4   19.21    5.40
   1  11  -4   12.18    3.36
   1 -11  -4   17.02    3.52
  -1   8 -12  221.48   10.11
  -1  -8 -12  236.71   10.66
   1   8  12  223.56   10.25
   1  -8  12  238.26   11.36
  -1   8 -12  228.46   10.60
   4  -9  -8   60.01    3.80
   4  -9  -8   57.52    4.31
  -4  -9   8   48.24    4.88
   4   9  -8   53.66    4.20
  -4   9   8   57.45    4.66
  -3   2  17   33.28    4.89
   3   2 -17   35.94    4.38
   3  -2 -17   32.97    5.25
  -3  -2  17   27.07    6.10
   2   3 -17   59.60    4.03
  -2  -3  17   63.03    5.34
  -2   3  17   51.25    4.96
   2  -3 -17   52.53    5.52
  -6  -8   4   35.67    4.70
  -6   8   4   43.66    5.08
   6  -8  -4   45.13    5.28
   6   8  -4   34.75    5.46
  -6   8   4   35.05    4.15
   2  11  -2   47.54    4.80
   2 -11  -2   43.98    3.63
  -2  11   2   43.56    4.20
  -2 -11   2   42.89    5.04
   2 -11  -2   51.28    5.66
  -2 -11  -1    2.61    4.32
   2  11   1    1.67    4.94
  -2  11  -1    5.35    3.03
   2 -11   1   12.14    5.03
  -2  11  -1    3.07    3.32
   3  -3  15   19.34    4.67
   3  -3  15    8.61    4.85
   3   3  15   17.65    4.99
  -3   3 -15   12.11    4.01
  -3  -3 -15   14.82    5.52
  -5  -7  -8  300.87   13.59
   5  -7   8  260.68   11.50
   5   7   8  299.21   12.67
  -5  -7  -8  309.23   13.30
  -5   7  -8  310.99   13.53
   3   9   8   40.67    3.85
   3  -9   8   36.01    5.97
  -3  -9  -8   29.82    4.78
  -3   9  -8   34.71    4.93
  -3   9  -8   32.36    3.37
  -3  -9  -8   32.82    4.85
   8  -2  -8   43.18    4.78
   8   2  -8   31.56    4.91
   8   2  -8   33.16    3.53
  -8   2   8   29.12    3.29
  -8   2   8   38.72    5.02
  -8  -2   8   32.57    4.16
  -5   9  -2  137.81    6.94
   5  -9   2  155.22    8.71
  -5  -9  -2  153.03    8.04
  -5   9  -2  132.19    7.88
   5   9   2  139.43    7.45
   8   4   0    4.59    2.69
   8  -4   0    9.25    4.94
  -8   4   0    4.68    5.44
  -8  -4   0    9.35    3.11
  -8  -4   0   -1.91    6.13
   1   7 -14   74.48    5.42
  -1   7  14   79.31    5.70
   1  -7 -14   76.74    5.39
  -1  -7  14   94.41    7.13
   6   0  11   -0.22    3.65
  -6   0 -11    0.66    5.09
  -4  10   3   67.22    5.39
   4  10  -3   63.43    4.37
  -4  10   3   54.66    4.19
   4 -10  -3   71.58    6.64
  -4 -10   3   62.28    5.42
  -4   3  16   -2.23    3.55
  -4  -3  16    0.58    3.35
   4   3 -16   -8.82    4.60
   4  -3 -16   13.69    5.63
  -4  -3  16    0.56    5.74
   6  -8   1   29.61    5.41
   6   8   1   28.81    4.46
  -6  -8  -1   31.53    6.15
  -6   8  -1   28.73    5.07
   0  -3  17  161.85    7.78
   0   3  17  192.92    9.55
   0  -3 -17  190.65    9.88
   0   3 -17  195.13    9.96
   0  -3  17  180.93    9.90
  -5   0 -13  173.48    9.68
   5   0  13  167.52    8.89
   5   0  13  156.76    7.76
  -4 -10  -1   86.51    7.14
  -4  10  -1   76.05    5.34
   4 -10   1   78.30    6.12
  -4  10  -1   81.03    5.77
   4  10   1   72.64    5.31
   8   3  -7  161.11    8.15
   8  -3  -7  171.95    8.62
  -8  -3   7  181.39    9.28
  -8   3   7  170.88    8.39
   6   6   7   17.06    4.74
  -6  -6  -7   14.74    5.18
  -6   6  -7   16.09    5.49
  -6  -6  -7   22.02    4.80
   6  -6   7   11.71    4.40
   5   3 -15   40.70    4.73
   5  -3 -15   45.18    4.79
  -5   3  15   43.34    6.07
  -5  -3  15   38.62    4.44
  -5  -3  15   30.15    4.43
  -3  10  -5   10.62    3.24
  -3  10  -5   10.52    3.57
   3  10   5   11.42    3.95
   3 -10   5   26.27    5.75
  -3 -10  -5   12.03    4.68
   0  -6  15    5.31    4.72
   0   6  15    2.92    4.59
   0  -6 -15    1.56    4.62
   0   6 -15    1.98    3.22
   0  -6  15   -2.09    4.46
  -1  -5  16   14.34    5.00
   1  -5 -16   14.82    5.24
   1   5 -16   10.82    4.15
  -1  -5  16    9.42    4.06
  -1   5  16   11.26    5.67
  -4   9  -6    0.21    3.47
   4   9   6    2.74    3.30
  -4   9  -6    1.33    3.53
   4  -9   6    1.25    3.98
  -4  -9  -6    6.34    3.71
  -4  -9  -6    8.45    4.40
   5   9  -5   12.03    4.40
   5  -9  -5   11.84    4.89
  -5  -9   5    8.59    4.90
  -5   9   5    3.61    4.44
  -5   9   5    5.55    4.89
  -6   7  -5    4.04    5.78
  -6  -7  -5    6.04    4.17
  -6  -7  -5    0.39    3.49
   6   7   5   -1.05    3.45
   6  -7   5   -2.74    4.52
   2  -6 -15    4.52    3.61
   2   6 -15   -0.21    3.94
  -2   6  15   -3.72    5.56
  -2  -6  15   -8.16    5.40
  -2  -6  15   -1.38    4.06
  -6   2  14    6.84    3.52
  -6  -2  14    0.29    5.47
   6  -2 -14    6.79    4.37
   6   2 -14   -1.16    4.29
  -6  -2  14    0.89    3.94
   2 -10  -8    2.32    4.37
  -2 -10   8   17.56    6.53
   2 -10  -8   16.12    4.56
  -2  10   8   11.84    4.82
   2  10  -8    7.47    5.50
   5   8   6    1.97    4.60
  -5  -8  -6    6.61    4.50
  -5  -8  -6    0.85    4.16
   5  -8   6    1.59    5.74
  -5   8  -6    3.32    3.46
  -7  -5  -5   75.39    7.01
   7  -5   5   66.09    5.41
   7   5   5   65.94    4.55
  -7  -5  -5   72.01    5.69
  -7   5  -5   77.66    5.64
   2  -3  16   37.35    4.71
  -2  -3 -16   33.58    4.92
   2   3  16   41.20    5.67
  -2   3 -16   36.14    5.42
   2  -3  16   34.46    4.05
  -1  -2 -17   56.43    5.69
  -1   2 -17   57.06    4.34
   1   2  17   64.21    5.07
   1  -2  17   67.97    6.16
  -7  -2  -8  196.41    9.90
   7  -2   8  186.56    9.55
   7   2   8  188.98    8.85
  -7   2  -8  178.16    9.68
   6   1  11   -0.43    2.98
  -6  -1 -11   -4.79    5.26
   6  -1  11   -0.17    4.07
   6   1  11   -2.55    4.02
  -6   1 -11    3.86    5.52
  -1 -10  -8   18.64    4.15
  -1 -10  -8   28.19    4.63
  -1  10  -8   28.18    4.61
   1  10   8   20.89    5.24
   1 -10   8   19.99    4.56
   1 -11   4  110.39    7.15
  -1  11  -4  115.92    6.36
   1  11   4  102.58    6.57
  -1 -11  -4  110.64    6.67
   8   0  -9    0.73    4.41
  -8   0   9   -1.09    4.02
  -8   0   9   -1.02    3.74
  -8  -4   5   15.44    3.93
  -8  -4   5   12.85    3.38
  -8   4   5    3.70    5.60
   8  -4  -5   11.68    5.70
   8   4  -5   11.12    3.04
   2 -11  -3   35.79    3.63
  -2 -11   3   29.92    5.30
   2 -11  -3   40.61    5.85
  -2  11   3   38.27    4.20
   2  11  -3   41.16    4.95
   5  -1  13  158.54    7.50
   5   1  13  162.54    8.45
   5  -1  13  149.70    8.22
  -5   1 -13  173.52    9.77
  -5  -1 -13  158.89    8.77
   5   1  13  166.14    8.35
  -2 -11  -2   95.81    7.08
   2 -11   2   93.61    6.41
   2  11   2   95.60    6.02
  -2  11  -2   87.97    5.39
  -1  -9  11    6.82    6.07
   1   9 -11   -1.56    3.22
  -1   9  11    3.20    4.03
   1  -9 -11   -0.36    4.65
   1  -9 -11    2.93    3.32
   0  -7 -14   91.76    6.57
   0   7  14   91.84    6.66
   0   7 -14   86.67    5.72
   0  -7  14   92.99    7.10
   0   7 -14   89.77    5.24
   2  10   7   29.18    4.27
  -2 -10  -7   24.95    5.10
  -2  10  -7   29.34    3.73
  -2 -10  -7   24.35    3.12
   2 -10   7   27.74    5.10
  -2  10  -7   37.89    4.42
   7   5  -9  227.53    9.97
  -7   5   9  211.68   10.19
   7  -5  -9  211.81    9.63
  -7  -5   9  205.21   10.80
  -7   5   9  215.44   10.56
  -7  -5   9  216.83   10.21
   5  -7 -11   42.50    3.69
   5  -7 -11   47.63    3.74
   5   7 -11   47.54    5.23
  -5  -7  11   52.96    6.31
  -5   7  11   48.98    5.14
   6  -8  -5  138.45    7.76
  -6  -8   5  129.51    8.62
  -6   8   5  122.69    6.69
   6   8  -5  129.55    7.30
  -6   8   5  122.95    6.72
  -8   2  -4   39.47    6.07
   8   2   4   21.07    4.19
   8  -2   4   26.51    4.36
  -8  -2  -4   24.40    5.53
   2   6  14  200.78   10.10
  -2   6 -14  207.40    9.71
  -2  -6 -14  229.54   11.00
   2  -6  14  199.74    9.53
   2  -6  14  226.23   10.79
   7   6   3  258.51   11.73
  -7   6  -3  312.75   13.90
  -7  -6  -3  292.63   12.93
   7  -6   3  263.58   12.14
  -7  -6  -3  256.59   11.93
  -4  10   4    1.00    4.12
  -4  10   4    7.70    5.25
  -4 -10   4    2.49    5.46
   4 -10  -4    8.61    4.46
   4  10  -4    2.80    3.64
  -3   6 -13  435.04   17.57
   3   6  13  474.28    8.84
  -3   6 -13  465.51    9.21
   3  -6  13  446.90    8.25
  -3  -6 -13  435.00   18.12
   3   6  13  416.89   17.17
  -2   7  14   19.44    5.01
   2  -7 -14   18.06    5.10
  -2  -7  14   25.76    4.47
   2   7 -14   13.71    3.62
   2   7 -14   18.66    3.36
  -7  -2  12    2.79    4.57
  -7   2  12    6.60    3.55
  -7  -2  12   -1.33    5.24
   7  -2 -12    2.63    3.68
  -7  -2  12   -1.66    4.46
  -7   2  12    3.53    3.68
   8  -1  -9   48.36    4.91
  -8   1   9   37.76    4.37
   8   1  -9   44.19    4.58
  -8   1   9   37.70    4.03
  -8  -1   9   50.05    4.93
  -8  -1   9   45.07    4.73
   0 -11  -5   24.86    3.17
   0 -11  -5   28.23    4.81
   0  11  -5   35.42    4.78
   0  11   5   33.43    3.99
   0 -11   5   26.26    5.04
  -8  -4  -1   -4.83    4.08
   8  -4   1   -4.19    3.85
   8   4   1    1.13    2.80
  -8   4  -1   -3.88    5.62
   8   4   1   -1.49    3.96
   0  -9 -11    3.13    3.02
   0   9 -11    3.80    3.44
   0  -9  11    3.73    5.42
   0  -9 -11    6.93    4.70
   0   9  11    5.44    4.92
  -2  -5  16   46.32    5.09
   2   5 -16   55.04    4.57
   2  -5 -16   45.37    5.69
  -2   5  16   45.53    6.50
  -2  -5  16   58.79    5.18
  -8   3  -3  422.88   17.60
  -8  -3  -3  372.38   16.46
   8  -3   3  431.30   18.23
   8   3   3  404.81   16.51
  -3 -10   7   31.23    5.23
   3 -10  -7   35.11    4.85
   3 -10  -7   33.89    4.13
   3  10  -7   26.05    4.70
  -3  10   7   36.46    6.00
   5  -8  -9   33.55    4.20
  -5   8   9   43.42    4.82
  -5  -8   9   36.53    4.76
  -5   8   9   37.94    4.96
   5   8  -9   30.94    3.92
  -3  -8  12    6.45    5.59
   3   8 -12    3.28    4.87
   3  -8 -12    4.54    4.50
  -3   8  12   -7.66    5.06
  -3   9  10  103.43    6.19
   3   9 -10  103.87    7.22
   3  -9 -10  110.33    6.63
   3  -9 -10  111.15    6.97
  -3  -9  10  103.51    7.31
   0  -5  16   81.14    6.09
   0   5  16   74.48    5.75
   0  -5  16   72.39    6.18
   0   5 -16   73.69    6.17
   0  -5 -16   74.96    6.67
  -4  10  -2   39.51    4.34
   4 -10   2   53.43    6.26
  -4 -10  -2   36.38    4.78
  -4  10  -2   37.17    3.45
   4  10   2   29.78    3.59
  -7   6   7    4.05    4.76
  -7  -6   7    1.91    4.28
   7  -6  -7   -5.76    4.58
  -7  -6   7   -1.46    3.15
  -7   6   7   -0.87    3.15
   7   6  -7   -2.54    2.96
  -4   3 -14    2.12    5.41
   4   3  14    0.83    3.40
   4  -3  14   -3.26    4.11
  -4  -3 -14   -5.28    5.97
   4  -3  14    5.81    4.56
   4   3  14    3.46    5.60
   1 -11  -5    1.71    5.39
   1 -11  -5    0.39    3.10
   1  11  -5    0.64    4.29
  -1  11   5    1.91    3.26
  -1 -11   5   -4.25    4.71
   6   8   2    0.85    3.78
   6  -8   2   -5.25    5.72
  -6  -8  -2   -2.86    4.95
  -6   8  -2   -3.67    4.05
  -6  -8  -2   -0.91    3.07
  -6  -5  12  193.52   10.04
   6   5 -12  199.58    9.04
   6  -5 -12  167.11    8.01
  -6   5  12  184.32    9.06
  -6   5  12  200.64   10.09
   6   5 -12  200.76    9.49
  -6  -4  13   31.12    4.47
   6   4 -13   30.79    4.08
  -6  -4  13   23.25    5.30
  -6   4  13   22.32    5.38
   6  -4 -13   22.01    5.28
   3  -5  14  111.63    7.39
   3  -5  14  104.29    6.15
  -3   5 -14  106.63    6.50
  -3  -5 -14  111.43    7.30
   3   5  14  111.91    6.91
   5  -5  11    1.91    5.39
   5   5  11    4.83    4.46
   5   5  11    3.75    4.65
  -5   5 -11    3.15    3.65
  -5  -5 -11   -6.14    5.36
   5   9   3   -1.21    4.45
  -5  -9  -3    2.02    3.71
   5  -9   3   -2.36    4.19
  -5   9  -3   -6.56    3.72
  -5   9  -3   -2.72    2.99
  -2   7 -13   77.37    5.55
  -2   7 -13   81.30    5.94
   2  -7  13   89.40    5.84
  -2  -7 -13   76.92    5.49
   2   7  13   83.57    6.56
   5   0 -16    2.12    4.36
  -5   0  16   -5.89    5.45
   4  -8 -11   49.40    3.99
   4   8 -11   59.95    5.28
   4  -8 -11   51.92    3.94
  -4  -8  11   61.01    6.34
  -4   8  11   58.05    6.07
  -1   0  18    2.02    4.58
   1   0 -18    6.74    3.81
  -2  -5 -15   -1.05    4.98
   2   5  15    0.20    4.76
   2  -5  15    0.87    3.82
  -2   5 -15    0.28    4.52
   2  -5  15    0.25    4.18
  -8   0  -5    0.42    5.89
   8   0   5    0.22    5.84
   2 -11  -4   12.76    3.47
   2 -11  -4    5.56    4.36
  -2  11   4   15.13    5.03
   2  11  -4   12.94    5.08
  -2 -11   4    7.89    5.33
   4   6 -14    6.80    3.43
  -4  -6  14    1.15    5.97
  -4   6  14    2.34    5.51
   4  -6 -14    7.69    4.44
  -4  -6  14    8.16    4.08
   4   0 -17   -2.17    4.37
  -4   0  17   -3.33    4.52
  -8  -4   6   76.47    6.79
   8  -4  -6   67.98    5.00
   8   4  -6   75.56    5.20
  -8  -4   6   72.73    5.94
  -8   4   6   67.55    4.96
  -2 -11  -3  336.27   14.89
   2 -11   3  325.24   14.48
   2  11   3  312.72   13.08
  -2  11  -3  341.60   14.41
  -3   7 -12   88.75    6.37
  -3  -7 -12   94.49    6.24
  -3  -7 -12   94.83    6.74
   3   7  12   87.55    5.52
  -3   7 -12   87.65    5.39
   3  -7  12   99.54    6.61
   1  -8 -13    3.27    4.27
  -1  -8  13    5.24    5.04
  -1   8  13    7.23    4.66
   1   8 -13    5.31    3.20
   6  -2  11   28.02    4.30
  -6  -2 -11   32.85    4.33
   6   2  11   32.61    4.33
  -6   2 -11   27.30    4.77
   6   2  11   27.01    4.04
  -4  -5  15   10.98    5.27
   4   5 -15    4.14    3.69
   4  -5 -15   11.88    5.15
  -4   5  15   12.34    4.17
  -4  -5  15    6.00    6.18
  -5   9   6    1.50    4.60
   5  -9  -6   16.51    5.75
  -5  -9   6    6.06    5.65
  -5   9   6    6.30    4.45
   5   9  -6   12.40    4.89
   5   6  10  131.34    7.77
  -5   6 -10  122.96    8.25
   5  -6  10  118.00    7.71
  -5  -6 -10  112.80    6.14
  -2   9  11  321.46   14.07
   2  -9 -11  326.35   13.93
   2   9 -11  319.69   13.38
  -2  -9  11  312.86   13.66
   1  10  -9   60.19    5.51
  -1 -10   9   56.95    6.53
   1 -10  -9   56.93    4.30
  -1  10   9   48.52    4.80
   1 -10  -9   57.09    4.61
  -5   1  16  183.43   10.02
  -5  -1  16  169.15    9.38
   5  -1 -16  183.26    8.66
   5   1 -16  179.31    8.77
   5   2  13   -1.83    3.18
  -5  -2 -13    4.17    4.17
   5  -2  13    3.63    4.31
   5   2  13    1.75    4.32
  -5   2 -13   -2.56    4.33
   5  -2  13   -2.42    3.99
  -3   0 -16   -3.69    5.39
   3   0  16   -0.43    5.03
   3   0  16    3.12    3.42
  -3   3  17    2.46    6.05
  -3  -3  17    8.91    6.54
   3   3 -17    5.96    4.44
   3  -3 -17   -1.63    5.67
   1   1 -18   55.83    4.67
   1  -1 -18   55.20    5.02
  -1   1  18   59.27    5.31
  -1  -1  18   58.35    5.43
   0 -10  -9   53.23    4.64
   0  10   9   71.01    5.62
   0  10  -9   72.27    5.74
   0 -10   9   73.32    7.04
   0 -10  -9   66.10    4.45
   8   1   5   35.23    4.27
  -8  -1  -5   27.66    5.07
  -8   1  -5   23.40    5.65
   8  -1   5   30.30    5.24
  -2   0  18   24.51    5.70
   2   0 -18   24.64    5.22
  -6   7   9    1.22    4.09
   6   7  -9   -0.06    4.10
  -6  -7   9    1.21    4.13
   6  -7  -9    5.10    3.76
  -6   7   9    1.41    3.87
  -5   4 -12   48.50    4.55
  -5  -4 -12   57.71    4.95
   5   4  12   51.80    3.89
   5   4  12   66.31    5.07
   5  -4  12   51.48    4.16
   5  -4  12   53.20    4.06
  -7  -7   2  253.98   11.67
   7   7  -2  286.09   12.64
  -7   7   2  264.72   12.07
   7  -7  -2  255.32   11.36
  -4  10   5   53.97    5.11
   4  10  -5   46.57    4.78
  -4  10   5   53.05    4.57
  -4 -10   5   50.53    6.00
   4 -10  -5   49.17    4.17
  -4  -1  17   37.71    5.94
   4  -1 -17   31.93    4.16
   4   1 -17   28.47    5.43
  -4   1  17   33.14    5.03
   8  -3  -8    9.15    4.51
  -8  -3   8   -2.80    7.07
  -8  -3   8    4.61    4.11
  -8   3   8    3.59    5.23
   8   3  -8    7.53    3.45
  -4   8  -9    1.82    3.38
   4   8   9    1.20    3.75
   4  -8   9    3.22    4.20
  -4  -8  -9   -0.88    3.55
  -4  -8  -9   -0.45    4.79
  -4   8  -9    5.51    5.59
   7   4   7   35.69    4.23
  -7   4  -7   36.22    6.70
  -7  -4  -7   32.63    5.67
   7  -4   7   32.91    4.59
   7   4   7   31.87    3.91
   1  11   5  191.55    9.52
  -1  11  -5  206.67    9.41
   1 -11   5  195.40    9.38
  -1 -11  -5  205.29    9.64
  -1  -4  17   14.75    3.57
   1  -4 -17   22.95    4.39
   1   4 -17   22.36    4.10
  -1  -4  17   16.59    5.95
  -1   4  17   24.87    5.05
  -2  -9 -10   10.13    4.16
   2   9  10   11.96    4.45
  -2  -9 -10   14.78    4.46
  -2   9 -10    5.92    4.29
   2  -9  10   13.47    4.85
  -2   9 -10   19.60    4.27
  -6  -8   6  128.66    8.63
   6   8  -6  123.79    6.76
  -6   8   6  115.54    6.89
   6  -8  -6  119.19    6.96
  -6   8   6  108.22    6.96
  -8   2   9  297.04   13.15
  -8  -2   9  294.51   12.96
   8  -2  -9  301.89   13.29
   8   2  -9  266.07   11.52
   8   2  -9  309.30   13.00
  -8   2   9  273.87   12.36
   0  -8 -13  171.66    9.11
   0   8 -13  175.55    8.89
   0  -8  13  172.45    8.55
   0   8 -13  147.07    7.70
   0   8  13  162.14    8.08
  -7   7   1  169.67    8.81
   7  -7  -1  156.22    8.35
  -7  -7   1  149.09    8.05
   7   7  -1  175.48    8.96
  -8   4  -2   64.36    5.33
   8   4   2   65.73    5.06
  -8  -4  -2   72.82    6.15
   8  -4   2   64.36    4.82
   7   7  -3   53.32    4.91
  -7  -7   3   42.64    6.09
   7  -7  -3   48.71    5.31
  -7   7   3   52.12    5.78
  -3  -1 -16   82.83    5.79
  -3   1 -16  104.55    6.92
   3   1  16   90.50    6.82
   3  -1  16  101.93    7.22
   3  -1  16   91.97    5.64
   4   9  -9  251.56   11.83
  -4  -9   9  270.21   13.04
   4  -9  -9  267.21   11.51
   4  -9  -9  267.55   12.01
  -4   9   9  264.23   11.49
  -4  10  -3  178.09    8.16
   4  10   3  186.94    8.96
   4 -10   3  205.76   10.35
  -4 -10  -3  184.81    9.01
  -4  10  -3  188.21    9.01
  -5  -5  14   58.32    5.52
   5  -5 -14   60.76    4.27
   5   5 -14   54.79    4.02
  -5   5  14   57.10    6.03
  -5  -5  14   58.04    5.51
   6  -5   9   10.92    3.72
   6   5   9   11.15    4.90
  -6   5  -9   10.08    4.07
  -6  -5  -9    6.18    3.50
   6   5   9   11.81    3.79
  -2   1  18  362.38   16.04
   2   1 -18  357.64   14.73
   2  -1 -18  345.74   14.49
  -2  -1  18  376.49   16.01
   7   0   9  220.09   10.54
  -7   0  -9  229.12   11.21
  -6   6  11    6.39    5.45
  -6  -6  11    1.69    4.01
   6   6 -11    7.66    3.27
   6   6 -11    0.95    4.44
  -6   6  11    4.37    4.89
   6  -6 -11   -2.84    3.63
   1  -6  15    2.62    3.46
   1  -6  15    1.80    4.93
   1   6  15    6.35    4.62
  -1  -6 -15   -3.37    3.89
  -1   6 -15   -5.84    4.64
  -3 -10  -6    7.49    2.94
  -3  10  -6   -1.20    3.52
  -3 -10  -6    8.36    4.92
   3 -10   6   11.09    5.86
   3  10   6    4.60    5.53
  -3  10  -6    3.42    3.06
   0   0  18  167.30    8.73
   0   0 -18  165.50    8.65
  -6  -3  14    2.57    5.11
  -6   3  14    7.03    3.75
  -6  -3  14   15.76    5.54
   6   3 -14    9.41    3.73
   6  -3 -14    7.45    4.75
   6   4  10   -0.75    3.76
  -6  -4 -10    4.96    3.85
  -6   4 -10   -3.66    3.89
   6   4  10    5.35    4.39
   6  -4  10    3.59    3.64
   1  -3  17   20.74    3.88
   1   3  17   22.84    4.69
  -1   3 -17   15.79    5.66
   1  -3  17   24.45    6.95
  -1  -3 -17   24.42    4.13
   7  -3   8  166.97    8.73
  -7   3  -8  171.66    8.68
  -7  -3  -8  182.03    9.24
   7   3   8  163.46    9.32
   4  -6  12   96.13    7.40
  -4  -6 -12   94.39    6.81
   4   6  12  105.19    6.23
  -4   6 -12   97.34    5.89
   4   6  12   95.56    7.01
  -4   6 -12   99.10    5.92
   2   0  17    2.89    5.82
  -2   0 -17    0.68    5.92
  -3   6  15    7.86    5.49
  -3  -6  15    7.16    4.52
  -3  -6  15   12.02    4.69
   3  -6 -15    5.64    4.25
   3   6 -15    2.06    3.87
  -7  -4  11   -5.63    3.68
  -7   4  11    1.07    4.13
  -7  -4  11    0.82    4.79
   7   4 -11    2.11    4.05
  -7   4  11    1.42    3.26
   7  -4 -11    0.41    3.16
  -6  -8  -3   12.14    5.20
   6  -8   3   20.55    4.33
  -6  -8  -3    7.19    3.52
  -6   8  -3   11.76    4.45
   6   8   3    8.84    3.79
  -2  -8  13   60.81    5.26
   2   8 -13   75.89    5.28
  -2   8  13   74.32    5.95
   2  -8 -13   70.95    5.27
   7  -7   0   14.56    5.39
  -7   7   0    9.74    3.93
  -7  -7   0   14.23    6.76
   7   7   0    3.87    3.48
  -7  -7   0    4.52    3.45
  -1  -7 -14   87.45    5.03
  -1   7 -14   81.10    5.07
  -1   7 -14   82.03    4.65
   1  -7  14   90.18    5.06
   1   7  14   92.04    5.19
   4   5  13    6.37    3.38
   4  -5  13    9.96    3.65
  -4  -5 -13    3.32    3.70
   4   5  13    9.17    4.36
  -4   5 -13    2.37    5.64
   4  -5  13    7.32    3.44
  -5  -6  13   19.88    4.23
   5  -6 -13   12.48    4.80
   5   6 -13    7.19    3.45
  -5   6  13   13.62    3.92
   5   6 -13    3.84    5.01
  -1   9 -11   18.56    3.58
   1  -9  11   14.13    4.11
   1   9  11   12.52    4.38
  -1  -9 -11   13.55    4.08
  -1  -9 -11   13.91    4.18
  -2  -4  17  237.42   10.83
   2  -4 -17  269.22   12.29
   2   4 -17  270.40   11.87
  -2   4  17  262.40   11.97
  -2  -4  17  245.76   12.06
   7  -6   4  106.32    7.43
  -7  -6  -4  117.22    7.96
   7   6   4  101.46    6.06
  -7  -6  -4  112.88    6.96
  -7   6  -4  108.90    7.76
  -4  -7  13    5.72    4.22
   4  -7 -13    6.78    4.35
   4   7 -13   13.65    5.19
  -4   7  13    7.10    5.23
   4   0  15    3.55    4.31
  -4   0 -15   -2.61    4.09
   4   0  15   -1.68    3.33
   7  -7  -4   78.95    6.77
  -7   7   4   78.17    6.66
   7   7  -4   80.39    5.83
  -7  -7   4   76.41    7.48
  -7   1  -9  198.58    8.94
  -7  -1  -9  192.61    8.18
   7  -1   9  212.67    9.18
   7   1   9  209.97    8.46
  -6  -7  -6  252.22   10.77
   6  -7   6  249.83    9.51
  -6   7  -6  271.12   11.00
   6   7   6  258.63    9.99
  -6  -7  -6  272.06    9.93
   0  11  -6  155.81    7.14
   0 -11  -6  166.71    8.76
   0  11   6  147.07    6.84
   0 -11   6  149.78    7.34
  -3  -4 -15  101.98    7.28
   3   4  15   98.59    5.51
   3  -4  15   94.01    5.81
   3  -4  15   97.77    5.39
  -3   4 -15   97.58    6.08
   0   1 -18   71.47    5.72
   0   1  18   68.92    5.19
   0  -1 -18   70.14    6.03
   0  -1  18   77.30    5.52
   4   9   7  373.34   13.07
  -4  -9  -7  327.33   11.54
   4  -9   7  355.43   13.17
  -4   9  -7  343.46   12.06
  -4  -9  -7  362.13   12.49
   8  -5  -2   15.66    4.09
  -8  -5   2    6.29    5.06
  -8  -5   2   10.41    3.55
  -8   5   2    9.51    5.80
   8   5  -2    9.33    3.27
  -7   0  13   32.53    5.46
   7   0 -13   29.54    3.96
   2 -11  -5    0.13    4.21
  -2 -11   5    6.91    7.44
   2 -11  -5    7.13    3.89
  -2  11   5    3.00    4.96
   2  11  -5   13.70    5.14
   8   3   4    9.13    5.82
  -8  -3  -4   -0.64    4.33
  -8   3  -4    9.80    5.91
   8  -3   4   10.18    5.34
  -7   5  -6  146.29    7.98
   7  -5   6  124.10    7.23
  -7  -5  -6  127.09    7.04
   7   5   6  123.32    5.98
   7   5   6  128.72    6.05
   4  -4 -16  226.11    8.61
  -4  -4  16  208.12    8.83
   4   4 -16  207.81    8.09
  -4  -4  16  199.10    8.84
  -4   4  16  219.93    9.72
   2  -1  17    5.21    5.08
  -2  -1 -17    2.40    6.35
   2   1  17    3.64    4.91
  -2   1 -17    0.20    3.96
  -7  -3  12   35.05    5.05
  -7   3  12   35.99    4.59
   7  -3 -12   27.09    3.58
  -7   3  12   40.28    5.59
  -7  -3  12   36.46    5.08
   1 -11  -6    7.91    5.84
   1  11  -6    8.10    5.45
  -1  11   6   -0.37    3.47
   1 -11  -6    2.57    3.67
  -1 -11   6    4.64    5.59
  -8   5   3    9.23    4.67
   8  -5  -3    7.13    4.99
   8   5  -3    5.30    3.05
  -8  -5   3   12.28    5.88
  -8  -5   3    9.98    4.42
   7  -6  -8   -2.88    4.00
  -7   6   8   -2.32    3.48
   7   6  -8    2.15    3.11
  -7   6   8    4.69    5.51
  -7  -6   8    0.26    5.24
   5   9   4   28.90    4.94
  -5  -9  -4   30.40    4.43
   5  -9   4   27.91    4.93
  -5   9  -4   31.85    3.50
  -5   9  -4   30.43    5.69
   0  -4 -17  134.74    7.62
   0  -4  17  120.16    6.18
   0  -4  17  131.04    6.61
   0   4  17  141.27    7.49
   0   4 -17  121.61    6.70
   8   0 -10   90.27    5.62
  -8   0  10   99.33    6.06
  -8   0  10  105.32    7.59
   5  -2 -16   11.22    4.00
   5   2 -16   17.53    4.40
  -5  -2  16   15.55    5.35
  -5   2  16   13.12    4.19
   2 -11   4    3.97    4.65
  -2  11  -4    3.28    4.08
  -2 -11  -4   -0.49    6.14
   2  11   4   -1.93    4.48
   3  -5 -16   20.28    5.64
   3   5 -16    5.69    3.31
  -3  -5  16    8.10    4.79
  -3  -5  16    3.41    4.68
  -3   5  16    6.03    5.12
  -2  -8 -12   25.52    4.80
   2  -8  12   34.36    4.91
  -2   8 -12   28.94    4.45
  -2   8 -12   31.06    3.84
   2   8  12   34.70    4.08
  -2  -8 -12   29.71    4.08
  -3  11   1    6.72    4.07
   3 -11  -1    4.24    3.56
   3  11  -1   10.25    4.97
  -3 -11   1   13.98    5.37
  -3  11   1    4.30    3.58
  -5   8  -7   11.05    4.43
   5   8   7   11.61    5.04
  -5  -8  -7   11.19    4.22
  -5  -8  -7   14.43    5.26
   5  -8   7   -6.44    5.46
   1   2 -18  428.59   14.26
   1  -2 -18  421.28   14.75
  -1   2  18  418.95   15.14
  -1  -2  18  426.36   14.78
   2 -10  -9  181.47    7.55
  -2 -10   9  182.03    9.14
  -2  10   9  204.37    9.01
   2 -10  -9  192.78    7.65
   2  10  -9  198.18    8.63
  -8  -4   7  125.79    6.65
  -8  -4   7  147.63    6.92
  -8   4   7  147.94    6.95
   8   4  -7  156.69    6.87
   8  -4  -7  150.76    6.51
  -8   5   1   32.75    6.29
   8   5  -1   33.80    3.95
   8  -5  -1   42.70    4.32
  -8  -5   1   44.63    6.98
  -8  -5   1   32.98    4.81
   5   4 -15  114.66    5.74
  -5  -4  15  122.08    6.99
  -5   4  15  140.45    7.23
   5  -4 -15  127.17    7.10
  -5  -4  15  129.74    6.60
   6   0 -15    3.03    4.68
  -6   0  15    0.38    4.78
   8   2   5  292.81   10.93
   8  -2   5  285.10   10.35
  -8  -2  -5  276.62   10.22
  -8   2  -5  299.82   10.95
   4   1  15   33.23    4.27
  -4   1 -15   33.29    5.63
   4  -1  15   34.62    4.22
   4  -1  15   32.96    3.68
   4   1  15   29.10    3.09
  -4  -1 -15   43.81    5.61
  -3  -9  -9   67.27    5.08
  -3  -9  -9   76.17    4.96
  -3   9  -9   70.70    4.95
  -3   9  -9   77.16    4.33
   3   9   9   64.52    5.57
   3  -9   9   89.01    6.41
   3 -11   0   90.08    6.15
   3  11   0   97.33    5.89
  -3 -11   0   99.67    7.01
  -3  11   0   76.40    5.22
  -3  11   0   84.74    4.17
  -3  -7  14    6.12    5.27
  -3   7  14    6.23    3.93
   3  -7 -14    2.46    4.29
   3   7 -14    1.34    3.51
  -3  10   8  271.54   11.33
  -3 -10   8  303.50   12.37
   3  10  -8  288.64   10.21
   3 -10  -8  271.89   10.12
   3 -10  -8  297.41   10.73
   2   4  16   18.39    4.55
   2  -4  16   16.63    4.67
  -2   4 -16    8.80    4.41
  -2  -4 -16   16.30    4.15
   2  -4  16   12.46    4.57
   4  -2 -17  179.71    7.81
  -4   2  17  185.54    9.48
   4   2 -17  204.51    8.07
  -4  -2  17  173.97    8.90
   1  -5  16  109.55    8.26
   1   5  16  109.17    6.20
  -1   5 -16  107.49    6.27
  -1  -5 -16  120.39    7.38
   1  -5  16  121.00    6.50
  -7   1  13   -0.79    3.69
   7  -1 -13   -0.07    3.30
   7   1 -13    1.92    3.96
  -7   1  13    9.11    5.03
   7   1 -13    1.73    3.43
  -7  -1  13   -5.21    5.14
  -3 -11   2  227.77    9.35
   3 -11  -2  221.99    8.90
   3  11  -2  230.16    8.91
  -3  11   2  219.38    8.72
  -3  11   2  230.17    9.44
  -7  -5  10    0.68    4.09
  -7  -5  10    7.36    4.17
   7  -5 -10    4.88    3.94
  -7   5  10   -4.68    5.47
  -7   5  10   -1.35    4.39
   7   5 -10   -0.22    4.37
  -5   7  -9    7.28    5.30
   5   7   9   16.72    4.35
   5  -7   9    7.13    4.00
  -5  -7  -9    3.55    5.73
  -5  -7  -9    7.47    4.15
  -6  -6  -8   73.86    5.57
  -6  -6  -8   69.76    6.10
  -6   6  -8   76.07    5.37
   6  -6   8   67.14    5.65
   6   6   8   80.26    4.09
   2 -10   8   67.82    5.83
   2  10   8   63.32    5.69
  -2 -10  -8   62.56    4.82
  -2  10  -8   57.46    3.84
  -2 -10  -8   64.49    5.10
  -8  -1  10  102.91    6.36
   8   1 -10   95.51    5.04
  -8   1  10  116.12    6.60
  -8   1  10  120.25    7.34
   8  -1 -10  109.38    5.77
  -8  -1  10  107.02    6.30
  -8  -5   4   50.60    5.19
  -8   5   4   66.95    5.26
   8  -5  -4   49.42    5.80
   8   5  -4   48.48    4.05
  -8  -5   4   49.91    5.94
   5   9  -7   23.83    3.84
  -5  -9   7   11.04    7.20
  -5   9   7   21.58    5.55
  -5   9   7   21.27    4.58
   5  -9  -7   17.29    4.06
   1 -10   9   24.03    6.95
  -1 -10  -9   30.10    4.63
   1  10   9   35.39    5.77
  -1  10  -9   25.95    3.96
  -1 -10  -9   23.74    3.80
  -3  -2 -16   37.22    4.42
   3  -2  16   45.47    4.33
   3  -2  16   40.36    6.21
   3   2  16   41.88    4.30
  -3   2 -16   42.96    6.10
   7  -7   1   58.26    6.03
  -7  -7  -1   58.29    4.39
  -7   7  -1   48.33    4.60
   7   7   1   61.08    4.93
  -7  -7  -1   63.20    4.98
   6   1 -15    6.10    4.13
   6  -1 -15    4.08    5.20
  -6   1  15    7.49    4.34
  -6  -1  15    6.13    4.97
  -4  10   6   38.12    5.12
   4  10  -6   35.01    5.10
  -4  10   6   34.41    4.80
   4 -10  -6   37.34    6.30
  -4 -10   6   35.24    7.73
   4   7  11    8.95    4.30
  -4  -7 -11   10.86    4.61
  -4   7 -11    9.05    3.70
  -4  -7 -11    5.15    3.39
  -4   7 -11   11.10    3.74
   4  -7  11   11.81    4.01
   2   2 -18    2.39    5.99
  -2   2  18    8.49    4.68
   2  -2 -18   -1.31    5.13
  -2  -2  18    7.01    4.98
   3   8  11   -0.22    5.00
   3  -8  11    7.18    4.91
  -3   8 -11    0.37    3.04
  -3   8 -11    0.80    3.95
  -3  -8 -11    5.19    3.66
  -3  -8 -11   -1.16    4.19
  -3 -11  -1  250.29    9.92
  -3  11  -1  248.33    9.94
  -3  11  -1  241.67    9.33
   3 -11   1  254.30   10.35
   3  11   1  217.09    8.98
  -7   7   5   27.36    4.18
   7  -7  -5   15.50    4.77
  -7  -7   5   25.18    4.61
   7   7  -5   17.01    3.29
   8   5   0   11.76    3.08
  -8  -5   0   14.64    4.99
  -8   5   0    3.61    3.94
  -8  -5   0   11.19    4.23
   8  -5   0   12.27    6.41
  -6  -3 -11   88.15    5.89
   6  -3  11  107.75    6.15
   6   3  11   97.54    5.22
  -6   3 -11   97.49    7.08
   6   3  11   91.53    5.42
   5   8 -10  448.26   14.55
   5  -8 -10  449.82   14.87
  -5  -8  10  425.41   15.05
  -5   8  10  384.09   13.11
   5  -8 -10  419.28   14.55
   6   8  -7    8.65    4.21
  -6   8   7   15.56    5.34
  -6   8   7   19.24    3.96
   6  -8  -7   10.68    5.30
  -6  -8   7   10.02    5.37
  -8   4  -3   61.78    6.13
  -8  -4  -3   58.85    5.40
   8   4   3   54.57    4.68
   8  -4   3   63.11    5.71
  -3   0  18   -7.20    4.30
   3   0 -18   -0.74    5.12
   5  -3  13    3.49    4.41
  -5   3 -13   -0.87    4.01
   5   3  13    0.44    3.85
  -5  -3 -13    0.19    5.72
   5  -3  13   -3.50    3.67
   5   3  13   -1.58    3.78
  -3  11   3   10.21    3.82
  -3 -11   3   12.90    5.07
   3  11  -3    8.63    4.20
  -3  11   3    9.31    4.19
   3 -11  -3    2.56    5.48
  -4 -10  -4  144.73    7.19
  -4  10  -4  135.25    6.81
   4 -10   4  136.54    8.06
   4  10   4  123.25    6.12
  -4  10  -4  141.77    6.82
  -4  -4 -14  111.64    6.74
  -4   4 -14  100.34    5.63
   4   4  14  109.04    5.41
   4  -4  14   94.27    5.77
   4   4  14  103.97    6.76
   4  -4  14   87.79    4.67
  -7   2  -9   31.72    5.39
  -7  -2  -9   39.10    5.80
   7  -2   9   29.05    4.57
   7   2   9   42.79    5.70
   0   2 -18  100.10    5.65
   0  -2  18  101.87    7.67
   0  -2 -18   98.77    5.43
   0   2  18   94.37    6.31
   1 -11   6   78.73    6.86
  -1 -11  -6   64.14    5.88
   1  11   6   61.89    5.60
  -1  11  -6   68.59    5.76
  -1  -8 -13   -4.98    4.01
  -1   8 -13    1.34    4.68
  -1   8 -13   -3.95    4.02
   1   8  13    0.60    3.82
   1  -8  13    1.71    4.63
   8   0   6   17.21    4.99
  -8   0  -6    4.42    5.57
  -2   2 -17   10.58    5.92
   2  -2  17   12.41    3.87
  -2  -2 -17   14.64    4.16
   2   2  17   17.24    6.04
   2  -2  17   11.63    5.12
  -8  -3   9   90.21    5.95
  -8   3   9   85.41    4.89
   8   3  -9   95.51    4.61
  -8   3   9   99.99    5.43
   8  -3  -9  111.32    6.20
  -8  -3   9  110.91    6.91
  -8  -5   5    1.97    4.66
  -8   5   5    2.67    3.88
   8  -5  -5    4.43    5.94
   8   5  -5    7.06    3.00
  -8  -5   5   -1.05    6.32
  -5  -7  12   90.31    6.15
   5  -7 -12   94.98    5.55
  -5   7  12   74.75    5.35
   5   7 -12   91.22    4.81
   3   1 -18   31.26    5.03
  -3  -1  18   33.21    4.71
   3  -1 -18   29.50    4.17
  -3   1  18   39.02    6.82
  -3  -9  11   -6.45    4.77
   3   9 -11   -5.30    5.28
  -3   9  11   -2.73    4.80
   3  -9 -11    1.13    3.86
  -6  -8  -4   -2.14    4.20
  -6   8  -4    3.11    4.41
  -6  -8  -4    4.55    3.91
   6   8   4    5.12    3.24
   6  -8   4    3.73    4.41
  -4   2 -15  208.76    8.49
   4  -2  15  191.93    8.15
   4   2  15  197.81    8.62
  -4  -2 -15  207.64    9.12
   4   2  15  184.02    7.51
   4  -2  15  189.60    8.40
  -3  11  -2   13.97    4.55
  -3  11  -2    5.77    4.24
  -3 -11  -2   12.10    5.74
   3  11   2    8.49    4.60
   3 -11   2    5.12    5.71
  -1   9  12  182.02    7.70
   1   9 -12  202.51    8.67
  -1  -9  12  208.95    8.98
   1  -9 -12  182.88    7.41
   7   2 -13   12.44    4.22
  -7   2  13   16.43    4.38
  -7  -2  13    4.18    4.78
  -7   2  13    4.67    5.01
  -7  -2  13    6.65    4.67
   7  -2 -13    7.00    2.69
   8   1   6   52.69    5.66
  -8   1  -6   51.65    4.60
   8  -1   6   51.61    4.70
  -8  -1  -6   52.46    4.97
   6   0  12    2.79    4.44
  -6   0 -12    2.31    3.60
   2 -11  -6   12.93    4.59
  -2 -11   6   13.19    4.53
  -2  11   6   21.83    4.73
   2  11  -6   13.97    3.69
   2 -11  -6    9.39    4.13
  -8   5  -1   -5.09    4.10
   8   5   1   -1.42    3.22
   8  -5   1   -5.30    3.70
  -8  -5  -1   -4.82    4.54
  -8  -5  -1   -0.02    4.69
   8  -2 -10   10.75    4.55
  -8   2  10    8.86    5.33
  -8  -2  10    7.60    4.33
  -8   2  10    5.79    4.22
  -8  -2  10    1.82    4.03
   8   2 -10    4.94    3.27
  -7   7  -2  125.32    6.84
  -7  -7  -2  132.26    6.98
   7   7   2  114.98    5.35
   7  -7   2  111.74    5.87
  -7  -7  -2  138.92    8.73
  -6   7  10   98.33    5.71
   6   7 -10   96.05    4.28
  -6  -7  10   90.94    7.43
   6  -7 -10   87.54    4.72
  -6   7  10   89.80    4.84
  -3   4  17   45.02    6.43
  -3  -4  17   48.81    6.37
   3   4 -17   45.08    4.65
   3  -4 -17   54.81    4.62
  -3  -4  17   36.66    3.77
   9   0  -2   -8.63    4.84
  -9   0   2   -2.47    3.91
   6  -2 -15  276.90    9.87
   6   2 -15  296.85   10.36
  -6  -2  15  283.39   10.53
  -6  -2  15  274.28   10.69
  -6   2  15  284.72   11.14
   9   0  -3  475.46   16.13
  -9   0   3  484.07   15.97
  -2  11  -5  102.17    5.64
   2  11   5   94.50    5.79
   2 -11   5   88.02    5.25
  -2 -11  -5  102.11    7.03
   1  -6 -16    6.92    5.76
   1   6 -16   -3.25    3.76
  -1  -6  16    4.75    3.98
  -1  -6  16    0.96    5.67
  -1   6  16    4.07    4.43
   3 -11  -4   15.41    5.56
   3  11  -4   16.98    4.31
  -3  11   4    7.38    3.43
  -3 -11   4    8.44    4.60
   3 -11  -4    7.74    4.67
  -1   0 -18   -3.17    4.51
   1   0  18   -0.60    5.16
  -7  -7   6    5.92    4.98
   7   7  -6    3.80    4.18
  -7   7   6   10.62    4.09
   7  -7  -6   14.97    4.52
   0  -9 -12  111.34    5.93
   0   9  12  116.78    6.86
   0   9 -12  127.02    6.05
   0  -9  12  137.60    6.84
   7   6   5  151.40    6.68
  -7  -6  -5  159.05    7.75
   7  -6   5  168.24    7.71
  -7  -6  -5  181.18    7.94
  -7   6  -5  178.88    8.07
   1   7 -15    6.74    3.87
  -1   7  15    1.96    5.69
   1  -7 -15    4.91    4.05
  -1  -7  15    4.08    5.58
  -1  -7  15    4.15    5.77
   8  -4  -8  109.02    6.44
  -8   4   8  105.56    6.71
   8   4  -8  115.93    5.51
  -8  -4   8  115.34    7.51
  -1  10  10   58.15    4.67
   1 -10 -10   71.75    4.38
   1 -10 -10   57.26    4.41
   1  10 -10   69.62    5.96
  -1 -10  10   60.44    7.42
  -3  10  -7   13.93    3.12
  -3 -10  -7   12.66    3.50
   3  10   7   12.48    4.15
   3 -10   7    3.44    5.23
  -3  10  -7    8.19    3.21
  -3 -10  -7   12.85    5.42
  -6  -5  13   24.55    5.56
  -6   5  13   13.61    5.24
   6   5 -13   16.19    4.17
  -6  -5  13    2.91    4.76
   6  -5 -13   16.18    3.63
  -6  -1 -12   26.38    5.42
   6  -1  12   13.26    4.45
  -6   1 -12   13.20    4.56
   6   1  12   19.99    3.68
   6   1  12   14.02    3.67
   4  -8 -12   19.52    4.56
   4   8 -12   21.04    5.08
  -4   8  12   14.15    4.81
  -4  -8  12   29.10    7.06
  -5  -9  -5  213.38    8.61
  -5  -9  -5  217.87    9.41
   5   9   5  218.07    8.38
  -5   9  -5  233.21   10.47
  -5   9  -5  202.79    7.86
   5  -9   5  213.23    9.46
   3   8 -13   49.39    4.10
  -3   8  13   43.57    4.91
   3  -8 -13   50.23    5.10
  -3  -8  13   44.58    4.39
   0 -11  -7   -4.02    3.27
   0 -11  -7    2.34    5.01
   0  11  -7    0.89    3.39
   0  11   7    0.79    4.51
   0 -11   7   -1.05    5.66
  -5   3  16  597.24   19.84
   5   3 -16  639.81    9.67
  -5  -3  16  598.70   19.73
   5  -3 -16  597.16   18.94
  -5  -3  16  549.33   18.20
   1 -11  -7    4.73    4.17
   1 -11  -7   -0.81    4.18
  -1 -11   7    6.39    4.87
  -1  11   7    8.97    4.32
   1  11  -7    4.13    3.97
   9   0  -1   64.40    4.22
  -9   0   1   76.19    6.29
  -9   0   4    6.54    4.94
   9   0  -4   -2.85    4.32
   0 -10  10   28.99    4.84
   0 -10 -10   34.84    4.49
   0  10 -10   41.33    4.83
   0  10  10   35.43    4.29
   0 -10 -10   27.18    4.95
   1   3 -18   50.85    5.21
  -1   3  18   44.16    5.06
   1  -3 -18   48.34    5.31
  -1  -3  18   52.19    5.84
   9   1  -2   89.65    5.67
  -9   1   2   92.65    6.55
  -9  -1   2   97.92    6.14
   9  -1  -2  101.76    6.45
  -9  -1   3   68.01    6.30
  -9   1   3   74.27    5.20
   9   1  -3   67.03    4.66
   9  -1  -3   65.17    6.08
   8  -3   5  139.23    6.72
   8   3   5  158.60    7.43
  -8  -3  -5  149.88    8.49
  -8   3  -5  147.10    6.76
   4  -9 -10   12.37    4.44
   4  -9 -10   26.88    4.37
  -4  -9  10   12.81    6.08
   4   9 -10   16.14    5.32
  -4   9  10   28.10    5.31
  -7   6   9   40.47    5.81
   7   6  -9   44.42    4.87
  -7   6   9   38.03    4.37
   7  -6  -9   35.26    4.00
  -7  -6   9   32.95    4.67
  -1  -1 -18  107.16    5.87
   1  -1  18  108.21    6.07
  -1   1 -18   96.80    5.28
   1   1  18  106.76    6.92
   5   0  14   -4.50    3.46
   5   0  14    0.51    4.29
  -5   0 -14   -1.35    5.41
   6  -4 -14    3.11    5.05
  -6  -4  14    4.99    3.77
  -6  -4  14    1.68    5.04
  -6   4  14   -0.32    4.45
   6   4 -14    3.80    3.49
   4   3 -17  284.10   10.17
  -4   3  17  263.48   10.84
   4  -3 -17  290.95   10.35
  -4  -3  17  266.95   11.13
  -1  -4 -17  108.66    6.10
  -1   4 -17  105.62    5.96
   1  -4  17   94.47    5.12
   1   4  17  104.58    6.48
   1  -4  17  115.90    7.81
  -8   5   6    8.54    4.56
  -8  -5   6   -0.42    4.37
  -8  -5   6   -0.15    5.92
   8  -5  -6    1.22    3.61
   8   5  -6    4.43    2.92
   7   4   8   98.10    5.16
   7   4   8  112.80    7.27
  -7  -4  -8  106.39    8.01
  -7   4  -8   99.08    7.29
   7  -4   8  112.48    6.10
   4 -10  -7   16.36    4.33
  -4  10   7   21.32    4.46
   4  10  -7   17.93    3.46
   4 -10  -7   21.24    4.58
  -4 -10   7   15.53    4.74
   2  -6 -16    0.39    5.53
  -2  -6  16    3.94    4.30
   2   6 -16    3.54    3.48
  -2  -6  16   -1.50    3.83
  -2   6  16    0.34    4.52
   3   2 -18  129.62    6.97
  -3  -2  18  112.27    6.57
  -3   2  18  120.48    6.61
   3  -2 -18  134.98    7.39
  -9  -1   1  117.50    6.19
   9  -1  -1  125.96    6.33
   9   1  -1  109.84    7.25
  -9   1   1  128.56    7.51
  -2  -9  12    2.30    5.82
   2  -9 -12    5.01    3.77
  -2   9  12    0.76    5.86
   2   9 -12   -3.61    4.49
  -9  -1   4   43.70    5.18
  -9   1   4   42.59    4.78
   9   1  -4   46.25    4.35
   9  -1  -4   39.86    5.20
   3   3  16   76.23    5.60
   3  -3  16   66.34    6.48
   3  -3  16   69.03    4.50
  -3   3 -16   63.90    5.66
  -3  -3 -16   63.39    4.70
   5   9  -8   56.48    5.16
  -5   9   8   51.16    4.72
  -5  -9   8   51.20    5.45
  -5   9   8   61.80    4.66
   5  -9  -8   52.76    4.30
   0  -6  16    9.44    5.29
   0  -6  16   18.06    5.28
   0  -6 -16   17.94    4.22
   0   6 -16   17.26    3.92
   0   6  16   16.92    5.39
  -3  11  -3  144.39    6.96
  -3  11  -3  163.26    7.23
   3  11   3  148.81    6.57
   3 -11   3  153.21    7.24
  -3 -11  -3  157.28    8.17
  -6   7  -7   71.05    6.09
  -6  -7  -7   68.01    5.53
  -6  -7  -7   70.06    7.21
   6  -7   7   68.34    4.85
   6   7   7   69.56    6.02
   0  -7  15   73.54    6.27
   0  -7 -15   61.13    4.34
   0   7  15   66.57    4.83
   0   7 -15   63.21    4.80
   0  -7  15   67.03    5.66
   2   3 -18   24.52    4.95
   2  -3 -18   24.49    5.48
  -2  -3  18   27.76    5.82
  -2   3  18   25.14    4.82
  -2   7  15   52.86    5.58
  -2  -7  15   55.15    6.79
   2   7 -15   42.21    4.09
   2  -7 -15   59.36    6.50
  -2  -7  15   49.70    4.61
   5   1  14   11.90    3.85
  -5   1 -14   -3.27    3.88
   5   1  14    4.98    3.95
   5  -1  14   11.52    4.40
   5  -1  14    3.63    4.79
  -5  -1 -14    8.94    3.62
  -5   5 -12   13.33    5.04
   5   5  12   12.85    5.22
   5   5  12   13.39    3.55
  -5  -5 -12   12.15    5.22
   5  -5  12   22.94    6.28
   6  -6 -12    7.51    3.50
  -6  -6  12    5.58    3.56
   6   6 -12    3.24    3.29
   6   6 -12    8.04    4.74
  -6   6  12   10.61    5.08
   4   8  10   -8.98    5.02
   4  -8  10    4.45    5.74
  -4  -8 -10   -0.01    3.62
  -4   8 -10   -0.90    4.84
  -4  -8 -10    1.20    4.20
  -4   8 -10    0.53    3.71
  -8   4  -4    8.72    5.56
  -8  -4  -4   17.62    4.74
   8   4   4   18.09    5.74
   8  -4   4    9.43    5.56
   8  -2   6   -1.56    5.23
  -8  -2  -6   -1.78    3.72
   8   2   6   -3.83    4.85
  -8   2  -6    0.81    3.96
   9   0   0   -2.38    4.04
  -9   0   0    4.17    6.69
   3   6  14   25.79    5.06
   3  -6  14   34.77    4.82
  -3   6 -14   46.35    5.04
  -3  -6 -14   42.24    4.03
   3  -6  14   31.45    4.97
   5   6  11    3.29    3.26
  -5   6 -11    4.10    5.87
  -5  -6 -11    1.48    3.69
   5  -6  11    4.57    3.38
   5   6  11    3.62    3.83
  -4 -10  -5   79.32    5.42
  -4  10  -5   79.87    4.38
   4  10   5   74.82    5.66
   4 -10   5   80.45    5.71
  -4  10  -5   78.48    4.19
  -6  -8   8   50.57    6.78
  -6   8   8   50.45    6.60
   6   8  -8   50.61    4.61
  -6   8   8   47.36    4.87
   6  -8  -8   60.96    4.56
  -9   0   5   21.44    3.81
   9   0  -5   26.10    5.24
  -4   9  -8    1.57    4.02
  -4   9  -8    1.60    4.08
   4  -9   8   -2.59    4.10
  -4  -9  -8    0.25    5.24
  -4  -9  -8   -2.57    4.58
   4   9   8   -1.41    3.26
   7  -5   7   14.91    5.66
   7   5   7    5.86    4.20
  -7  -5  -7    6.17    3.45
  -7   5  -7    6.37    5.71
   7   5   7    6.32    4.11
  -1  -5  17  285.90   10.51
  -1  -5  17  314.68   11.65
   1   5 -17  295.71   11.04
  -1   5  17  315.59   12.16
   1  -5 -17  307.63   11.54
  -7  -4  12    9.79    4.34
  -7  -4  12   -0.96    3.63
  -7   4  12    3.63    4.16
  -7   4  12    6.05    4.85
   7   4 -12   13.03    3.96
   7  -4 -12    8.18    3.44
   8   0 -11   -0.47    4.68
  -8   0  11    7.33    5.69
  -8   0  11    5.74    6.10
  -5  10   1  122.28    7.28
   5 -10  -1  119.80    6.08
  -5 -10   1  110.56    6.37
  -5  10   1  124.87    6.71
   5  10  -1  126.97    7.86
   3 -10  -9    8.86    3.39
  -3 -10   9    9.77    6.66
   3 -10  -9   12.09    4.09
  -3  10   9   11.69    5.63
   3  10  -9   11.17    5.01
   8   5   2   33.57    3.90
  -8  -5  -2   23.31    5.82
  -8   5  -2   34.61    5.16
   8  -5   2   34.19    4.24
  -8  -5  -2   32.99    5.14
   2  -9  11   87.12    5.42
  -2  -9 -11   92.00    5.36
   2   9  11  101.88    6.49
  -2   9 -11   80.42    4.99
  -2   9 -11   90.91    4.68
  -2  -9 -11   82.13    4.61
  -6   9   2   13.72    4.84
   6   9  -2   23.00    3.77
  -6  -9   2   17.73    6.76
  -6   9   2   12.61    3.19
   6  -9  -2    9.50    4.88
  -5  10   2   -0.05    4.57
  -5  10   2   -3.70    3.50
   5  10  -2   -0.80    5.39
  -5 -10   2   -3.75    4.74
   5 -10  -2    9.53    5.06
   6   9  -1   35.76    5.58
  -6  -9   1   21.27    4.56
   6  -9  -1   30.61    5.58
  -6   9   1   31.19    4.66
  -2   6 -15   39.20    5.35
   2  -6  15   34.27    4.72
   2  -6  15   32.28    4.26
  -2  -6 -15   38.60    4.22
   2   6  15   32.34    6.00
   3 -11  -5   28.68    4.33
   3 -11  -5   31.46    4.37
   3  11  -5   17.25    4.67
  -3  11   5   21.84    3.98
  -3 -11   5   16.30    6.07
   7  -3   9    0.77    4.00
  -7  -3  -9    2.17    4.91
   7   3   9    4.69    3.98
   0 -12   0  256.67   10.35
   0  12   0  289.44   10.93
   0  -3 -18    0.87    5.42
   0  -3  18    4.97    4.92
   0   3 -18    5.07    6.64
   0   3  18    9.95    4.94
  -5   8  -8   12.93    4.91
   5  -8   8   16.31    4.24
   5   8   8    9.88    4.18
  -5  -8  -8   10.04    4.46
  -5  -8  -8   14.94    3.57
  -6  -5 -10   24.50    5.95
   6  -5  10   26.67    5.34
   6   5  10   27.94    3.52
  -6   5 -10   22.92    4.75
   6   5  10   22.51    4.98
   2 -10 -10   70.36    5.11
  -2 -10  10   70.93    7.51
   2  10 -10   68.26   15.43
  -2  10  10   74.45    5.92
   2 -10 -10   64.78    5.20
   5  10   0    3.89    3.73
   5 -10   0    0.69    6.43
  -5  10   0    0.20    3.78
  -5  10   0    4.18    4.97
  -5 -10   0    5.43    6.60
   2  -7  14   78.58    5.31
   2   7  14   88.79    6.59
  -2  -7 -14   75.27    6.63
  -2   7 -14   85.62    5.15
  -2   7 -14   75.35    4.99
  -7   7  -3    2.20    5.17
  -7  -7  -3    3.55    5.13
   7   7   3   -2.24    3.84
   7  -7   3    1.48    6.15
  -7  -7  -3    9.32    4.82
  -6   2 -12    4.66    5.57
  -6  -2 -12    3.61    4.35
   6   2  12    1.70    3.60
   6  -2  12    0.17    3.85
   6   2  12    3.78    3.68
   9  -1   0   -2.47    3.82
   9   1   0    6.55    5.39
  -9   1   0    2.39    6.59
  -9  -1   0    9.66    3.74
   1  -8 -14   46.34    5.63
   1   8 -14   45.22    5.53
  -1   8  14   40.13    5.40
  -1  -8  14   41.35    4.73
  -6   9   3   53.79    4.43
  -6   9   3   57.35    5.84
   6  -9  -3   60.40    4.77
   6   9  -3   48.85    4.62
  -6  -9   3   62.69    6.63
   4  -6 -15   72.50    4.50
  -4  -6  15   84.52    6.26
   4   6 -15   68.84    4.58
  -4   6  15   84.48    6.46
  -4  -6  15   76.46    5.86
   9  -1  -5   -1.74    5.04
   9   1  -5   -2.66    5.87
  -9   1   5    3.66    6.00
  -9  -1   5    1.74    6.51
  -3   7 -13    1.89    3.58
   3   7  13    3.05    4.47
  -3   7 -13   -6.19    5.46
  -3  -7 -13   -0.70    5.53
   3  -7  13    0.68    5.57
  -2  -3 -17   39.22    5.29
   2  -3  17   39.44    5.43
   2   3  17   48.69    4.31
   2  -3  17   41.09    4.39
  -2   3 -17   33.72    5.53
   8  -1 -11   -5.92    3.80
  -8  -1  11   -0.30    3.47
  -8  -1  11   -0.63    3.63
  -8   1  11   -8.70    3.70
   8   1 -11   -7.65    5.36
  -8   1  11    4.50    4.50
   7   5 -11  143.61    7.40
   7   5 -11  136.45    7.22
  -7   5  11  142.58    6.93
  -7  -5  11  128.59    6.59
   7  -5 -11  131.32    6.00
  -7   5  11  141.68    7.32
   0  12  -1  117.02    6.90
   0 -12  -1  121.08    6.31
   0  12   1  113.32    6.79
   0 -12   1  113.21    6.53
   7   0  10   -1.24    4.37
  -7   0 -10    2.38    4.40
  -5  10   3  148.63    7.03
   5  10  -3  132.63    7.00
  -5 -10   3  152.66    7.35
  -5  10   3  149.04    7.22
   5 -10  -3  141.35    7.69
  -6   9   0   31.07    4.52
  -6  -9   0   30.34    5.79
   6   9   0   38.09    4.42
   6  -9   0   32.06    5.20
   2   5 -17   -6.74    4.51
  -2   5  17    1.68    5.47
  -2  -5  17    4.91    5.11
  -2  -5  17    3.07    4.63
   2  -5 -17   -3.48    5.15
  -9  -2   2  250.86    9.78
   9   2  -2  261.34    9.89
  -9   2   2  261.48    9.97
   9  -2  -2  264.94   10.10
   9   2  -3   39.94    5.64
   9  -2  -3   42.39    6.19
  -9  -2   3   45.43    5.37
  -9   2   3   34.89    4.83
  -1 -11  -7  179.56    8.10
   1  11   7  182.19    7.64
   1 -11   7  190.20    9.28
  -1 -11  -7  163.72    7.09
  -7   7   7  107.33    6.24
   7   7  -7  130.31    7.31
  -7  -7   7  127.57    8.13
  -7   7   7  110.13    6.13
   7  -7  -7  122.13    7.38
   4  -3  15  245.20   13.27
  -4  -3 -15  257.12   14.43
   4   3  15  236.41   12.93
   4  -3  15  255.85   14.57
  -4   3 -15  259.82   14.33
   4   3  15  271.40   15.46
  -1  -2 -18    7.80    4.69
   1  -2  18    7.59    6.04
  -1   2 -18    6.76    5.10
   1   2  18   14.55    5.86
   2  10   9  143.86    6.42
  -2 -10  -9  144.66    7.52
  -2 -10  -9  145.37    6.98
  -2  10  -9  145.13    6.83
   2 -10   9  144.38    8.18
   6  -8   5   -0.42    5.58
  -6   8  -5   -2.61    5.38
  -6  -8  -5   -3.95    4.37
  -6  -8  -5   -0.93    4.47
   6   8   5    8.83    3.34
  -3  -5 -15   -4.41    6.29
  -3   5 -15    1.36    4.57
   3  -5  15   -1.21    4.05
   3   5  15    2.83    5.47
   3  -5  15    9.15    5.30
  -5   0  17  493.81   16.58
   5   0 -17  528.09   16.93
   7   3 -13    3.68    4.64
   7  -3 -13    5.22    3.30
  -7  -3  13   12.97    4.19
  -7   3  13   14.52    5.35
  -7   3  13    4.14    4.47
  -7  -3  13   10.58    4.93
   6   4  11    0.03    4.59
  -6   4 -11   -2.41    4.90
   6   4  11   -1.05    4.51
  -6  -4 -11    6.86    3.59
   6  -4  11    0.19    5.09
   2 -11  -7   25.17    4.30
  -2  11   7   19.80    5.10
  -2 -11   7   18.57    5.76
   2 -11  -7   14.05    4.70
   2  11  -7   11.88    4.64
  -4   5  16   59.47    5.50
   4  -5 -16   46.78    4.04
  -4  -5  16   49.72    5.98
   4   5 -16   52.50    4.38
  -4  -5  16   61.32    6.22
   7   1  10   -3.35    4.76
  -7   1 -10   -0.46    4.14
  -7  -1 -10    6.06    5.98
   7  -1  10    3.20    5.62
   0   5  17   71.33    4.87
   0  -5 -17   66.73    4.75
   0  -5  17   66.54    6.17
   0   5 -17   64.59    5.08
   0  -5  17   64.07    6.03
  -8   3  10   46.92    4.96
  -8  -3  10   51.69    4.43
  -8  -3  10   59.85    5.65
   8  -3 -10   53.75    4.56
   8   3 -10   56.69    4.41
  -8   3  10   60.91    4.90
   3  -9  10   16.10    4.57
  -3   9 -10   16.32    4.43
   3   9  10   13.89    5.85
  -3   9 -10   14.58    4.07
  -3  -9 -10   15.27    4.22
  -3  -9 -10   15.21    3.37
  -1  -9 -12  118.91    7.59
   1   9  12  106.76    7.12
  -1   9 -12  129.56    8.59
   1  -9  12  113.67    8.62
  -9   2   1   49.77    4.72
   9   2  -1   49.58    5.06
   9  -2  -1   48.39    4.55
  -9  -2   1   62.37    6.30
   5   4  13   47.37    4.66
  -5   4 -13   29.22    5.06
   5  -4  13   24.64    4.06
   5   4  13   39.48    4.58
   5  -4  13   33.46    3.64
  -5  -4 -13   34.11    6.38
  -9  -2   4   21.70    3.79
  -9   2   4   26.67    4.98
   9   2  -4   12.19    5.22
   9  -2  -4   18.62    4.91
   0 -12  -2   21.17    5.25
   0  12  -2   30.45    6.26
   0 -12   2   25.25    4.99
   0  12   2   23.42    5.46
   0   8 -14   75.09    4.39
   0   8  14   63.61    4.52
   0   8 -14   53.28    4.78
   0  -8 -14   63.09    5.38
   0  -8  14   61.61    4.61
  -9   0  -1   71.59    6.89
   9   0   1   53.85    4.35
  -8  -5   7    1.86    4.71
   8  -5  -7    3.67    4.21
   8   5  -7   -0.97    3.77
  -8   5   7    2.95    4.94
  -8  -5   7    4.13    4.78
   1  10  10   -7.47    5.30
  -1  10 -10   -2.38    4.11
  -1 -10 -10    6.01    4.09
  -1 -10 -10   -2.65    4.11
   1 -10  10   -2.08    4.76
   1  12   0    8.16    3.53
  -1 -12   0   11.11    7.33
   1 -12   0    7.87    6.32
  -1  12   0    6.58    3.84
  -5  10  -1   18.33    4.51
   5 -10   1    6.45    5.00
  -5  10  -1   18.37    4.41
   5  10   1   18.10    4.16
  -5 -10  -1   17.89    4.86
  -5   5  15   34.37    5.30
   5   5 -15   31.62    3.99
  -5  -5  15   42.79    6.25
  -5  -5  15   33.41    4.12
   5  -5 -15   44.99    4.33
   6  -3 -15  147.29    9.38
  -6  -3  15  156.13    9.49
  -6  -3  15  132.66    8.71
  -6   3  15  142.39    9.97
   6   3 -15  135.85    9.62
   6  -9  -4    3.80    4.49
  -6   9   4   12.98    5.83
   6   9  -4    3.20    4.05
  -6  -9   4   10.19    5.56
  -6   9   4    5.69    3.61
  -5   6  14  120.58    9.88
   5  -6 -14  124.49    8.17
  -5  -6  14  118.30    8.43
   5   6 -14  118.79    7.65
   6  -6   9   57.14    6.26
   6   6   9   53.51    4.49
  -6  -6  -9   72.45    5.15
  -6   6  -9   70.70    5.06
   6   6   9   70.46    5.14
  -2  11  -6   47.48    3.79
  -2 -11  -6   57.65    4.56
   2  11   6   52.16    4.35
   2 -11   6   52.89    5.05
  -9   0   6    8.66    4.86
   9   0  -6    0.16    3.51
  -7   0  14    3.12    4.84
   7   0 -14    1.55    4.30
   7   0 -14    0.62    3.58
   1  12  -1   51.67    4.09
   1 -12  -1   51.38    5.79
  -1 -12   1   52.57    5.69
  -1  12   1   49.70    4.59
   5   2  14  251.47   14.08
  -5  -2 -14  288.06   15.91
   5  -2  14  240.49   13.70
   5  -2  14  277.08   15.00
   5   2  14  284.41   15.56
  -5   2 -14  300.01   16.39
   5  -8 -11    3.83    3.72
  -5   8  11    2.09    3.69
   5  -8 -11   -0.20    4.62
  -5  -8  11   -8.37    7.09
   5   8 -11   -1.61    3.62
   4   7 -14   67.04    4.28
  -4   7  14   58.45    5.45
   4  -7 -14   61.49    4.61
  -4  -7  14   58.57    5.64
   2   5  16    1.40    5.31
  -2   5 -16   -1.31    3.97
   2  -5  16    5.41    3.90
  -2  -5 -16   -3.29    5.37
   2  -5  16    3.15    5.78
   5  -1 -17    6.60    4.67
  -5   1  17   23.97    5.90
  -5  -1  17   14.33    6.55
   5   1 -17   18.94    4.26
   5  10  -4   78.39    5.25
  -5  10   4   82.13    4.83
   5 -10  -4   85.47    5.30
  -5  10   4   81.41    5.92
  -5 -10   4   76.69    6.08
   3  11   4  249.93   13.65
   3 -11   4  231.84   12.93
  -3  11  -4  266.48   14.48
  -3 -11  -4  257.30   14.91
  -2  -8  14   31.60    4.32
   2   8 -14   23.56    3.76
  -2   8  14   34.22    5.67
   2  -8 -14   24.30    4.09
   5  -7  10   26.01    5.08
  -5  -7 -10   26.34    6.66
  -5   7 -10   26.41    5.82
   5   7  10   26.82    5.11
  -5  -7 -10   34.43    4.14
   8   4  -9   77.06    4.20
   8  -4  -9   69.74    4.37
  -8  -4   9   78.39    5.40
  -8  -4   9   67.89    6.22
  -8   4   9   71.32    6.16
  -1  12  -1   77.18    4.76
   1  12   1   89.09    4.53
  -1 -12  -1   83.90    6.55
   1 -12   1   77.18    6.41
  -6  -9  -1   97.24    7.93
   6  -9   1  107.15    7.21
   6   9   1   94.34    7.55
  -6   9  -1  102.62    8.12
   8   0   7   -1.37    4.27
  -8   0  -7    7.94    5.11
   4  -6  13    1.90    4.27
  -4   6 -13    1.95    4.47
  -4   6 -13    5.78    6.47
   4   6  13    1.74    5.89
  -4  -6 -13   -0.23    5.74
   4   6  13    2.04    2.81
   9   1   1    1.23    5.22
  -9   1  -1    1.59    4.64
  -9  -1  -1   -3.96    3.67
   9  -1   1    1.16    3.78
   4   0 -18  218.93   12.09
  -4   0  18  215.87   13.11
  -9  -1   6   46.94    6.22
  -9   1   6   34.02    4.95
   9   1  -6   30.82    3.97
   9  -1  -6   33.45    4.78
   7   1 -14    0.66    5.20
  -7   1  14    2.51    5.18
   7  -1 -14   -1.45    4.68
  -7  -1  14   -1.06    4.68
   7  -1 -14    2.01    3.45
   7   1 -14    1.88    3.40
   1  12  -2   32.54    4.77
  -1 -12   2   40.44    6.41
  -1  12   2   23.94    4.77
   1 -12  -2   30.06    5.58
  -5   9  -6  163.95   10.94
   5   9   6  161.08    9.40
   5  -9   6  141.77    8.95
  -5  -9  -6  143.15   10.63
  -5  -9  -6  162.58    9.81
  -8   6   2  539.88   27.46
   8   6  -2  479.28   25.21
   8  -6  -2  552.11    9.52
  -8  -6   2  526.46   26.96
  -8  -6   2  501.10   25.98
   9  -2   0   64.12    5.21
  -9   2   0   58.81    4.66
  -9  -2   0   75.77    6.66
   9   2   0   60.78    4.98
  -7  -6  -6   53.48    5.96
  -7  -6  -6   53.61    5.18
   7  -6   6   43.10    4.35
  -7   6  -6   40.35    6.70
   7   6   6   46.96    4.33
  -9  -2   5   -2.16    3.22
   9  -2  -5    4.11    3.55
  -9   2   5    0.84    5.64
   9   2  -5   -1.13    4.17
  -8  -2  11   29.47    4.81
  -8  -2  11   28.42    3.80
   8  -2 -11   24.73    4.24
  -8   2  11   30.13    4.83
   8   2 -11   27.62    3.49
  -8   2  11   20.10    5.28
  -8  -6   3   66.68    4.91
   8   6  -3   60.70    3.98
  -8   6   3   54.05    4.90
   8  -6  -3   61.24    4.12
  -8  -6   3   54.82    5.25
  -8  -5  -3   28.19    6.07
   8  -5   3   30.41    5.60
  -8   5  -3   35.04    5.92
   8   5   3   25.19    3.40
  -8  -1  -7   28.01    4.65
   8  -1   7   34.42    5.95
  -8   1  -7   17.66    4.38
   8   1   7   26.38    5.89
   2  -8  13  125.81    8.85
  -2   8 -13  138.27    8.57
  -2   8 -13  142.80    9.13
   2   8  13  134.93    8.37
  -2  -8 -13  131.31    8.04
  -3   3  18  128.29    8.43
  -3  -3  18  146.06   10.24
   3   3 -18  137.65    9.04
   3  -3 -18  130.53    8.32
   3   6 -16   36.07    4.23
   3  -6 -16   46.74    5.66
  -3   6  16   44.53    7.03
  -3  -6  16   39.99    4.75
  -3  -6  16   34.95    4.58
   1 -11  -8   85.65    5.48
  -1 -11   8   89.91    5.31
  -1  11   8   95.07    7.17
   1  11  -8   83.09    4.68
   1 -11  -8   85.68    5.11
  -4  10   8    3.73    4.63
   4 -10  -8    2.73    3.97
  -4 -10   8    4.72    7.74
   4 -10  -8   -3.64    4.55
   4  10  -8    2.57    4.76
   0  11  -8   46.04    4.18
   0  11   8   64.14    5.16
   0 -11   8   74.96    6.60
   0 -11  -8   61.83    4.95
   0 -11  -8   68.10    4.82
   0  12  -3   99.42    8.37
   0 -12  -3   97.45    7.53
   0 -12   3   93.76    7.01
   0  12   3   93.84    7.19
   8   6  -1   99.22    6.51
  -8  -6   1   94.98    7.71
  -8  -6   1  110.10    7.96
  -8   6   1  105.52    7.61
   8  -6  -1  107.73    8.42
   3 -11  -6   51.46    4.23
  -3 -11   6   51.65    5.10
   3  11  -6   50.70    4.24
  -3  11   6   42.90    4.89
   3 -11  -6   46.52    4.72
   4  -1 -18   41.73    6.31
  -4   1  18   38.01    5.29
   4   1 -18   33.98    4.41
  -4  -1  18   36.51    4.64
   4   5  14   45.06    4.20
  -4   5 -14   44.67    5.08
   4  -5  14   51.77    5.16
   4   5  14   43.61    6.02
   4  -5  14   51.04    4.89
  -4  -5 -14   48.25    5.78
   1 -12   2  169.37   10.74
  -1 -12  -2  181.23   10.96
   1  12   2  167.39    9.74
  -1  12  -2  180.84   10.73
   1   0 -19   83.98    6.36
  -1   0  19   92.57    5.37
  -6   7  11    9.23    5.46
  -6  -7  11    8.89    7.08
  -6   7  11    5.98    4.16
   6   7 -11   17.42    4.06
   6  -7 -11    8.38    4.27
   1   7  15   51.31    5.18
  -1  -7 -15   55.53    4.44
   1  -7  15   62.25    5.64
  -1   7 -15   52.60    3.92
  -3  10  -8  153.87    9.43
  -3 -10  -8  165.51   10.65
   3 -10   8  155.57    9.57
  -3  10  -8  163.61    9.48
  -3 -10  -8  169.67   10.05
   3  10   8  176.57   10.36
   3   0  17   43.83    4.49
  -3   0 -17   30.63    3.84
   1  -6  16   46.06    5.63
   1  -6  16   46.26    5.46
   1   6  16   47.76    6.02
  -1  -6 -16   52.96    5.17
  -1   6 -16   48.30    4.47
  -5  10  -2   26.21    5.25
  -5  10  -2   21.74    3.04
  -5 -10  -2   25.05    6.57
   5  10   2   24.89    4.55
   5 -10   2   29.32    4.50
  -6   9   5  105.25    7.67
   6  -9  -5  102.58    7.78
  -6  -9   5  100.60    9.03
  -6   9   5  101.33    7.96
   6   9  -5  106.27    7.07
  -8   3  -6    2.34    4.19
   8   3   6   -0.18    4.55
   8  -3   6    3.77    4.27
  -8  -3  -6    6.89    4.38
  -3  -8 -12   32.79    4.14
   3   8  12   38.81    4.79
  -3  -8 -12   36.14    3.94
  -3   8 -12   42.75    5.23
   3  -8  12   40.40    5.29
  -3   8 -12   36.38    3.21
  -7   6  10   61.31    5.32
   7  -6 -10   70.39    4.38
  -7  -6  10   71.05    5.79
  -7   6  10   69.74    5.01
   7   6 -10   72.38    4.86
  -6   0  16  519.17   26.70
   6   0 -16  563.80    9.23
  -4   7 -12   39.05    5.00
  -4  -7 -12   47.18    4.94
   4  -7  12   49.29    5.01
   4   7  12   54.32    6.36
  -4  -7 -12   46.91    5.07
  -4   7 -12   38.66    3.85
   3  -7 -15   48.42    5.90
  -3   7  15   42.39    6.26
  -3  -7  15   42.34    6.46
   7   2  10  267.34   14.60
  -7  -2 -10  273.37   14.87
   7  -2  10  269.00   14.43
  -7   2 -10  261.81   14.21
   8  -6  -4  176.51   10.33
  -8  -6   4  208.78   11.89
  -8  -6   4  189.81   11.07
   8   6  -4  193.68   10.89
  -8   6   4  196.57   11.08
  -5   4  16   -6.43    4.69
  -5  -4  16   -5.35    4.65
  -5  -4  16    6.83    4.21
   5  -4 -16    4.12    5.23
   5   4 -16    2.39    4.26
  -5  -9   9   89.60    7.91
   5   9  -9   78.25    4.33
  -5   9   9   77.60    6.25
   5  -9  -9   70.37    4.85
  -5   9   9   68.46    4.65
  -3  -9  12   59.08    7.26
  -3   9  12   66.85    5.90
   3   9 -12   64.02    4.08
   3  -9 -12   59.12    7.15
   1  -4 -18  444.17   23.04
   1   4 -18  454.03   23.47
  -1  -4  18  468.07   24.60
  -1   4  18  450.40   23.31
   5  -7 -13   -4.56    5.43
   5   7 -13    3.08    4.58
  -5   7  13    5.38    5.29
  -5  -7  13    2.03    5.27
  -7  -7  -4   97.27    7.77
  -7  -7  -4   99.89    7.51
   7   7   4  100.19    6.46
   7  -7   4  103.79    6.95
  -7   7  -4  105.26    7.21
   8   4   5   80.18    6.33
   8  -4   5  100.35    7.55
  -8  -4  -5   69.91    4.67
  -8   4  -5   97.21    7.91
  -4  11   1  136.87    8.70
  -4 -11   1  140.41    9.42
   4 -11  -1  140.49    9.31
   4  11  -1  140.37    9.24
  -4  11   1  133.70    8.76
  -4  10  -6    2.49    4.57
  -4 -10  -6    6.61    6.38
  -4  10  -6   -1.75    4.44
   4  10   6    3.19    4.54
   4 -10   6    6.69    6.21
   1  12  -3    1.16    5.59
  -1 -12   3   13.35    5.64
  -1  12   3   -6.26    5.23
   1 -12  -3    8.11    4.89
   2   0 -19    0.91    6.16
  -2   0  19   -2.31    5.60
   5  10  -5   10.01    5.00
  -5  10   5    6.92    3.62
  -5  10   5    6.25    5.38
  -5 -10   5    3.84    4.82
   5 -10  -5   10.51    4.76
  -1   1  19  167.09   10.44
   1   1 -19  190.00   11.17
   1  -1 -19  184.05   11.17
  -1  -1  19  172.73   10.91
   6   8  -9  251.16   13.76
  -6   8   9  244.32   14.57
   6  -8  -9  214.05   12.11
  -6   8   9  238.43   13.28
  -6  -8   9  239.46   13.72
  -9   0  -2   -3.32    4.68
   9   0   2    4.26    4.88
  -6  -9  -2   -0.33    5.94
  -6   9  -2    6.02    5.94
   6  -9   2    2.68    4.17
   6   9   2    3.25    5.44
   7   8  -2   22.00    4.59
  -7   8   2   25.20    4.10
  -7  -8   2   12.68    5.68
   7  -8  -2   14.95    5.52
   3  -1  17    5.25    4.90
  -3   1 -17   -3.15    4.11
   3   1  17    9.39    5.50
  -3  -1 -17   -0.87    3.98
  -4  11   2   92.14    5.32
  -4 -11   2  100.15    8.12
   4 -11  -2   93.77    7.89
  -4  11   2   79.64    4.87
   4  11  -2   88.34    5.84
   4   4 -17    9.92    4.53
   4  -4 -17    9.86    4.98
  -4  -4  17   11.47    4.64
  -4  -4  17   -3.62    6.33
  -4   4  17   14.56    6.37
   5   2 -17   50.95    5.42
   5  -2 -17   53.49    4.26
  -5   2  17   49.15    6.10
  -5  -2  17   66.78    6.26
  -8   6   0   60.24    4.93
   8  -6   0   58.73    4.34
  -8  -6   0   54.03    7.01
  -8  -6   0   67.71    5.49
   8   6   0   63.19    3.84
   9   0  -7  186.60   11.07
  -9   0   7  194.45   11.04
   6   3  12   10.19    3.50
   6  -3  12    8.88    4.23
   6   3  12    7.64    4.82
  -6  -3 -12   18.18    5.69
  -6   3 -12    6.92    4.40
   4 -11   0   79.73    5.58
  -4 -11   0   74.14    6.37
   4  11   0   69.32    5.44
  -4  11   0   71.17    4.88
  -4  11   0   73.47    4.24
   6   1 -16  133.77    8.94
   6  -1 -16  158.56   10.09
  -6   1  16  147.89   10.80
  -6  -1  16  138.33    8.88
   7   8  -1    2.07    3.60
   7  -8  -1    3.62    6.36
  -7  -8   1   -4.55    6.14
  -7   8   1    4.62    3.71
  -7   7   8  125.91    8.20
   7   7  -8  145.22    9.48
   7  -7  -8  135.14    8.80
  -7  -7   8  122.50    8.84
  -7   7   8  129.51    8.51
   7  -8  -3   -8.64    3.64
   7   8  -3    2.04    4.87
  -7   8   3   -0.99    4.29
  -7  -8   3    1.04    6.32
  -4  -9  11  133.79    9.49
  -4   9  11  135.05    9.39
   4   9 -11  132.83    9.22
   4  -9 -11  144.55    9.86
  -3  -4 -16    2.13    4.34
   3  -4  16   -2.27    4.10
   3   4  16  -13.58    6.30
   3  -4  16    3.47    4.66
  -3   4 -16   -5.32    3.70
   3   5 -17  203.25   11.64
  -3  -5  17  201.74   12.52
  -3  -5  17  202.70   12.09
  -3   5  17  206.07   12.30
   3  -5 -17  205.72   11.81
  -1  10  11   47.82    5.37
  -1 -10  11   45.67    5.76
   1  10 -11   50.50    5.69
   1 -10 -11   40.77    5.47
  -4   0 -16    9.98    4.69
   4   0  16   18.49    4.17
   4   0  16   17.63    4.09
   9   2   1    1.14    5.38
   9  -2   1   -2.50    5.98
  -9   2  -1    6.67    5.22
  -9  -2  -1    7.71    5.14
   9   3  -2  327.05   17.13
  -9  -3   2  325.94   17.30
  -9   3   2  354.94   18.74
   9  -3  -2  364.38   19.36
  -9  -3   3    0.49    5.03
   9  -3  -3   12.77    4.89
   9   3  -3    5.18    4.14
  -9   3   3    8.38    4.31
  -2  -1  19   -2.32    4.84
  -2   1  19    2.10    5.21
   2  -1 -19    7.02    3.75
   2   1 -19    1.49    4.78
  -9   2   6   81.14    6.43
   9   2  -6   89.62    5.92
   9  -2  -6   80.35    5.46
  -9  -2   6   91.99    5.51
  -7  -2  14  164.59   10.37
   7   2 -14  192.44   11.06
  -7  -2  14  157.18   10.54
   7  -2 -14  150.06    9.04
  -7   2  14  173.98   11.02
   2   4 -18    0.83    5.39
   2  -4 -18   -0.48    5.32
  -2  -4  18   -8.73    5.36
  -2   4  18    4.14    4.36
  -1  -3 -18  145.49    9.06
  -1   3 -18  141.47    8.57
   1   3  18  168.94   11.39
   1  -3  18  156.83    9.65
   9  -1   2    7.60    4.50
  -9  -1  -2    3.98    3.94
  -9   1  -2    6.14    4.29
   9   1   2    7.48    3.98
  -8  -5   8   72.78    6.38
   8  -5  -8   61.46    5.41
   8   5  -8   81.92    4.90
  -8   5   8   64.64    6.31
  -8  -5   8   66.13    5.21
  -9  -1   7   13.22    4.77
  -9   1   7   11.39    5.93
   9  -1  -7   12.17    4.07
   9   1  -7   17.13    5.11
  -1  12  -3   64.87    5.42
   1  12   3   60.37    4.35
   1 -12   3   55.64    4.90
  -1 -12  -3   58.03    4.95
   1   9 -13   45.80    4.63
  -1   9  13   45.61    4.67
  -1  -9  13   57.43    7.76
   1  -9 -13   49.39    4.66
  -4 -11   3  112.46    9.20
   4  11  -3  111.81    7.69
  -4  11   3  113.12    7.64
   4 -11  -3  114.15    8.80
  -4  11   3  108.73    7.23
  -6  -7  -8   17.25    5.06
   6   7   8   18.90    5.42
  -6  -7  -8   25.77    6.71
  -6   7  -8   30.73    4.69
   6  -7   8   24.80    5.38
  -8  -6   5    1.01    5.37
  -8  -6   5    6.38    3.94
  -8   6   5    4.26    3.70
   8   6  -5    4.38    2.97
   8  -6  -5    0.78    5.85
  -2   0 -18  427.95   22.08
   2   0  18  396.13   21.42
   0  10  11  282.04   15.12
   0 -10 -11  279.97   15.60
   0 -10 -11  246.47   13.64
   0 -10  11  311.53   17.71
   0  10 -11  281.82   15.44
  -8   2  -7   17.51    6.06
   8  -2   7   18.48    4.28
   8   2   7   23.20    4.35
  -8  -2  -7   20.81    5.84
   0   0 -19    3.64    5.47
   0   0  19   -2.33    4.66
   9  -3  -1   21.20    4.03
  -9   3   1   18.55    5.28
   9   3  -1   10.21    3.73
  -9  -3   1   13.52    4.86
  -4  11  -1    1.03    3.34
  -4  11  -1    0.37    4.16
   4  11   1    3.43    3.58
  -4 -11  -1   -2.62    7.04
   4 -11   1   -5.92    5.26
  -9   3   4  306.47   16.63
   9  -3  -4  281.72   15.59
   9   3  -4  272.08   14.90
  -9  -3   4  297.28   16.40
  -7  -8   0   -1.46    4.12
   7   8   0    0.99    3.51
  -7   8   0   -3.40    3.83
   7  -8   0   -2.29    5.39
   0 -12  -4   -2.76    6.82
   0 -12   4    2.16    6.41
   0  12   4    5.57    4.84
   0  12  -4    4.53    4.79
  -1   8 -14   59.30    4.71
   1   8  14   70.11    5.37
   1  -8  14   64.94    5.21
  -1  -8 -14   70.31    5.91
  -1   8 -14   65.35    5.18
   3  10 -10   48.75    5.21
   3 -10 -10   50.41    5.00
  -3 -10  10   52.55    7.43
   3 -10 -10   46.71    4.88
  -3  10  10   49.82    4.71
   4  -1  16   55.30    4.37
   4   1  16   68.94    4.90
   4  -1  16   65.02    4.98
  -4  -1 -16   59.37    5.30
   4   1  16   73.46    4.70
  -4   1 -16   65.50    4.52
  -3  11  -5    0.16    4.54
   3  11   5    1.86    4.97
  -3 -11  -5    9.51    6.69
   3 -11   5    1.30    5.57
  -3  11  -5   -3.69    3.55
   4   8 -13    8.03    3.94
   4  -8 -13    7.24    5.91
  -4  -8  13    1.24    6.17
  -4   8  13   -8.65    5.22
  -4   2  18   23.12    6.39
   4  -2 -18   25.71    5.42
  -4  -2  18   30.68    4.69
   4   2 -18   36.75    6.20
   7  -8  -4   14.09    5.04
   7   8  -4   14.31    4.68
  -7   8   4   14.72    4.64
  -7  -8   4    4.08    5.93
   7  -4   9   13.68    6.40
  -7   4  -9   24.25    5.80
  -7  -4  -9   25.22    4.25
   7   4   9   17.90    5.32
   7   4   9   13.60    3.95
  -6   8  -6   43.51    7.16
   6  -8   6   26.83    5.48
   6   8   6   31.01    3.86
  -6  -8  -6   27.30    5.91
  -6  -8  -6   28.47    6.12
   5  -3  14   53.97    5.93
  -5  -3 -14   61.07    4.73
   5   3  14   47.33    5.02
   5   3  14   61.18    5.34
   5  -3  14   54.90    5.16
  -5   3 -14   66.67    4.60
  -2  12   1   10.85    4.23
   2  12  -1   13.67    5.10
   2 -12  -1   18.16    5.01
  -2 -12   1   23.51    4.60
   0   4 -18   48.37    5.36
   0  -4 -18   44.54    4.31
   0   4  18   46.65    5.17
   0  -4  18   46.62    5.32
  -6   5  14  129.92    8.29
  -6  -5  14  115.28    7.87
  -6  -5  14  142.26    9.62
   6  -5 -14  135.89    8.35
   6   5 -14  113.71    7.69
  -2 -12   0    7.19    4.99
   2  12   0    5.10    4.92
  -2  12   0    4.33    4.10
   2 -12   0   13.21    6.39
   2 -11  -8    1.17    2.98
  -2 -11   8   -1.69    5.83
   2  11  -8    1.66    4.55
   2 -11  -8   -3.70    4.14
  -2  11   8   -0.25    6.45
  -8   0  12    0.01    4.57
   8   0 -12   -2.12    3.73
  -8   0  12   -1.25    3.42
   1  -5  17   29.71    5.57
  -1   5 -17   38.44    4.41
   1   5  17   38.51    5.25
  -1  -5 -17   50.14    5.68
   1  -5  17   41.94    5.28
   7   5   8   -0.75    4.26
   7  -5   8   -0.77    5.17
  -7  -5  -8   -2.77    3.61
  -7   5  -8    6.46    5.32
   7   5   8   -2.91    5.80
  -1  11  -8   84.99    6.52
   1  11   8   99.24    6.98
   1 -11   8   97.37    8.00
  -1 -11  -8   97.05    6.75
  -1 -11  -8   95.34    6.81
   4  -9   9  131.29    9.54
  -4   9  -9  105.75    7.44
   4   9   9  122.13    8.32
  -4  -9  -9  104.54    7.51
  -4  -9  -9  119.09    7.86
  -4   9  -9  106.51    7.07
  -2   4 -17   44.78    4.62
   2  -4  17   37.91    5.94
   2  -4  17   50.17    6.17
   2   4  17   44.54    5.75
  -2  -4 -17   40.09    5.38
  -6  -9   6   12.26    4.57
  -6   9   6   14.93    5.55
   6  -9  -6   15.42    5.03
   6   9  -6    7.40    4.69
  -6   9   6   11.24    4.96
   5  10   3   93.68    6.71
  -5 -10  -3   86.52    6.71
  -5  10  -3   92.99    4.78
  -5  10  -3   90.67    5.91
   5 -10   3  102.60    7.10
   2  -1  18   18.60    6.24
  -2  -1 -18   14.41    5.13
   2   1  18    5.40    6.02
  -2   1 -18   14.39    4.79
  -8   6  -1   15.26    5.49
   8   6   1   17.63    3.06
   8  -6   1   12.56    4.94
  -8  -6  -1   20.42    4.80
  -8  -6  -1   18.60    4.50
   0  -9  13    7.98    6.68
   0   9 -13    7.68    4.53
   0  -9 -13   11.32    4.09
   0   9  13   12.72    4.30
   0   1 -19  152.16    9.53
   0  -1 -19  144.10    9.53
   0  -1  19  157.53   10.14
   0   1  19  149.72   10.26
  -1  12   4   26.77    6.01
   1 -12  -4   26.00    7.21
  -1 -12   4   16.40    4.95
   1  12  -4   21.93    4.19
   2 -11   7    5.60    4.01
  -2 -11  -7    8.51    5.85
   2  11   7    1.08    4.38
  -2  11  -7    8.34    3.71
  -2 -12   2   20.81    5.01
   2 -12  -2   12.36    5.55
  -2  12   2   21.74    4.14
   2  12  -2    8.85    5.08
  -4   4 -15   35.98    4.38
   4  -4  15   47.39    5.07
   4   4  15   40.83    5.92
   4  -4  15   33.93    4.86
  -4  -4 -15   39.65    5.35
   1  -2 -19    1.34    4.45
  -1   2  19    0.24    4.19
  -1  -2  19    2.30    5.39
   1   2 -19   -0.17    4.39
   2 -12   1   -2.27    5.47
  -2  12  -1    2.13    3.85
  -2 -12  -1   13.05    7.20
   2  12   1    6.62    4.86
  -3  -8  14   23.59    5.63
   3  -8 -14   21.29    4.36
   3   8 -14   24.94    5.03
  -3   8  14   22.52    6.39
  -6   0 -13   -2.81    5.15
   6   0  13    0.59    4.70
  -3  -2 -17    1.48    5.67
   3   2  17   -5.44    4.91
   3  -2  17    1.20    5.13
  -3   2 -17   -1.94    6.20
   3  -2  17    1.12    4.04
   8   1 -12    9.22    3.37
  -8   1  12    5.67    4.79
   8  -1 -12    7.54    3.61
  -8  -1  12    8.10    4.02
  -8  -1  12    4.50    4.11
  -8   1  12   16.40    5.52
  -6  -6  13   59.51    5.54
   6  -6 -13   65.22    4.61
   6   6 -13   63.08    4.68
  -6   6  13   56.89    6.00
  -7   4  13   17.39    4.08
  -7  -4  13   13.82    5.67
  -7  -4  13   13.00    6.03
  -7   4  13   14.79    6.03
   7   4 -13    8.41    3.98
  -8   5  -4  342.89   18.12
   8   5   4  325.48   17.15
  -8  -5  -4  343.00   18.58
   8  -5   4  346.77   18.81
   9   3   0   -4.97    4.96
   9  -3   0    9.02    5.53
  -9  -3   0   -2.54    3.53
  -9   3   0   -4.84    5.16
   4  11  -4  190.49   10.60
  -4 -11   4  203.47   11.86
  -4  11   4  195.74   11.22
  -4  11   4  168.04   10.11
   4 -11  -4  182.06   11.65
  -5   8  -9   -0.59    4.84
  -5  -8  -9    0.49    4.31
  -5  -8  -9   -2.00    4.90
   5  -8   9    3.61    4.47
   5   8   9    1.78    4.73
  -9   3   5   60.01    5.39
   9   3  -5   47.81    5.24
  -9  -3   5   39.90    5.03
   9  -3  -5   45.38    5.31
  -5  10   6   14.67    6.75
  -5  10   6   10.21    3.76
   5 -10  -6    7.91    5.56
   5  10  -6    8.50    3.38
  -5 -10   6   10.97    5.98
   6   2 -16   98.48    7.56
   6  -2 -16   93.65    6.35
  -6   2  16   95.31    7.78
  -6  -2  16   99.36    8.11
   7   5 -12  119.79    8.21
  -7   5  12  105.47    7.51
   7  -5 -12   98.49    6.42
   7   5 -12   98.20    6.45
  -7  -5  12  115.64    7.79
  -7   5  12  115.71    8.09
   8   3 -11    2.62    4.41
  -8   3  11    5.22    4.82
   8  -3 -11    1.08    4.39
  -8  -3  11   -0.99    4.00
  -8   3  11    8.31    5.76
  -8  -3  11   -2.74    4.18
   2  10 -11   -7.88    4.79
  -2 -10  11    8.59    7.33
  -2  10  11    1.61    4.21
   2 -10 -11   -6.00    4.66
  -8   4  10   38.02    4.72
   8   4 -10   27.39    4.61
  -8   4  10   27.19    4.69
   8  -4 -10   33.73    4.41
  -8  -4  10   20.76    6.70
  -8  -4  10   12.59    3.79
  -3 -11   7    0.72    6.57
  -3  11   7    5.44    4.41
   3 -11  -7    8.64    3.52
   3  11  -7    7.86    4.26
   3 -11  -7    4.30    3.75
   6   9   3   75.95    4.86
  -6   9  -3   79.43    7.01
   6  -9   3   72.42    5.53
  -6  -9  -3   77.72    5.97
   2  -9 -13  190.66   11.18
   2   9 -13  175.80   10.03
  -2  -9  13  174.84   12.22
  -2   9  13  172.95   10.38
   7  -8   1   10.69    5.19
  -7   8  -1    3.97    3.92
   7   8   1    6.82    3.41
  -7  -8  -1   -1.93    6.05
  -6  -4  15  149.75    9.88
  -6  -4  15  161.05   10.50
   6   4 -15  178.99   10.55
   6  -4 -15  159.59   10.18
  -6   4  15  143.35    9.42
   4 -11   2  132.09    9.29
  -4  11  -2  114.96    6.94
   4  11   2  117.22    7.38
  -4  11  -2  110.64    7.06
  -4 -11  -2  133.11    9.90
  -2  -2  19  277.27   15.83
   2   2 -19  271.61   14.88
   2  -2 -19  267.53   14.72
  -2   2  19  298.76   16.84
  -4   8 -11   -6.85    3.75
  -4  -8 -11   -0.21    5.31
  -4  -8 -11   -2.05    4.21
   4  -8  11    5.57    6.58
   4   8  11   -4.14    3.66
  -4   8 -11   -4.08    4.20
   7   8  -5   84.27    5.22
   7  -8  -5   59.17    4.99
  -7  -8   5   81.48    7.41
  -7   8   5   78.76    5.58
   6   1  13    6.95    5.55
   6   1  13    9.62    4.52
  -6  -1 -13   -2.17    5.96
  -6   1 -13    5.58    4.06
   6  -1  13    8.41    3.55
   9  -2   2  142.84    9.51
  -9  -2  -2  177.69   10.98
   9   2   2  157.38    9.32
  -9   2  -2  172.81   11.66
   8   6  -6   15.78    3.95
   8  -6  -6    5.11    4.61
  -8  -6   6   -0.06    6.71
  -8   6   6   12.37    4.01
   9   2  -7  142.58    8.63
  -9  -2   7  155.16    9.67
   9  -2  -7  159.38   10.73
  -9   2   7  138.64    9.55
   9   0   3   75.07    6.29
  -9   0  -3   88.13    6.23
  -3   0  19   57.23    5.06
   3   0 -19   64.28    5.03
  -2 -10 -10   63.46    4.23
  -2  10 -10   69.13    3.96
   2  10  10   54.03    4.22
  -2 -10 -10   60.51    4.87
   2 -10  10   65.77    5.24
   1 -12   4   24.28    6.05
   1  12   4   31.66    4.03
  -1  12  -4   34.85    4.10
  -1 -12  -4   44.30    7.51
   9   0  -8    6.91    6.03
  -9   0   8  -13.40    4.91
   7   3  10   71.68    5.53
  -7  -3 -10   84.28    6.57
  -7   3 -10   72.97    6.35
   7  -3  10   70.07    5.88
  -2 -12   3  198.12   11.62
   2  12  -3  200.01   11.20
   2 -12  -3  204.62   12.43
  -2  12   3  170.78    9.94
  -2   9 -12   34.96    5.22
   2   9  12   44.68    5.85
  -2  -9 -12   47.12    5.66
  -2  -9 -12   38.45    5.04
   2  -9  12   45.16    5.90
  -2   9 -12   40.65    4.51
   2 -12   2  128.77    8.05
   2  12   2  128.47    8.65
  -2  12  -2  137.24    7.90
  -2 -12  -2  144.50    8.70
   5  -9   7   19.87    5.85
  -5  -9  -7   28.29    5.41
   5   9   7   21.71    5.50
  -5   9  -7   26.35    5.55
  -5  -9  -7   27.29    4.65
   4  -2  16   -1.27    4.68
   4   2  16    5.77    4.85
   4  -2  16    7.82    4.60
  -4  -2 -16   11.90    6.12
  -4   2 -16   14.14    5.27
  -4 -10   9   19.05    6.14
   4 -10  -9   17.09    3.63
  -4  10   9   17.53    5.51
   4  10  -9   20.22    5.81
   4 -10  -9   16.68    4.06
  -1   7  16   10.74    4.79
  -1  -7  16    9.07    5.20
   1  -7 -16    8.62    6.55
  -1  -7  16   12.35    6.00
   1   7 -16    9.18    4.57
  -5   6 -12   45.53    5.01
   5   6  12   38.67    5.50
   5   6  12   37.90    5.30
   5  -6  12   43.26    5.65
  -5  -6 -12   43.92    5.21
  -7  -7  -5    0.93    4.65
  -7  -7  -5   -6.73    4.85
  -7   7  -5   -6.07    4.87
   7   7   5    5.02    4.08
   7  -7   5    1.60    4.66
  -5  -3  17   -1.47    4.49
  -5   3  17    3.86    6.03
   5   3 -17    6.21    3.92
   5  -3 -17    4.35    5.01
  -9  -1  -3  167.96   10.14
  -9   1  -3  155.47   10.04
   9   1   3  163.03    9.77
   9  -1   3  170.82    9.35
  -6  -5 -11   40.06    5.07
   6   5  11   40.02    5.96
   6  -5  11   24.59    4.17
  -6   5 -11   38.56    6.17
   6   5  11   26.91    4.90
   3   1 -19   55.28    4.59
   3  -1 -19   59.63    4.74
  -3  -1  19   49.42    7.56
  -3   1  19   60.93    7.37
  -7   6  -7    9.01    6.88
   7   6   7    4.95    3.97
  -7  -6  -7    0.52    4.29
   7  -6   7    2.84    3.98
  -1  -6  17    2.42    5.60
   1  -6 -17   10.85    5.33
   1   6 -17    4.58    4.24
  -1   6  17   -0.01    5.62
  -1  -6  17   -0.42    4.23
   9  -1  -8  186.16   10.27
  -9  -1   8  171.46   10.52
  -9   1   8  203.51   12.00
   9   1  -8  189.91   10.23
   2  -2  18   -5.68    5.54
  -2  -2 -18    3.86    5.89
  -2   2 -18    6.20    4.60
   2   2  18    5.81    5.98
   0  12   5    0.97    5.14
   0 -12  -5    2.35    6.66
   0  12  -5    5.34    5.88
   0 -12   5    7.09    4.42
  -5   8  12   44.18    5.36
   5   8 -12   49.77    4.68
  -5  -8  12   37.34    7.54
   5  -8 -12   48.59    4.91
   1 -11  -9   -2.06    4.28
   1  11  -9   -3.21    4.89
   1 -11  -9    1.07    4.09
  -1  11   9   11.62    4.29
  -1 -11   9    9.13    4.97
   0  -2 -19   64.33    6.12
   0   2 -19   53.81    5.50
   0  -2  19   63.42    6.10
   0   2  19   52.08    5.22
  -8  -6  -2   37.47    6.43
   8  -6   2   45.33    5.79
  -8   6  -2   52.98    6.06
   8   6   2   41.73    3.55
  -8  -6  -2   48.80    4.82
  -8   0  -8   31.36    4.89
   8   0   8   23.78    5.96
   3  -4 -18   45.44    5.63
  -3  -4  18   44.61    6.98
  -3   4  18   50.36    4.94
   3   4 -18   47.88    4.52
  -5   5 -13   82.96    6.13
  -5  -5 -13   82.22    5.85
   5   5  13   95.69    6.87
   5  -5  13   84.95    6.32
   5   5  13   77.25    6.78
   9  -3   1   34.91    5.62
   9   3   1   30.91    5.41
  -9   3  -1   29.98    4.72
  -9  -3  -1   28.66    4.77
   1 -10  11   15.55    6.78
  -1  10 -11    6.61    4.51
  -1 -10 -11   16.79    3.62
   1  10  11   13.18    4.66
  -1 -10 -11   17.91    4.11
   0  11  -9  118.08    8.04
   0  11   9  108.96    7.74
   0 -11   9  101.35    8.39
   0 -11  -9   99.65    7.17
   0 -11  -9   84.96    6.21
  -7   0 -11   13.81    4.55
   7   0  11   14.02    4.00
  -9  -3   6   56.36    6.14
  -9   3   6   55.62    5.65
   9   3  -6   46.92    4.14
   9  -3  -6   65.62    5.60
   9   3  -6   73.03    5.33
  -7  -3  14   37.15    6.55
  -7   3  14   38.05    5.65
  -7  -3  14   30.03    5.66
   7   3 -14   28.38    5.00
   7  -3 -14   35.82    4.44
  -3   9 -11   95.24    6.00
   3  -9  11   93.93    8.54
  -3  -9 -11   83.19    6.25
  -3  -9 -11   89.82    7.28
  -3   9 -11   87.45    6.45
   3   9  11   93.84    6.67
   7  -7  -9   33.24    3.80
  -7  -7   9   33.67    6.29
   7   7  -9   25.08    4.85
  -7   7   9   30.35    4.77
  -7   7   9   24.82    5.15
   1  12  -5  174.78    9.80
  -1 -12   5  163.55   10.03
   1 -12  -5  152.33   10.05
  -1  12   5  165.05    9.74
   4 -11  -5   -1.81    4.21
  -4  11   5    0.86    4.63
  -4  11   5    2.71    3.76
  -4 -11   5   -3.20    5.70
   4  11  -5   -1.36    4.30
   6   6  10   47.90    5.89
   6  -6  10   41.58    6.36
  -6   6 -10   46.58    5.59
   6   6  10   43.78    4.57
  -6  -6 -10   47.43    4.49
  -8  -2  12   10.70    4.00
   8   2 -12   17.59    4.27
  -8   2  12   12.96    5.29
   8  -2 -12    7.90    3.66
  -8  -2  12   10.86    3.95
  -8   2  12   14.36    6.04
   4  10   7   11.69    5.46
   4 -10   7   21.13    4.61
  -4 -10  -7   15.60    4.57
  -4  10  -7   13.76    4.16
  -4  10  -7   14.98    4.60
  -8  -4  -6   47.06    6.53
  -8   4  -6   50.39    4.85
   8  -4   6   47.79    4.82
   8   4   6   52.83    5.57
   5   0  15    4.68    4.18
  -5   0 -15    3.20    4.02
   5   0  15    0.78    4.05
  -8  -5   9    4.58    5.00
   8   5  -9    8.38    3.96
   8  -5  -9   -2.70    4.35
  -8   5   9   -3.07    6.37
  -8  -5   9    7.60    4.28
  -7  -6  11   24.43    7.12
   7   6 -11   25.80    5.05
  -7   6  11   26.83    5.06
   7  -6 -11   18.67    4.20
  -7   6  11   17.93    4.58
   5  -9 -10  186.36    9.69
   5  -9 -10  168.93    9.46
  -5   9  10  185.20   10.21
   5   9 -10  188.62    9.95
  -5  -9  10  165.72   11.34
  -6  -9   7   45.38    6.36
  -6   9   7   36.25    5.85
   6   9  -7   44.99    5.21
  -6   9   7   46.86    5.48
   6  -9  -7   34.56    4.18
   2   7 -16   41.52    4.58
   2  -7 -16   38.17    6.19
  -2  -7  16   42.09    4.84
  -2  -7  16   66.50    6.69
  -2   7  16   61.42    5.56
   8   3   7    1.82    4.03
   8  -3   7    2.30    5.77
  -8  -3  -7   -7.86    4.74
  -8   3  -7    2.58    4.45
  -5  10  -4   58.00    4.48
  -5  10  -4   57.21    5.38
  -5 -10  -4   50.01    5.91
   5 -10   4   69.28    5.75
   5  10   4   61.57    5.35
   7   8   2   12.40    3.56
   7  -8   2    6.53    4.35
  -7  -8  -2   12.46    4.27
  -7   8  -2   13.73    5.68
   8  -1   8  182.99   10.18
  -8  -1  -8  180.15    9.73
   8   1   8  199.15   10.95
  -8   1  -8  194.05   10.57
   6   8 -10   13.87    4.40
   6  -8 -10   13.70    4.22
  -6  -8  10    9.75    6.72
  -6   8  10   12.18    6.02
  -6   8  10   10.67    4.85
   0   7  16   19.25    6.78
   0   7 -16   -0.47    4.51
   0  -7  16    3.12    4.50
   0  -7 -16    7.00    5.43
   0  -7  16    4.11    6.47
  -2   6  17   33.95    5.37
   2   6 -17   39.08    3.81
   2  -6 -17   46.74    5.68
  -2  -6  17   36.14    6.07
  -2  -6  17   43.33    5.74
  -7  -1 -11   95.13    6.49
   7   1  11  109.50    7.93
   7  -1  11   92.17    7.90
  -7   1 -11   94.34    8.29
   4 -11   3   27.07    4.69
  -4 -11  -3   23.22    4.62
  -4  11  -3   29.10    4.61
   4  11   3   17.48    4.20
  -4  11  -3   25.61    4.04
  -4   3  18    1.03    6.08
   4   3 -18    2.28    4.46
  -4  -3  18   -1.27    6.97
   4  -3 -18    8.98    5.20
  -3 -10  -9  112.68    7.67
   3 -10   9  122.78    8.85
  -3 -10  -9  117.41    7.78
   3  10   9  104.12    7.64
  -3  10  -9   99.64    6.90
  -3  10  -9  120.63    7.42
   2 -12  -4   14.98    5.58
   2  12  -4   21.40    5.32
  -2 -12   4   28.67    6.74
  -2  12   4   23.64    3.90
   7  -8  -6   -4.82    5.15
  -7  -8   6    7.95    4.76
  -7   8   6   -2.27    4.50
   7   8  -6   -3.96    4.03
  -6  -2 -13   73.25    5.12
   6   2  13   66.25    4.52
   6  -2  13   70.37    5.66
  -6   2 -13   79.05    5.87
   6   2  13   69.55    5.67
   3  -6  15  148.71    9.21
  -3  -6 -15  145.02    8.75
   3  -6  15  154.17    8.79
   3   6  15  156.95    9.28
  -3   6 -15  167.21   10.05
   3  11   6   19.77    5.52
   3 -11   6   20.03    5.45
  -3 -11  -6   20.78    6.40
  -3  11  -6   24.42    5.07
   1   8 -15   71.78    6.63
   1  -8 -15   76.53    6.12
  -1  -8  15   72.37    5.41
  -1   8  15   72.93    5.25
   6  -7 -12  142.12    8.03
   6   7 -12  147.87    8.52
  -6   7  12  153.53   10.23
  -6  -7  12  139.76    9.98
  -2 -12  -3   65.28    6.75
  -2  12  -3   66.23    5.08
   2  12   3   65.15    5.85
   2 -12   3   69.39    6.78
  -1   9 -13    7.46    5.44
  -1  -9 -13   20.61    3.68
   1  -9  13    8.03    5.93
   1   9  13   18.10    4.40
  -6  -4 -12   10.32    4.44
  -6   4 -12   13.88    4.17
   6   4  12   11.94    4.04
   6   4  12    9.34    4.30
   6  -4  12   12.76    5.30
   5  -1  15  115.83    7.73
  -5   1 -15  142.94    9.20
   5   1  15  124.74    7.80
   5  -1  15  136.99    8.00
   5   1  15  121.11    7.16
  -5  -1 -15  131.48    9.01
   3  -7  14  277.08   14.87
   3   7  14  252.63   13.41
  -3   7 -14  257.87   13.00
  -3  -7 -14  243.48   12.64
  -3   7 -14  243.96   12.27
  -5  -7 -11   63.75    5.45
  -5   7 -11   61.77    7.45
   5  -7  11   67.47    5.70
  -5  -7 -11   67.91    5.08
   5   7  11   61.13    5.13
  -4  -6  16  203.58   11.25
  -4  -6  16  186.50   11.22
   4   6 -16  185.63   10.37
   4  -6 -16  214.63   11.77
  -4   6  16  224.27   13.16
  -7   0  15   57.68    6.20
   7   0 -15   50.96    5.19
   0  -6  17   32.24    4.86
   0   6  17   32.70    4.66
   0  -6  17   30.13    4.82
   0   6 -17   21.05    4.84
   0  -6 -17   36.98    5.75
  -5 -10   7  111.20    8.69
   5 -10  -7  102.66    7.15
  -5  10   7  104.36    9.06
  -5  10   7   99.10    8.12
   5  10  -7   97.76    6.90
   1   0  19  103.38    7.06
  -1   0 -19  107.17    7.77
  -8   6   7   10.03    4.51
  -8  -6   7    5.34    5.39
   8  -6  -7    9.96    4.38
   8   6  -7    7.93    4.51
   2  -7  15   58.67    6.03
  -2   7 -15   40.00    4.79
   2   7  15   50.36    6.65
  -2   7 -15   47.03    4.85
  -2  -7 -15   45.87    4.57
   9   4  -2   96.98    7.98
   9  -4  -2  114.54    8.34
  -9  -4   2  117.94    8.47
  -9   4   2  116.18    8.87
  -5   6  15  421.72   20.65
   5   6 -15  349.85   17.23
   5  -6 -15  398.97   19.07
  -5  -6  15  395.92   19.45
  -5  -6  15  376.52   18.70
   9  -4  -3  115.63    7.45
  -9  -4   3  116.93    7.78
  -9   4   3  114.85    8.73
   6  -9   4   91.47    8.16
   6   9   4   82.98    6.45
  -6   9  -4   75.85    5.74
  -6  -9  -4   79.60    5.20
  -1   3  19    0.65    4.84
  -1  -3  19    8.28    5.91
   1  -3 -19    0.33    4.29
   1   3 -19   -6.29    5.72
   1  -4  18   16.21    4.81
   1   4  18   18.69    5.99
   1  -4  18   28.64    6.29
  -1   4 -18   22.15    6.17
  -1  -4 -18   19.25    4.91
   3  -3  17    4.46    5.13
  -3  -3 -17    8.26    5.02
  -3   3 -17   20.31    5.66
   3   3  17    3.93    6.40
   3  -3  17   -0.27    6.38
   2  -6  16   -1.62    6.47
  -2   6 -16   -8.87    4.98
  -2  -6 -16    1.80    4.93
   2   6  16    4.00    4.65
   2  -6  16    5.03    5.47
  -9  -2  -3    7.73    5.93
   9  -2   3   30.86    6.98
   9   2   3   10.64    4.35
  -9   2  -3   14.30    4.84
   4  -7 -15   49.59    6.02
  -4   7  15   55.01    6.80
   4   7 -15   47.61    4.32
  -4  -7  15   45.23    7.28
  -3   2  19    0.49    6.55
  -3  -2  19   10.26    5.34
   3   2 -19    8.67    5.74
   3  -2 -19   10.26    4.42
   7   1 -15  108.66    6.98
   7   1 -15   95.06    6.36
   7  -1 -15  119.51    7.29
  -7  -1  15  103.44    7.13
  -7   1  15  107.47    8.26
   6  -3 -16    0.07    5.44
  -6  -3  16    3.95    4.47
  -6  -3  16    6.92    5.73
  -6   3  16   11.34    6.52
   6   3 -16    1.78    4.69
   1  12   5   33.65    4.50
   1 -12   5   35.16    6.26
  -1 -12  -5   36.18    7.09
  -1  12  -5   36.10    5.07
   9  -2  -8   16.37    6.61
   9   2  -8    5.32    5.23
   9   2  -8   17.71    4.13
  -9  -2   8   12.98    4.63
  -9   2   8   10.61    4.30
   5   5 -16   78.95    4.59
   5  -5 -16   86.96    7.41
  -5  -5  16   81.24    7.10
  -5  -5  16   81.01    5.63
  -5   5  16   76.94    6.85
  -9  -4   1   13.04    6.79
   9  -4  -1   16.99    4.15
   9   4  -1   13.15    5.68
  -9   4   1   13.75    5.51
  -1   1 -19    1.37    4.16
   1   1  19   15.14    4.79
   1  -1  19   16.51    4.60
  -1  -1 -19    8.47    4.16
  -9  -4   4   10.25    6.40
  -9  -4   4   11.71    4.13
  -9   4   4    3.96    6.07
   9  -4  -4    8.95    4.06
  -1   5  18    2.41    6.58
  -1  -5  18   -4.93    6.19
   1  -5 -18   14.06    5.02
  -1  -5  18   11.09    4.88
   1   5 -18   10.83    4.63
   2 -11  -9   29.67    4.28
  -2  11   9   27.73    6.74
   2 -11  -9   25.95    3.99
  -2 -11   9   34.70    6.31
   2  11  -9   27.25    5.12
   6  -8   7   58.16    5.83
  -6  -8  -7   49.80    4.39
   6   8   7   63.41    4.76
  -6  -8  -7   52.84    5.69
  -6   8  -7   55.44    5.81
   8  -5   5   32.21    5.85
  -8  -5  -5   39.08    6.18
   8   5   5   35.04    5.04
  -8   5  -5   25.33    5.07
   0  -8 -15   34.21    5.13
   0   8 -15   36.08    4.12
   0   8  15   25.59    6.43
   0  -8  15   36.49    4.67
   0   8 -15   27.39    4.25
   2   3 -19   43.95    6.12
  -2   3  19   36.09    7.69
  -2  -3  19   31.19    6.66
   2  -3 -19   45.91    6.67
   2  -8 -15    5.02    4.61
   2   8 -15    5.82    5.12
  -2   8  15    3.71    4.12
  -2  -8  15    2.28    6.04
   5  -4  14  141.04    8.75
   5   4  14  139.77    8.62
  -5   4 -14  154.86    9.11
  -5  -4 -14  148.55    8.86
   5   4  14  142.52    8.52
  -9   3  -2  205.80   11.52
   9  -3   2  225.78   11.88
   9   3   2  212.14   11.34
  -9  -3  -2  214.20   12.09
   3 -11  -8   67.37    5.42
  -3 -11   8   54.41    5.66
   3 -11  -8   53.01    5.53
  -3  11   8   52.87    6.00
   3  11  -8   65.65    6.32
  -4  -5  17   32.16    5.37
   4  -5 -17   29.23    6.74
   4   5 -17   23.17    4.07
  -4  -5  17   27.54    5.61
  -4   5  17   36.50    7.67
   9   0   4    2.12    4.79
  -9   0  -4    3.55    4.10
   9   3  -7   11.06    5.30
  -9   3   7    9.50    5.95
  -9  -3   7    4.92    5.26
   9  -3  -7   -1.50    5.67
   9   3  -7    9.72    3.92
  -4  -9  12   44.31    7.15
   4   9 -12   37.10    5.35
  -4   9  12   44.01    6.50
   4  -9 -12   48.48    4.37
  -9   0   9  260.11   13.14
   9   0  -9  257.00   13.85
   3   9 -13  195.10   10.55
  -3   9  13  185.88   11.24
   3  -9 -13  180.16    9.84
  -3  -9  13  186.20   11.40
   2  11   8   78.97    6.09
[truncated: 174,703 more chars]
